# Supplementary material for: Comparative analysis of human and mouse transcriptomes of Th17 cell priming
Source: Oncotarget. 2016 Mar 7;7(12):13416–28. doi: 10.18632/oncotarget.7963 (PMC4924651; doi:10.18632/oncotarget.7963)
Supplement: Supplementary file 2 [file oncotarget-07-13416-s002.xlsx]

## Sheet: Human_all_time_points
Table S1. Differentially expressed genes in human and mouse
		human_logFC									Expression in human Th17 cells									Expression in human Th0 cells									Other data sets
			FDR<0.05 & abs(log FC) >1
		0.5	1	2	4	6	12	24	48	72	0.5	1	2	4	6	12	24	48	72	0.5	1	2	4	6	12	24	48	72
ID	gene	log FC_0.5h	log FC_1h	log FC_2h	log FC_4h	log FC_6h	log FC_12h	log FC_24h	log FC_48h	log FC_72h	rpkm_Th17_0.5h	rpkm_Th17_1h	rpkm_Th17_2h	rpkm_Th17_4h	rpkm_Th17_6h	rpkm_Th17_12h	rpkm_Th17_24h	rpkm_Th17_48h	rpkm_Th17_72h	rpkm_Th0_0.5h	rpkm_Th0_1h	rpkm_Th0_2h	rpkm_Th0_4h	rpkm_Th0_6h	rpkm_Th0_12h	rpkm_Th0_24h	rpkm_Th0_48h	rpkm_Th0_72h	Ranzani	microarray	Ciofani	Yosef
ENSG00000184557	SOCS3	2.21795	3.14974	3.34277	3.42188	3.2659	2.92111	2.03834	0.842046	0.886833	471.793	416.884	75.9683	47.9509	47.007	31.2598	23.3303	25.7577	84.4196	100.361	48.0905	7.33758	6.0765	7.40735	5.21099	7.94621	20.3533	82.6149	FALSE	TRUE	TRUE	TRUE
ENSG00000057657	PRDM1	2.39578	3.05673	1.27559	1.48172	1.64729	0.265935	-0.767555	-1.8298	-2.07455	70.1997	82.5617	5.19825	5.72813	5.95454	1.9966	1.33702	1.95843	2.27093	12.2913	10.5319	1.8966	2.47649	1.87439	1.76621	2.22885	9.25443	12.2893	FALSE	TRUE	FALSE	TRUE
ENSG00000114737	CISH	3.88793	5.3461	2.36794	0.931426	1.01535	0.736752	0.518877	0.231395	0.0309629	39.084	205.252	19.8832	41.0606	89.9926	178.521	280.744	210.775	292.298	1.41949	2.18692	4.28315	12.9203	40.1662	116.033	188.517	187.858	283.26	FALSE	TRUE	TRUE	TRUE
ENSG00000168209	DDIT4	1.11959	1.47006	0.935273	1.58688	2.28262	2.44747	2.12988	1.26422	1.40557	496.719	844.412	679.78	276.034	276.662	311.814	352.258	319.078	2096.07	214.324	312.728	367.92	95.9201	63.6045	60.9769	94.8138	178.354	1346.07	FALSE	TRUE	TRUE	TRUE
ENSG00000204261	XXbac-BPG246D15.8	1.20704	0.872294	0.0671824	0.146255	0.0273508	-0.3266	-0.446102	-0.378048	-0.134173	65.2612	60.1391	28.5852	36.178	37.2074	24.8373	19.9213	23.8061	39.7341	27.7963	38.6068	28.5399	32.1351	35.3422	31.0214	28.555	32.8139	43.7724	FALSE	FALSE	FALSE	FALSE
ENSG00000143333	RGS16	1.20508	1.03246	0.253528	0.647344	1.48772	1.09189	1.89835	2.54467	3.26482	34.4364	39.606	59.4872	127.96	168.416	144.926	118.092	113.782	191.565	15.2126	19.9945	47.7169	53.3201	61.6464	65.7918	31.2248	19.4231	17.894	FALSE	TRUE	TRUE	TRUE
ENSG00000119917	IFIT3	3.09624	4.37473	2.956	1.1441	1.36412	0.867826	1.13307	0.382423	1.39724	21.6423	55.1335	14.5034	13.16	13.6478	4.18659	2.90681	3.56619	35.8094	1.85287	2.31391	1.93394	4.86317	5.13649	2.20564	1.31696	2.74083	10.5036	FALSE	TRUE	TRUE	FALSE
ENSG00000179918	SEPHS2	1.27298	1.86386	0.169268	0.144376	-0.0808612	-0.125404	-0.157891	-0.2846	-0.473767	64.0715	96.7622	37.8468	43.9756	45.0829	64.5176	65.6222	73.2968	63.8463	25.1014	27.2369	33.5479	40.0902	48.1457	70.7897	72.4027	91.086	87.5556	FALSE	FALSE	FALSE	FALSE
ENSG00000185338	SOCS1	1.40616	1.9627	2.01348	0.0802346	0.994669	1.34084	1.14607	0.536122	0.414327	83.0228	90.6374	59.4185	29.6568	43.2312	55.2614	81.1586	83.8013	149.009	27.7537	24.2962	15.4874	26.4262	21.9246	21.9904	37.1769	58.0322	116.18	FALSE	TRUE	TRUE	TRUE
ENSG00000254233	RP11-242J7.1	3.55124	2.49983	2.06068	-1.05023	1.6558	0.135378	-0.837278	-1.39001	2.38967	2.48502	4.50064	2.41823	0.107848	0.554803	0.552461	0.237651	0.182416	0.630427	0.194246	0.927673	0.630935	0.207835	0.222668	0.438701	0.424577	0.291012	0.0867987	FALSE	FALSE	FALSE	FALSE
ENSG00000177721	C5orf39	1.04658	1.5432	0.529589	0.0654977	-0.373993	-0.378336	-0.363034	-1.08681	-0.977181	40.53	45.9337	12.085	6.50877	4.82908	3.00592	2.93281	1.35307	2.8332	19.0142	16.2053	7.73963	6.23789	6.23186	3.83941	3.84441	2.99948	4.94744	FALSE	FALSE	FALSE	FALSE
ENSG00000125538	IL1B	1.74637	1.77966	0.57898	0.107644	0.430436	0.576948	0.757825	0.242142	-0.426137	5.31259	20.6603	93.6891	267.515	176.189	78.6474	13.7386	2.26997	1.04086	0.938695	5.08681	70.1925	182.167	165.639	56.3929	7.53432	1.84087	1.48547	FALSE	FALSE	FALSE	FALSE
ENSG00000125347	IRF1	1.45558	2.18624	1.5398	0.977408	0.883949	0.762989	0.79722	-0.0445668	-1.03814	622.873	1184.81	151.546	99.8403	102.042	79.3257	83.5305	63.3532	56.0392	202.979	242.372	56.0516	48.3325	56.0781	46.0699	45.9878	69.56	117.988	FALSE	TRUE	FALSE	TRUE
ENSG00000139679	LPAR6	1.24419	0.988509	-0.169908	-0.937131	-0.654657	-0.758024	-1.08585	-1.9834	-1.47075	41.9402	63.1758	38.8761	24.6857	23.3916	13.4602	8.83979	4.71641	10.195	16.6603	29.5932	41.4256	46.3177	38.1551	17.9329	17.3891	20.3896	25.7983	FALSE	TRUE	FALSE	FALSE
ENSG00000175841	FAM172BP	1.49096	1.72508	0.839545	0.430518	0.830934	-0.378413	-0.441298	-0.028189	0.0450197	20.4126	38.095	12.0103	5.69017	4.6312	3.04247	2.98336	3.34027	4.81892	6.74565	11.1858	7.01118	4.01984	2.64722	3.87029	3.44879	3.6037	5.2433	FALSE	FALSE	FALSE	FALSE
ENSG00000105281	SLC1A5	1.41913	1.48347	0.598046	-0.785653	0.224121	0.188051	0.0412738	0.161005	0.249769	12.8132	98.7404	314.28	116.325	192.563	185.465	174.3	221.213	271.837	4.37115	32.4599	217.978	144.885	165.855	162.72	168.359	204.472	221.524	FALSE	FALSE	FALSE	FALSE
ENSG00000174946	GPR171	1.22051	2.38113	2.85745	0.224197	1.01126	0.969468	0.817899	0.516288	0.21025	35.7524	100.514	200.319	66.6786	110.667	106.829	126.747	128.509	124.539	13.311	16.6574	28.6378	41.3334	54.6074	54.6829	71.8542	90.4783	108.497	FALSE	FALSE	FALSE	FALSE
ENSG00000099985	OSM	1.20631	1.95956	0.551134	1.20735	1.54456	1.28457	1.57327	0.928714	-0.212922	10.8313	9.68394	3.40656	6.53752	11.3119	13.9999	32.2587	57.0415	87.7675	4.62701	2.20994	2.57593	1.78828	4.56756	4.82824	11.0898	29.9489	113.537	FALSE	FALSE	TRUE	FALSE
ENSG00000117228	GBP1	1.4031	2.89885	2.84671	0.319522	0.426726	-0.236519	-0.0731709	-0.616713	-1.09715	21.5489	63.9411	54.8043	10.4121	15.1231	8.25181	14.1839	20.6858	28.5543	6.68418	6.27721	8.63715	8.37112	10.4875	8.60024	12.5325	29.8403	59.9465	FALSE	TRUE	FALSE	FALSE
ENSG00000156127	BATF	1.32435	2.91807	3.23001	2.12531	1.79494	1.49465	0.650801	0.327999	0.191171	53.7848	265.678	332.761	377.782	377.691	284.623	183.344	180.867	170.902	19.8084	29.2471	36.0936	83.4918	125.894	116.305	123.457	153.167	144.849	FALSE	TRUE	TRUE	TRUE
ENSG00000165507	C10orf10	1.4654	2.61254	1.7341	2.90404	2.74864	0.765043	0.402554	-0.791062	-0.173366	5.70039	6.70309	1.32346	1.42652	2.19202	1.50549	4.90836	6.76561	10.7181	2.0408	1.51639	0.306243	0.252195	0.445273	0.76596	3.49983	11.714	10.3617	FALSE	TRUE	FALSE	FALSE
ENSG00000119922	IFIT2	1.48842	2.0658	0.455935	-0.0736622	-0.22962	-0.417668	-0.644383	-0.315969	1.74437	7.11384	8.075	1.98334	3.24655	2.76831	1.19767	0.817855	1.56741	40.3735	2.26154	1.94871	1.48812	3.43159	3.19884	1.58227	1.34419	1.95791	13.276	FALSE	FALSE	TRUE	TRUE
ENSG00000143546	S100A8	-1.00089	-0.681521	-1.1807	-0.106214	-0.459108	-0.433623	0.565306	0.410813	0.895848	31.1826	33.7546	25.405	33.4333	33.8342	32.2954	20.2723	5.19819	0.998653	75.707	60.2858	58.726	63.1125	48.5784	37.2966	12.9661	3.80761	0.487207	FALSE	FALSE	FALSE	FALSE
ENSG00000196917	GPR81	2.33339	2.86255	1.34479	-1.21821	-0.579045	-1.55732	-0.880112	-1.33994	-2.03796	1.22134	3.83799	12.7589	13.4214	10.7441	3.32599	1.70291	0.973866	1.29895	0.251804	0.560649	5.04925	19.1919	16.4972	10.1494	3.19121	2.51985	4.94865	FALSE	TRUE	FALSE	FALSE
ENSG00000137265	IRF4	1.71341	1.52908	0.25826	0.311032	0.806733	0.609268	0.503594	0.349053	0.407944	80.8551	518.133	450.989	990.923	1211.78	1027.93	471.404	348.89	396.498	23.3115	157.252	384.913	669.075	689.636	672.332	324.719	285.965	333.055	FALSE	FALSE	TRUE	TRUE
ENSG00000227512	RP11-413M3.4	1.0263	0.81825	1.64942	1.04945	2.62937	0.554097	1.31155	0.868167	0.688442	7.92931	10.7658	16.0329	3.63754	4.24204	3.21452	2.8388	2.1394	1.24483	3.81317	6.20984	5.30093	1.73999	0.692081	2.12561	1.13581	1.16189	0.763539	FALSE	FALSE	FALSE	FALSE
ENSG00000089692	LAG3	1.80566	2.76269	3.66207	2.59755	2.09121	1.82133	-0.0274846	0.13474	0.27752	1.61205	5.17951	14.1724	9.87623	8.30404	5.88968	5.12058	4.74348	14.1772	0.346652	0.783993	0.946164	1.27849	1.76701	1.94909	5.85042	4.92802	16.2279	FALSE	TRUE	FALSE	TRUE
ENSG00000164251	F2RL1	1.12378	2.23742	1.55413	1.35113	1.32165	0.755886	0.234382	0.226275	0.506105	4.08917	10.1258	8.1308	4.6346	3.4373	2.55827	2.35427	1.31904	3.05641	1.81886	2.17811	2.65737	1.81569	1.39149	1.52397	1.8977	1.11562	2.17452	FALSE	TRUE	FALSE	FALSE
ENSG00000175592	FOSL1	1.28644	1.4078	0.470632	-0.869377	0.341303	0.624685	0.149545	0.469633	0.751521	5.06858	33.8698	40.5585	19.1067	31.6052	42.3715	22.8503	10.5166	7.4265	2.03396	12.3485	27.0201	27.2515	24.719	26.0889	18.9855	7.20433	4.49956	FALSE	FALSE	FALSE	FALSE
ENSG00000183208	C15orf58	1.07743	1.47109	0.647397	-0.766272	0.474993	0.523183	0.533907	0.443819	0.238803	4.52447	10.5415	4.64308	1.29216	2.23945	4.07164	4.77919	4.00119	3.44073	2.10746	3.74388	2.9611	2.13468	1.61192	2.84378	3.24328	2.99459	2.87391	FALSE	FALSE	FALSE	FALSE
ENSG00000256006	AC084117.3	1.58459	1.38752	1.16449	0.0950067	0.531843	-0.250511	0.672136	0.0484298	-0.325227	7.63096	5.60054	3.00385	1.48167	1.96447	1.06848	1.53393	0.682584	0.819802	2.49233	2.14469	1.41527	1.31603	1.36717	1.26235	0.959353	0.653429	1.16744	FALSE	TRUE	FALSE	FALSE
ENSG00000198502	HLA-DRB5	-1.14442	-0.699839	-0.734975	-1.34316	-0.534	-0.568386	-0.587574	0.208894	0.332843	2.11968	3.00606	3.06659	1.64322	1.65329	0.548495	0.551224	1.03146	4.20824	4.59361	4.81794	5.21962	4.7426	2.46387	0.835192	0.835267	0.898851	2.88285	FALSE	FALSE	TRUE	FALSE
ENSG00000197405	C5AR1	-1.08562	-0.361059	-1.18782	-3.03048	-2.20514	-2.06262	-0.779711	0.443494	-0.372031	2.30497	5.8874	7.04866	1.89367	1.27583	0.536681	0.34755	0.321247	0.418167	4.88675	7.1688	16.2075	17.0354	7.17169	2.41777	0.605986	0.234668	0.496645	FALSE	FALSE	FALSE	FALSE
ENSG00000113070	HBEGF	1.15178	1.90085	1.02339	-0.608125	1.37211	0.914211	1.00611	0.637316	-0.317784	12.7036	37.994	70.7977	14.9498	18.3395	13.8987	32.434	23.9102	29.0623	5.14742	10.1683	34.1982	15.8577	7.36195	7.60143	15.5113	15.6249	33.858	FALSE	FALSE	FALSE	TRUE
ENSG00000165410	CFL2	1.05627	2.11011	1.08653	1.12495	-0.118667	0.251497	0.085814	0.154931	-0.0270152	28.7651	31.072	4.28883	8.8202	2.97583	3.15736	2.52798	3.01472	2.83955	12.4751	8.50378	2.72553	2.21889	3.61245	3.05024	2.27429	2.88225	3.07016	FALSE	FALSE	FALSE	FALSE
ENSG00000238671	SNORA78	1.05259	0.726993	1.0342	-0.0529832	-0.2442	0.0476888	-0.348524	-0.00747294	0.344346	28.5023	19.7899	10.0492	8.24623	8.36919	6.5073	3.35815	3.62326	1.43604	13.4398	11.9464	5.48048	8.91458	9.9349	6.34704	4.40337	3.68102	1.11281	FALSE	FALSE	FALSE	FALSE
ENSG00000253372	RP11-44N11.1	1.09378	-0.214207	0.0338538	-0.637121	0.364311	0.0158323	-0.308224	0.778163	-2.16106	4.70458	3.7003	4.29743	1.11701	0.57956	0.3457	0.0635953	0.0405689	0.0239815	1.98369	4.04386	3.95547	1.68289	0.580734	0.321655	0.0835893	0.0303075	0.117513	FALSE	FALSE	FALSE	FALSE
ENSG00000106066	CPVL	-1.29105	-0.192707	-1.19972	-3.20248	-0.619216	0.775338	0.338307	1.79572	2.5314	1.13626	1.30374	1.0467	0.200475	0.0461335	0.0910505	0.293016	1.77188	4.95687	1.84843	1.8833	1.66257	1.06968	0.0728888	0.032124	0.184476	0.741214	1.06287	FALSE	FALSE	FALSE	FALSE
ENSG00000134057	CCNB1	1.25259	0.474858	0.445673	0.425348	-0.126975	0.233982	0.0091469	0.170935	0.0244989	1.57043	1.84541	2.09979	5.08641	6.83534	19.102	29.0861	234.67	237.834	0.919689	0.929702	1.68647	3.75492	7.49048	17.0593	29.5898	215.104	234.57	FALSE	FALSE	FALSE	FALSE
ENSG00000120217	CD274	1.0725	1.89022	2.52771	2.93509	2.65342	2.84304	1.61382	0.995497	0.281927	3.25605	7.01472	8.21623	12.6761	25.8107	32.9523	15.0266	14.8665	15.115	1.50355	1.65372	1.24814	1.44107	4.01254	5.67217	5.33443	7.07755	13.8186	FALSE	FALSE	TRUE	TRUE
ENSG00000100526	CDKN3	1.64507	0.765678	-0.126724	-0.298344	-0.202948	0.0214036	0.271141	0.275391	0.135511	1.96772	1.66903	0.640936	0.434495	0.853278	2.76453	24.0115	85.9734	125.975	0.550038	1.63516	0.554201	0.533778	0.78652	3.01707	17.2131	75.6831	115.061	FALSE	TRUE	FALSE	FALSE
ENSG00000171848	RRM2	1.04903	0.481131	-0.512354	-0.996122	-0.440362	0.169982	0.824218	0.287542	-0.0584014	2.02174	1.95466	0.794957	0.569442	0.715482	2.62561	236.466	537.183	559.004	1.33703	1.20046	1.12221	1.0649	1.1284	2.05481	145.76	447.253	539.22	FALSE	FALSE	FALSE	TRUE
ENSG00000198576	ARC	1.2286	0.912231	-1.17956	-1.34288	0.0758009	1.16221	1.9328	0.687964	2.53282	1.11271	2.07109	15.423	1.86771	1.97943	0.960296	0.793243	0.337425	1.77671	0.487442	1.12382	30.2948	4.84463	1.75006	0.424331	0.209083	0.209763	0.179482	FALSE	FALSE	TRUE	FALSE
ENSG00000243788	AC007390.6	-1.22132	-0.626523	0.548769	-0.233786	0.0224004	-0.025286	-0.461294	-1.17875	-0.718218	2.0725	1.647	2.62405	2.45756	2.71762	1.47446	0.754189	0.730438	1.11988	4.71063	2.57488	1.85561	2.91153	2.60044	1.52948	1.07472	1.71079	1.74664	FALSE	FALSE	FALSE	FALSE
ENSG00000108691	CCL2	2.08135	2.5427	0.589834	-0.849408	-0.372939	-0.932092	-0.0831774	0.0788447	-1.50969	1.79263	8.98806	32.2888	39.366	21.5191	14.3601	6.44399	3.09453	0.661429	0.399683	1.56572	20.87	34.7637	41.9353	28.9347	7.22289	3.00063	1.71905	FALSE	FALSE	FALSE	FALSE
ENSG00000212443	SNORA53	-1.10643	-0.773889	0.569424	0.472247	0.357207	0.371823	0.698579	1.2023	-1.0257	3.4592	2.18631	2.51846	1.33358	1.61595	1.52706	2.07849	1.65443	0.755412	7.38523	3.79246	1.76855	0.896154	1.35413	1.11253	1.23242	0.726124	1.55213	FALSE	FALSE	FALSE	FALSE
ENSG00000207047	SNORD51	-1.25125	-0.222998	0.780163	-0.22826	-0.382091	-0.856679	-0.896902	-1.10838	0.207931	7.25417	10.4745	11.734	6.99706	6.40551	4.87919	3.34575	2.07866	3.63665	17.1271	12.4775	6.96428	8.16766	8.51208	9.39425	6.65796	4.55243	2.91292	FALSE	FALSE	FALSE	FALSE
ENSG00000207424	SNORD30	-1.07291	0.398878	-0.028226	-0.0453133	0.333291	-0.349687	-0.00980366	-0.368156	-0.224906	22.7641	30.7126	24.5427	24.8107	49.7324	31.7155	37.021	34.7894	14.2692	45.5915	23.0474	26.0646	27.25	39.1412	40.8509	36.4254	45.5665	15.1046	FALSE	FALSE	FALSE	FALSE
ENSG00000224839	AC093698.2	2.20724	2.53184	-1.07985	1.25393	-1.90541	-1.35718	-4.48079	0.940019	3.24561	1.03637	0.524249	0.23027	1.13367	0.0927909	0.238406	0.119082	1.26648	1.13218	0.210687	0.0784629	0.435571	0.423493	0.371208	0.675037	2.71592	0.691787	0.0916511	FALSE	FALSE	FALSE	FALSE
ENSG00000257808	RP11-1136G11.8	-1.71712	-0.732696	-0.606648	0.144462	-0.958151	-2.33225	-0.419196	-0.0405998	0.262652	0.772368	0.859316	0.566593	0.619666	0.526259	0.13167	0.479587	0.358729	0.477413	2.55172	1.44823	1.00731	0.584475	1.01469	0.77744	0.706498	0.384755	0.371371	FALSE	FALSE	FALSE	FALSE
ENSG00000128342	LIF	1.42337	1.40681	0.459024	1.56405	3.25315	3.31939	2.67577	1.92378	0.669005	1.40794	5.52742	7.86117	51.2812	169.432	227.509	303.339	360.781	420.173	0.894415	2.72613	5.20825	7.5116	15.9834	22.8519	58.7397	106.74	241.4	FALSE	TRUE	TRUE	TRUE
ENSG00000179583	CIITA	-1.10855	-0.6971	-0.18086	-0.457126	-0.32141	-0.572179	-0.127713	0.817225	0.293186	0.193529	0.209303	0.142807	0.258972	0.174265	0.103126	0.12052	1.17941	3.43307	0.429264	0.321183	0.178805	0.245629	0.25796	0.12326	0.0980836	0.492227	3.52179	FALSE	FALSE	FALSE	FALSE
ENSG00000228974	AC006483.5	1.04377	-0.1573	-0.163025	-0.829004	-0.0124623	0.157987	0.925318	0.910108	0.780327	5.65554	8.07656	19.2054	11.4443	7.70045	7.94627	17.6529	40.5895	72.2917	2.70824	9.21167	21.6235	20.3531	7.7455	7.0362	9.13998	21.703	40.1321	FALSE	FALSE	FALSE	FALSE
ENSG00000207572	MIR363	5.47747	3.43745	0.723225	-1.8998	-0.56622	1.84946	3.2222	-3.7064	-4.19525	2.5575	3.39709	0.381516	0.46638	0.798287	0.924369	0.413974	0	0	0	0.276916	0.222192	1.95637	1.21678	0.168385	0	0.661916	0.838261	FALSE	FALSE	FALSE	FALSE
ENSG00000238829	RNU7-45P	5.37146	-0.0226701	0.198385	-0.262445	0.886809	-0.969543	-0.0841562	-0.591527	-0.600648	3.06397	2.09217	2.59749	3.82703	4.77673	1.57806	1.38067	0.488115	0.542188	0	2.22945	2.26492	4.82801	2.45331	3.02374	1.62836	0.773894	0.713528	FALSE	FALSE	FALSE	FALSE
ENSG00000229692	AC019171.5	5.31405	-1.54744	0.632063	-0.549831	0.426723	-0.575215	-0.317539	-1.14125	-1.47506	0.323575	0.113916	2.07865	1.71113	3.33529	2.47662	2.05337	1.94223	2.60686	0	0.382064	1.41685	2.41314	2.50388	3.57191	2.58591	4.43577	7.26167	FALSE	FALSE	FALSE	FALSE
ENSG00000222894	AL662800.1	2.3487	0.228763	-0.575799	-0.280933	-0.974098	0.334442	-0.615369	0.265185	0.567315	5.29871	4.52369	3.08945	1.80128	1.753	2.99679	1.49659	2.19737	0.676145	1.00945	3.93613	4.86797	2.23666	3.60198	2.50986	2.40665	1.92263	0.408244	FALSE	FALSE	FALSE	FALSE
ENSG00000225856	RP11-791O21.1	-3.45184	-0.654081	0.520686	-0.454904	0.141161	-0.0326716	0.0695275	-0.404631	0.0452835	0.0442961	0.305441	1.72712	1.64083	2.04529	2.55953	3.21725	2.69072	3.38883	0.569463	0.502258	1.21631	2.22199	1.86466	2.7268	3.0235	3.6356	3.2442	FALSE	FALSE	FALSE	FALSE
ENSG00000163808	KIF15	1.01259	0.478763	-0.458125	-0.437326	0.267092	0.177624	0.278126	-0.041201	-0.285296	0.318493	0.204041	0.128152	0.15096	0.252439	0.879352	12.809	28.086	27.0201	0.374603	0.137945	0.298049	0.244352	0.206741	0.735329	10.2492	28.1563	32.9759	FALSE	TRUE	FALSE	FALSE
ENSG00000145194	ECE2	-1.54412	-0.515553	1.04056	-0.36055	0.436915	0.181073	-0.365299	0.16033	0.307513	0.279012	0.504763	10.7868	28.2348	31.6072	30.6379	20.0755	19.6529	18.1781	0.818677	0.740754	5.42868	24.9571	23.4341	26.9132	25.7429	17.9339	15.4745	FALSE	FALSE	FALSE	FALSE
ENSG00000060982	BCAT1	1.05771	0.69518	0.627607	-0.464565	0.163782	0.285703	-0.118422	-0.25612	-0.120142	1.25948	1.09434	3.51706	33.0857	70.5413	127.548	91.9385	131.699	155.076	0.652472	0.555187	2.52357	36.5457	66.0452	106.241	102.12	161.965	174.557	FALSE	FALSE	FALSE	FALSE
ENSG00000124772	CPNE5	1.26519	0.573775	0.467135	0.267357	0.0553487	-0.230027	0.514918	0.026664	-0.327521	0.367472	0.259151	0.4863	0.49419	0.31662	0.411542	1.013	2.56426	6.81946	0.155652	0.177675	0.338256	0.450719	0.311324	0.485337	0.689629	2.59126	9.37884	FALSE	FALSE	FALSE	FALSE
ENSG00000100453	GZMB	1.03795	1.24774	2.52577	2.89107	4.17198	3.38314	2.90249	2.09346	-0.120204	1.7393	1.39107	2.63875	17.4048	54.6209	61.6341	90.3837	215.643	248.786	0.772865	1.31689	0.517654	1.66397	3.19495	6.99946	16.4418	96.1068	322.858	FALSE	TRUE	FALSE	FALSE
ENSG00000138180	CEP55	1.49239	6.05967	0.14808	1.03433	-1.37916	0.771988	0.615409	0.368945	0.0794024	0.396115	0.151035	0.14957	0.140976	0.100309	1.2232	26.3569	83.4117	105.916	0.277101	0	0.152304	0.0870262	0.233254	0.716556	17.8234	68.799	103.487	FALSE	FALSE	FALSE	TRUE
ENSG00000233093	RP3-527F8.2	1.909	-0.0525253	0.352894	-0.455376	0.861731	-0.119868	-0.412334	-1.21165	-1.62498	0.406094	0.225932	1.25743	0.774345	0.970801	0.380286	1.41146	5.16157	10.3365	0.0961778	0.313957	1.24553	0.784994	0.394509	0.468889	2.38649	10.7225	26.6316	FALSE	TRUE	FALSE	FALSE
ENSG00000165304	MELK	1.30506	0.800133	-1.32922	-0.35063	-0.614763	0.330686	0.647024	0.18687	0.0817037	0.471804	0.220224	0.0709838	0.102284	0.092485	0.689142	25.055	54.8443	52.3774	0.176207	0.222359	0.160774	0.121127	0.164022	0.485923	15.7361	48.4596	49.149	FALSE	TRUE	FALSE	FALSE
ENSG00000256663	RP11-424C20.2	1.48202	0.378859	-0.26111	1.25566	-0.0229934	0.526301	0.367368	0.136365	-0.0276621	0.441323	0.311425	0.201781	0.313182	0.545534	9.16029	83.7593	71.571	37.5848	0.153353	0.248735	0.248608	0.128798	0.540314	6.1292	65.6601	65.7442	38.5913	FALSE	FALSE	FALSE	FALSE
ENSG00000136425	CIB2	-1.49269	0.475272	1.18035	-0.245516	0.65791	0.749099	0.535702	0.583353	0.523675	0.24582	0.755646	0.923162	0.584257	1.15561	2.51745	3.54224	2.46235	2.48257	0.681311	0.537415	0.415416	0.697917	0.750701	1.48087	2.45798	1.7164	1.7085	FALSE	TRUE	FALSE	FALSE
ENSG00000184247	AC100791.1	-1.65337	-1.32798	0.605106	-0.0407843	0.812309	0.539801	0.118311	0.14692	1.05215	0.356574	0.181145	1.12091	1.82163	2.08441	2.45531	2.44586	2.03955	4.83122	1.13035	0.484914	0.784366	1.87447	1.21995	1.67988	2.2389	1.865	2.26845	FALSE	FALSE	FALSE	FALSE
ENSG00000211866	AE000662.23	1.40796	-0.189351	-0.332681	-0.903039	-0.352883	-0.43059	0.0482713	0.460725	0.750158	10.88	9.05823	37.003	40.3778	36.3439	24.4512	20.2373	20.4061	21.5007	3.97213	10.3119	46.3366	68.1648	45.8362	33.0785	19.9394	15.2216	12.9101	FALSE	FALSE	FALSE	FALSE
ENSG00000211852	AE000662.9	3.14564	-2.38558	3.26601	-2.72108	2.44998	-2.07738	4.14892	-3.20563	3.01684	3.40435	0.824152	11.8099	1.58688	8.64525	0.677698	0.935229	0	2.476	0.282316	4.77754	1.15539	11.5915	1.55834	3.15012	0	0.506628	0.261122	FALSE	FALSE	FALSE	FALSE
ENSG00000227440	ATP5G1P4	1.18275	0.329868	0.225164	0.182766	0.527008	-0.0430031	-0.192948	-0.30765	-0.116468	1.88674	1.70477	1.05913	3.93871	5.08718	7.34005	10.3934	9.0759	9.03605	0.811771	1.39009	0.886776	3.41387	3.53145	7.55911	11.9002	11.4245	9.6923	FALSE	FALSE	FALSE	FALSE
ENSG00000181877	AC092535.1	-1.14475	-0.470853	-0.211831	-0.216266	0.120801	0.425999	0.792832	-0.154651	-0.0218963	0.616711	0.401635	0.439711	0.458893	0.490175	1.37603	1.5219	3.72937	4.46197	1.34141	0.537867	0.511886	0.511028	0.458503	1.0646	0.877029	4.15513	4.35976	FALSE	FALSE	FALSE	FALSE
ENSG00000128656	CHN1	1.18923	-0.660699	0.611382	0.0606503	-0.197524	0.939726	0.895881	2.35742	2.83242	0.599857	0.423488	0.473763	0.657282	0.527349	1.36305	2.76582	10.93	12.7001	0.217022	0.47983	0.324898	0.347737	0.750512	0.51194	1.58896	2.23378	1.91438	FALSE	TRUE	FALSE	FALSE
ENSG00000238793	SNORD124	-1.18358	0.113599	-0.0246328	-0.512806	-0.156471	0.207198	0.189391	-0.178416	1.14843	3.4762	2.97563	2.05902	2.67845	3.14117	3.28419	2.57389	1.77771	3.54751	7.51715	2.5301	2.07192	3.55711	3.65987	2.7815	2.33225	2.00906	1.48805	FALSE	FALSE	FALSE	FALSE
ENSG00000186185	KIF18B	1.28555	1.59358	0.50008	-0.851394	-1.50782	-0.208222	0.553154	-0.227527	-0.239258	0.250767	0.14237	0.0951495	0.0769831	0.0553424	0.195762	12.6623	37.5572	33.8147	0.100804	0.0487693	0.0667669	0.136872	0.163376	0.24076	9.30236	45.1437	39.6274	FALSE	FALSE	FALSE	FALSE
ENSG00000228873	AC012307.2	-1.43086	-0.352946	0.390412	0.656192	-2.31418	2.07596	0.815288	-2.34147	0.190521	1.0713	1.46392	1.14727	0.582251	0.0808558	0.398352	0.157604	0	0.219628	2.92968	1.88789	0.953955	0.374383	0.457589	0.104521	0.0729709	0.07949	0.238691	FALSE	FALSE	FALSE	FALSE
ENSG00000218512	SPTLC1P2	1.01666	0.29039	0.540667	0.177165	0.00625376	0.352975	0.159971	0.427026	0.0953172	4.09556	3.47585	4.43469	3.14457	2.92808	3.05446	2.82734	3.57167	2.57697	1.96918	2.91946	3.12452	2.91788	2.89593	2.38293	2.47457	2.68254	2.42119	FALSE	FALSE	FALSE	FALSE
ENSG00000242398	AC018628.2	1.14018	-0.11769	-0.231434	0.486836	0.451859	-0.213025	-0.403393	-0.0765613	-0.459993	3.52378	2.78343	4.0213	4.0249	2.54193	1.29192	1.13542	1.16412	0.646915	1.51455	3.09968	4.859	2.63361	1.90439	1.441	1.49451	1.24147	0.88222	FALSE	FALSE	FALSE	FALSE
ENSG00000238678	SNORD109A	4.72006	2.78335		-3.20593	-0.951402	0.631164	4.36609	0.437116	1.21794	1.73415	2.17111	0	0	0.23774	0.98005	1.25942	2.27215	5.08092	0	0.249553	0	0.514052	0.528389	0.622298	0	1.69832	2.07458	FALSE	FALSE	FALSE	FALSE
ENSG00000206612	SNORA2A	-1.191	-0.336305	1.45644	-0.642287	-0.160549	-0.495171	0.895864	-0.75044	-1.15878	2.42027	4.14865	4.91027	1.75407	2.35368	1.50447	1.80418	0.336043	0.350013	5.42632	5.23078	1.89383	2.79211	2.58674	2.21206	0.874148	0.597577	0.808902	FALSE	FALSE	FALSE	FALSE
ENSG00000228041	RP4-581F12.1	1.36453	-0.431732	0.0565516	-0.0698028	0.359116	0.245173	0.0905156	-0.0352194	0.141262	4.06236	2.09637	7.91494	10.4112	11.8095	9.54247	8.208	7.86666	5.83377	1.49675	2.95055	7.50897	9.9686	9.23867	8.02337	7.78153	8.22763	5.23612	FALSE	FALSE	FALSE	FALSE
ENSG00000073861	TBX21	0.888197	4.45933	3.08666	0.425277	2.5676	2.47733	1.72925	1.65326	-0.00663193	0.946061	16.373	49.9737	19.2132	19.3928	14.454	10.444	15.6163	10.3974	0.514831	0.720764	6.54437	8.15631	3.32049	2.54332	3.469	7.44055	10.5082	FALSE	FALSE	TRUE	TRUE
ENSG00000090339	ICAM1	0.927969	2.47183	1.64251	0.330203	0.663938	0.968549	0.223751	-0.546531	-1.01552	7.52295	36.2086	9.6431	6.70663	6.23675	7.42641	5.16761	5.44092	10.1382	3.89656	6.51302	4.98586	7.27146	5.97221	3.96411	4.39234	7.90214	19.2346	FALSE	FALSE	TRUE	TRUE
ENSG00000134321	RSAD2	0.83851	3.08245	3.87415	2.10344	2.44287	2.04949	3.22251	1.83239	1.94292	8.59769	42.027	56.5747	13.6149	12.1817	7.88849	15.8364	5.64057	30.2861	5.07468	4.57116	4.46248	3.68464	2.68218	2.04462	1.52863	1.62368	5.71958	FALSE	TRUE	TRUE	FALSE
ENSG00000173221	GLRX	0.575008	1.28295	0.956576	0.255293	0.0738699	0.0375999	0.131711	-0.00355982	-0.0195322	38.5413	53.513	41.79	33.8495	30.4249	24.4298	27.0585	42.7711	75.5919	30.2752	22.838	19.6868	28.8755	30.2356	21.3473	23.6308	42.8922	72.1648	FALSE	FALSE	FALSE	TRUE
ENSG00000183508	FAM46C	0.557981	1.45398	1.35341	1.9544	0.657424	0.542602	0.937019	-1.83156	-1.07087	49.2174	64.1977	6.4726	4.27226	1.27489	0.604196	0.393389	0.367	3.70614	32.4398	24.2755	2.36374	0.88131	0.789384	0.402071	0.20205	1.33416	8.87735	FALSE	TRUE	FALSE	FALSE
ENSG00000134326	CMPK2	0.737109	2.50104	3.15771	2.70468	2.33598	2.29804	1.74019	1.04176	0.981232	13.8807	45.4643	29.5908	11.5086	11.5457	13.48	17.7012	8.3613	24.3487	7.98088	7.47951	3.45807	1.92569	2.339	2.88585	5.62101	4.33444	10.9132	FALSE	TRUE	FALSE	FALSE
ENSG00000179144	GIMAP7	0.810579	1.28618	0.582663	0.279595	0.256609	-0.0471763	-0.089199	-0.342913	-0.638063	251.224	350.405	226.885	240.989	212.476	102.198	63.6062	32.7251	38.2588	138.861	146.067	149.592	195.277	185.304	103.888	70.3645	42.0065	59.5432	FALSE	FALSE	FALSE	FALSE
ENSG00000145365	TIFA	0.868682	2.45535	1.52033	0.395802	-0.0166649	0.261991	0.383742	0.433246	0.596411	24.5215	56.9498	17.2497	18.6393	19.7782	22.4271	26.9622	40.076	69.2435	11.8106	9.83015	6.02868	15.2313	19.8564	20.05	21.7533	27.185	44.6853	FALSE	TRUE	FALSE	FALSE
ENSG00000078081	LAMP3	0.310024	1.92421	2.69747	0.0268816	-0.0138598	0.22463	-0.163348	-0.591361	-0.106432	2.51103	6.1157	16.6264	8.72672	10.6136	6.961	2.81042	2.42996	12.6647	1.80476	1.48552	2.65463	7.8514	11.879	5.92814	3.11527	3.77062	10.2341	FALSE	TRUE	FALSE	FALSE
ENSG00000196329	GIMAP5	0.739882	1.53	0.647552	0.482902	0.246371	-0.144328	0.0520638	0.0663161	-0.19234	118.148	245.136	288.84	299.12	249.247	121.911	75.1912	49.0523	59.8234	75.0434	85.3465	183.283	205.269	204.573	126.753	76.2316	50.4187	66.1735	FALSE	FALSE	FALSE	FALSE
ENSG00000168394	TAP1	0.893554	1.85428	1.69781	0.290164	0.412118	0.646083	0.849634	0.788718	0.188286	176.486	375.699	345.401	93.4124	125.405	179.403	184.978	235.529	297.133	91.2542	100.46	110.089	78.9387	95.9172	116.072	104.802	140.333	258.478	FALSE	TRUE	FALSE	TRUE
ENSG00000232810	TNF	-0.388369	-1.23472	-0.677096	-2.13554	-0.46701	0.548858	0.834645	1.13206	1.71943	211.34	314.061	336.861	182.372	274.441	423.833	585.598	256.076	296.56	266.121	724.654	516.65	503.155	370.312	286.029	331.282	118.971	84.7081	FALSE	FALSE	TRUE	FALSE
ENSG00000134107	BHLHE40	0.737764	1.63145	1.4604	1.87143	1.64225	1.20027	1.70013	1.06043	0.602075	60.3803	104.28	121.88	142.711	131.381	82.5818	89.3717	99.4675	280.765	35.2958	38.0223	45.6495	36.3384	45.7814	35.996	26.9879	48.1356	178.78	FALSE	TRUE	FALSE	FALSE
ENSG00000110060	PUS3	0.565832	1.48563	0.709488	-0.0996271	0.149866	0.138047	-0.0653552	0.0912225	0.174393	6.82838	18.1202	17.6872	13.737	17.1838	19.684	18.0801	15.0714	14.9227	4.53201	6.17619	11.2033	14.0028	15.5967	17.862	18.7908	14.1614	12.6831	FALSE	TRUE	FALSE	FALSE
ENSG00000069399	BCL3	0.169225	1.19401	1.68306	1.46132	1.45402	1.66988	1.48062	0.48283	0.101861	173.085	273.753	155.562	59.7851	66.583	42.3612	47.438	46.1898	96.6663	141.719	110.551	49.3812	25.4511	24.4949	16.4317	19.539	34.3101	93.0468	FALSE	TRUE	TRUE	TRUE
ENSG00000176472	ZNF575	0.739297	1.76941	1.00061	-0.585393	0.146327	0.310479	0.298372	0.147882	0.551729	1.7269	2.75262	2.89955	1.40007	2.10309	3.50623	4.027	3.82375	4.84542	1.3689	0.943431	1.38225	2.21462	2.03771	2.77119	3.46069	3.4962	3.41708	FALSE	FALSE	FALSE	FALSE
ENSG00000198673	FAM19A2	0.891558	1.41552	0.414403	-0.93157	-0.411377	-0.924359	-1.6921	-1.74851	-0.0457753	8.96748	11.1072	3.90628	1.11622	1.21246	0.780482	0.914272	0.882987	3.40046	5.07431	4.31938	3.61773	1.86378	1.57233	1.49638	2.95195	3.10082	3.93179	FALSE	FALSE	FALSE	FALSE
ENSG00000196569	LAMA2	0.358456	2.04423	0.902375	-0.654446	-0.549166	-0.221833	-0.846629	0.227927	-0.0861179	0.31767	2.41217	6.10317	0.641133	0.740614	0.631106	0.453197	2.89187	0.496442	0.420031	0.363688	2.65703	2.45922	1.97413	1.2639	1.3361	2.66388	1.64432	FALSE	FALSE	FALSE	FALSE
ENSG00000173281	PPP1R3B	0.404358	1.61248	2.26487	1.21126	0.641743	0.316362	0.24546	0.125527	0.18168	10.8874	19.757	5.75283	8.82641	8.37393	6.64686	3.99618	3.02557	10.6494	8.75961	6.43742	1.23264	3.46352	5.34418	5.19849	3.30568	2.97462	13.1067	FALSE	FALSE	TRUE	FALSE
ENSG00000132109	TRIM21	0.356601	1.62774	1.29533	0.426112	0.336175	-0.279056	0.0697842	-0.155167	-0.0831455	29.0193	51.1916	29.8567	17.6284	17.6166	14.5043	19.7706	24.1739	32.8625	19.2376	15.0217	11.508	12.3658	14.5649	19.0593	18.7638	31.9061	34.0363	FALSE	TRUE	FALSE	TRUE
ENSG00000146112	KIAA1949	0.342012	1.21384	0.415342	0.00754769	0.458981	0.0865128	0.181725	0.118433	0.327486	48.0972	135.476	325.411	194.82	210.957	213.156	185.649	200.039	325.71	36.0905	59.7404	250.168	191.075	159.89	208.004	165.747	186.589	260.255	FALSE	FALSE	FALSE	FALSE
ENSG00000103642	LACTB	0.437359	1.36068	0.911367	0.40569	0.311384	0.104677	0.573722	0.0598423	0.0764963	10.5434	24.4029	18.0032	12.4097	12.8882	15.203	17.3839	15.8385	23.3468	7.61897	9.28132	9.73656	9.42415	10.6244	14.7956	11.6411	15.3807	21.8796	FALSE	FALSE	TRUE	FALSE
ENSG00000253522	CTC-231O11.1	0.0869469	-1.095	-0.888469	-1.66941	-1.43565	-1.86605	-1.4746	-1.2671	-0.89955	2.96677	6.15046	10.2851	17.323	28.0811	23.2975	9.0204	6.7362	7.70232	2.74995	13.7464	19.5232	51.7222	78.9157	82.4862	26.8047	17.5426	14.5982	FALSE	FALSE	FALSE	FALSE
ENSG00000178803	C22orf45	-0.366455	-1.27143	-0.548787	-1.59024	-0.142838	-0.383024	-0.914519	-0.413146	-0.729368	2.93373	4.81054	4.92348	0.850596	0.935595	0.610962	0.399503	0.44499	0.596368	3.72432	12.0205	7.22853	2.51196	0.959603	0.778406	0.907454	0.694704	1.02341	FALSE	FALSE	FALSE	FALSE
ENSG00000115738	ID2	0.634469	1.03189	1.02559	0.926603	-0.279852	-0.363732	-0.448847	-0.132168	0.0105529	266.56	275.014	131.291	224.496	215.379	297.179	256.428	217.535	267.206	166.88	140.7	66.0602	121.196	266.341	387.626	348.539	246.816	268.147	FALSE	FALSE	TRUE	TRUE
ENSG00000177613	CSTF2T	0.385151	1.13116	0.845257	0.311565	0.338739	0.0575228	-0.17355	-0.244366	-0.547883	59.4163	97.4068	72.0653	62.5566	68.3571	53.9796	50.458	34.3102	29.378	43.3018	43.3242	41.1458	50.5106	54.6374	52.0691	56.7252	41.0943	42.1569	FALSE	FALSE	TRUE	FALSE
ENSG00000213928	IRF9	0.268421	1.06898	2.07209	0.575722	0.530853	0.264096	0.392275	0.019641	0.28974	52.0763	80.004	113.498	25.361	31.0538	29.5248	35.097	31.9841	52.3442	41.552	36.3251	28.6233	17.9424	23.144	24.2922	25.5105	31.946	44.2441	FALSE	TRUE	FALSE	TRUE
ENSG00000177409	SAMD9L	0.104773	1.12631	2.84373	0.321053	0.0918931	-0.232806	0.900437	0.0636954	-0.127895	4.09974	6.78274	13.4915	2.95668	4.31613	2.28987	3.89746	5.08905	25.0776	4.13109	3.40736	1.87353	2.29923	3.15503	2.47426	2.87112	4.56019	23.5149	FALSE	TRUE	TRUE	FALSE
ENSG00000089127	OAS1	-0.0457937	2.0074	2.62699	-0.400654	0.0193138	-0.544272	-0.216969	0.0401405	0.372543	1.91114	5.13337	4.81316	0.724792	1.01177	0.970461	2.99074	7.83135	49.015	1.70756	1.31188	0.74137	1.09018	1.13953	1.46417	4.94276	8.84368	34.4073	FALSE	FALSE	FALSE	FALSE
ENSG00000184584	TMEM173	0.633038	1.66392	2.44916	0.781044	1.29345	1.63374	1.36757	0.721686	0.789247	163.708	305.583	320.448	51.4997	53.2791	88.9084	138.321	127.534	124.646	98.2304	95.4347	55.3154	29.8008	24.4754	28.3814	49.6918	76.0311	68.1933	FALSE	TRUE	TRUE	FALSE
ENSG00000165030	NFIL3	0.575515	1.86081	1.13768	1.57839	1.57776	0.942788	-0.847975	-1.38136	-1.22026	4.5855	9.88352	3.35056	4.02737	5.03847	3.59743	2.10619	3.1619	9.85871	3.01821	3.17202	2.16432	1.23587	1.66471	1.84755	3.7633	8.31661	22.3505	FALSE	TRUE	TRUE	FALSE
ENSG00000120833	SOCS2	0.345461	1.41746	1.51385	0.66316	0.443518	0.400195	-0.0811874	0.165633	0.069242	26.0104	39.6743	17.7148	19.9062	24.8901	34.9939	49.4796	47.6199	89.7049	21.3151	13.9687	6.65742	12.2927	17.323	27.7822	52.3521	45.8474	88.6782	FALSE	FALSE	FALSE	FALSE
ENSG00000114541	FRMD4B	0.383273	2.59864	3.37769	2.13047	1.35965	0.390108	-0.0144948	-1.16239	-1.29103	4.20878	19.9357	17.616	21.0513	17.0627	4.01799	2.23453	1.70328	4.24514	2.88388	3.07723	1.84794	4.38627	5.85049	3.12384	1.9214	3.73422	9.39115	FALSE	FALSE	TRUE	TRUE
ENSG00000174125	TLR1	0.727442	1.12277	0.610604	0.51866	0.261013	0.316451	0.736485	-0.157717	-0.41986	17.0059	22.8618	3.92429	4.42148	4.018	2.76753	2.17241	1.70308	2.43963	10.2834	10.9587	3.02288	2.98972	3.77265	2.10031	1.59375	1.77991	3.24484	FALSE	FALSE	FALSE	TRUE
ENSG00000114315	HES1	0.203877	1.38297	0.0954288	-0.534885	1.17617	0.815806	0.886736	-0.619615	-0.36683	4.96992	6.87998	7.55588	1.44025	1.31329	1.07056	1.79069	0.458959	2.4454	4.06169	2.75782	7.3506	2.06032	0.630478	0.670847	0.931317	0.726347	3.4112	FALSE	FALSE	FALSE	FALSE
ENSG00000221963	APOL6	0.459809	1.38904	1.9108	0.689501	0.653278	0.152143	0.019541	-0.434758	-0.339859	60.7682	109.336	118.549	31.7179	43.2619	28.7085	25.3696	30.8051	52.1836	42.9103	40.8164	32.0692	19.841	27.7947	26.105	24.8861	41.3693	61.4691	FALSE	FALSE	FALSE	FALSE
ENSG00000164430	MB21D1	0.287134	1.84832	0.673362	0.395612	0.426995	0.701762	0.80878	0.516814	0.478837	5.64366	18.6441	6.66529	8.28129	11.7563	19.0409	33.4293	35.4307	46.0744	4.50907	4.95369	4.05702	6.17333	9.11594	11.9091	18.8683	24.7249	31.1247	FALSE	FALSE	FALSE	FALSE
ENSG00000163840	DTX3L	0.456715	1.37176	2.63767	0.734038	1.0214	0.897752	1.43939	0.710473	0.230507	21.2456	33.4836	66.9176	14.5233	15.8833	13.9444	22.2717	30.2295	44.2175	13.9226	12.2082	11.3513	9.86467	7.66392	7.57002	8.20543	19.5248	33.4085	FALSE	FALSE	FALSE	FALSE
ENSG00000174807	CD248	-0.313394	-1.04146	-1.5173	-0.509706	-0.382353	0.166613	-0.235261	-0.0911007	-0.718763	5.26697	4.57616	1.19692	0.869922	1.56817	1.25317	2.38231	0.950348	0.662355	6.43332	9.40791	3.10944	1.26818	2.1849	1.12005	2.84946	1.04464	1.1506	FALSE	FALSE	FALSE	FALSE
ENSG00000099860	GADD45B	0.668908	1.13884	0.606769	0.97653	1.00035	1.46157	1.11745	0.147819	0.431393	257.031	455.465	230.269	105.849	77.5612	44.8246	41.2458	29.2815	58.0638	160.838	210.961	155.245	56.0873	41.3496	19.6178	18.853	26.6583	40.4502	FALSE	FALSE	FALSE	FALSE
ENSG00000251587	LDHAP1	0.265713	1.31955	1.68969	0.597685	0.518259	0.376993	0.310731	0.251456	0.215881	3.78265	7.78342	12.6164	9.59272	11.5682	14.9255	16.8896	20.702	21.478	3.07994	3.08474	3.95465	6.00571	8.12213	11.4777	13.8489	17.9286	18.757	FALSE	FALSE	FALSE	FALSE
ENSG00000215039	AC005840.1	-0.449267	-1.19455	-0.823858	-1.59162	-0.983025	-1.03891	0.0352977	0.021402	0.62193	3.39233	4.56218	21.1918	11.0889	11.3333	6.6621	13.7771	23.4945	41.0327	4.01313	12.6115	40.1911	38.628	23.2067	14.3017	11.9216	23.0691	26.8079	FALSE	FALSE	FALSE	FALSE
ENSG00000172819	RARG	-0.3662	-1.28171	-1.45278	-1.77099	-1.18978	-0.890863	-0.746623	-0.863569	-0.306583	9.12445	11.0085	80.6359	88.8603	89.7878	96.7485	75.1914	41.9745	53.7635	14.1092	35.0039	237.987	251.389	213.057	177.04	133.372	81.3972	62.5337	FALSE	FALSE	FALSE	FALSE
ENSG00000165617	DACT1	0.0684667	1.3368	0.740374	0.987882	1.16441	0.633584	-0.299949	-0.706971	-0.428625	13.4184	32.662	27.9705	16.6928	19.4849	14.3281	11.442	7.48705	16.9934	13.046	11.9324	15.8304	8.09153	7.83166	10.1251	13.9936	14.4708	22.7379	FALSE	TRUE	FALSE	FALSE
ENSG00000112096	SOD2	0.354915	1.44082	2.15405	0.844726	1.08531	0.676416	0.14004	0.105738	0.67573	229.07	555.186	595.561	305.535	272.574	165.016	95.725	102.896	178.33	182.336	178.821	133.275	189.509	154.01	100.02	81.3182	101.309	116.591	FALSE	FALSE	FALSE	FALSE
ENSG00000134333	LDHA	0.477329	1.00038	1.56414	0.608706	0.565729	0.453696	0.138895	0.246836	0.128642	376.943	616.191	1010.15	825.626	948.175	1202.19	1274.27	1710.15	1695.58	253.12	302.228	348.365	520.413	670.84	869.864	1169.4	1502	1534.58	FALSE	TRUE	FALSE	FALSE
ENSG00000185507	IRF7	0.386536	1.1239	1.79335	-0.0243204	0.323529	-0.259511	0.66693	0.00627314	0.677086	55.6188	97.2965	113.98	22.3696	24.3714	12.6404	13.3008	10.2829	78.3321	37.5828	42.1228	34.0499	24.1019	20.553	17.0026	8.71359	12.8174	42.4706	FALSE	TRUE	FALSE	TRUE
ENSG00000213574	LDHAP5	0.258472	1.05614	1.47119	0.554812	0.729907	0.427137	0.092446	0.316393	0.133694	12.3608	22.314	38.9269	33.9328	37.6451	46.4548	50.7536	68.2413	62.8226	10.1266	10.7016	14.546	21.9449	23.1579	34.5382	47.7655	56.3169	56.5668	FALSE	FALSE	FALSE	FALSE
ENSG00000133574	GIMAP4	0.350897	1.12144	0.851254	-0.0742289	0.2341	-0.39863	-0.384233	-0.630854	-0.713952	39.394	75.9174	133.494	163.078	187.317	74.2	45.7307	23.4897	47.5426	31.8433	33.0484	75.9295	146.301	165.611	97.793	59.8985	38.9243	74.5821	FALSE	FALSE	TRUE	TRUE
ENSG00000235674	LDHAP2	0.48781	1.06587	1.46214	0.737326	0.591803	0.434407	-0.0849215	0.325348	0.0769168	14.4227	23.0366	39.0532	30.4413	35.8401	43.8258	42.215	62.8424	56.3518	10.1343	11.1059	14.2707	17.7635	23.9351	32.1608	44.8548	52.4148	52.928	FALSE	FALSE	FALSE	FALSE
ENSG00000228323	AC008753.6	-0.937915	-1.45406	-0.620017	1.47929	-0.430456	-1.25445	1.43048	-0.0607401	0.749692	4.93253	3.08286	1.24489	0.47771	0.103688	0.0472331	0.21941	0.103892	0.279148	9.15262	8.40796	1.8618	0.179098	0.150871	0.169478	0.0729329	0.109036	0.143014	FALSE	FALSE	FALSE	FALSE
ENSG00000123411	IKZF4	0.734729	1.53694	1.13893	0.422061	0.617872	0.67453	1.13373	1.16411	1.26933	28.9908	86.2797	52.2947	35.269	30.0234	28.3702	33.1671	34.2126	42.7767	16.9132	34.1686	24.7757	28.4758	20.7249	19.0073	14.794	16.2244	16.4219	FALSE	TRUE	TRUE	TRUE
ENSG00000011478	QPCTL	0.152009	-1.02104	-0.167131	-0.693968	-0.242309	-0.112264	0.0300093	-0.00849558	-0.118862	5.95713	4.94147	6.86777	6.11438	11.3751	11.4517	12.3859	15.1568	16.1842	5.23491	10.3941	7.89637	10.1244	13.6198	12.587	11.8201	15.3519	17.8619	FALSE	FALSE	FALSE	FALSE
ENSG00000152778	IFIT5	0.418687	1.12696	0.834243	0.21002	0.0515381	-0.246868	-0.322095	-0.485887	0.419031	15.6684	22.7764	14.7375	14.5477	12.8463	8.52463	6.8928	4.83054	17.2938	11.7282	10.1195	8.60123	12.7816	12.2564	10.042	8.10924	6.79838	11.8817	FALSE	FALSE	FALSE	FALSE
ENSG00000182511	FES	0.0625206	1.28605	2.63388	1.52641	2.26133	2.00497	2.26145	1.38329	0.950926	3.44409	5.78521	8.69884	2.21925	2.5496	2.06555	1.91705	3.12772	32.5313	2.45177	2.45539	1.63011	0.708924	0.509984	0.751613	0.289733	1.24152	18.6237	FALSE	TRUE	TRUE	TRUE
ENSG00000135148	TRAFD1	0.147704	1.07988	1.18544	0.605929	0.227787	-0.00415364	-0.145614	-0.52312	-0.541783	21.8448	36.4171	42.5646	37.0806	34.0617	27.9966	27.7266	24.51	28.1546	19.2435	16.0558	20.7154	23.8044	26.5294	30.191	28.0687	30.6694	42.5406	FALSE	TRUE	FALSE	FALSE
ENSG00000185022	MAFF	0.468165	1.36154	0.71143	0.0638443	0.0555704	0.302834	0.497928	0.113795	0.315994	18.8157	46.7948	21.2225	6.85684	6.15197	4.91655	3.92341	3.14076	5.91069	14.3029	17.4663	15.4588	7.92442	6.90772	3.80206	2.46495	3.15231	5.94799	FALSE	TRUE	TRUE	TRUE
ENSG00000196141	SPATS2L	0.189311	1.09416	1.47912	0.47844	1.37634	0.338017	0.166239	0.0293961	0.108126	4.35846	7.74093	18.0079	20.7233	17.9875	10.4966	21.5375	33.007	44.1312	3.82693	3.1866	5.0438	15.2858	6.59065	8.94677	17.5053	33.4594	41.5054	FALSE	TRUE	FALSE	FALSE
ENSG00000175606	TMEM70	0.594083	1.50239	1.47601	0.373396	0.798168	0.477927	0.13094	0.264786	0.199521	36.9378	99.3409	163.001	83.1988	89.8657	69.2404	73.8178	75.8504	78.2051	24.276	29.2802	55.7608	54.6982	53.0614	49.3893	68.456	65.4686	68.9654	FALSE	TRUE	FALSE	TRUE
ENSG00000140511	HAPLN3	0.11575	1.07727	2.37064	1.70128	1.46221	0.887999	0.433884	-0.00550333	-0.834297	94.6019	165.717	237.123	44.7409	37.2429	39.4037	35.116	27.089	19.3869	85.1936	73.8348	46.7735	13.9877	14.2593	22.1994	25.9442	27.2656	33.2697	FALSE	TRUE	FALSE	FALSE
ENSG00000111679	PTPN6	0.251533	1.01716	0.070802	-0.893453	-0.181946	-0.343696	-0.0442982	0.0248956	-0.00724204	47.01	136.007	407.867	308.499	274.634	274.25	237.066	181.44	142.913	39.8767	63.1733	415.855	519.997	314.84	350.716	265.958	185.311	135.681	FALSE	FALSE	FALSE	TRUE
ENSG00000182909	LENG9	0.671213	1.19552	1.08641	0.0321145	0.505923	0.324634	-0.0298393	0.218298	0.127708	1.74714	3.1026	3.05741	4.2251	4.98167	5.45838	4.03148	3.77893	3.42078	1.07686	1.37427	1.49471	3.46457	3.50555	4.33987	4.10773	3.23773	2.84229	FALSE	FALSE	FALSE	FALSE
ENSG00000140968	IRF8	0.49739	1.62856	0.949297	-0.866966	-0.433338	-0.589464	-1.83565	-0.566945	-0.766597	3.42507	15.7523	14.1442	21.0132	34.366	51.2258	24.7786	18.4132	17.0929	2.42351	4.05395	7.98283	28.7046	49.8935	73.819	88.6198	24.7566	28.3703	FALSE	FALSE	FALSE	TRUE
ENSG00000247033	AC099508.1	0.105665	1.57443	2.74001	0.953487	1.06334	0.388886	0.914394	1.20091	0.281106	0.536883	1.56197	10.1913	3.58732	4.47586	3.56975	4.40773	5.4521	4.83118	0.492202	0.539441	1.57398	1.88779	2.14275	2.77746	2.31575	2.43455	4.13935	FALSE	FALSE	FALSE	FALSE
ENSG00000185745	IFIT1	0.560865	1.30487	0.849899	-0.325598	-0.783275	-1.32033	-1.74271	0.0698625	1.40065	0.879566	2.17931	1.2903	0.663193	0.629221	0.174787	0.171036	0.51642	11.3421	0.790147	0.598534	0.603844	0.804368	0.916223	0.316312	0.579733	0.513528	2.9253	FALSE	FALSE	FALSE	FALSE
ENSG00000162654	GBP4	0.37759	1.03588	2.10868	2.67542	1.99885	1.23475	0.939772	-0.717814	-1.62796	20.3981	32.9264	51.2921	41.0283	43.1051	23.522	17.7708	5.92316	11.8707	15.0737	14.4965	11.0773	6.75606	10.6439	10.8193	7.87577	10.1991	31.0777	FALSE	TRUE	FALSE	FALSE
ENSG00000135114	OASL	0.441917	2.15341	1.36937	-0.271939	0.277698	0.831664	2.03934	2.02392	1.52003	2.43707	12.6002	7.12737	1.16239	0.754299	0.764467	3.41305	9.57391	28.8455	1.91425	2.40185	3.27628	1.34805	0.806412	0.339869	0.89895	2.78187	8.18274	FALSE	TRUE	FALSE	FALSE
ENSG00000237456	RP11-154D3.1	0.971281	1.1621	1.37456	0.938911	-0.319918	-0.238206	-0.68592	-0.0044383	-0.200736	12.0955	11.1769	5.3685	8.87705	8.20518	13.1484	9.90702	10.2017	10.7376	6.03201	5.03426	2.13339	4.64811	10.6163	15.5593	16.0961	10.5288	12.2078	FALSE	FALSE	FALSE	FALSE
ENSG00000148175	STOM	0.150471	1.09893	2.07922	1.08103	0.867874	0.747078	0.155372	0.450865	0.275126	16.8333	33.1851	48.6163	17.3121	19.5303	24.5671	24.2799	22.9663	19.579	14.8463	15.1031	13.2081	8.72147	11.6451	15.161	21.4137	17.2108	16.2599	FALSE	TRUE	FALSE	FALSE
ENSG00000182319	AC068353.1	0.560934	1.06664	0.554055	0.384848	0.174435	-0.165477	-0.5546	-0.422637	-0.338253	6.18927	17.9377	17.0116	10.2992	10.9799	14.1683	17.0105	14.4535	9.50253	4.11763	8.34606	12.0266	7.24609	9.90941	15.6831	24.83	19.1269	11.6432	FALSE	FALSE	FALSE	FALSE
ENSG00000228203	AC017076.4	0.279251	1.08481	1.32507	0.0581023	0.389008	-0.0646757	0.200329	-0.154808	-0.133523	1.02963	2.14569	8.91022	7.65406	10.8711	10.6406	15.2704	13.3282	13.4998	0.871592	1.08134	3.64679	7.8869	8.61335	11.3381	13.1522	14.9657	14.6975	FALSE	FALSE	FALSE	FALSE
ENSG00000187678	SPRY4	0.25055	-1.45835	-0.964952	-2.47306	-1.05195	-1.20102	-1.72458	-1.31874	-1.38882	0.351975	1.11274	6.05374	2.50571	3.84233	2.97237	1.56566	1.04259	0.641942	0.251248	2.83666	12.4809	10.7211	7.18806	7.34474	4.77833	2.50861	1.58221	FALSE	FALSE	FALSE	FALSE
ENSG00000136689	IL1RN	0.538936	1.59696	0.864301	0.0829914	0.159007	0.0125391	2.19321	2.71854	2.06442	0.997986	4.90026	12.8423	22.1048	12.44	8.48724	7.25857	10.5384	12.3139	0.686434	1.67173	8.10891	25.5275	20.7823	10.023	1.66009	1.64262	2.88641	FALSE	FALSE	TRUE	TRUE
ENSG00000010539	ZNF200	0.583156	1.06068	0.243956	-0.384961	-0.0200716	-0.0870031	-0.0940493	-0.289785	-0.267482	8.34411	22.7353	15.7585	9.87748	11.223	7.87136	7.68078	6.44915	9.62585	5.56419	10.1326	13.656	12.2049	11.231	7.99086	8.54697	8.11054	11.7187	FALSE	FALSE	FALSE	FALSE
ENSG00000241839	PLEKHO2	-0.256943	1.06761	0.343296	-0.564225	0.469224	-0.00931653	-0.0678712	-0.213839	-0.0338438	4.03836	20.1701	47.9498	9.78303	13.2865	16.8261	12.6349	11.7101	19.4112	6.02264	9.70382	40.188	13.8246	10.1561	17.5034	14.6863	12.6183	22.8446	FALSE	FALSE	TRUE	FALSE
ENSG00000177374	HIC1	-0.0783298	-1.07458	0.0740109	-1.50725	-0.715528	-1.59061	-2.34669	-3.11664	-2.19186	0.866275	1.33124	24.9749	14.3548	9.91409	3.81866	1.93395	0.368807	0.484839	0.904806	2.77114	21.8762	30.0044	16.8598	11.8154	9.64888	3.49918	1.87604	FALSE	FALSE	FALSE	FALSE
ENSG00000242616	GNG10	0.273227	1.41847	0.487055	0.496808	0.654022	0.240695	0.0612877	-0.0885067	-0.931419	4.72934	7.29275	4.8176	4.97921	6.7598	6.81138	7.05165	8.02698	6.76207	3.91351	2.7653	3.39607	3.54236	4.34897	5.76789	6.69838	8.75744	12.239	FALSE	TRUE	FALSE	FALSE
ENSG00000120129	DUSP1	-0.548259	-1.39028	-0.287796	0.315022	-0.256537	0.156477	-0.200214	0.222529	0.823868	282.874	101.237	22.7341	12.5011	6.08892	4.5039	3.13211	3.48585	5.92806	426.088	215.488	29.927	10.3082	7.44062	4.16813	3.69501	3.04151	3.34634	FALSE	FALSE	TRUE	TRUE
ENSG00000246147	AL109616.1	0.126002	1.69606	0.740561	-0.471115	0.4601	-0.644746	0.637416	0.432081	1.42727	0.0961558	0.767798	5.12626	7.22237	13.8189	8.1436	3.91035	3.39546	2.60383	0.0881565	0.251408	3.03979	7.62246	10.0287	13.1442	2.51691	2.52654	0.9977	FALSE	FALSE	FALSE	FALSE
ENSG00000119537	KDSR	0.311346	1.30932	2.47775	1.13591	1.28319	1.00254	1.0402	1.05925	0.825737	20.9857	56.4097	175.43	74.0142	76.5481	59.5666	52.1565	70.7584	93.5673	16.6124	20.0612	31.1931	31.7958	31.3096	29.4862	26.7811	36.8523	54.6344	FALSE	TRUE	FALSE	FALSE
ENSG00000135604	STX11	0.111287	1.79438	1.48737	1.21057	0.447019	0.0989571	-0.0204211	-0.129357	0.000625791	10.8332	34.5419	24.6676	38.419	41.9695	42.4487	26.0872	26.6205	37.1458	10.0354	9.77728	9.43213	18.011	31.4146	39.5959	26.2431	29.3323	36.4721	FALSE	FALSE	FALSE	FALSE
ENSG00000228234	AL109614.1	0.414151	1.63303	1.36849	0.199596	-0.0338483	0.385513	0.420475	0.132072	0.0118108	3.32161	5.46732	3.79276	3.22177	2.22631	2.45728	2.62348	4.26026	7.2341	2.51116	1.8207	1.4374	2.84318	2.3036	1.84919	1.94778	3.97383	7.07797	FALSE	FALSE	FALSE	FALSE
ENSG00000188313	PLSCR1	0.161836	1.20846	2.79869	0.713202	0.555167	0.162766	-0.0614903	0.234212	0.403552	20.8757	33.818	82.9937	15.8283	18.3271	19.6801	37.4532	48.6959	125.358	20.101	15.5871	11.1793	11.3529	10.7469	16.6935	38.01	37.2998	85.4907	FALSE	FALSE	FALSE	FALSE
ENSG00000160683	CXCR5	0.048726	1.28205	2.25439	2.87926	4.13092	4.18273	3.08631	2.21127	2.46093	4.91905	9.5548	20.859	24.3316	29.9398	24.5565	18.6005	23.7369	23.4255	4.68384	3.52846	4.08642	2.14536	1.69807	1.33266	2.69658	7.81575	10.2615	FALSE	TRUE	TRUE	TRUE
ENSG00000198826	ARHGAP11A	0.221461	1.03523	0.400269	0.357819	-0.0712554	0.278091	0.262695	0.21068	-0.0554786	2.11206	3.46986	1.93777	1.40227	1.32772	3.80147	17.5106	44.4203	39.0364	1.71549	1.79593	1.45936	1.0637	1.44415	3.2369	14.7097	38.4591	40.0323	FALSE	FALSE	FALSE	FALSE
ENSG00000173535	TNFRSF10C	0.0193497	1.45088	2.0716	-1.32175	-1.01269	-1.62478	-0.503691	-0.975179	-0.77749	1.71864	2.9718	1.69379	0.0832232	0.12302	0.0431698	0.111452	0.0271488	0.107431	1.63528	1.02314	0.586338	0.170794	0.179046	0.103223	0.182752	0.0680306	0.169552	FALSE	FALSE	TRUE	FALSE
ENSG00000172716	SLFN11	0.375193	1.01908	1.47077	-0.245187	-0.0733559	0.263955	0.395841	-0.111228	-0.235054	4.89598	9.59367	8.89846	4.27536	7.18686	5.6338	14.6345	16.3468	27.9901	3.31021	3.95561	3.22303	4.08809	7.08158	4.55695	10.7631	16.6977	28.7234	FALSE	TRUE	FALSE	FALSE
ENSG00000163694	RBM47	-0.0743247	1.40023	0.720532	-0.0572566	0.479258	-0.0127264	0.377095	-0.760128	-1.63196	0.924233	3.1071	2.34412	1.35632	1.51587	1.30603	1.6893	0.998888	1.20587	0.976962	1.44829	2.09237	1.70841	1.28386	1.4697	1.29917	1.73485	3.21147	FALSE	FALSE	FALSE	FALSE
ENSG00000163565	IFI16	0.147217	1.03682	2.15364	0.498888	0.562565	0.133285	-0.47625	-0.127287	-0.049031	96.8147	176.208	474.605	232.098	256.382	169.032	169.663	317.039	362.627	80.3783	74.2165	110.917	152.93	176.747	172.975	233.079	329.401	377.148	FALSE	TRUE	FALSE	FALSE
ENSG00000130164	LDLR	0.115766	1.56325	1.52889	0.835931	0.700719	0.399157	0.382678	0.135207	-0.0809235	31.3874	90.0082	34.9873	34.2383	65.9686	107.579	73.4617	65.0523	71.2799	30.0599	27.7577	12.6531	19.2583	41.5957	82.6938	56.576	60.6445	74.3199	FALSE	TRUE	FALSE	FALSE
ENSG00000234569	RP11-179H18.4	0.864249	1.35134	0.552338	-0.269013	0.317353	0.111621	-0.161889	0.0747807	0.289146	1.11571	2.98421	5.87476	3.43823	3.82702	3.86621	5.11727	5.52623	5.5897	0.614458	1.18551	4.10616	4.00547	3.08278	3.60111	5.80165	5.3364	4.5289	FALSE	FALSE	FALSE	FALSE
ENSG00000248394	CTD-2034L19.1	1.1564	1.38606	0.231707	-0.540954	0.0271728	1.14642	-0.33892	0.445329	0.924781	0.282812	2.66619	2.52982	1.94528	2.63998	3.83262	1.41046	0.838715	0.699806	0.125119	1.04333	2.23597	2.1779	2.59141	1.66248	1.80068	0.614953	0.370989	FALSE	FALSE	FALSE	FALSE
ENSG00000198933	TBKBP1	0.0239295	1.1121	2.513	0.649192	1.74823	2.43254	2.15967	2.53099	1.95141	0.828082	1.35895	14.3981	8.16337	7.88445	7.97747	4.88733	7.43619	6.9212	0.833933	0.714123	2.55203	4.56907	2.39904	1.57004	1.14848	1.6295	2.22467	FALSE	FALSE	TRUE	FALSE
ENSG00000256235	AC010441.1	0.322552	1.45307	1.57051	0.689147	1.30409	0.746761	0.900841	1.34849	1.69389	1.65012	2.3585	9.9267	4.87476	3.64506	2.70696	3.37594	4.68217	7.97439	1.2945	0.87656	3.44236	3.09371	1.46263	1.61159	1.7962	1.86955	2.88165	FALSE	FALSE	TRUE	TRUE
ENSG00000235191	AC026803.14	1.04471	1.60335	2.11601	-0.00583725	0.045174	0.361727	1.35353	-0.00357252	-0.17203	3.08811	6.99408	5.58127	2.32273	3.40512	2.60767	3.09508	3.02268	4.226	1.56652	2.34275	1.2814	2.37247	3.29029	1.97579	1.14814	3.01184	4.64153	FALSE	FALSE	FALSE	FALSE
ENSG00000110218	PANX1	0.0344352	1.00865	0.870964	0.0276864	0.467765	0.204307	0.422636	0.335561	0.252305	6.95753	16.4965	12.0324	8.07175	9.57686	10.9242	13.6869	12.6218	13.4136	6.62458	7.26783	6.76406	7.26502	6.9792	9.51431	10.2611	10.0971	11.1576	FALSE	TRUE	FALSE	FALSE
ENSG00000176024	ZNF613	-0.230982	1.0477	0.0757741	-0.414685	0.0250362	0.104545	-0.282069	-0.316805	0.116947	1.06906	2.59646	4.66026	3.56119	4.30652	3.28333	2.55602	1.74781	2.28369	1.30815	1.23153	4.45834	4.61162	4.28432	3.23123	3.07483	2.23144	2.0456	FALSE	FALSE	FALSE	FALSE
ENSG00000248367	CTB-129O4.1	-0.841493	-1.66042	-0.815739	-0.656273	-0.386991	-0.600037	-0.176077	-0.256133	-0.232634	2.01454	1.22558	1.25781	1.31727	1.47876	0.754251	0.946003	0.782109	0.917475	3.53694	3.72624	2.49928	2.21782	2.04904	1.1759	1.10971	0.936901	1.12523	FALSE	FALSE	FALSE	FALSE
ENSG00000234883	MIR155HG	0.473218	1.21678	0.710877	0.243816	0.0476395	0.0275094	-0.159489	0.630852	1.34459	1.71646	6.82277	88.9657	236.54	383.344	557.22	216.888	106.962	83.1798	1.19254	2.28545	53.217	194.475	380.071	524.553	238.055	70.7704	33.9079	FALSE	FALSE	FALSE	FALSE
ENSG00000182118	FAM89A	0.450088	1.16271	1.42365	0.379413	0.984844	0.409308	-0.0534089	0.461669	0.204506	1.75433	2.48841	6.09718	11.9922	19.4266	15.1416	10.6226	10.8493	15.4783	1.32064	1.1879	2.50086	8.23032	9.09897	11.7051	11.1506	8.17048	11.1997	FALSE	TRUE	FALSE	FALSE
ENSG00000162645	GBP2	0.341458	1.03656	1.37482	0.885409	0.637604	-0.0182805	-0.874807	-1.21206	-1.04539	109.58	294.555	668.504	514.285	542.55	259.125	68.1692	43.9449	86.301	90.0822	136.025	255.793	276.936	346.991	259.585	122.557	104.129	175.549	FALSE	TRUE	TRUE	TRUE
ENSG00000248323	RP11-213H15.3	0.14793	1.17609	0.455011	-1.02109	0.0225857	-0.326571	0.836511	0.591826	0.151715	0.258423	2.96437	10.8396	5.60015	5.04861	2.87111	1.18286	1.06507	1.20431	0.33365	0.851823	7.79756	11.4709	5.56011	3.30983	0.553354	0.465962	1.66807	FALSE	FALSE	FALSE	FALSE
ENSG00000213309	RP11-164N20.1	0.177113	1.36595	0.986062	0.830309	-0.24158	0.139218	-0.0218254	0.11468	0.041378	4.06858	5.13136	4.09139	3.39708	3.07399	2.96136	2.65748	1.56391	1.73323	3.93856	1.88242	1.87144	1.88304	3.70712	2.66346	2.75208	1.48521	1.71534	FALSE	FALSE	FALSE	FALSE
ENSG00000111728	ST8SIA1	0.626322	1.49619	2.00295	0.790032	0.688928	-1.99615	-1.20167	-2.19486	-1.55019	1.14395	1.26994	3.40528	2.16903	2.33108	0.211894	0.439944	0.18072	0.283186	0.726142	0.447864	0.807555	1.30603	1.05037	1.08381	0.681679	0.767845	0.672676	FALSE	FALSE	FALSE	FALSE
ENSG00000231329	RP1-225E12.2	0.458331	-1.16161	-0.422527	1.11464	0.456623	-0.0320133	-0.477946	0.832656	-1.66132	4.3073	2.15009	0.749781	1.11225	0.478712	0.476511	0.333718	0.413678	0.0549009	3.20783	4.84156	1.08999	0.523822	0.35511	0.509256	0.434527	0.231059	0.225678	FALSE	FALSE	FALSE	FALSE
ENSG00000209707	MIR24-2	-0.433801	-1.0519	-0.0647288	-0.488313	-0.35745	0.448041	0.234848	-0.058792	-2.03656	15.0331	18.3888	18.5472	4.15983	4.20608	3.22501	1.42596	0.628551	0	20.5453	38.6541	19.4411	6.00257	5.22849	2.2515	1.2962	0.65994	0.214713	FALSE	FALSE	FALSE	FALSE
ENSG00000229162	RP11-84D1.1	0.0544427	1.2161	1.04017	0.679102	0.860756	1.39354	0.805172	0.901634	1.76419	1.02905	2.3365	3.91009	1.45643	1.05737	0.730406	0.879331	0.727769	3.32253	0.97853	1.03159	2.00306	0.913166	0.588765	0.259721	0.497417	0.395386	0.995864	FALSE	FALSE	FALSE	FALSE
ENSG00000207808	MIR27A	0.0468486	-1.11919	-0.498409	-0.341565	0.742975	0.449206	0.288806	-3.19032	-2.4928	13.356	13.0017	13.7487	5.13268	4.55795	1.95488	1.1608	0	0	12.745	28.9534	19.6811	6.60301	2.76681	1.33751	0.918169	0.401527	0.192104	FALSE	FALSE	FALSE	FALSE
ENSG00000136634	IL10	0.68218	3.03639	1.54479	1.28021	0.967759	0.585334	0.619473	1.36755	0.496126	0.347188	0.88966	1.65922	1.46639	1.2951	1.34594	4.14615	13.6371	6.56667	0.239056	0.127247	0.588646	0.599623	0.654819	0.803645	2.53533	8.60943	5.06851	FALSE	FALSE	TRUE	TRUE
ENSG00000189057	FAM111B	-0.115505	1.22967	-0.0962065	0.453905	-1.00374	0.635566	0.528438	0.211162	0.00779938	0.634322	0.963876	0.331995	0.200592	0.166709	2.49806	60.31	52.0913	48.2759	0.904666	0.508632	0.345995	0.101227	0.217783	1.65708	43.0199	45.0799	47.3362	FALSE	FALSE	FALSE	FALSE
ENSG00000248358	AE000658.31	-0.0778411	-1.20467	-0.445699	-1.01557	-1.09386	-1.86878	-0.97998	0.400636	-0.842015	1.55179	1.50433	2.11867	1.02581	0.700813	0.192606	0.183295	0.189849	0.0529347	1.62771	3.36734	2.98637	2.0326	1.49656	0.680833	0.345052	0.141023	0.110145	FALSE	FALSE	FALSE	FALSE
ENSG00000208028	MIR616	-0.882886	-1.18841	0.164235	-0.178814	-1.0016	-0.259213	-0.832411	-0.216544	0.624406	23.5869	9.1251	6.29406	4.53381	2.86547	2.08549	0.642142	1.26877	1.82206	40.6038	19.9507	5.73403	4.37511	6.1011	2.28314	1.19105	1.49575	1.11067	FALSE	FALSE	FALSE	FALSE
ENSG00000213530	AC004894.2	0.33882	1.05439	0.700688	0.165933	0.64481	0.282266	-0.237711	0.0410458	0.0816728	1.19465	2.71186	10.1922	6.4992	13.2293	10.5871	8.37549	10.0395	11.418	0.908149	1.32798	6.13699	5.19808	8.54286	8.69039	10.046	9.91425	11.6745	FALSE	FALSE	FALSE	FALSE
ENSG00000207556	MIR636	-0.0583762	-1.07467	0.36194	0.0132875	-0.148326	-0.425436	-0.0554017	-0.221202	-0.513782	22.3141	12.7455	13.5952	10.5843	8.06516	6.75988	7.47679	6.19864	3.48968	22.81	26.5839	10.8818	10.2765	8.94245	8.93897	7.34334	7.26476	4.85154	FALSE	FALSE	FALSE	FALSE
ENSG00000114805	PLCH1	0.129328	1.2153	1.27435	-0.388645	-0.806741	-1.60022	-2.62327	-2.73959	-3.13728	0.200586	0.330008	0.691451	0.275986	0.317809	0.11048	0.132687	0.327282	0.452081	0.184254	0.140148	0.288785	0.382169	0.572239	0.340154	0.828309	2.42242	4.66556	FALSE	FALSE	FALSE	FALSE
ENSG00000188215	DCUN1D3	-0.565823	1.04002	0.538092	-0.343638	0.120674	0.266899	0.19782	0.0565928	0.315147	1.3219	7.95274	10.0031	4.72866	6.0196	4.83035	3.30119	2.27385	4.43013	1.91614	3.2842	7.04604	5.56002	5.53232	4.07876	2.93847	2.19235	3.5232	FALSE	FALSE	FALSE	FALSE
ENSG00000255987	RP11-1094M14.4	0.507115	1.24754	2.30365	0.816432	0.922975	-0.029483	0.241436	-0.109176	0.236892	3.62707	3.51982	6.8501	3.24461	3.87591	3.7686	5.84388	8.04141	26.2062	2.49834	1.51423	1.43578	1.75634	2.10613	3.75886	5.07051	8.53507	22.338	FALSE	FALSE	FALSE	FALSE
ENSG00000207741	MIR590	-0.434412	-1.1252	-0.150771	-0.235605	-0.030072	-0.368465	0.114369	-0.638397	-1.12579	13.9238	8.10865	7.77291	5.577	4.57832	3.73705	2.79436	1.90282	1.46991	18.6895	18.1217	8.85539	5.91607	4.69378	4.64817	2.56665	2.99468	3.35336	FALSE	FALSE	FALSE	FALSE
ENSG00000208036	MIR106B	-0.404898	-1.45131	0.0977876	-0.185704	-0.779482	-0.0685991	0.702008	0.125794	-0.510624	13.1334	5.08342	6.41649	6.52184	3.7805	6.08176	5.13056	1.46549	1.62771	17.0451	13.6215	6.19893	6.41925	6.87122	6.13769	3.21296	1.38012	2.27064	FALSE	FALSE	FALSE	FALSE
ENSG00000115008	IL1A	1.66724	1.70056	0.851752	-0.115097	-0.611157	0.467522	0.448719	2.01589	3.21413	0.203256	0.928861	4.59502	16.632	9.35596	5.4531	3.63877	4.52426	10.8076	0.0616683	0.290986	2.39044	11.154	15.0925	3.89792	2.65089	1.13621	0.925111	FALSE	FALSE	FALSE	FALSE
ENSG00000244681	RP11-219E24.1	0.78485	1.19546	0.929129	0.482932	0.522602	0.47426	-0.342693	0.087788	0.169171	0.97768	1.63304	5.8249	3.92528	6.99081	5.73869	4.44316	5.754	6.36263	0.553078	0.729894	3.18716	2.5267	4.88111	4.168	5.5932	5.51229	5.96394	FALSE	FALSE	FALSE	FALSE
ENSG00000236308	RP11-316M21.7	-0.170168	-1.14224	-0.615121	-0.112134	-0.157477	-0.316712	0.199964	-0.242967	-0.350289	2.9135	1.37642	1.25924	2.08196	2.16504	1.34723	1.41491	0.855023	0.706572	3.23875	3.15904	2.07162	2.0963	2.41057	1.70666	1.19992	1.0258	0.888231	FALSE	FALSE	FALSE	FALSE
ENSG00000211885	AE000662.42	-0.279497	-1.16412	-0.806772	-0.925682	-0.952176	-0.665353	-0.389839	-0.31224	-0.651047	12.9094	10.201	26.5577	27.7912	21.8379	12.9662	9.81045	10.1888	9.18571	15.263	23.5965	49.2968	47.8935	42.3186	21.3219	11.8304	12.8055	12.9662	FALSE	FALSE	FALSE	FALSE
ENSG00000129474	JUB	0.0178953	-1.04128	-0.516902	-1.16275	-0.27677	-0.0215368	0.267909	0.0917116	0.475185	0.729351	0.471314	3.40353	1.80178	2.48805	4.88997	6.46731	2.90536	3.95718	0.679171	1.05022	5.01665	4.07368	2.95487	5.06942	5.16729	2.67141	2.33006	FALSE	FALSE	FALSE	FALSE
ENSG00000214035	AC073310.4	-0.377773	-1.45481	0.100772	0.44995	0.0877413	0.0403826	-0.18126	0.127377	0.0920386	0.524402	0.311839	1.18173	2.20616	2.12135	2.56656	2.08955	5.61494	4.58754	0.663145	0.892642	1.0994	1.46513	1.99206	2.51027	2.36303	5.20934	4.23989	FALSE	FALSE	FALSE	FALSE
ENSG00000138119	MYOF	0.495387	1.7694	-0.143599	-0.816634	0.11883	0.831515	0.741511	0.290643	1.02261	0.121443	0.302501	0.669458	0.991657	1.98179	16.5429	37.586	34.7663	26.1794	0.0738612	0.0363892	0.97936	2.11331	1.86643	8.61642	25.4308	32.3839	15.0146	FALSE	FALSE	FALSE	FALSE
ENSG00000108688	CCL7	1.49225	1.94883	0.0881008	-2.09382	-1.5745	-0.509774	-1.19665	3.11766	2.61358	0.16198	1.99847	12.3567	4.45068	0.976986	0.444952	0.112992	0.0831115	0.103746	0.0842934	0.492338	11.7892	16.9007	3.13552	0.580246	0.271965	0	0	FALSE	FALSE	FALSE	FALSE
ENSG00000248936	RP11-36B15.1	-0.340381	-1.00313	-0.261554	-0.377138	-0.361245	0.198107	0.587983	-0.0605507	-1.21152	3.01386	1.77971	2.61703	1.06742	0.706768	0.404992	0.476199	0.550004	0.111826	3.84211	3.6337	3.29271	1.24554	0.88057	0.351168	0.312717	0.577508	0.276131	FALSE	FALSE	FALSE	FALSE
ENSG00000230272	RP11-296A18.7	-0.303657	-1.17082	-0.298791	-0.251258	0.166687	-1.26485	-0.0483084	-3.19032	-1.35291	2.3233	1.00279	0.728641	0.370947	0.233127	0.0519689	0.0481371	0	0.0589945	2.83392	2.30971	0.947423	0.413047	0.214911	0.107573	0.055298	0.0540917	0.163917	FALSE	FALSE	FALSE	FALSE
ENSG00000182625	AC091046.1	-0.375695	1.39917	1.6235	0.62391	1.43381	0.438891	0.246125	-0.367775	-0.2384	3.07345	4.63272	4.96291	4.05791	6.43795	5.52845	5.71863	5.32523	5.36153	3.89778	1.78048	1.61808	2.63967	2.37335	4.08621	4.83039	7.05719	6.15006	FALSE	FALSE	FALSE	FALSE
ENSG00000239660	AC011487.1	-0.259546	-1.03547	-0.313741	-0.0471001	-0.110524	-0.687001	-0.592903	-3.19889		8.57425	2.37298	0.833081	0.393177	0.344089	0.225504	0.129814	0	0	10.0879	4.79672	1.00415	0.407593	0.385357	0.392774	0.205796	0.09427	0	FALSE	FALSE	FALSE	FALSE
ENSG00000211878	AE000662.35	0.0609476	-1.49727	-0.393174	-0.480605	-0.0885795	-0.303995	0.688826	0.487844	-0.268886	8.07658	5.10382	18.8628	18.4055	18.6771	10.5208	8.97895	7.40838	5.95252	7.29637	14.0866	25.8703	21.2166	20.1869	12.8837	5.51708	5.30931	6.5683	FALSE	FALSE	FALSE	FALSE
ENSG00000251791	SCARNA6	-0.37303	-1.28207	-0.502997	-0.788078	-0.0807155	-0.26862	0.514303	-0.609854	1.00511	4.89763	1.74594	2.41318	1.3258	1.7053	0.9237	1.45376	0.863659	0.879441	6.17755	4.11384	3.60485	2.23962	1.97535	1.10404	1.03216	1.34376	0.415893	FALSE	FALSE	FALSE	FALSE
ENSG00000138028	CGREF1	-4.08544	3.49473	1.74146	1.23888	0.809341	0.706797	0.0523399	0.235858	-0.0389579	0	0.219552	0.15961	1.50097	2.54468	3.94097	2.45476	3.05711	1.66832	0.0835913	0.0184061	0.048091	0.492935	1.48703	2.25808	2.13882	2.59167	1.57279	FALSE	FALSE	FALSE	FALSE
ENSG00000089685	BIRC5	0.60714	2.08056	-0.34344	-0.641243	-1.16695	-0.0631582	0.635658	0.090651	-0.208969	0.750985	0.764004	0.332514	0.167737	0.16769	0.858839	35.3741	141.562	126.172	0.458722	0.248002	0.405017	0.244982	0.575686	0.935867	22.2971	146.032	136.689	FALSE	FALSE	FALSE	FALSE
ENSG00000166527	CLEC4D	1.29846	1.23407	3.07313	1.34637	2.54409	1.70699	0.860482	-2.60302	-3.36864	0.641881	1.35413	6.20888	0.856385	0.810198	0.392342	0.216049	0.0470128	0.218365	0.253782	0.536384	0.784685	0.454306	0.127538	0.105116	0.102558	0.250879	1.43728	FALSE	FALSE	FALSE	FALSE
ENSG00000110777	POU2AF1	-0.330302	-1.21986	-1.00059	-2.37004	-1.57632	-1.70974	-0.660323	0.107764	-0.773701	0.215795	0.517439	18.4198	22.1474	18.4994	3.55602	1.52824	7.4334	10.4419	0.195089	1.42136	37.2365	77.2246	60.7997	13.2269	2.54234	5.36284	25.407	FALSE	FALSE	FALSE	TRUE
ENSG00000254694	RP11-50B3.4	-0.649909	-1.01753	0.0505929	-0.458043	-0.138202	0.0628007	-0.0326808	0.41037	-0.533282	2.7254	1.96541	3.96323	3.60392	4.28801	2.67667	1.89158	2.19287	0.74655	4.2805	4.00493	3.84217	4.93699	4.7359	2.43893	1.84262	1.69626	1.02535	FALSE	FALSE	FALSE	FALSE
ENSG00000166592	RRAD	-0.0719715	1.05965	-0.702374	-0.659791	0.198128	0.257463	1.17393	0.208106	1.50178	0.563474	1.33478	3.8351	0.663076	0.752688	0.311586	0.487718	0.243846	1.56861	0.595494	0.655958	6.48476	1.04488	0.681985	0.264995	0.221543	0.212637	0.69809	FALSE	FALSE	TRUE	TRUE
ENSG00000147434	CHRNA6	0.709597	1.3571	0.921162	0.0465154	0.285751	0.783	1.51508	0.261212	0.225703	0.215804	0.605358	3.84365	11.8018	18.4932	9.84731	5.82	5.58091	13.1451	0.088766	0.182202	2.34592	10.2757	15.2041	5.96477	2.01702	4.8831	10.8092	FALSE	FALSE	FALSE	FALSE
ENSG00000252206	RNU7-40P	-0.299438	1.77855	1.20495	-0.567949	0.110285	-1.38655	-0.17542	-0.89763	-4.19525	2.41852	8.09682	2.26608	1.06377	1.25516	0.613068	0.488121	0.240233	0	3.09022	2.41732	0.876928	1.64486	1.0971	1.68952	0.500251	0.489361	0.982313	FALSE	FALSE	FALSE	FALSE
ENSG00000158402	CDC25C	0.281317	-1.31555	-0.68696	0.0734801	-0.65852	0.485098	0.595101	-0.148326	0.042476	0.385936	0.229254	0.123404	0.0456006	0.049947	0.113318	1.97999	7.65023	12.0883	0.302609	0.526902	0.0999085	0.0434433	0.0870854	0.0985757	1.61728	8.92177	12.3049	FALSE	FALSE	FALSE	FALSE
ENSG00000189039	VSIG6	0.316243	1.12759	0.899621	-0.0958228	0.622635	0.27684	-0.464121	-0.303835	-1.9548	0.870414	3.17192	9.19882	8.72772	9.44993	2.60837	1.05211	1.4221	0.640674	0.677067	1.47136	5.22712	7.00557	6.04727	2.20557	1.4383	1.8798	3.43097	FALSE	FALSE	FALSE	FALSE
ENSG00000211857	AE000662.14	-0.679238	-1.25362	-0.0702335	-0.67734	0.0145625	-0.456632	-0.634344	-0.226499	-0.341957	3.79927	5.45332	21.8499	21.3271	22.4727	14.5054	8.72429	11.8297	5.33292	5.92232	13.1098	23.3405	29.5804	22.4368	20.3134	14.4669	13.9393	6.82048	FALSE	FALSE	FALSE	FALSE
ENSG00000254719	RP11-351I24.3	-0.243612	1.07321	1.0579	0.709554	0.141814	0.494272	0.0994976	-0.223641	-0.429845	2.52838	5.56647	4.24225	4.90184	5.18026	6.91913	6.48569	6.82059	6.99747	2.92403	2.65784	2.11879	3.00498	4.81124	4.75029	5.76282	8.27658	8.36377	FALSE	FALSE	FALSE	FALSE
ENSG00000129277	CCL4	0.385288	1.3943	0.269285	-0.520363	-0.0963224	0.0804523	2.66189	2.48632	0.0719401	0.888157	2.13049	8.02749	30.871	18.5412	6.3102	12.5644	20.5	4.48293	0.510978	0.864494	7.53373	31.3096	27.2222	6.39451	2.07315	5.38864	5.2639	FALSE	TRUE	TRUE	TRUE
ENSG00000227630	RP4-781K5.8	-0.0493368	1.57182	1.99141	0.421752	-0.535394	0.978237	1.26051	0.729038	-0.0723666	0.0862791	0.159441	0.173213	0.0631546	0.0417833	0.128386	0.387665	2.54496	5.24645	0.0878686	0.0533339	0.0439822	0.0446411	0.0637123	0.0640908	0.152846	1.55497	4.60968	FALSE	FALSE	FALSE	FALSE
ENSG00000131746	TNS4	0.749098	1.25649	1.40548	0.646403	0.461042	0.0989329	-0.174914	-0.347829	-0.0999433	0.401755	1.18193	2.60414	0.945146	1.03802	1.858	1.20179	1.87127	5.01653	0.183262	0.150625	0.941543	0.960086	0.724505	1.05388	0.718278	2.00224	5.72063	FALSE	FALSE	FALSE	FALSE
ENSG00000115590	IL1R2	-0.906298	-1.00694	-1.05529	-2.07335	-0.659439	1.24504	1.61445	1.9598	2.24051	0.369294	0.780172	0.621506	0.451804	0.367491	1.66204	10.3681	24.5474	25.6219	0.7926	1.18578	1.04319	1.88024	0.501731	0.799589	3.50861	6.58712	11.4678	FALSE	TRUE	FALSE	FALSE
ENSG00000049249	TNFRSF9	0.781372	1.43071	-0.315147	-0.7799	-0.452819	-0.346346	-0.623597	-0.0610672	-0.104827	0.648353	0.64881	2.18353	15.4918	49.3545	135.795	40.9967	23.485	27.1391	0.422467	0.312154	2.1806	23.0988	70.6514	175.634	64.8005	27.9364	25.8102	FALSE	FALSE	FALSE	TRUE
ENSG00000241357	RP11-758P17.2	0.0889264	-2.37767	0.219936	-0.786493	0.39255	-1.08784	-0.180681	2.4792	0.768488	7.83401	2.07686	7.21524	1.962	4.85276	0.967707	1.11486	4.26503	2.62685	7.7197	11.4618	5.59204	3.50284	3.6058	2.41524	1.4533	0.650322	1.22633	FALSE	FALSE	FALSE	FALSE
ENSG00000244218	AC024952.1	0.0347503	-1.03685	-0.0590848	-1.17983	0.797942	-0.55355	0.0594349	0.0528793	-0.596802	2.0237	2.03619	2.57525	1.15777	2.00289	1.1229	1.60528	1.54409	0.685036	2.00986	4.14712	2.88704	2.5983	1.1452	1.77112	1.55915	1.49824	1.03179	FALSE	FALSE	FALSE	FALSE
ENSG00000207690	MIR630	-0.0053681	-2.16099	-0.728909	-0.158127	1.55233	2.44559	-1.93037	-0.576802	1.77728	1.3975	0.589912	0.677389	1.37768	2.31384	1.84444	0.291286	0.314521	0.677022	1.53653	3.19899	1.10515	1.82375	0.735368	0.26039	1.28396	0.508803	0.161588	FALSE	FALSE	FALSE	FALSE
ENSG00000125954	FNTB	-0.573623	-1.43744	-0.0935367	0.560544	0.584965	-1.3841	1.53548	-0.0532941	-0.659072	2.80866	1.02489	0.814526	0.645952	0.654126	0.191403	0.508715	0.372648	0.627616	4.09201	2.84963	0.88999	0.431897	0.462034	0.497927	0.156183	0.387779	0.991868	FALSE	FALSE	FALSE	FALSE
ENSG00000227245	RP11-136C24.2	-0.279743	-1.10712	0.538354	0.344979	-0.361913	-0.772784	-0.832111	-2.58858	3.67331	2.33316	0.851099	0.804539	0.688187	0.270999	0.117825	0.143887	0.0291892	0.515683	2.77374	1.91469	0.557004	0.56432	0.358812	0.20428	0.260089	0.224121	0.0294383	FALSE	FALSE	FALSE	FALSE
ENSG00000243968	AD000864.1	0.142652	-1.14981	0.268973	-0.769438	-0.00634842	-0.282318	-1.55614	2.30817	0.430391	0.444415	1.39937	5.43603	1.38392	1.18321	0.110191	0.0539213	0.0597378	0.431003	0.403888	3.31931	4.56135	2.22003	1.19797	0.134058	0.189541	0	0.358948	FALSE	FALSE	FALSE	FALSE
ENSG00000107130	NCS1	-1.56085	3.10372	1.82592	0.74616	1.74751	2.04912	2.9163	3.71181	2.91049	0.0859122	0.397963	12.4576	34.4233	20.147	9.17203	23.1207	33.4743	24.7789	0.252894	0.0328039	3.10331	18.4144	6.08025	2.20161	3.14449	2.70794	2.86579	FALSE	TRUE	TRUE	FALSE
ENSG00000178773	CPNE7	0.106358	-1.19978	-0.186865	0.619493	1.08682	0.814387	0.383934	0.513471	0.391749	0.804006	0.177289	0.242613	1.72384	5.31093	9.8457	21.7253	15.9043	7.54298	0.761193	1.43553	0.270677	1.7344	2.3371	5.63443	13.5144	13.1992	3.86402	FALSE	FALSE	FALSE	FALSE
ENSG00000211872	AE000662.29	0.89337	-1.07102	-0.534725	-1.05507	-0.346175	-0.968876	-0.425929	0.279172	-0.861736	10.1024	6.69237	19.3316	23.7046	21.2304	14.1795	12.4149	11.6164	6.1585	5.28135	15.0643	29.9677	42.4586	26.7232	27.6547	16.9938	9.72345	10.7636	FALSE	FALSE	FALSE	FALSE
ENSG00000211844	AE000662.1	0.587116	1.41279	-0.0654	-0.431603	-0.297207	-0.214608	-0.130817	0.167993	-0.858274	11.9622	8.47528	22.4823	36.6872	34.3084	26.6848	14.8258	15.2351	10.0504	7.28537	3.3495	24.9524	45.1973	42.6578	31.4226	15.9301	13.688	18.0517	FALSE	FALSE	FALSE	FALSE
ENSG00000229115	RP11-417B4.3	-0.0818555	1.15136	-0.130481	0.116291	-0.350167	-0.0678409	-0.17029	-0.354512	-0.192525	2.42524	3.26263	2.20736	3.96501	3.6886	6.23787	7.02238	6.70956	6.7399	2.48693	1.53688	2.48474	3.60222	4.71228	6.52518	8.05974	8.76714	7.71562	FALSE	FALSE	FALSE	FALSE
ENSG00000115415	STAT1	0.252769	0.853783	2.763	1.98284	1.44779	0.87179	0.5529	-0.301759	-0.876505	54.8314	111.809	259.308	212.448	350.605	304.098	296.74	399.023	606.874	51.07	46.737	42.8898	32.6057	116.407	131.989	187.446	371.151	788.637	FALSE	TRUE	FALSE	TRUE
ENSG00000186187	ZNRF1	0.370789	0.892917	3.1742	1.0658	1.24678	0.507504	1.06239	1.56288	0.896068	1.88859	2.57902	62.6146	20.8657	26.0062	25.8034	30.3805	45.1332	61.9395	1.41533	1.40175	6.96622	9.85088	10.9213	18.1076	14.5066	15.9836	35.5202	FALSE	FALSE	TRUE	TRUE
ENSG00000138496	PARP9	0.0604619	0.472468	2.83626	1.219	1.20906	0.993443	1.52464	0.975731	0.52043	18.8863	21.8682	51.6751	13.6722	13.1238	13.4195	25.9876	34.2359	46.0182	17.7695	15.9003	7.38159	5.8664	6.65063	7.07994	8.96608	18.0531	31.3623	FALSE	TRUE	TRUE	TRUE
ENSG00000064932	SBNO2	0.0582566	0.758298	2.45657	1.87619	1.77511	1.4514	1.18115	0.735988	0.250569	169.243	310.885	562.303	141.676	123.432	91.0756	77.5152	68.6227	72.3337	159.487	175.561	102.792	36.1479	36.853	35.4952	36.3999	43.1478	60.3579	FALSE	TRUE	TRUE	FALSE
ENSG00000111879	FAM184A	0.0383167	0.138594	3.09988	1.36591	2.3848	1.72582	0.647133	0.375479	0.588082	1.27582	1.31913	29.8281	9.24809	14.0927	8.13692	4.95761	5.1782	10.2249	1.70887	1.10067	2.4397	2.93749	2.31719	2.54368	2.94303	4.27151	6.76133	FALSE	TRUE	FALSE	FALSE
ENSG00000159335	PTMS	0.294854	0.547014	2.68979	2.03509	2.00058	1.85461	0.883823	0.806295	0.209655	4.13808	4.12342	27.6069	33.3971	27.5129	26.2357	40.4566	56.6377	105.784	3.30779	2.83478	4.10353	7.42058	6.73855	7.51683	20.8534	32.8767	88.7478	FALSE	TRUE	FALSE	FALSE
ENSG00000133106	EPSTI1	0.198952	0.39525	2.56469	0.943304	0.534861	0.12194	1.07498	0.460118	-0.0777245	10.226	12.8102	64.7536	7.71039	5.16206	2.04277	2.62954	3.54084	21.3023	8.13764	8.8837	9.44539	4.93772	3.63729	1.60887	1.31223	2.92929	19.2484	FALSE	TRUE	TRUE	TRUE
ENSG00000225783	MIAT	0.165511	0.229463	2.36323	3.15612	3.41165	2.98606	2.4081	2.04699	2.04201	2.55537	2.39106	7.13432	11.6288	10.6013	8.71376	8.03191	9.22142	29.2331	2.24819	2.13988	1.44832	1.30365	1.26241	1.18223	1.77686	2.82304	23.6959	FALSE	TRUE	FALSE	FALSE
ENSG00000130589	RP4-697K14.7	-0.0101259	0.867789	2.05097	0.260119	0.323846	-0.0302784	0.668292	-0.123025	0.556482	30.9584	62.505	86.4707	9.20436	6.83061	1.79054	2.18053	1.29259	14.0519	31.8201	31.1373	20.9854	7.28783	6.93088	1.73882	1.57528	1.56338	8.05565	FALSE	TRUE	FALSE	TRUE
ENSG00000134317	GRHL1	0.0625425	0.989932	2.60628	2.06601	2.77824	1.52214	0.959549	0.743014	0.0699146	0.224207	0.599887	4.23234	1.02702	0.73071	0.513073	0.649205	0.404917	0.375024	0.166674	0.498863	1.05421	0.180597	0.167111	0.212314	0.329627	0.292343	0.312705	FALSE	FALSE	FALSE	FALSE
ENSG00000104805	NUCB1	-0.125273	0.503782	1.80452	0.973033	0.339013	0.23218	0.350369	-0.0754461	-0.330811	141.634	184.156	311.082	178.88	174.173	184.485	206.156	185.574	256.426	147.995	128.294	91.2518	96.0761	138.164	157.482	159.515	199.574	323.922	FALSE	TRUE	FALSE	FALSE
ENSG00000227018	IL6STP1	0.0422374	0.637321	1.94081	0.194749	0.28084	-0.320093	-0.702893	-0.590213	-0.43334	30.8433	40.8231	79.158	30.1843	29.5306	9.53658	4.32786	3.06189	4.08254	29.3905	25.2318	21.001	24.6335	24.3308	11.6951	7.07859	4.7151	5.46656	FALSE	FALSE	FALSE	FALSE
ENSG00000158987	RAPGEF6	0.157956	0.215714	1.77146	0.829587	0.76436	0.181658	0.0162931	-0.146261	-0.402209	71.8199	75.3106	154.873	73.048	66.3758	38.0356	21.0208	18.1093	17.2527	63.0422	63.8603	54.0608	50.0814	42.6595	34.981	20.8	17.7979	20.6466	FALSE	TRUE	FALSE	TRUE
ENSG00000141968	VAV1	-0.120726	0.146719	2.07926	0.483719	0.861478	0.261468	0.00317688	0.0950573	0.0561414	57.4075	60.8456	205.265	55.9341	62.9275	53.0993	53.8298	57.4	65.6277	62.1106	55.9777	49.6711	43.0746	36.2749	44.5671	54.0104	54.1574	62.8748	FALSE	TRUE	TRUE	TRUE
ENSG00000154451	GBP5	0.0908465	0.971074	1.91676	1.05303	0.406539	-0.587695	-0.618237	-1.98949	-2.64496	13.1827	16.5933	12.5311	7.67068	9.83519	9.38813	10.9644	6.44168	16.469	12.4113	8.31367	3.27793	3.61446	7.47471	13.8433	13.2943	26.9682	90.5973	FALSE	TRUE	FALSE	FALSE
ENSG00000134352	IL6ST	0.0506809	0.691512	1.8267	0.313373	0.328806	-0.420075	-0.666088	-0.801512	-0.48854	194.787	248.478	401.322	171.194	158.116	50.1545	22.4919	15.0039	18.2322	182.124	144.28	117.251	120.959	116.933	64.4918	37.6651	25.1365	25.4079	FALSE	FALSE	FALSE	FALSE
ENSG00000100385	IL2RB	0.172405	0.843668	1.73787	1.17995	1.64451	1.71259	2.28006	1.89584	1.41743	21.062	46.0981	181.749	117.902	118.007	160.624	305.379	382.619	465.816	18.0943	22.9826	50.9411	47.6971	33.88	50.2496	60.6317	112.299	132.485	FALSE	TRUE	TRUE	TRUE
ENSG00000050730	TNIP3	-0.333114	0.686712	2.36828	1.56703	2.33664	1.36466	1.10389	0.444157	-0.169762	0.880742	1.60513	13.697	12.0384	13.0568	2.92804	1.99329	1.72377	2.86494	1.10567	1.02257	2.65618	3.67256	3.02017	1.1897	1.03711	1.38829	3.291	FALSE	FALSE	FALSE	FALSE
ENSG00000157601	MX1	0.0332254	0.657999	2.00968	0.496431	0.3914	0.234718	-0.103658	-0.856296	0.182407	47.5779	77.8134	142.687	14.6535	10.4294	8.98192	15.5202	22.7174	175.066	53.4623	41.3529	35.842	11.1843	9.71773	8.83836	18.2404	43.0693	109.647	FALSE	TRUE	TRUE	FALSE
ENSG00000137959	IFI44L	0.138513	0.498613	1.99953	0.00319462	-0.0131651	-1.92728	-0.805002	-0.00275217	0.568512	4.45075	3.38977	6.81339	1.00468	1.09973	0.402691	0.424921	1.22696	24.3289	3.24749	2.98156	1.39125	1.04018	0.996854	1.4385	0.631557	1.19832	10.8608	FALSE	FALSE	FALSE	FALSE
ENSG00000141384	TAF4B	0.188946	0.179775	1.75626	0.922944	0.967031	0.668767	0.40744	0.142073	-0.0746364	30.3828	31.7021	58.2581	28.956	27.0822	22.4603	17.5892	13.2908	11.8361	26.3056	28.3116	17.6502	15.3676	13.8371	13.9278	13.3031	12.2406	12.1241	FALSE	FALSE	FALSE	FALSE
ENSG00000170581	STAT2	0.0886014	0.905808	1.83297	-0.107975	-0.220096	-0.338689	0.0905523	-0.383832	-0.0811773	27.1555	44.8077	86.2965	22.5034	28.5739	20.5868	21.9794	15.95	35.3793	25.3109	23.9275	25.4646	25.3617	34.2987	25.8553	20.423	21.0903	34.7858	FALSE	TRUE	TRUE	TRUE
ENSG00000123685	BATF3	0.105716	0.561274	3.2169	1.84772	1.65842	0.814544	-0.260377	0.639823	0.086795	0.506284	0.539314	3.96393	9.99992	23.596	11.438	6.15073	26.0188	53.6258	0.207368	0.44159	0.538829	1.93698	5.94452	6.93126	8.71194	16.395	45.5183	FALSE	TRUE	TRUE	TRUE
ENSG00000156587	UBE2L6	0.1082	0.771083	1.84991	0.67048	0.480375	0.0173484	0.110202	-0.343187	-0.155628	45.6604	66.9129	136.82	87.0957	82.2393	58.7571	69.726	97.7608	170.137	42.0539	39.5785	37.7808	51.7379	58.7654	57.2466	66.8213	126.751	185.772	FALSE	TRUE	FALSE	FALSE
ENSG00000132530	XAF1	-0.0408847	0.665971	2.22057	0.778176	0.133103	-0.659738	0.336102	-0.840373	-0.461292	13.1587	13.5476	18.6413	4.18643	4.80138	1.70148	3.0984	2.20145	13.4997	12.3502	9.3355	3.87774	2.90315	4.58235	2.87197	2.76917	4.62816	15.3651	FALSE	TRUE	FALSE	FALSE
ENSG00000164292	RHOBTB3	0.180476	0.15635	1.94419	0.717866	0.0810342	-0.583902	-1.00541	-0.706509	-0.622656	10.4919	10.5502	13.4289	8.53387	8.52635	6.0989	5.36258	6.12529	10.5543	13.8232	8.71955	3.31976	6.03488	8.93604	10.3579	14.5634	10.084	12.3384	FALSE	TRUE	FALSE	FALSE
ENSG00000116690	PRG4	0.135621	0.539102	2.48478	2.3261	3.16091	2.42999	2.79652	3.73166	4.75689	0.640626	0.68154	2.48726	3.24734	5.279	3.35014	3.97089	23.3216	74.009	0.574506	0.548099	0.43834	0.556999	0.536773	0.543019	0.516209	3.98229	21.7894	FALSE	TRUE	FALSE	FALSE
ENSG00000097021	ACOT7	0.159641	0.432175	1.80964	0.651038	0.659289	0.434714	0.502267	0.425852	0.317105	3.60681	4.71328	32.1736	11.1164	19.4573	72.6109	115.183	136.947	122.559	3.70825	3.6296	8.86709	6.61816	11.8731	50.3011	80.1232	100.916	96.7511	FALSE	TRUE	FALSE	FALSE
ENSG00000151702	FLI1	-0.0810076	-0.0481248	1.59552	-0.109405	0.248784	-0.130509	-0.28753	-0.324536	-0.476751	36.3923	20.1541	143.182	27.8862	34.9245	20.6085	21.9213	28.155	40.7546	30.7939	24.7433	36.9918	28.0477	32.5135	23.3471	23.8377	35.9262	54.6939	FALSE	FALSE	TRUE	TRUE
ENSG00000081985	IL12RB2	0.653053	0.527178	2.02016	1.07385	1.05919	2.25677	2.29333	1.611	0.773687	0.684825	0.867813	4.4488	9.30433	24.0169	79.163	79.6884	71.1996	39.7347	0.340481	0.794016	1.08495	4.14542	11.4714	16.9303	21.7192	32.5841	24.999	FALSE	TRUE	TRUE	TRUE
ENSG00000111335	OAS2	-0.0556193	0.981534	2.09665	-0.0874636	-0.0857923	-0.546156	-0.856983	-0.56015	0.143628	9.73645	14.7835	26.099	12.5765	15.863	14.0573	17.7833	39.2411	111.547	9.6044	6.69889	6.46399	12.5881	17.9972	22.7161	37.3656	53.2443	78.7626	FALSE	TRUE	FALSE	TRUE
ENSG00000166503	AC024270.1	0.134819	0.441474	1.93529	2.04452	1.38813	0.6863	-0.31408	-1.2681	-1.33979	17.375	22.3717	44.5092	18.3074	18.16	21.2395	16.6461	11.8564	23.7263	15.4381	15.8648	11.2087	4.41931	6.61756	13.1421	20.343	29.1992	56.8527	FALSE	FALSE	FALSE	FALSE
ENSG00000111331	OAS3	0.139444	0.2508	2.04646	0.43171	-0.0737373	-0.462521	-0.484744	-1.32186	-0.520898	5.53906	5.00582	8.85903	4.8059	6.27839	3.91848	5.78753	6.87099	37.1026	4.50852	4.32117	2.23844	4.03767	5.62871	5.26078	7.58885	19.7552	56.1322	FALSE	TRUE	FALSE	TRUE
ENSG00000150347	ARID5B	-0.0225331	0.647343	1.47126	1.45966	1.42608	1.02515	0.288733	-0.297307	0.120772	25.515	30.5975	43.2092	46.8841	64.4675	56.0166	32.4681	22.6561	35.832	26.1615	19.1683	15.8214	16.2123	22.6188	27.2581	26.8354	27.6765	34.6184	FALSE	TRUE	FALSE	FALSE
ENSG00000214110	LDHAP4	0.509207	0.917387	1.55323	0.615555	0.535436	0.473317	0.142515	0.246406	0.0827908	27.8705	48.3173	87.283	73.1506	82.1653	104.921	108.353	144.359	139.754	19.2151	24.8065	30.3369	45.6594	57.2542	76.011	99.1735	126.161	130.897	FALSE	FALSE	FALSE	FALSE
ENSG00000100918	REC8	-0.230096	0.47635	1.50621	0.0899987	0.0360025	-0.00052475	1.13634	1.0961	0.684439	23.4832	32.2859	34.7298	5.93105	5.26646	6.56598	22.1434	19.1575	20.37	26.3295	23.7222	12.4773	5.22929	5.25915	6.50273	9.78033	8.9721	12.4631	FALSE	TRUE	FALSE	FALSE
ENSG00000173786	CNP	0.205881	0.656962	1.50462	0.841028	0.675421	0.224752	0.2305	0.0999895	0.0864331	48.1426	61.2286	88.8084	56.8154	67.505	67.6839	93.0288	87.6175	76.4932	42.2161	40.6127	29.1852	32.867	43.1172	53.0632	70.0242	77.6189	74.6997	FALSE	FALSE	FALSE	FALSE
ENSG00000187045	TMPRSS6	-0.145447	0.392616	2.23693	1.25297	0.8619	1.61945	3.32208	3.96506	4.27015	0.489461	0.628634	2.60705	1.83231	1.6648	2.3437	12.5919	24.8825	71.0339	0.564929	0.490114	0.607805	0.836867	0.97368	0.779425	0.861901	1.12425	7.90972	FALSE	TRUE	FALSE	FALSE
ENSG00000047579	DTNBP1	0.00163905	0.0983399	1.56433	0.338832	0.486579	0.229074	0.0666875	0.142808	-0.149916	29.4054	27.6524	54.5887	23.2114	20.8342	22.3445	24.8406	26.2868	23.0362	23.558	22.0385	16.8946	17.6449	14.9534	18.0156	22.8872	24.9941	30.5063	FALSE	TRUE	FALSE	FALSE
ENSG00000135899	SP110	-0.029452	0.214723	1.4562	0.641326	0.603762	-0.00716278	0.148451	0.281479	0.238956	65.9073	62.4338	78.6073	37.329	46.5484	45.4046	57.4395	66.4452	85.5577	60.5007	52.2273	29.9356	26.6407	32.2399	50.1846	49.6034	57.7692	70.027	FALSE	TRUE	FALSE	FALSE
ENSG00000235750	KIAA0040	-0.0364197	0.588356	1.57724	0.86658	0.597091	0.330171	0.219869	0.153752	-0.0106694	15.2646	15.4182	17.8292	5.82197	7.86423	10.1409	12.4053	18.6226	27.4186	15.371	10.3343	5.88472	3.2054	5.18107	8.14007	10.5428	16.8673	26.9161	FALSE	TRUE	FALSE	FALSE
ENSG00000132274	TRIM22	-0.0105841	0.38246	1.46383	0.757368	-0.0292389	-0.420873	-0.583914	-1.01837	0.20563	133.651	140.015	207.294	70.5952	74.3767	55.107	36.9393	20.7063	100.781	129.13	110.739	80.4883	42.9362	68.5067	69.4048	52.1715	44.8475	76.2726	FALSE	TRUE	FALSE	FALSE
ENSG00000101911	PRPS2	0.00660627	0.698887	1.68702	0.381831	0.337751	0.133013	-0.125511	0.0770709	0.0660031	9.69824	14.5003	43.1665	34.7873	40.2703	45.5835	62.6419	70.1789	64.614	9.38976	8.57193	12.5217	24.4421	32.6991	41.2249	72.0792	65.5403	62.4467	FALSE	TRUE	FALSE	FALSE
ENSG00000128335	APOL2	-0.103153	0.121698	1.70629	0.964123	0.682647	0.528288	0.331297	0.138993	0.0450433	21.6268	21.3967	37.4042	34.6047	31.7466	31.2245	31.4012	46.8177	56.5825	23.6249	19.7805	11.9214	17.4981	20.4274	21.5657	23.0753	42.3343	51.8406	FALSE	FALSE	FALSE	FALSE
ENSG00000020577	SAMD4A	-0.197991	0.611331	2.97462	-0.197848	0.643789	0.0295079	-1.0254	-1.23867	-0.671745	0.0938956	0.122374	6.93913	2.1117	2.40166	1.12459	1.31162	1.1238	2.84673	0.109002	0.0809764	0.697634	2.1137	1.52346	1.22151	2.63972	2.77538	4.3002	FALSE	FALSE	FALSE	FALSE
ENSG00000100342	APOL1	-0.0740339	0.518661	2.04168	1.59548	1.60141	1.92949	0.851877	-0.0335757	-0.113713	3.94722	3.8787	7.65017	6.27076	8.27645	8.46879	7.28684	9.54287	21.6438	3.83116	2.41705	2.10628	2.00802	2.94066	2.87212	4.47457	9.85448	21.5471	FALSE	FALSE	FALSE	FALSE
ENSG00000121060	TRIM25	-0.0800708	0.592856	1.49038	0.151392	0.448996	0.0844121	-0.18244	-0.114164	0.374514	17.2718	25.0026	31.9942	21.787	29.2531	28.0637	31.7268	40.9415	65.9393	17.871	16.4827	11.7034	19.1508	21.4359	26.4612	35.9316	44.9685	49.5301	FALSE	TRUE	FALSE	TRUE
ENSG00000205794	RP11-333E13.4	0.216687	0.662536	2.23141	1.10831	0.877886	0.366317	0.534216	0.37518	0.340327	0.622922	0.89248	6.83557	2.31038	3.91084	12.972	22.9075	25.4744	24.0524	0.587432	0.573285	1.39996	0.987902	2.14191	9.90969	15.9264	19.7511	18.4889	FALSE	FALSE	FALSE	FALSE
ENSG00000113263	ITK	0.00134681	0.344737	1.36285	0.534655	0.371835	0.266484	0.297539	0.381767	0.575271	477.506	453.239	679.323	752.507	766.201	552.045	347.909	282.598	337.85	457.893	378.308	277.946	541.949	595.132	466.14	285.548	242.699	253.285	FALSE	TRUE	FALSE	TRUE
ENSG00000234841	RP11-119H12.4	0.205353	0.039664	1.69069	0.940085	0.850057	0.541089	0.424371	-0.115407	-0.0636062	11.5996	11.1243	21.0345	10.8906	9.17026	8.33059	6.65407	4.50266	4.64704	9.53265	10.0291	6.34004	5.37225	5.26161	5.81539	4.65557	5.86299	5.09145	FALSE	FALSE	FALSE	FALSE
ENSG00000116663	FBXO6	0.262822	0.915897	2.4285	1.1974	0.286873	0.767184	0.0900996	-0.423947	-0.841268	1.93457	3.35943	4.78588	2.79298	2.23271	5.36429	5.62596	5.95664	6.9915	1.62434	2.01903	0.924416	1.30176	1.9195	3.26729	5.26176	7.90755	13.8059	FALSE	TRUE	FALSE	FALSE
ENSG00000178573	MAF	0.243962	0.858187	1.74406	1.48883	1.74244	1.96768	1.3213	1.28538	1.47717	6.77435	8.93129	7.27491	6.8357	9.8661	7.76552	10.8883	35.0269	76.1612	5.66249	5.06889	2.21256	2.32963	2.7545	1.9418	4.59254	19.4604	45.7958	FALSE	TRUE	TRUE	FALSE
ENSG00000163219	ARHGAP25	-0.0858856	0.063759	1.76168	0.43266	0.631824	0.157678	-0.442996	-0.839426	-0.961804	31.3486	23.5255	72.8274	48.7511	48.6518	28.432	27.7493	25.1987	31.2054	34.3095	21.5819	18.7229	34.8207	28.9842	24.6988	37.2985	49.4523	60.9179	FALSE	TRUE	FALSE	FALSE
ENSG00000235847	LDHAP7	0.451666	0.992779	1.55597	0.645944	0.626845	0.418745	0.0857242	0.265103	0.0591305	8.31433	14.2014	24.6112	22.5406	24.7771	31.4031	32.454	45.5895	41.3443	6.0008	6.99492	8.58893	13.6073	16.2394	23.4636	30.7075	39.0149	39.609	FALSE	FALSE	FALSE	FALSE
ENSG00000137193	PIM1	0.171056	0.789886	1.36991	1.40227	0.650609	0.447961	0.199783	-0.205671	-0.463714	391.882	405.426	220.533	177.427	151.631	125.08	103.67	131.624	212.364	335.551	240.538	93.3447	62.4932	99.2235	91.3375	87.9042	151.772	278.151	FALSE	FALSE	TRUE	TRUE
ENSG00000148400	NOTCH1	-0.0815633	0.576437	1.41318	1.30455	1.81396	1.19532	1.04824	1.05894	1.17796	55.6168	99.3876	303.214	87.8562	90.5343	89.0126	84.5876	78.8458	69.6683	62.3184	65.4214	120.166	34.8805	26.2661	40.245	41.294	38.6918	29.5022	FALSE	TRUE	FALSE	TRUE
ENSG00000141562	NARF	-0.0633566	0.431968	1.36705	0.624399	0.609788	0.575973	0.977531	0.281347	0.287347	58.3212	83.3533	139.61	46.5563	44.2815	40.3002	55.1255	41.8658	93.4157	60.9319	62.9347	55.5305	29.0064	30.1354	27.2784	27.2534	34.122	79.667	FALSE	TRUE	TRUE	FALSE
ENSG00000113368	LMNB1	0.108414	0.458187	1.55331	0.666872	0.825732	0.465887	0.114587	0.010453	-0.240868	84.1385	99.6582	143.388	107.603	140.252	180.961	317.323	445.032	396.247	70.1429	71.531	45.9984	69.8915	73.6477	123.548	276.712	434.734	450.506	FALSE	FALSE	FALSE	TRUE
ENSG00000146072	TNFRSF21	0.0755359	0.0961715	2.29781	0.387836	0.900281	0.572433	0.077428	0.721131	0.74582	4.26318	5.93571	16.0288	12.6039	14.5215	7.74491	6.5158	4.57559	2.19766	4.56603	5.6412	2.90683	6.1051	7.85603	5.2675	6.36452	3.0412	1.28541	FALSE	FALSE	FALSE	FALSE
ENSG00000121297	TSHZ3	-1.82073	1.92433	1.74272	-0.0159549	1.75932	1.4718	0.881658	1.48916	2.27096	0.0165617	0.0602766	2.9582	1.24467	1.02216	0.429332	0.150153	0.138283	0.807705	0.0598351	0.0172942	0.8869	0.839168	0.299247	0.150607	0.0794006	0.0505119	0.147606	FALSE	FALSE	FALSE	FALSE
ENSG00000107201	DDX58	0.0936126	0.231648	1.42792	-0.0598937	-0.225159	-0.48541	-0.129685	-0.599866	-0.116435	6.4035	5.76685	13.2749	5.55333	5.76961	3.07	3.72145	3.14427	9.06124	5.7925	5.17986	5.04031	5.82118	6.81186	4.35418	4.02964	4.84182	8.79765	FALSE	FALSE	FALSE	FALSE
ENSG00000185386	MAPK11	0.00894659	0.209106	1.46718	1.67674	1.74836	1.18985	0.891619	0.534303	0.273253	7.91814	7.22304	12.6166	12.777	12.6579	13.0171	16.7232	8.53655	20.7147	8.53655	6.65053	5.21551	4.17317	4.01257	5.97461	9.05767	6.066	18.064	FALSE	TRUE	TRUE	FALSE
ENSG00000174944	P2RY14	0.330464	0.690822	2.46073	0.395845	0.877159	0.730478	0.150848	-0.626495	-0.712611	1.13907	1.45739	2.45545	1.55854	2.90824	2.81772	1.4836	0.451477	0.74069	0.983233	0.942141	0.458878	1.03496	1.50666	1.64632	1.24016	0.674297	0.849093	FALSE	FALSE	FALSE	TRUE
ENSG00000222041	NCRNA00152	-0.272553	0.802963	2.23304	1.34543	1.59656	1.54736	1.02089	0.606944	0.91362	1.42968	1.62629	29.5128	62.4159	55.5345	55.776	40.5022	57.4384	63.3094	1.46366	0.903919	5.04814	23.7596	17.474	18.798	17.1471	36.9109	29.5234	FALSE	FALSE	FALSE	FALSE
ENSG00000137628	DDX60	0.121813	0.193224	1.59323	-0.109196	-0.0464279	-0.243571	0.928489	0.46409	0.303305	10.9534	7.76738	18.8925	6.58626	3.88183	2.08252	2.30302	2.58898	11.9858	7.02262	6.8792	5.16554	5.38753	5.45654	2.1336	1.29503	1.46549	10.4699	FALSE	FALSE	FALSE	FALSE
ENSG00000116977	LGALS8	0.129939	0.45882	1.241	0.711544	0.499558	0.281117	0.406274	0.541357	0.723611	127.915	140.161	132.405	99.5967	79.1723	69.4557	73.5452	88.1687	141.725	109.128	117.813	60.293	55.252	58.3327	60.1214	52.4476	58.4608	95.2348	FALSE	TRUE	FALSE	FALSE
ENSG00000161405	IKZF3	0.161789	0.2517	1.35073	0.484389	0.233992	0.475032	1.18331	1.08008	1.15127	21.8455	23.7841	113.557	105.145	74.5594	48.2923	72.7053	65.7057	41.8225	19.7418	19.5661	43.1321	76.3342	62.604	33.1806	30.35	33.3451	18.7528	FALSE	FALSE	TRUE	FALSE
ENSG00000240065	PSMB9	0.181134	0.645192	1.40055	0.448514	0.183009	0.12457	0.166045	0.113339	-0.186539	32.6257	34.5283	58.7514	45.0765	51.3223	62.7287	106.258	162.394	207.166	32.9037	27.0283	23.9583	30.5446	46.855	59.1161	89.4952	151.038	236.158	FALSE	FALSE	FALSE	FALSE
ENSG00000106351	AGFG2	-0.0194613	0.454551	1.60094	-0.696392	-0.0731588	-0.0325424	0.244718	0.37293	0.248614	3.45294	3.95618	15.7812	4.02313	9.41974	25.076	47.2167	48.0519	44.1117	3.40008	2.51851	5.04744	7.50859	9.85917	26.7829	39.163	37.8136	32.6894	FALSE	FALSE	FALSE	FALSE
ENSG00000159459	UBR1	0.158932	0.0955726	1.1978	-0.0689128	0.0613645	-0.0023146	0.141743	0.145059	-0.0430691	18.2341	14.4723	42.1184	13.4784	13.9548	14.4534	14.4638	12.5021	13.2863	15.6087	13.9655	18.708	13.1972	13.4461	14.4941	13.084	11.4631	13.4391	FALSE	TRUE	FALSE	FALSE
ENSG00000136147	PHF11	-0.0396943	0.296236	1.25368	0.562669	0.421095	-0.00159507	0.426354	0.215705	0.147868	96.4517	104.08	162.413	85.8513	69.0107	38.293	35.8863	40.5598	65.1681	97.9426	87.8103	70.179	57.6114	52.3371	34.8781	27.131	34.4497	58.2891	FALSE	TRUE	FALSE	FALSE
ENSG00000185477	GPRIN3	0.186603	0.333495	1.30227	1.17681	1.07834	0.0413269	-0.0356422	-0.621005	-0.914364	55.4507	67.0861	58.6125	53.1684	37.1555	15.7845	10.5285	9.65513	13.3408	47.811	52.9336	23.661	23.6791	18.323	15.4945	10.7482	14.9885	25.0789	FALSE	TRUE	TRUE	FALSE
ENSG00000173530	TNFRSF10D	0.137926	0.92525	1.29092	0.236396	0.459828	-0.529234	-1.04265	-1.14757	-0.0656975	21.7431	34.3529	24.9953	11.0114	10.9417	4.65513	2.71286	1.54537	8.77106	19.3533	18.2085	10.5286	8.5472	7.93363	6.47391	5.46064	3.49904	11.1905	FALSE	TRUE	TRUE	FALSE
ENSG00000102524	TNFSF13B	-0.0806832	0.516535	1.60069	1.20115	1.53728	1.01782	1.36539	0.820492	0.598279	3.00885	4.68399	13.7189	11.9663	10.478	3.89128	4.5438	7.72397	12.6059	2.75513	3.19135	5.36742	4.62848	3.76586	2.05135	1.73987	4.32761	7.78461	FALSE	FALSE	FALSE	FALSE
ENSG00000198734	F5	0.0266302	0.290658	1.62192	1.37246	1.2509	0.792213	0.864299	1.19635	1.13655	0.644069	0.824062	2.38413	24.629	65.0426	110.608	50.2246	55.4104	46.2311	1.15543	0.701877	0.695687	7.60799	29.7989	64.419	29.4578	24.5835	20.4992	FALSE	TRUE	FALSE	FALSE
ENSG00000225948	RP11-554I8.1	-0.365473	0.165356	1.50039	-0.277579	0.235719	-1.30537	-1.56028	-0.799936	-0.0596643	3.9458	5.14365	28.231	9.01132	8.08877	1.19132	0.380073	0.338035	0.398681	5.01436	4.54832	10.5505	11.2504	7.00937	3.0214	1.20183	0.605775	0.441831	FALSE	FALSE	FALSE	FALSE
ENSG00000183486	MX2	-0.00604403	0.133215	1.17704	0.0644896	-0.155373	-0.193638	-0.27236	-0.808815	-0.62481	53.538	56.8871	67.0224	11.2231	14.0137	7.92388	9.24776	8.04153	14.0241	61.3489	58.1511	39.2427	11.299	13.6134	9.60126	12.3156	14.6327	21.3681	FALSE	TRUE	FALSE	FALSE
ENSG00000133703	KRAS	0.144299	0.469924	1.24671	0.852494	0.87977	0.354865	0.506083	-0.0221476	-0.090951	40.3741	56.6056	96.6308	44.3635	40.0256	25.4364	17.8033	15.1951	20.1887	35.178	41.2123	42.1031	24.6737	22.1849	19.4505	12.7535	15.9879	20.5268	FALSE	TRUE	FALSE	TRUE
ENSG00000058668	ATP2B4	-0.0459783	0.116166	1.4014	1.02364	1.32139	0.907002	1.69049	1.24486	0.879055	6.82813	5.35026	23.7207	22.6555	22.2453	11.1003	18.0067	25.7807	31.9482	6.03695	6.21485	9.80487	12.0216	11.2078	6.96658	5.4423	9.67695	17.0665	FALSE	TRUE	TRUE	FALSE
ENSG00000068079	IFI35	0.251447	0.583742	1.2659	0.772477	0.597903	0.374774	0.334595	-0.393617	-0.349234	17.8115	19.6652	33.4588	20.5367	17.3141	13.2191	24.2386	23.018	42.8159	11.9911	12.2342	14.9502	10.626	12.5339	12.3866	19.9685	31.4706	52.473	FALSE	TRUE	FALSE	TRUE
ENSG00000154589	LY96	0.40699	0.573094	1.79733	0.22575	0.709087	0.35808	0.52523	-0.162957	0.178147	3.62924	4.14766	9.66498	3.18843	4.37064	3.77928	4.70158	5.8125	22.6147	2.63854	3.04617	2.99151	2.69523	2.71658	2.79046	3.06594	6.98267	22.7832	FALSE	FALSE	TRUE	FALSE
ENSG00000220635	KRASP1	-0.0240603	0.808948	1.67074	1.07902	0.567514	0.4278	0.464427	0.263472	-0.176968	4.27356	6.99317	10.9204	4.81502	4.17601	2.8039	1.72988	1.86626	2.22998	4.27717	4.06794	3.5019	2.27374	2.83259	2.04448	1.24294	1.55199	2.42517	FALSE	FALSE	FALSE	FALSE
ENSG00000026103	FAS	0.191003	0.659945	1.55423	2.61121	1.81357	1.15253	0.690233	-0.177843	-0.058166	15.904	24.5778	21.4	33.6318	25.4077	18.2536	11.8267	12.3262	30.5731	12.999	14.5455	8.05529	5.49652	7.10043	7.44019	7.1856	14.7826	30.694	FALSE	FALSE	TRUE	TRUE
ENSG00000100055	CYTH4	-0.259649	-0.0149114	1.13746	0.16591	-0.0932799	-0.169515	-0.0816859	-0.213505	-0.331412	83.7989	75.3102	106.464	60.6807	40.5604	19.9373	17.2176	9.95377	26.8642	103.511	72.953	62.5688	51.641	50.0251	24.6196	20.2302	12.2594	34.6623	FALSE	FALSE	TRUE	FALSE
ENSG00000021355	SERPINB1	0.149064	0.824113	1.54349	0.530855	0.489157	0.780035	0.825573	0.337284	-0.1241	69.269	94.2576	99.3717	28.9857	21.755	18.0974	17.2295	32.6533	51.6352	64.3674	54.3967	36.5626	20.7189	18.1305	11.1855	9.62529	26.6182	57.4939	FALSE	TRUE	FALSE	FALSE
ENSG00000161642	ZNF385A	-0.280058	-0.096659	-1.36117	-1.20737	-0.571686	-0.126031	1.06859	0.779024	1.51294	4.60329	6.72964	7.50014	2.32901	1.116	0.510774	0.910315	0.847054	2.39345	5.28022	6.44241	17.0114	5.31241	1.90707	0.712982	0.465364	0.453039	0.752862	FALSE	FALSE	FALSE	FALSE
ENSG00000102096	PIM2	0.285719	0.700568	1.23676	1.86087	0.514006	0.251206	-0.538872	-0.820555	-0.517092	260.001	306.644	102.048	247.455	238.595	188.042	101.516	100.02	141.695	204.616	191.143	41.3804	65.4185	178.474	173.3	148.392	183.366	213.485	FALSE	FALSE	FALSE	TRUE
ENSG00000069974	RAB27A	0.138808	0.49397	1.28951	0.132137	0.615874	0.781467	0.463965	0.522444	0.383159	13.3354	16.1912	75.9639	42.9926	63.0995	46.9844	40.7489	51.877	91.1507	11.4087	12.0231	29.3825	33.3144	38.9119	27.3986	30.0837	37.5246	69.0385	FALSE	TRUE	TRUE	FALSE
ENSG00000172936	MYD88	0.127445	0.613495	1.10776	0.108865	0.267946	-0.0651286	0.0331239	0.177514	-0.0370042	54.8379	70.7217	104.799	53.742	64.5091	63.754	59.8277	59.4345	60.7499	47.7158	39.7172	41.4815	56.3443	56.401	66.3007	61.3723	54.2183	62.2199	FALSE	TRUE	TRUE	TRUE
ENSG00000101230	ISM1	0.199268	0.205435	-1.38705	-2.4735	-1.64961	-1.20122	-0.78959	-0.668016	-0.506816	2.28578	2.29988	14.7137	9.23113	5.41173	2.05506	1.9354	0.933924	0.692605	1.90128	1.88281	38.6487	42.0268	16.9276	4.56167	3.25318	1.47727	1.0641	FALSE	FALSE	FALSE	FALSE
ENSG00000128578	FAM40B	0.511616	-0.108872	2.01648	2.23365	2.71969	2.48382	2.20154	1.80605	1.55404	0.412438	0.293706	1.80227	4.0501	11.2323	25.8806	69.8279	114.84	143.656	0.375951	0.403149	0.444499	1.01441	1.49266	5.07468	18.2807	35.0076	55.2768	FALSE	FALSE	FALSE	FALSE
ENSG00000162711	NLRP3	-0.210678	-0.567698	-1.20095	-1.29098	-0.487944	0.202873	2.27546	2.93468	2.00727	4.7296	8.68996	7.9066	3.6945	2.59209	1.25041	3.0772	5.08478	3.25668	5.83657	13.4089	19.3564	7.81565	3.55188	1.13538	0.555307	0.552361	0.85324	FALSE	FALSE	FALSE	FALSE
ENSG00000107623	GDF10	-0.89215	0.431797	-2.40779	-2.22868	-1.7786	-2.59993	-2.47121	-1.31056	-2.06328	0.0509875	0.0247834	0.304471	1.49804	1.05156	0.430121	0.205822	0.379577	0.157584	0.116399	0.0121954	1.7281	6.15755	3.72251	3.23136	1.34729	0.914638	0.640065	FALSE	FALSE	FALSE	FALSE
ENSG00000140564	FURIN	0.0883587	0.636847	1.28863	1.77056	2.27199	2.29016	2.4745	1.91742	1.31941	210.255	268.324	296.707	216.365	193.253	237.867	232.235	266.666	433.356	191.814	163.674	128.304	64.037	37.8577	48.6366	43.9311	86.9286	210.848	FALSE	TRUE	TRUE	TRUE
ENSG00000071051	NCK2	0.00429778	0.0937685	1.11465	1.11166	0.696165	0.383719	0.00229025	-0.23089	-0.0140727	112.321	66.7413	110.612	129.504	107.986	58.9989	43.5149	39.6086	66.6444	98.9476	79.4373	54.6055	45.2791	48.1945	38.6773	43.3901	58.0872	59.2939	FALSE	FALSE	FALSE	FALSE
ENSG00000140471	LINS	-0.0216081	0.19085	1.12393	0.527961	0.322132	-0.135402	-0.222142	-0.115467	0.212377	27.6283	23.1541	35.5438	19.7892	20.288	15.9262	12.2459	9.49448	12.8067	27.7513	20.2085	16.7463	13.7756	16.5406	17.5077	14.237	10.3958	10.9852	FALSE	TRUE	FALSE	FALSE
ENSG00000172493	AFF1	0.0189669	-0.00543658	1.25556	0.500773	0.63953	0.278997	0.520167	0.182828	0.414519	27.4522	21.6319	36.9391	30.4271	19.8546	11.2203	16.3493	16.1435	30.2703	24.9274	23.6701	14.7995	19.0014	11.3848	10.8434	10.0672	14.5398	24.7185	FALSE	FALSE	FALSE	FALSE
ENSG00000121005	CRISPLD1	1.12153	1.51772	4.29839	0.659443	0.114214	0.612452	0.528186	0.782934	0.210455	0.361122	0.214383	1.04983	0.244179	0.311805	1.58666	6.52028	12.7993	12.4687	0.147622	0.100735	0.0477667	0.153011	0.249116	1.02892	4.40353	8.71325	10.1645	FALSE	FALSE	FALSE	FALSE
ENSG00000053747	LAMA3	-0.0232877	0.392395	-1.65089	-3.94805	-0.115373	1.09169	1.5619	0.955677	1.50279	0.0176023	0.032724	1.76542	0.0404851	0.0382011	0.026723	0.0366381	0.0452329	0.164836	0.0238849	0.0191925	6.05827	0.597767	0.025059	0.0080889	0.014651	0.023675	0.055513	FALSE	FALSE	FALSE	FALSE
ENSG00000178927	C17orf62	0.17532	0.549568	1.18736	0.213122	0.706369	0.47348	0.39781	0.303735	-0.0876037	23.2898	32.7698	80.9698	62.7404	88.3328	81.3309	96.2264	91.9651	88.0071	19.9776	21.9444	39.496	55.2208	53.2203	58.1748	76.6213	75.9717	91.2062	FALSE	TRUE	FALSE	FALSE
ENSG00000148606	POLR3A	-0.0194431	0.294656	1.09259	-0.00880451	0.279779	0.118949	-0.0913587	0.0553635	-0.0286929	15.9372	18.473	29.0635	24.7724	28.5792	27.6986	24.7987	23.7311	19.7378	15.6793	14.6666	15.74	26.5489	25.0911	26.4576	24.0913	23.4976	16.1335	FALSE	TRUE	FALSE	FALSE
ENSG00000111224	PARP11	0.0916537	0.277589	1.19239	0.838324	0.538328	-0.159145	-0.0110003	-0.233917	-0.145889	12.4728	12.534	28.0149	17.593	19.0116	13.0859	15.0031	13.5191	25.2706	11.8366	9.07592	13.3729	10.2569	13.1504	15.1552	14.1775	15.0204	24.5533	FALSE	TRUE	FALSE	FALSE
ENSG00000071575	TRIB2	-0.0667382	0.250301	1.11539	0.532077	0.24507	-1.01115	-1.74081	-1.70607	-2.14085	87.2757	81.8516	66.4343	50.9853	47.5027	18.4707	6.85394	3.45509	5.8576	93.434	70.2398	33.3617	37.6587	38.773	37.0584	23.2121	13.9591	20.8235	FALSE	TRUE	TRUE	TRUE
ENSG00000141574	SECTM1	0.0562652	-0.126424	1.13535	0.00131743	0.531443	0.650453	0.260009	-1.22156	-0.640552	8.22387	28.9948	61.82	28.5736	37.7745	22.6578	8.04209	1.6308	4.08172	7.7348	30.3381	28.6603	27.5363	26.1708	14.6132	6.64134	4.04325	6.35897	FALSE	FALSE	FALSE	FALSE
ENSG00000142920	ADC	-0.381715	0.276241	1.61272	-0.187005	-0.105272	-0.0194088	0.50584	0.350305	-0.42056	0.873012	0.737211	2.48243	0.436944	0.533798	0.22274	0.335118	0.267796	0.324289	1.57434	0.809651	0.553528	0.493456	0.378211	0.117416	0.259476	0.224799	0.312313	FALSE	FALSE	FALSE	FALSE
ENSG00000113916	BCL6	-0.0439302	-0.0626722	1.15713	1.15197	1.02233	0.776395	0.667638	0.536835	1.68266	85.403	115.163	163.249	81.1609	60.5106	30.5776	20.224	31.563	217.094	86.8878	117.022	72.7672	36.2747	29.2923	18.197	12.8998	23.0945	114.083	FALSE	TRUE	FALSE	TRUE
ENSG00000214872	SMTNL1	-0.0958027	0.179271	1.50805	0.429511	1.07142	-0.422416	0.998703	-0.477635	0.388474	3.79159	4.16171	4.70789	1.74629	1.34289	0.415936	0.726422	0.717097	2.56578	4.25735	3.96222	1.72061	1.1548	0.664027	0.564654	0.378844	1.00432	1.83683	FALSE	FALSE	FALSE	FALSE
ENSG00000118596	SLC16A7	0.0690085	0.171384	1.67299	-0.187986	0.658274	0.188038	-0.00469518	0.0596871	0.0914173	8.46551	6.99976	14.7918	11.1558	12.5287	12.2781	13.953	12.1374	12.6009	6.02182	6.38206	4.74032	10.6799	7.82234	10.8277	13.1053	12.0454	11.6664	FALSE	FALSE	FALSE	FALSE
ENSG00000138134	STAMBPL1	-0.0205159	0.289516	1.29752	-0.014378	-0.29318	-0.764565	-0.556222	-0.228276	-0.455714	17.5337	15.6139	15.1923	14.6721	16.2196	18.9994	19.528	21.4292	26.6187	17.2384	12.6835	7.33911	14.1619	19.1998	29.1103	25.1227	28.1341	36.3579	FALSE	TRUE	FALSE	TRUE
ENSG00000124508	BTN2A2	0.12699	-0.78904	-1.37341	-0.599184	-0.514402	-0.234881	0.185099	-0.309151	-0.0258278	5.49908	9.19283	10.2374	8.44875	11.0472	9.14997	6.42675	4.56298	10.0756	6.75074	16.2852	24.0992	9.80158	15.0104	9.76069	4.80833	6.33606	8.08377	FALSE	FALSE	FALSE	FALSE
ENSG00000164484	TMEM200A	0.230671	0.274743	1.43791	1.63083	1.63517	1.21556	1.4091	-0.301189	-0.76565	1.90744	1.45283	3.16933	3.91878	5.37453	5.35146	5.85415	2.96962	3.63838	1.63899	1.21521	1.20496	1.21486	1.71274	2.12482	1.81048	4.0383	8.02246	FALSE	TRUE	FALSE	FALSE
ENSG00000245532	NEAT1	0.328677	0.327478	1.01665	0.461841	0.876725	0.357774	0.37527	-0.984022	-0.612516	168.988	117.678	191.008	39.5736	43.2838	32.2954	44.6665	15.0701	8.5735	102.582	23.0213	40.4444	52.9112	50.1733	32.9724	5.97266	54.8942	13.7048	FALSE	FALSE	FALSE	FALSE
ENSG00000173193	PARP14	0.00981094	0.0472835	1.30586	0.588067	0.608303	0.32901	0.706056	-0.261345	-0.0705934	17.9357	15.3187	37.9543	20.3739	16.8299	13.2645	18.5208	22.1972	54.7606	16.6147	16.2419	14.6827	13.7363	11.8055	10.9462	11.2589	29.0849	52.5474	FALSE	FALSE	FALSE	TRUE
ENSG00000079385	CEACAM1	-0.038518	0.479786	1.57241	-0.00338856	0.338696	0.399432	0.796384	-0.43674	-1.08385	2.78895	2.66739	3.2142	1.5049	2.94719	1.8648	3.31867	1.06566	3.54918	1.94972	1.9969	1.43424	1.71	2.34719	1.05679	1.36693	1.63404	8.42998	FALSE	FALSE	FALSE	FALSE
ENSG00000104808	DHDH	0.0138554	0.311181	1.96396	0.395768	0.597025	-0.104186	0.00774242	-1.66221	0.676267	3.13254	3.13308	4.71195	1.06426	1.16757	0.35336	1.37465	0.284427	2.36008	3.20646	2.25717	1.1241	0.752224	0.763203	0.522359	1.13045	0.894239	1.04174	FALSE	TRUE	FALSE	FALSE
ENSG00000174010	KLHL15	0.15134	0.790776	1.46693	1.74023	1.30783	0.64528	0.348552	0.231208	0.751134	25.3677	40.7006	28.3429	24.6818	23.8547	16.0811	10.0011	6.97627	12.9107	22.3759	22.6317	10.5557	7.32704	9.57736	10.1667	7.82732	6.01638	8.35486	FALSE	TRUE	TRUE	FALSE
ENSG00000150977	RILPL2	0.0512625	-0.645053	-1.05921	-0.99827	-0.666641	-0.747261	-0.708937	-0.485821	-0.308389	32.201	68.449	90.5839	46.9513	67.8587	53.8665	58.4414	59.1087	55.7858	31.0797	103.794	195.372	85.9479	105.717	92.1263	95.5778	82.9739	68.0823	FALSE	FALSE	TRUE	TRUE
ENSG00000168610	STAT3	0.0570268	0.300508	1.02883	1.24845	0.662749	0.286181	0.237255	0.0428056	0.0645663	350.44	423.666	806.663	257.727	226.928	202.127	188.216	144.033	217.586	334.624	355.175	409.479	108.017	150.648	164.33	160.163	142.868	210.218	FALSE	TRUE	TRUE	TRUE
ENSG00000121858	TNFSF10	0.212348	0.940089	1.54128	0.603205	0.0337008	-1.11238	-1.0073	-1.21053	-1.41301	9.72396	12.1912	9.49722	15.4056	23.6647	15.4305	20.5883	22.1112	45.6124	8.51877	6.4965	3.11219	10.6123	23.7579	32.7457	37.5447	53.8225	112.639	FALSE	TRUE	TRUE	FALSE
ENSG00000223401	RP11-211G3.2	0.470574	0.746085	1.57268	1.04709	1.6498	0.797543	0.852638	0.310008	1.37831	6.40398	7.16631	8.77998	3.43105	3.77871	1.58656	1.26914	2.49613	26.1513	4.56478	4.32847	3.02647	1.64638	1.17592	0.899662	0.699	2.03204	15.242	FALSE	FALSE	FALSE	FALSE
ENSG00000156535	CD109	0.202217	0.212445	1.11771	0.0518475	0.940053	0.982954	1.26167	1.00703	1.04326	3.56827	3.76377	94.3027	49.675	53.777	34.2122	45.8672	41.8036	41.5957	3.2669	3.31381	42.1778	41.985	27.7727	17.3455	19.5211	20.8814	19.7381	FALSE	FALSE	FALSE	FALSE
ENSG00000159423	ALDH4A1	0.0723738	0.580831	1.24438	0.330806	0.719095	0.133855	0.303787	-0.427516	-0.848759	1.84923	3.32408	5.79955	2.30899	2.91122	3.40304	5.95811	5.17276	3.7263	1.77199	2.21791	2.36034	1.44238	1.51754	3.36282	4.82035	6.83899	7.22994	FALSE	TRUE	TRUE	FALSE
ENSG00000159216	RUNX1	0.0455818	0.0350089	1.1782	0.427882	1.15867	1.11747	1.0338	1.31118	1.61488	43.8957	33.6334	61.103	74.9622	60.2229	64.3315	65.5919	64.6295	84.7364	42.5653	38.377	29.7926	57.6989	26.6331	30.6116	32.593	29.2311	28.4927	FALSE	TRUE	TRUE	TRUE
ENSG00000171621	SPSB1	0.281519	0.85541	1.08202	1.11857	2.96073	3.07129	2.77322	1.44408	1.39041	7.06166	22.6393	52.745	14.4772	15.1758	10.6052	16.7639	18.8705	27.9913	6.19857	12.607	26.0286	8.70904	1.558	1.38548	2.33967	8.34167	13.7617	FALSE	TRUE	TRUE	TRUE
ENSG00000179820	MYADM	-0.093375	-0.549585	-1.2067	-0.590631	-0.171167	0.0139222	1.584	1.59053	0.484538	294.276	464.075	247.113	52.2808	19.1346	6.10442	28.6619	46.4683	61.4172	335.601	703.643	591.035	42.7571	19.3625	5.8491	9.38624	15.6734	41.13	FALSE	TRUE	FALSE	FALSE
ENSG00000246283	AC090510.1	-0.0232217	-0.0975643	1.40199	-0.020758	-0.0272634	-0.0423052	0.232368	-0.0307684	0.407742	3.7122	2.66467	3.5775	2.15157	2.73262	2.37375	2.0336	1.55908	2.30389	3.69823	2.88952	1.41942	2.24813	2.89405	2.43985	1.73263	1.60233	1.74309	FALSE	FALSE	FALSE	FALSE
ENSG00000139687	RB1	0.0594748	0.088494	1.3108	-0.0745912	0.302748	0.10761	-0.0539362	-0.431566	-0.77437	21.4322	16.4839	61.5642	20.1852	24.7904	23.1816	36.6105	34.1909	36.9489	14.6476	16.7046	25.383	21.1019	20.2867	22.1763	41.0668	46.9645	62.6948	FALSE	FALSE	FALSE	FALSE
ENSG00000141738	GRB7	-0.478595	0.917847	1.39857	0.582594	0.580559	2.25677	3.01023	2.32104	2.04092	0.463479	1.02673	3.62729	1.8137	1.39925	0.744789	2.70827	3.72886	5.51891	0.499372	0.448905	1.64042	1.22909	0.858039	0.146129	0.32255	0.661634	1.42674	FALSE	FALSE	FALSE	FALSE
ENSG00000111885	MAN1A1	0.0928677	0.414838	1.24288	-0.159775	0.120298	0.0531325	-0.19371	-0.0163762	0.249094	3.61631	4.02969	31.7277	21.0025	22.6036	26.4604	11.1018	14.2962	21.2735	3.32162	3.33258	12.807	21.3551	21.3025	25.3908	12.6638	14.7647	17.6181	FALSE	FALSE	FALSE	FALSE
ENSG00000228318	AP001610.5	0.394459	0.857913	2.21935	0.296684	0.312137	-0.773592	0.608802	-0.187133	0.361635	1.88284	2.89413	4.89013	0.58896	0.217987	0.236333	0.544299	0.810307	5.04705	1.44769	1.64392	1.09799	0.484972	0.186973	0.417808	0.352538	0.919009	3.46379	FALSE	FALSE	FALSE	FALSE
ENSG00000171206	TRIM8	-0.160903	-0.407002	-1.06599	-0.395444	-0.106783	-0.48146	-0.309997	0.114441	0.456157	168.473	158.183	73.3839	32.3142	29.9758	34.4402	27.3238	31.1619	37.4125	177.979	209.568	153.167	46.4707	33.7368	49.5193	32.1706	29.474	28.3489	FALSE	TRUE	FALSE	FALSE
ENSG00000108819	PPP1R9B	-0.16354	0.125015	1.04248	-0.025209	0.30997	0.128037	-0.227831	-0.0617321	-0.202413	52.5571	53.8101	186.194	104.716	95.5457	75.3651	58.8504	54.9844	70.0815	57.635	49.6808	88.9439	104.374	76.9667	69.2732	63.4193	56.7429	78.0165	FALSE	FALSE	FALSE	FALSE
ENSG00000116991	SIPA1L2	0.187715	-0.161677	2.23928	0.434952	0.642851	0.0383263	-0.90311	-0.849085	0.372759	1.23107	1.12339	5.97663	2.96881	5.88478	5.61121	3.67606	1.40081	2.61779	1.08868	1.28006	0.822874	1.67228	3.7753	5.55627	5.84401	3.10296	1.75256	FALSE	TRUE	TRUE	TRUE
ENSG00000115761	NOL10	0.17159	0.146999	1.11434	0.0586578	0.207719	0.272149	-0.193963	0.148936	-0.0607825	17.8644	17.5365	33.3095	41.7092	46.0925	49.2473	39.9759	40.8198	25.9176	15.9444	16.175	15.1546	38.3325	40.2592	40.521	45.7381	37.5683	26.6441	FALSE	FALSE	FALSE	FALSE
ENSG00000197714	ZNF460	0.162668	0.36335	1.02318	0.477861	0.854607	0.114801	0.359587	0.211709	1.34095	18.1974	22.0999	33.9714	17.425	19.7343	13.2462	9.77179	9.63719	27.0178	15.6749	16.8072	17.1028	12.0733	10.9107	12.2496	7.78346	8.53563	11.9159	FALSE	FALSE	FALSE	FALSE
ENSG00000127311	HELB	0.0436477	0.506099	1.04695	0.330164	0.0575734	-0.144726	-0.126054	-0.149918	-0.103122	27.9721	33.2285	19.9365	10.0721	10.6671	7.75258	5.36597	5.87806	9.60307	27.6092	22.6912	9.41477	7.69487	10.5062	8.69828	6.03021	6.61786	10.0513	FALSE	FALSE	TRUE	FALSE
ENSG00000114738	MAPKAPK3	-0.119399	0.0381175	1.05579	0.0783254	0.213478	0.0899917	-0.00272879	-0.0853026	-0.494636	31.3617	23.0062	53.7751	63.6581	75.1503	117.064	164.318	180.859	145.692	33.9764	24.7833	24.2024	61.8574	64.7136	105.456	175.85	197.182	194.405	FALSE	FALSE	FALSE	FALSE
ENSG00000140853	NLRC5	-0.129726	-0.0527308	1.07924	0.711436	0.239504	0.0258256	0.621304	0.293529	0.206442	266.008	244.898	250.217	128.078	108.638	114.526	151.626	111.917	105.754	270.083	218.938	108.948	76.2807	100.465	108.911	104.225	95.1901	85.6495	FALSE	FALSE	FALSE	FALSE
ENSG00000120526	NUDCD1	0.072077	0.211274	1.30618	-0.229904	0.326349	0.302884	0.0671226	0.294074	-0.0540668	3.11857	2.43002	14.2887	33.4956	35.5716	40.9078	39.5478	40.5375	35.0637	2.98507	2.52704	5.18993	25.9248	28.6637	31.8612	37.8252	34.2356	35.7067	FALSE	FALSE	FALSE	FALSE
ENSG00000179294	C17orf96	0.612595	0.776392	1.09016	-0.262507	0.740247	1.06265	0.169424	0.470988	0.381901	2.2274	6.29285	48.8354	37.2275	44.3072	52.4021	33.7984	34.5344	32.2943	1.43721	3.72283	22.1916	35.5654	27.0682	25.5403	31.0872	27.184	25.9169	FALSE	FALSE	FALSE	FALSE
ENSG00000110944	IL23A	-0.193944	-0.524213	-1.37015	-1.28614	-1.06276	-0.12222	0.766309	-0.209206	0.167733	57.9023	105.405	37.2873	26.3717	48.3017	39.7318	18.6574	4.1717	7.68253	65.4571	155.224	93.7589	66.4469	100.948	43.4253	11.033	4.87963	6.46478	FALSE	FALSE	FALSE	FALSE
ENSG00000164038	NHEDC2	0.0942338	0.184058	1.13039	0.306244	0.198905	0.142079	0.0631147	0.212315	0.183589	9.81369	12.8759	14.3415	28.7048	27.5703	31.5252	28.8765	24.603	20.6821	9.36254	10.0894	6.67217	22.8046	23.1618	23.5897	25.1206	22.9527	18.6396	FALSE	FALSE	FALSE	TRUE
ENSG00000170379	FAM115C	0.0774306	0.601776	1.20877	1.23392	0.908675	0.321134	0.416031	-0.313438	-0.180752	4.94986	7.53404	5.09434	3.05983	2.01208	1.2366	1.50835	1.11218	1.88729	4.32896	4.82099	2.12979	1.21799	0.969452	1.0691	1.12059	1.4093	2.24943	FALSE	FALSE	FALSE	FALSE
ENSG00000078269	SYNJ2	-0.0887669	-0.0343486	1.02986	-0.345375	0.333649	-0.358816	-0.109461	0.0119729	-0.00682737	20.4504	19.9091	80.7341	55.1601	35.7037	13.4616	22.0511	17.759	15.2677	19.4113	19.2547	40.9461	60.3846	28.9541	17.0676	23.2167	18.9659	15.1395	FALSE	FALSE	FALSE	FALSE
ENSG00000055332	EIF2AK2	0.183959	0.160779	1.17083	0.30272	0.0863082	-0.0651348	0.169411	-0.000501445	0.614664	17.3223	19.1361	22.0307	9.18111	7.80265	9.83704	17.4902	27.0322	58.5534	15.6345	16.64	10.5259	7.35682	7.42406	9.92006	15.7361	27.9056	35.2701	FALSE	TRUE	FALSE	TRUE
ENSG00000122224	LY9	-0.174349	-0.283907	-1.17321	-0.903865	-1.00623	-1.32091	-1.75569	-1.41716	-0.667151	66.3932	64.7574	29.8118	35.0759	29.6665	23.4244	9.43639	7.35393	11.7824	72.6782	79.0277	58.8891	54.9999	57.7991	61.9729	30.7766	20.3763	14.9604	FALSE	TRUE	TRUE	FALSE
ENSG00000096060	FKBP5	0.0887051	0.15285	1.23928	0.411244	1.24114	0.562223	-0.1509	-0.400152	-0.652915	170.423	177.057	232.243	136.174	124.165	71.6725	84.6898	92.2716	78.0666	158.736	164.161	95.1802	79.543	51.0061	50.5279	90.8943	123.269	120.458	FALSE	FALSE	FALSE	FALSE
ENSG00000137331	IER3	0.758826	-0.0576011	-1.09376	-2.4104	-1.30008	-0.841547	-0.421508	-0.0208508	0.913852	17.3334	37.0544	197.288	192.846	215.48	236.985	220.329	135.01	150.974	10.0622	36.8526	389.227	637.064	505.105	419.052	294.633	126.451	78.3791	FALSE	FALSE	TRUE	TRUE
ENSG00000128294	TPST2	-0.0410361	0.0142471	1.21232	0.177023	0.74995	0.304431	-0.158707	0.0217723	0.0844067	5.55799	5.23185	17.184	20.5212	24.5036	23.784	16.4939	16.2715	20.5367	5.89942	5.01737	7.26585	16.2285	16.0169	20.6486	19.0226	16.4918	19.3035	FALSE	FALSE	FALSE	FALSE
ENSG00000115267	IFIH1	0.169127	0.564686	1.09441	0.249374	0.0248865	-0.292632	-0.225802	-0.498327	0.379662	16.4639	19.8326	19.6798	11.2105	11.366	7.92371	7.40789	8.60196	31.3973	14.6649	14.6872	9.27053	8.389	11.4178	8.54828	8.15319	10.5587	21.8064	FALSE	FALSE	TRUE	TRUE
ENSG00000102755	FLT1	0.0763871	0.574034	1.03518	-0.232843	1.86835	2.71121	1.63693	1.01034	0.548597	5.89363	10.6836	60.9262	10.7372	21.0567	26.7932	21.8114	11.8962	13.2777	5.42734	7.77831	26.5658	10.5956	4.80758	3.77333	9.49013	7.96159	8.30382	FALSE	FALSE	FALSE	FALSE
ENSG00000154447	SH3RF1	0.0995623	0.596252	1.19586	0.762227	1.68401	1.45938	1.84015	2.13137	2.10641	1.14784	1.44058	4.51989	1.5231	1.40692	2.9138	7.96714	7.58899	5.99723	1.04582	1.0094	1.91888	0.731064	0.47587	1.07261	2.37813	1.7433	1.27287	FALSE	FALSE	FALSE	FALSE
ENSG00000225964	AC017076.5	-0.172628	0.801467	1.93242	2.93034	1.15646	1.75734	1.83934	0.567711	0.146104	1.78754	1.52943	3.11703	1.67717	1.29003	0.587582	1.47916	0.275839	0.652816	1.86586	1.14375	0.844551	0.190662	0.684109	0.222098	0.331336	0.145722	0.45281	FALSE	FALSE	FALSE	FALSE
ENSG00000007129	CEACAM21	-0.061574	0.305297	1.06955	-0.1911	-0.234971	-1.42593	-1.58725	-0.870058	-0.044776	41.8573	37.9344	41.9089	38.7601	48.6784	27.0512	29.5992	32.097	29.1629	42.5777	31.3979	22.3047	44.0832	55.8707	84.9849	114.334	67.5597	28.4346	FALSE	FALSE	FALSE	FALSE
ENSG00000165029	ABCA1	0.067568	0.265217	1.87031	1.16574	2.15421	-0.252647	1.17902	-0.496224	-1.56522	7.13842	9.76056	23.9327	2.675	1.26916	0.0427222	0.0399911	0.0698303	0.122055	6.49846	8.26175	8.34801	1.5598	0.356636	0.10142	0.040274	0.104178	0.393491	FALSE	FALSE	TRUE	TRUE
ENSG00000139626	ITGB7	-0.234053	-0.273319	-1.13645	-1.41728	-1.48425	-1.70551	-0.994555	-1.49025	-1.43571	65.7861	51.6356	51.3654	49.9621	47.6899	38.1374	62.7612	39.9043	49.8684	77.3951	69.3065	113.46	136.87	123.724	128.068	129.541	118.432	135.664	FALSE	TRUE	TRUE	FALSE
ENSG00000224460	RP11-439L18.2	0.107091	-0.362202	1.26766	0.0780363	0.693569	0.52263	0.0658289	0.61665	0.203203	7.47189	7.50409	48.8199	23.8684	22.2214	5.7763	3.74225	2.60283	2.97098	6.86601	9.91922	20.9816	20.2932	13.7237	3.92885	3.56732	1.70482	2.52178	FALSE	FALSE	FALSE	FALSE
ENSG00000047621	C12orf4	0.179248	0.470017	1.1512	0.219906	0.0727493	0.111487	0.0471044	0.0154529	-0.205257	17.0404	17.3471	14.8273	11.0147	9.65714	11.1658	14.0985	13.6884	16.0699	13.4936	12.0021	6.42985	8.64901	9.08107	10.3528	13.6975	13.337	18.9916	FALSE	TRUE	FALSE	FALSE
ENSG00000170525	PFKFB3	0.243664	0.586849	1.45343	1.84918	2.15382	2.12745	2.60939	2.18892	1.80678	99.5101	186.757	202.385	155.001	121.831	95.0491	134.937	97.8037	130.941	82.1109	132.473	84.9265	45.0869	29.2444	23.2192	24.7445	23.0921	45.8794	FALSE	TRUE	FALSE	FALSE
ENSG00000206190	ATP10A	-0.0770209	-0.0708863	1.20126	0.15464	0.650214	0.433918	0.317314	0.213091	0.348369	33.2957	32.1419	40.3115	22.6909	20.554	16.4698	20.9855	17.897	19.1973	34.5201	34.7902	15.8728	18.9904	13.3232	12.2275	16.7934	15.6153	15.0037	FALSE	FALSE	FALSE	TRUE
ENSG00000107796	ACTA2	-0.146934	0.296051	1.92203	0.921572	0.637506	0.112342	0.803427	0.217998	0.543932	2.7469	2.17754	2.56463	1.43152	1.81363	2.2557	1.90275	3.05212	7.7876	2.80516	1.60426	0.777455	0.825793	1.47387	1.90462	1.13481	3.30508	5.50192	FALSE	FALSE	FALSE	FALSE
ENSG00000075340	ADD2	-0.275232	0.148655	1.56472	-0.370199	0.102651	0.684336	1.3923	0.923199	0.744204	0.809041	0.960767	1.27907	3.30673	5.7542	17.5962	46.5632	27.7788	21.0307	1.01311	0.719123	0.456143	4.74075	4.84596	11.5704	23.3883	15.5666	12.0695	FALSE	FALSE	FALSE	FALSE
ENSG00000147443	DOK2	-0.149385	-0.169606	-1.00554	-1.43571	-1.12598	-1.37946	-1.1694	-0.285959	-0.265986	52.3844	72.674	43.8408	14.1175	12.5888	13.2438	13.0058	20.3307	32.8847	57.2534	79.2992	82.5386	37.629	26.4416	33.3825	29.7599	27.1681	41.5035	FALSE	FALSE	FALSE	FALSE
ENSG00000136244	IL6	0.119513	3.04828	4.7688	1.6838	1.51051	2.11553	0.714807	-0.489792	-1.17533	0.0570493	0.0785374	0.871387	27.3222	28.0285	11.7818	2.9564	1.31665	0.80719	0.0555717	0	0.0529466	5.1036	11.2842	2.58483	1.84007	1.73346	2.31203	FALSE	FALSE	FALSE	FALSE
ENSG00000232220	AC008440.5	0.0268004	-0.561806	-1.14258	-0.758106	-0.300351	0.130772	1.81054	1.86417	0.430716	249.806	380.46	205.36	38.755	14.5038	5.01815	22.3798	38.3621	43.9804	260.229	571.74	458.901	33.5191	15.4427	4.62213	6.28535	10.6612	31.6995	FALSE	FALSE	FALSE	FALSE
ENSG00000062822	POLD1	-0.250529	-0.0935632	1.02109	0.365867	0.257995	0.11657	0.094214	0.158317	0.0229492	7.69164	6.20333	9.89563	25.6339	35.5518	48.2748	95.4985	99.062	79.2008	9.27185	6.88245	5.18236	20.3184	29.8947	44.8259	89.4258	90.0938	76.2735	FALSE	FALSE	FALSE	FALSE
ENSG00000128881	TTBK2	0.0410417	-0.0215317	1.00983	0.102427	0.415112	-0.142679	0.352377	0.0110346	0.199831	6.80809	5.2251	5.77681	3.73089	4.82503	3.72281	3.68275	2.77297	3.74624	6.53838	5.04426	2.93649	3.47071	3.7059	4.0923	2.81975	2.75165	3.0648	FALSE	FALSE	FALSE	FALSE
ENSG00000147324	MFHAS1	0.0345657	0.0582619	1.092	0.52859	0.626788	0.728865	0.509781	0.302893	0.144981	12.9068	10.1552	21.2335	30.4695	26.7973	36.6257	42.2291	40.5091	59.6709	12.4492	9.30158	10.6898	21.8766	17.4944	21.9758	28.884	32.9936	55.6296	FALSE	FALSE	FALSE	FALSE
ENSG00000151692	RNF144A	0.0789179	-0.165556	1.03218	0.729708	0.413103	-0.00261754	-0.12537	-0.437006	-0.260549	17.493	14.2	24.878	54.9547	51.3789	58.1951	71.9264	31.864	31.9056	16.5115	16.2214	11.8092	32.0473	41.8678	62.2741	80.3219	50.3549	36.9559	FALSE	FALSE	FALSE	FALSE
ENSG00000105963	ADAP1	-0.190718	-0.142241	-1.00673	-0.919435	-0.351183	-0.352079	-0.325286	0.346636	0.533535	3.95752	4.30575	6.54646	12.8277	16.2193	31.2812	61.1165	38.1644	19.2658	4.83102	5.39661	14.1309	22.5731	22.3877	42.1351	74.8617	28.0859	13.1835	FALSE	FALSE	TRUE	FALSE
ENSG00000102471	NDFIP2	-0.340027	0.939055	1.05904	0.149709	0.908749	1.20718	0.815378	0.896795	0.560854	1.64463	4.98523	95.2687	122.5	152.488	162.016	113.316	122.539	126.035	2.32063	2.36589	43.8892	91.057	78.1068	72.9034	64.8599	66.9997	84.105	FALSE	FALSE	FALSE	FALSE
ENSG00000185262	FAM100B	0.195157	0.595565	1.07589	1.37484	0.214563	-0.313723	-0.89394	-0.652981	-0.626658	252.091	251.406	77.3065	101.031	54.1377	59.2442	39.6097	53.31	89.8848	216.664	171.258	37.0039	26.3414	47.4997	73.5668	72.8529	85.8787	138.167	FALSE	FALSE	TRUE	FALSE
ENSG00000235831	AC018816.4	0.0186292	0.146169	2.37135	1.09218	1.24343	0.270653	0.893757	0.435114	-0.141948	0.424388	0.636754	0.945526	0.437408	1.82103	0.731299	1.53837	1.34	2.99563	0.424744	0.710462	0.10772	0.329866	0.496746	0.747785	0.315329	0.828961	2.78421	FALSE	FALSE	FALSE	FALSE
ENSG00000185905	C16orf54	-0.509897	-0.940233	-1.19837	-0.727067	-0.687983	-0.480439	-0.175931	-0.0854217	-0.040237	99.6103	85.3983	31.8106	17.4681	15.6294	8.76612	7.62874	6.56582	9.16582	140.621	167.835	62.1759	30.6894	25.5782	11.2933	9.47931	7.30249	9.55032	FALSE	FALSE	FALSE	FALSE
ENSG00000172673	THEMIS	0.145527	0.069332	1.20523	-0.261608	-0.147094	-0.403929	-0.540208	-0.81684	-1.04894	17.9349	14.1748	11.0864	16.8127	22.542	11.3585	10.2327	15.221	20.5174	15.9013	12.253	5.24188	18.3321	24.0293	14.7811	15.1538	27.076	39.7991	FALSE	FALSE	TRUE	FALSE
ENSG00000158747	NBL1	0.344755	-0.145778	-1.00674	-0.361542	0.450229	0.404398	0.715061	0.332304	0.866804	10.553	14.1208	15.5559	6.24407	7.69883	8.33487	9.20356	5.34362	9.55616	8.34469	15.4429	30.5745	7.73126	5.7107	6.53845	5.448	3.88699	4.46316	FALSE	FALSE	FALSE	FALSE
ENSG00000225205	AC093818.1	0.211075	0.0646523	1.4183	0.737805	0.23862	-0.342515	-0.6584	-1.06643	-0.133043	7.23289	5.50917	4.59927	7.2062	5.38069	3.49521	3.36401	3.07637	9.02446	4.91658	5.27436	3.64982	2.03356	4.28943	5.22551	5.13333	6.21147	6.37755	FALSE	FALSE	FALSE	FALSE
ENSG00000164692	COL1A2	-0.0392574	-0.170817	-1.01095	-1.79288	-0.951578	-1.26402	-0.918456	-0.0232971	0.120354	1.44172	1.66096	2.44411	1.41426	1.51261	0.295615	0.447781	1.81757	5.04976	1.68151	1.76839	6.20476	4.00477	2.1888	0.701451	1.47885	1.76682	4.67576	FALSE	FALSE	FALSE	FALSE
ENSG00000090382	LYZ	-0.713621	-0.33112	-1.25647	-1.16622	-1.32304	-1.3356	-0.591265	0.670125	0.155782	47.3916	57.9714	27.2667	13.471	11.3494	5.94191	2.21473	2.56748	1.02976	75.91	79.6524	73.5567	41.8962	30.0204	14.223	3.26274	1.52491	1.14577	FALSE	FALSE	FALSE	FALSE
ENSG00000253882	RP11-61L23.2	0.202239	0.741195	1.39828	1.44083	0.512197	0.424553	0.354522	-0.581205	0.20106	5.0081	3.16815	2.328	3.20105	1.11415	0.882532	0.884704	0.859322	1.12809	3.21611	3.36445	1.25243	1.41982	0.949044	0.955507	0.603424	1.37496	1.9119	FALSE	FALSE	FALSE	FALSE
ENSG00000157514	TSC22D3	-0.438211	-0.558076	-1.12383	-0.262839	-1.14917	-0.263566	0.60829	1.02878	2.01244	1177.92	707.698	127.108	128.502	23.7351	18.7583	16.6765	16.0838	87.4049	1582.48	844.328	232.244	74.1594	52.0003	23.0894	11.6785	7.03779	26.7422	FALSE	FALSE	TRUE	TRUE
ENSG00000131016	AKAP12	0.264158	0.457859	1.46871	-0.320347	-0.0120395	-0.418376	0.180792	0.346851	0.47783	0.1962	0.167567	0.573839	0.222842	0.199106	0.200907	0.996599	3.81328	12.1202	0.159911	0.13413	0.209043	0.284721	0.191485	0.292495	0.877467	3.01134	7.24281	FALSE	FALSE	TRUE	TRUE
ENSG00000164976	KIAA1161	0.252602	0.606654	1.39926	0.10627	0.955956	0.880664	0.957092	0.323967	0.107698	1.28634	0.869693	1.64484	0.603993	1.12341	2.9321	5.71897	4.99552	6.70336	0.618427	0.595782	0.601287	0.492123	0.595373	1.5634	3.30035	3.61757	6.72407	FALSE	FALSE	FALSE	FALSE
ENSG00000172349	IL16	-0.0647919	-0.191672	-1.10656	-0.413509	-0.823007	-1.23491	-1.07947	-0.892257	-0.915214	144.281	114.158	42.3337	119.381	116.741	118.257	83.3952	65.2707	84.615	146.474	129.52	89.2238	159.423	202.153	285.051	186.793	133.558	177.402	FALSE	TRUE	FALSE	TRUE
ENSG00000257764	RP11-1143G9.4	-0.667141	-0.303538	-1.23026	-1.49942	-1.04616	-1.19353	-0.45547	0.566976	-0.257277	37.4701	48.5154	25.1134	10.5618	10.1224	5.00706	1.43204	2.24589	0.937419	67.372	68.998	59.7589	31.391	23.0526	11.258	2.07398	1.6004	1.01362	FALSE	FALSE	FALSE	FALSE
ENSG00000145649	GZMA	0.254186	0.459329	1.05154	0.712449	0.319795	-0.377957	-0.863188	-0.281604	-2.17806	26.669	30.1969	22.5805	13.0106	15.9398	5.94747	3.00868	1.74616	2.55136	21.9126	22.8048	11.4407	8.03509	13.5903	8.44059	5.3762	2.02409	8.95993	FALSE	FALSE	FALSE	FALSE
ENSG00000127399	LRRC61	0.20802	0.830232	1.16501	0.324951	0.346335	0.266994	0.0267312	0.346236	0.447829	8.88905	9.62626	8.18094	9.57679	11.9762	16.313	16.4588	23.0418	31.0825	7.06139	5.17888	3.42717	7.68415	9.14624	13.7807	16.2	18.0992	22.5996	FALSE	FALSE	FALSE	FALSE
ENSG00000162496	DHRS3	-0.0179379	-0.0422035	-1.02275	-0.66404	-0.923455	-0.929494	-0.544074	-0.65371	-0.213923	258.51	220.858	65.5425	94.4746	76.336	81.9412	56.6147	34.9896	42.9786	249.087	224.833	131.392	157.822	171.369	153.404	90.4054	60.6964	48.7984	FALSE	FALSE	TRUE	TRUE
ENSG00000150867	PIP4K2A	0.00255587	0.0828243	1.00055	-0.0495108	0.30266	-0.0393654	-0.241294	-0.254398	-0.361603	56.5185	42.7919	133.003	110.204	143.913	96.5346	95.8357	91.9269	118.079	54.8188	40.5183	66.6381	122.544	118.415	121.613	113.484	114.631	153.53	FALSE	FALSE	FALSE	TRUE
ENSG00000176973	FAM89B	0.127235	0.670871	1.03543	-0.228372	0.520264	0.43009	0.301711	0.357268	0.391986	12.163	29.8018	164.27	53.715	51.6063	27.7574	29.5202	30.8171	50.0205	10.2066	16.9591	73.3208	50.8389	35.1996	19.6194	20.7224	25.5609	36.9191	FALSE	FALSE	FALSE	FALSE
ENSG00000173706	HEG1	0.180733	0.194765	1.11496	0.487901	0.141881	-0.0103817	-0.204108	-0.190507	0.401142	34.5096	41.2462	57.0942	17.8254	12.0033	7.68541	6.48245	8.50514	18.95	30.9265	37.6699	26.4104	11.7516	11.54	9.10182	7.69154	10.2083	14.3274	FALSE	FALSE	TRUE	FALSE
ENSG00000163359	COL6A3	-0.292516	0.325466	1.53333	0.616239	1.90851	4.65642	5.44011	4.25838	4.03402	0.631565	0.861333	12.362	59.535	67.5305	63.9676	73.3417	105.478	74.5057	0.831985	0.829777	3.43314	31.3895	15.3799	2.2379	2.00219	9.80163	9.26883	FALSE	TRUE	FALSE	FALSE
ENSG00000105516	DBP	3.0537e-05	-0.109611	-1.07902	-0.741164	-0.451042	-0.054842	-0.456012	-0.480409	-0.52149	13.9609	12.1058	4.72483	4.35475	5.46152	6.69643	5.81726	4.81625	4.65771	13.6449	12.9155	9.53424	7.54052	7.91659	6.89414	8.0473	6.79102	6.53947	FALSE	FALSE	FALSE	FALSE
ENSG00000184682	C11orf89	-0.333512	-0.671719	-1.15886	-0.584191	-0.429764	-0.211254	-0.102584	-0.606509	-0.11199	4.69692	5.59923	8.33979	10.211	7.23484	3.87945	3.23877	2.36645	4.69609	5.81544	8.8536	16.9706	15.1137	10.5375	4.15871	3.67421	3.70854	5.13508	FALSE	FALSE	TRUE	FALSE
ENSG00000143344	RGL1	-0.0281808	0.138363	-1.16064	-1.19475	-1.00611	-0.0850413	-0.340993	-0.844228	-0.358562	0.600606	0.945181	1.0753	1.89585	1.70499	1.48255	2.38461	1.81237	2.19578	0.606429	0.836091	2.65969	4.61107	3.33981	1.6558	3.21657	3.30509	2.93608	FALSE	TRUE	FALSE	FALSE
ENSG00000137078	SIT1	-0.029469	0.00381827	-1.04298	-0.797089	-0.804497	0.32257	0.271312	-0.29125	-0.671461	27.0894	24.9687	12.0021	10.2756	8.18284	11.0765	30.4881	37.9913	62.3135	27.996	24.4848	20.0156	17.7041	14.6843	9.60538	24.9255	46.8049	95.2453	FALSE	FALSE	FALSE	TRUE
ENSG00000189367	KIAA0408	0.55943	0.52595	1.58264	0.646553	1.25771	0.234388	-0.738175	-0.359297	0.152389	0.194903	0.299443	0.79629	0.443052	1.55819	2.16109	1.86339	5.57733	15.1794	0.25225	0.267247	0.125719	0.565432	0.627996	2.55003	3.61183	5.94685	11.379	FALSE	FALSE	FALSE	FALSE
ENSG00000184574	LPAR5	-0.223207	-0.349668	-1.10516	-1.10243	-1.06828	-0.694948	-0.141722	-0.0720708	-0.248045	4.19535	3.76715	3.28831	2.77808	2.41112	3.24413	5.1706	6.24008	6.20083	4.65724	4.84967	6.94096	6.40975	5.21152	5.28626	5.95601	6.38099	7.46994	FALSE	TRUE	FALSE	FALSE
ENSG00000171223	JUNB	0.565951	0.796406	1.03965	1.06839	1.34621	1.11608	0.907846	0.916958	1.1931	1914.44	1637.86	503.111	426.174	435.41	311.999	266.703	282.306	660.131	1299.25	977.117	251.012	189.673	181.129	148.043	146.862	160.589	333.245	FALSE	TRUE	FALSE	TRUE
ENSG00000108798	ABI3	-0.0604553	0.492954	1.01893	0.0950742	0.625086	0.357352	0.303925	-0.11918	-0.428067	2.74214	3.55835	18.3247	13.4185	13.9161	19.3535	41.4047	39.6945	33.7703	2.73484	2.64459	8.96686	13.4555	9.20413	15.1074	33.7902	44.0308	46.0812	FALSE	FALSE	TRUE	FALSE
ENSG00000225963	AC009950.2	0.256559	0.171379	1.55123	-0.102788	0.275087	-0.415024	0.161458	-0.102286	0.216908	5.77078	4.94129	6.18839	1.45263	2.31719	1.64636	1.54133	1.57287	2.56221	4.77444	4.5809	2.06572	1.73277	2.00092	2.06333	1.39202	1.692	2.19825	FALSE	FALSE	FALSE	FALSE
ENSG00000198771	RCSD1	-0.0589743	-0.00922076	-1.02116	-0.766609	-1.16902	-1.28857	-1.43145	-1.23609	-1.17818	55.5088	42.0451	6.28153	25.3235	28.1761	24.3367	23.237	33.6483	49.3139	57.7153	41.0329	12.8421	44.3578	62.2404	61.3979	62.5598	76.8372	104.299	FALSE	TRUE	TRUE	TRUE
ENSG00000122986	HVCN1	-0.141003	-0.0611603	-1.0329	-1.20068	-0.919413	-0.8873	-1.21665	-0.994342	-0.288754	9.60848	7.92901	7.18093	4.75118	5.91967	9.85558	12.6405	11.7098	13.5821	10.6007	8.4897	14.0809	11.7062	10.6228	18.0489	28.8377	23.9442	15.6078	FALSE	TRUE	FALSE	TRUE
ENSG00000139193	CD27	-0.151089	-0.411907	-1.04342	-1.25865	-0.96562	-0.975843	-0.914497	-0.801839	-0.95553	47.3944	40.5779	82.9708	228.808	210.462	121.081	70.8033	41.8665	39.4804	52.0813	54.2267	188.831	461.133	404.011	239.568	132.741	73.073	74.4069	FALSE	FALSE	FALSE	TRUE
ENSG00000115271	GCA	-0.0353491	0.265739	1.10817	0.782614	1.14847	0.467522	0.150348	-0.0407344	0.0797567	11.9726	14.5716	27.3435	10.3649	21.8814	18.5989	18.8374	15.8359	45.9498	10.9986	11.0654	13.0159	7.72245	8.8067	13.7845	17.9008	18.0556	45.2627	FALSE	FALSE	TRUE	FALSE
ENSG00000005238	KIAA1539	-0.441534	-0.429729	-1.03452	-1.11261	-0.272117	0.315737	1.22155	0.421039	1.02504	2.4021	3.75087	9.56683	2.92509	2.62278	2.40244	4.10312	4.04255	17.5692	3.62845	4.95537	17.8543	7.5637	3.31313	1.94978	1.88167	3.27017	8.35498	FALSE	FALSE	TRUE	TRUE
ENSG00000005884	ITGA3	0.166906	-0.0897503	1.06043	0.386	0.537939	0.326493	0.711438	1.49956	1.78531	1.45381	1.75032	4.76894	5.72877	7.11648	9.38309	13.4437	19.5043	32.634	1.27558	1.98909	1.89627	3.22325	5.01855	9.53397	9.17191	5.5206	6.67641	FALSE	FALSE	TRUE	TRUE
ENSG00000048392	RRM2B	0.0736841	-0.166356	-1.00964	-0.126805	-0.25398	0.0227383	0.211203	0.130342	0.496295	11.5024	12.8091	11.7186	9.4025	11.9168	10.6549	14.097	22.4758	41.8182	11.3	14.5505	16.2468	9.01974	12.0281	11.551	10.7513	17.4019	29.8525	FALSE	FALSE	FALSE	FALSE
ENSG00000152207	CYSLTR2	0.0535963	0.888717	1.44666	0.736836	0.353419	-0.424962	-0.754371	-2.29965	-1.31008	3.63715	6.85943	2.85152	0.595165	0.453724	0.290737	0.272243	0.161338	0.549262	3.40821	3.62791	1.01202	0.312955	0.362452	0.39358	0.485967	0.817728	1.33365	FALSE	FALSE	TRUE	FALSE
ENSG00000231467	RP5-1170K4.7	1.0111	1.82248	2.92174	0.488943	1.96984	1.21252	4.17631	5.0484	3.70483	0.416014	0.622181	1.5699	0.411288	0.742851	0.686146	4.34859	5.95384	14.3896	0.187794	0.189293	0.234003	0.292737	0.191879	0.282629	0.225609	0.177069	1.59623	FALSE	FALSE	FALSE	FALSE
ENSG00000225131	PSME2P2	-0.259751	0.261997	1.13738	0.986414	0.610467	0.3566	0.177862	-0.123102	-0.37185	3.071	3.52049	7.22592	14.0235	15.3257	11.6193	13.7233	19.2942	18.6215	3.61792	2.98885	3.42861	7.0448	10.0835	9.11075	12.0872	21.2778	23.8682	FALSE	FALSE	FALSE	FALSE
ENSG00000188707	C7orf29	0.120369	0.43421	1.08549	0.790404	0.446558	0.0227113	-0.117346	-0.0133988	-0.469198	9.64216	8.01017	4.78669	6.89492	6.70272	6.03555	4.98472	5.95349	3.6731	8.78158	6.0043	2.24842	3.74938	4.92891	5.96913	5.37464	6.0601	4.93818	FALSE	FALSE	FALSE	FALSE
ENSG00000135925	WNT10A	0.230422	0.421413	-1.09452	-1.16569	-0.667833	-0.457297	-0.771622	-1.58722	-1.35806	1.01867	0.97986	2.24595	2.09144	2.69623	1.91235	2.70116	0.614214	0.574707	0.644647	0.736461	4.36367	4.70668	4.17073	2.48935	4.07638	1.47185	1.59573	FALSE	FALSE	FALSE	FALSE
ENSG00000257564	RP11-123M21.2	0.21264	0.915634	1.01831	0.791708	0.376227	0.11298	0.0921897	0.347403	0.261038	4.56641	6.96376	12.4202	10.4364	6.97953	5.51195	5.1474	5.26162	4.38542	3.79911	3.75981	6.13973	5.9428	5.30172	5.06811	4.80182	4.17342	3.57664	FALSE	FALSE	FALSE	FALSE
ENSG00000236090	LDHAP3	0.762791	0.315699	1.52755	0.333175	0.56462	0.343438	0.209936	0.189615	0.0609039	0.668735	1.06588	2.05744	1.52493	2.41792	2.484	2.81556	3.88714	4.00487	0.390439	0.870427	0.731846	1.15554	1.63909	1.93983	2.39842	3.48634	3.61927	FALSE	FALSE	FALSE	FALSE
ENSG00000211935	IGHV1-3	0.601042	0.944868	1.02449	-0.429017	0.522395	1.25485	0.734033	0.831387	-0.0853865	2.46085	7.6296	28.4572	37.3445	50.5793	36.8369	12.6359	11.0415	6.15325	1.55705	3.94965	13.2693	34.827	35.1856	15.4352	7.58584	6.76337	8.90004	FALSE	FALSE	FALSE	FALSE
ENSG00000102780	DGKH	-0.118011	0.231893	1.10158	-0.862256	0.165781	-1.33004	-0.527272	-0.779353	-0.521531	1.67306	1.38041	3.03461	5.96406	6.64507	3.19256	3.67002	3.79458	5.97386	1.84914	1.27833	1.28124	10.1067	6.13745	8.47636	5.3267	6.50617	8.59391	FALSE	FALSE	FALSE	FALSE
ENSG00000183087	GAS6	-0.450929	-0.263318	-1.04505	-0.968165	-0.723774	-0.672262	-0.481266	-0.688484	0.537496	3.06774	2.72702	1.62531	1.21059	1.03777	0.974789	0.844711	0.580049	1.17232	4.11157	3.09651	3.246	2.14905	1.82556	1.23302	1.21811	0.885987	0.718579	FALSE	FALSE	FALSE	FALSE
ENSG00000135631	RAB11FIP5	0.0210236	0.108612	1.18385	0.860803	1.18482	0.955278	0.598653	0.521895	1.10867	0.726224	0.632096	1.69472	1.77716	3.09505	3.58739	2.39488	1.97854	14.9713	0.726897	0.767008	0.707392	0.967915	1.48677	1.71464	1.48463	1.29874	12.5187	FALSE	FALSE	TRUE	FALSE
ENSG00000172382	PRSS27	0.137596	0.606977	1.30897	0.936868	0.368471	0.138689	0.934741	0.0586604	0.907472	2.51542	2.97409	2.80371	0.825909	0.925444	1.10202	1.38721	1.18109	2.87631	2.15593	2.08342	1.19461	0.522007	0.805039	0.993255	0.624068	1.02127	1.46945	FALSE	FALSE	FALSE	FALSE
ENSG00000025708	TYMP	0.0339226	0.745999	1.5747	0.560873	1.05441	1.13512	1.93035	2.13672	1.01602	2.25539	4.35648	7.86021	8.15995	9.4763	13.4267	25.3851	46.7103	75.7009	2.10703	2.76179	3.40979	6.20608	5.89932	6.54616	6.82644	12.0981	38.1114	FALSE	TRUE	FALSE	FALSE
ENSG00000129250	KIF1C	-0.348154	-0.0610017	1.00224	0.00111107	0.373662	0.292853	0.542584	0.34678	0.310863	4.52744	3.77904	8.15556	9.02267	13.6549	18.5203	33.1062	35.4759	30.4845	5.64087	3.96893	4.15285	9.53012	10.8158	15.1118	22.6843	28.2308	24.1426	FALSE	FALSE	FALSE	FALSE
ENSG00000222032	AC112721.2	-0.0592406	0.351087	1.10405	1.0241	1.96388	5.20037	4.59084	3.61372	3.60919	0.319417	0.559748	10.1538	17.0102	16.9342	20.3249	24.3055	32.3579	26.2049	0.325764	0.455471	4.67602	7.49476	4.23294	0.502701	0.908517	3.53538	3.33758	FALSE	FALSE	FALSE	FALSE
ENSG00000131686	CA6	-0.0879198	-0.0426024	1.33297	1.44889	1.39269	0.779301	0.549279	-0.485606	-0.276834	9.33178	5.50351	3.71164	3.43641	6.13352	7.29934	10.0074	4.04923	6.85656	9.71874	6.51973	1.46524	1.13948	2.34835	4.14929	6.38033	6.69159	7.49257	FALSE	FALSE	FALSE	FALSE
ENSG00000120756	PLS1	0.474443	-0.334373	1.37936	0.0846259	-0.0738232	0.220731	0.135916	0.358124	0.142531	0.586843	0.423268	1.62718	0.901994	2.08082	4.73952	6.15739	5.27344	5.7088	0.535349	0.579582	0.498419	0.835253	1.83614	4.03805	6.10447	4.00051	5.13064	FALSE	FALSE	FALSE	FALSE
ENSG00000158481	CD1C	-0.947561	-1.36767	-6.28961	-4.92898	-0.729303	-0.0815495	-2.73551	-3.56581	-2.59116	0.255693	0.0773438	0	0	0.0558738	0.621656	1.63989	1.54862	1.04472	0.346163	0.214752	0.294411	0.12803	0.0579947	0.759357	13.7321	19.5335	6.18274	FALSE	TRUE	FALSE	FALSE
ENSG00000119686	AC007182.1	-0.415415	-0.0930487	1.06709	0.473132	0.889681	1.52161	1.8421	1.35038	1.59213	0.229316	0.636068	7.15431	13.2979	10.85	7.70653	5.51946	6.06124	6.15429	0.298194	0.721329	3.33717	10.4031	6.17242	2.72617	1.55775	2.44468	2.46946	FALSE	TRUE	FALSE	FALSE
ENSG00000172602	RND1	0.381708	0.730289	1.03829	0.243497	-1.20667	-0.628028	-0.910176	-1.12706	0.748005	19.4626	27.2267	5.0158	3.33154	1.45856	1.53941	0.918019	0.610211	5.48995	14.6731	16.9542	2.77424	2.0158	2.97063	1.86881	1.30092	1.25657	4.45457	FALSE	FALSE	FALSE	FALSE
ENSG00000116014	KISS1R	0.545061	0.433813	1.46707	1.37397	1.41177	2.16364	0.740237	-0.297458	1.0168	0.881184	0.700177	1.47198	1.3172	0.702026	0.952724	1.36209	0.576411	5.10538	0.595614	0.518829	0.546312	0.53392	0.291724	0.204727	0.763343	0.705586	3.11167	FALSE	FALSE	FALSE	FALSE
ENSG00000102934	PLLP	0.0738767	0.232779	-1.25451	-0.569267	-0.404963	0.204768	-0.336538	-0.0618575	2.70472	6.27635	5.93475	1.97509	3.10547	2.17275	1.23909	0.605289	0.174893	0.323462	5.83945	5.10249	4.66586	5.12928	2.91679	1.09872	0.764235	0.184684	0.0472721	FALSE	TRUE	FALSE	FALSE
ENSG00000139083	ETV6	-0.0224235	-0.0400918	1.07694	1.1136	1.12469	1.04261	0.947274	0.465916	0.382476	14.5753	16.2363	40.6882	38.2633	34.6996	26.1299	22.1509	21.322	27.2724	16.8596	16.6452	19.6137	16.4464	18.0465	13.1297	12.4218	16.4532	20.8792	FALSE	FALSE	TRUE	TRUE
ENSG00000240204	RP11-305M3.3	0.0852268	0.335696	1.45447	0.239393	0.489569	0.193922	-0.510913	-0.524472	-0.594797	0.730725	0.589517	3.39625	16.548	19.7804	17.0615	10.2631	7.32037	4.31201	0.760423	0.581155	1.28797	11.2754	13.645	15.5852	14.3262	9.68049	6.83289	FALSE	FALSE	FALSE	FALSE
ENSG00000243698	RP11-574K11.18	0.0735076	0.0272576	1.41952	-0.327617	0.398938	0.820621	-0.120136	-0.0784856	-0.0250056	13.2576	13.2889	17.0119	5.85644	5.97372	5.36015	3.64638	3.86256	7.52271	12.391	13.3002	6.50264	6.89698	4.40963	2.89455	4.11841	4.07822	7.57563	FALSE	FALSE	FALSE	FALSE
ENSG00000143179	UCK2	0.355021	0.354512	1.03687	0.278555	0.560893	0.343531	-0.0865852	0.293468	0.159448	1.14438	1.13691	4.00507	48.3018	73.8264	99.7888	128.191	154.823	89.6757	1.16879	0.860871	1.90311	32.0277	47.6101	77.066	130.684	130.426	77.4519	FALSE	FALSE	FALSE	FALSE
ENSG00000065485	PDIA5	-0.325359	0.0877902	1.01174	0.573157	-0.0798186	0.146228	0.197113	0.230162	-0.186721	3.71628	3.13795	5.47652	39.0037	48.7825	49.7724	30.3482	20.7585	11.1808	4.42735	3.35726	3.82915	29.8557	50.6433	46.7611	23.4736	18.3522	11.8873	FALSE	FALSE	FALSE	FALSE
ENSG00000216197	AP001623.1	-0.486501	-0.517982	-1.57847	-0.298649	-0.492113	2.48025	0.648271	2.67067	1.44344	16.3733	17.6407	9.15631	4.76243	1.32738	0.192014	0.433885	1.70932	2.56975	22.95	25.2992	24.3166	6.17322	1.90328	0	0.199657	0.217494	0.862402	FALSE	FALSE	FALSE	FALSE
ENSG00000254087	LYN	-0.337423	-0.0507575	-1.10894	-0.0750944	-0.679863	0.391897	0.616346	-0.128773	-0.314587	1.99928	4.25591	3.67952	4.67369	2.61919	1.32447	1.08127	1.33073	3.1707	2.5481	4.23356	6.36574	7.00348	5.99209	1.12817	0.598529	1.29554	4.64426	FALSE	FALSE	FALSE	FALSE
ENSG00000091127	PUS7	-0.0474997	0.153728	1.00869	0.0128039	0.245891	0.0876385	-0.388769	0.128136	0.00261505	2.69117	2.95124	6.96713	45.3013	54.722	37.5305	25.3193	29.8171	18.4612	2.94247	2.79315	4.19765	37.0531	44.3404	36.8602	34.8569	26.9935	17.29	FALSE	FALSE	FALSE	FALSE
ENSG00000104369	JPH1	-0.603012	0.25511	2.08877	1.79683	1.16477	0.551195	0.0324785	-0.611619	-0.256485	0.149686	0.211087	0.788272	1.01899	1.413	1.62453	4.96441	3.82034	4.97602	0.316567	0.104016	0.134201	0.47954	0.570954	1.10313	4.7286	6.26945	5.83473	FALSE	FALSE	FALSE	FALSE
ENSG00000163814	CDCP1	-0.432845	-0.0670354	-1.25803	-2.41797	-2.18285	-3.94102	-2.41629	-1.87871	-1.81582	0.131357	0.173933	0.451039	0.653758	0.56744	0.414524	0.743042	1.24249	1.22513	0.169294	0.170884	1.10109	2.85638	2.83846	6.5974	4.4074	4.71123	4.58781	FALSE	TRUE	FALSE	FALSE
ENSG00000222022	AC112721.1	2.2528	1.73294	1.09934	0.563686	2.25272	5.31294	5.21046	3.9809	3.54222	0.247204	0.558124	8.60522	15.3037	16.1612	17.0495	20.7627	25.1836	22.4561	0.0380041	0.151557	4.09175	7.89464	3.31971	0.435122	0.474708	2.31917	2.69353	FALSE	FALSE	FALSE	FALSE
ENSG00000101298	SNPH	-0.0693963	-0.195714	-1.02484	-0.480272	-0.617739	-0.24027	0.0341018	0.173215	0.559363	8.64651	7.45219	2.13719	4.14754	3.7481	2.44378	2.97295	2.69707	4.45152	9.58495	8.22461	4.6028	4.90485	6.19246	2.48663	2.82356	2.46115	2.80271	FALSE	FALSE	FALSE	FALSE
ENSG00000196517	SLC6A9	0.528218	0.156159	1.09819	-0.00117111	0.611847	0.370164	0.263414	-0.114926	0.39174	0.262242	0.213671	2.83294	11.3759	29.2596	24.8871	12.0298	8.81373	14.8802	0.186886	0.230425	1.37244	10.0471	18.2846	19.9115	9.93716	10.0427	9.64905	FALSE	FALSE	FALSE	FALSE
ENSG00000100985	MMP9	-0.612209	-0.782077	-1.2831	-1.58552	-1.95473	-2.75917	-0.820047	1.1247	1.06887	4.26251	2.3852	0.894824	0.772677	0.514499	0.500738	0.851988	1.60609	1.59204	5.8597	4.15639	2.12391	2.09107	2.20028	3.98775	1.56456	0.811815	1.21118	FALSE	FALSE	FALSE	FALSE
ENSG00000188868	ZNF563	0.174335	0.0721268	-1.00991	-0.41892	-0.375238	-0.0173338	0.115095	-0.0820124	0.173508	2.52054	4.18799	1.8362	1.27112	1.23399	1.04855	1.42761	1.58552	2.72624	2.17879	4.06975	3.46013	1.70146	1.70652	1.06872	1.3084	1.69804	2.50649	FALSE	FALSE	FALSE	FALSE
ENSG00000256576	RP13-977J11.2	-0.309546	-0.240221	-1.00735	0.0639301	-0.727301	-0.320787	-0.674784	-1.08218	-0.452712	21.0905	12.2793	2.81418	7.25873	3.29471	2.42946	1.96058	1.10908	2.28468	25.6405	14.4564	5.26688	4.90065	5.77539	2.99352	3.31127	2.41085	3.1136	FALSE	FALSE	FALSE	FALSE
ENSG00000234466	RP11-266I3.1	-0.0659066	0.777613	1.33217	2.10208	1.38877	0.758711	-0.298816	-1.96293	-1.57763	1.24232	1.30248	2.3007	1.18339	1.23912	1.4718	0.847309	0.493111	1.26647	1.28008	0.779429	0.913844	0.276224	0.480631	0.825756	1.04215	1.9588	3.35585	FALSE	FALSE	FALSE	FALSE
ENSG00000154479	C2orf77	0.0618032	-0.557883	-1.28563	0.45158	0.0622263	0.77506	1.40277	-0.904263	0.57011	1.62779	2.25324	0.6296	0.302682	0.102951	0.115765	0.273841	0.0899688	0.0354146	2.10018	4.24128	1.96058	0.178382	0.0908569	0.113817	0.0857879	0.198417	0.0578232	FALSE	FALSE	FALSE	FALSE
ENSG00000226137	AC127496.3	0.970756	0.442487	-1.03303	-2.10445	-0.861006	-0.945461	-0.663623	-0.865067	0.111342	0.937424	0.700509	3.74842	1.41626	2.41226	1.33677	0.68521	0.358802	0.400272	0.440651	0.516247	7.67661	6.11999	4.28035	2.5923	1.13578	0.679464	0.361472	FALSE	FALSE	FALSE	FALSE
ENSG00000172965	AC068491.1	0.38445	0.201006	1.33345	1.09491	1.3451	1.94722	1.6721	0.877303	0.0559219	0.714523	0.570289	3.71471	9.71816	10.2654	12.9408	5.36728	15.3802	11.4502	0.397716	0.714853	1.39209	6.46327	3.20363	2.68471	2.33642	9.30428	9.8688	FALSE	FALSE	FALSE	FALSE
ENSG00000241770	RP11-555M1.3	-0.284965	1.336	5.90239	-0.895706	2.12195	-0.974734	-0.549074	-0.466826	0.355731	0.668341	1.3409	2.13284	0.146667	0.673146	0.41355	0.864187	1.18123	2.66112	0.864962	0.497927	0	0.311049	0.12173	0.924214	1.31917	1.66965	2.12135	FALSE	FALSE	FALSE	FALSE
ENSG00000197380	DACT3	-0.198852	0.835894	1.13933	0.0948263	-0.456234	-0.736533	-1.46901	-1.29913	-0.311136	0.336701	0.58694	1.48768	2.00365	2.52594	3.2943	1.0985	0.85568	2.04379	0.440232	0.25815	0.675589	1.97447	4.74113	6.74771	3.86026	2.55903	2.65627	FALSE	TRUE	FALSE	FALSE
ENSG00000230735	RP11-413E1.4	0.946233	-0.184381	1.41335	-1.02362	1.30557	-1.94336	1.52339	-1.32671	0.81194	1.5431	0.894204	3.50378	0.822543	1.22975	0.359628	0.484992	0.138997	0.6549	0.771952	1.03712	1.33087	1.67784	0.48566	1.30574	0.163884	0.369213	0.366378	FALSE	FALSE	FALSE	FALSE
ENSG00000187726	DNAJB13	-0.614414	-0.452009	-1.18848	1.2743	-1.14778	-0.338783	-0.184183	0.40237	2.15231	16.5507	12.1845	2.7417	2.00145	0.242899	0.247681	0.943638	1.0449	4.02099	27.0594	19.3244	6.60879	0.421476	0.859711	0.453777	0.206214	0.452995	0.676914	FALSE	FALSE	FALSE	FALSE
ENSG00000126243	LRFN3	-0.460354	-0.2701	1.03598	-0.477473	0.329153	0.299517	0.335965	0.296802	0.470165	0.787571	0.505858	3.9158	5.26834	8.20949	9.83163	10.6638	9.64543	9.97951	1.07833	0.627645	1.89412	5.97313	6.70509	8.01248	8.40509	7.96481	7.1162	FALSE	FALSE	FALSE	FALSE
ENSG00000007968	E2F2	-0.356512	-0.369381	-2.05088	-1.38442	-0.458061	0.0208285	0.569848	-0.231866	-0.604817	0.532057	0.54638	0.211668	0.0785902	0.0974164	0.225136	18.5255	18.6514	13.8095	0.649636	0.810072	0.470317	0.21614	0.136009	0.222094	12.2987	23.1137	19.7969	FALSE	FALSE	FALSE	FALSE
ENSG00000118985	ELL2	0.328132	0.284257	1.02241	1.87668	2.70411	2.09887	1.20146	0.503172	0.249265	20.5133	22.7006	34.1442	27.9833	26.0737	20.8573	15.3947	22.7882	26.2583	15.7147	18.5626	18.2582	7.14459	4.02675	4.72405	7.06273	16.7819	22.6534	FALSE	TRUE	TRUE	TRUE
ENSG00000211877	AE000662.34	-0.372108	-0.70395	-1.16809	-0.234327	-0.4932	-0.835781	-0.292018	-0.213893	-0.0703865	5.73572	6.45682	17.1703	21.7193	17.2994	13.2654	10.571	11.1802	15.7346	7.29699	10.9099	40.0703	25.4027	24.0953	25.0065	12.964	13.1162	16.2887	FALSE	FALSE	FALSE	FALSE
ENSG00000143195	ILDR2	-0.35445	0.192293	1.18758	0.109737	0.151573	0.331485	-0.102363	-0.638558	-0.192985	0.470206	0.655909	1.36489	1.61196	1.26865	2.99821	4.49459	3.55916	6.79241	0.675897	0.547949	0.552758	1.35217	1.16975	2.64293	4.89385	5.79223	7.71212	FALSE	FALSE	FALSE	FALSE
ENSG00000128408	RIBC2	-0.308976	-0.542629	-1.64883	0.424458	-0.487386	0.373317	0.899904	0.188824	0.407882	0.696252	2.02291	0.320482	0.450731	0.147041	0.520043	10.2089	6.00944	6.83549	0.854757	2.36007	0.744089	0.199716	0.149452	0.488484	5.09798	5.71074	4.47871	FALSE	FALSE	FALSE	FALSE
ENSG00000232788	AC078883.3	0.0612492	0.091609	1.56778	0.728939	0.065144	-0.477596	-0.950896	-0.586107	-0.921543	2.78112	1.52664	2.16884	1.75335	1.38713	0.869296	0.405609	0.270038	0.701866	2.54937	1.40999	0.74306	1.02222	1.38011	1.25273	0.853196	0.401585	1.47364	FALSE	FALSE	FALSE	FALSE
ENSG00000136404	TM6SF1	0.540955	0.0309861	1.20344	0.712043	1.3034	0.371257	0.390139	-0.237902	-0.404202	1.24052	0.98567	2.06739	1.78817	1.89404	2.00668	2.13462	1.53133	13.7397	0.964044	1.03032	0.875086	1.0464	0.771728	1.58622	1.52626	1.87361	15.7269	FALSE	FALSE	FALSE	FALSE
ENSG00000118513	MYB	-0.384945	0.201187	-1.08464	-0.619774	-0.501996	-0.594899	-0.60487	-0.815364	-0.789306	1.60071	1.54247	9.84386	37.327	23.0557	19.1611	18.5485	23.3598	31.5582	1.59988	1.29112	19.9064	53.7549	31.8176	29.3928	28.4554	42.3728	56.2214	FALSE	TRUE	TRUE	TRUE
ENSG00000232618	RP11-439L18.1	0.352444	0.398824	1.20568	0.862096	0.289968	-0.653452	-0.413445	-0.559419	-0.136895	1.52552	1.85244	5.63187	5.40432	3.22371	0.755866	0.407717	0.306039	0.811541	1.21249	1.48031	2.58041	2.7824	2.65774	1.21503	0.56891	0.458849	0.945144	FALSE	FALSE	FALSE	FALSE
ENSG00000109943	CRTAM	-0.165503	0.00343327	-1.37905	-0.484285	-0.468982	0.482851	2.73128	1.88796	-0.444013	1.86829	1.59713	0.486726	1.0879	3.042	2.934	3.91175	3.46928	1.67999	2.38265	1.79067	1.44372	2.19734	4.65367	1.96393	0.646199	0.933766	2.21452	FALSE	FALSE	TRUE	TRUE
ENSG00000040608	RTN4R	-0.131777	0.0914946	-1.20031	-0.674709	-0.0347437	0.426176	0.525607	0.341557	0.751916	0.748992	0.573449	0.539749	1.20674	1.44141	2.56063	5.19893	5.42546	6.7898	0.828772	0.478442	1.32972	1.82256	1.51133	1.93569	3.5365	4.17533	3.78429	FALSE	FALSE	FALSE	FALSE
ENSG00000160113	NR2F6	-0.346959	-0.0037995	1.15875	0.141028	0.626615	0.203951	-0.268684	-0.0746278	0.283747	0.531522	0.409735	1.93004	4.58741	7.35182	10.0507	8.86308	8.31858	8.73355	0.666819	0.430552	0.926171	3.68237	4.73286	9.10158	10.9832	9.07258	6.77746	FALSE	FALSE	FALSE	FALSE
ENSG00000251463	RP13-588I20.1	-0.0669918	0.562824	1.02973	-0.184406	0.256303	0.300614	0.0133443	0.422915	0.343412	0.674943	0.765241	2.65517	6.75693	9.85548	14.2664	10.7063	11.6934	6.94753	0.700283	0.525806	1.32933	5.98034	8.21265	11.7195	10.6454	9.18079	5.37136	FALSE	FALSE	FALSE	FALSE
ENSG00000250011	HMGB1P3	-0.637374	-0.100548	2.16375	-0.834323	0.334018	1.1165	0.875791	-0.0580758	0.938117	1.31056	0.721133	8.71058	1.69577	2.63978	1.87493	0.862446	0.64448	0.838133	1.86226	0.7529	1.96679	3.17022	2.10841	0.922765	0.444688	0.664819	0.446178	FALSE	FALSE	FALSE	FALSE
ENSG00000255092	RP11-58K22.4	0.163551	1.89476	-1.12196	-1.61218	-0.204937	-1.33785	-0.180488	-0.377915	-0.492024	0.235814	0.388095	1.87832	1.64438	2.30762	0.984258	0.282577	0.327471	0.212859	0.193497	0.115481	4.03465	5.09937	2.65934	2.54529	0.340201	0.424219	0.29952	FALSE	FALSE	FALSE	FALSE
ENSG00000151718	WWC2	-0.0458393	-0.213872	1.2166	0.333948	0.709109	1.03798	0.734635	1.12803	2.49901	0.681666	0.392359	1.5883	3.70729	3.60416	2.78181	1.5149	0.511586	1.34713	0.724574	0.5299	0.518221	2.22513	1.78139	1.30323	0.867544	0.280082	0.204381	FALSE	FALSE	FALSE	FALSE
ENSG00000250262	AC133644.1	4.21843	0.483274	1.78969	0.903555	2.033	2.48173	2.62287	1.1632	1.01923	0.0404157	0.0502911	0.396632	0.348076	0.527205	1.17272	2.53588	2.51692	3.79365	0	0.0362622	0.116101	0.18265	0.132746	0.204849	0.378432	1.12895	1.81492	FALSE	FALSE	FALSE	FALSE
ENSG00000129173	E2F8	-0.123871	0.0968583	-2.22736	0.732107	-1.67267	-0.0117006	0.895802	0.275045	-0.135699	0.302289	0.228152	0.0705816	0.0866986	0.0413512	0.131837	10.6805	20.3633	17.6456	0.199758	0.244212	0.193309	0.0476958	0.149482	0.114424	6.68622	16.556	18.3361	FALSE	FALSE	FALSE	TRUE
ENSG00000223750	RP4-673D20.1	-0.37684	-0.802293	-1.33576	-1.77629	-1.16555	-1.71163	-1.49099	-1.34858	-0.0341779	0.124975	0.112895	0.497485	1.5633	3.03658	2.21665	0.254358	0.162527	0.164449	0.159559	0.200182	1.32664	5.13648	6.26982	6.82187	0.765644	0.423321	0.153261	FALSE	FALSE	FALSE	FALSE
ENSG00000211936	IGHV4-4	1.96624	0.482428	1.37483	-0.544963	0.328831	1.00527	0.0959773	0.586111	-0.589658	0.559257	1.23524	3.3537	1.70866	3.04697	1.99898	0.824965	1.03839	0.635088	0.127333	0.922357	1.33059	2.21514	2.49855	1.02931	0.720359	0.700838	0.906985	FALSE	FALSE	FALSE	FALSE
ENSG00000241396	AL592295.1	3.31576	4.43925	5.51218	-2.49091	0.0267117			-2.34147	2.15177	0.523847	1.29915	2.81724	0	0.414812	0	0	0	0.179368	0	0	0	0.26926	0.390202	0	0	0.214514	0	FALSE	FALSE	FALSE	FALSE
ENSG00000154240	CEP112	0.460545	-0.132111	1.05426	1.60682	0.447883	0.354844	1.67982	1.89714	1.6718	0.490563	0.288267	0.772144	3.55152	3.09351	2.83013	2.00902	3.60558	6.56464	0.326084	0.339613	0.342634	1.03358	2.36448	2.29859	0.612016	0.951798	2.02666	FALSE	TRUE	FALSE	FALSE
ENSG00000235109	ZNF323	0.125562	0.0494561	-1.68304	-0.27461	-0.150689	-0.227132	0.745475	0.116598	0.561874	1.09368	1.32714	0.194426	0.564559	0.7953	0.810923	2.05121	1.75012	3.11213	1.35015	1.23677	0.719352	0.534694	0.709003	1.07383	0.940895	1.3567	2.20382	FALSE	FALSE	FALSE	FALSE
ENSG00000234814	RP11-14C22.4	-0.31861	0.0157606	1.39378	-0.291575	0.695059	1.44962	1.82218	2.28529	1.47741	0.364215	0.431315	0.613001	0.303914	0.266667	0.348231	0.917512	3.76588	7.36252	0.439263	0.435274	0.183121	0.370571	0.174304	0.115071	0.234402	0.510983	2.5858	FALSE	FALSE	FALSE	FALSE
ENSG00000131401	NAPSB	-1.02624	-0.342248	-1.52424	-0.414716	-0.166044	-0.0790338	2.61227	5.01283	4.81767	0.345081	0.55844	0.300156	0.218059	0.167301	0.118284	0.630605	8.59467	19.1435	0.694299	0.601694	0.831337	0.336893	0.188182	0.145847	0.125737	0.417676	1.31343	FALSE	TRUE	FALSE	FALSE
ENSG00000162614	NEXN	0.828983	-0.413259	1.1878	-0.2808	0.124207	-0.517816	-0.886044	-1.54298	-0.61115	0.7742	0.504143	1.13505	0.554773	0.459347	0.798586	0.9131	0.961339	7.31354	0.382976	0.77794	0.522247	0.547114	0.609171	0.976554	1.48258	3.81834	8.30426	FALSE	FALSE	FALSE	FALSE
ENSG00000242574	HLA-DMB	-0.507314	-0.292721	-1.04059	-1.7148	-1.46217	-1.70363	-0.995741	-0.521426	0.166202	2.84323	2.79729	0.99088	1.25315	2.07519	0.669742	0.636897	1.19897	4.6575	3.05616	4.04823	2.7333	2.36045	3.58676	2.0529	1.28123	1.94868	3.55292	FALSE	FALSE	FALSE	FALSE
ENSG00000233461	RP11-295G20.2	-0.140409	0.146858	1.43435	0.617084	0.578667	0.410002	-0.278945	-0.0329971	0.42618	1.80283	1.60534	2.59856	2.94629	3.78096	4.71303	5.22759	11.3177	33.3617	1.57033	1.5901	0.86852	1.96605	2.46859	3.38299	6.84255	11.8922	23.3703	FALSE	FALSE	FALSE	FALSE
ENSG00000144959	NCEH1	-0.592977	-0.303013	-1.05685	-0.988669	-0.60915	-0.114925	0.596364	1.42998	1.65829	0.528202	0.465187	0.829856	0.995172	1.68043	3.47648	5.70289	9.98497	11.681	0.940892	0.801455	1.75141	1.53105	2.89596	3.77892	4.10719	3.59031	4.00753	FALSE	TRUE	FALSE	FALSE
ENSG00000234473	RP11-101E13.1	0.0552176	0.719174	1.09952	1.14051	0.755086	0.243853	-0.0169472	-0.294902	-0.671282	2.6997	3.23944	1.34218	1.44177	1.4547	1.37019	1.03087	0.924927	1.09858	2.54357	2.04167	0.626663	0.572547	0.865395	1.13294	1.04869	1.1451	1.70632	FALSE	FALSE	FALSE	FALSE
ENSG00000164171	ITGA2	0.116333	0.397252	1.26468	2.53161	4.36003	3.47719	4.10964	2.2314	0.601239	0.246959	0.210496	0.506254	2.76458	2.07228	0.812483	2.74988	3.69823	4.42688	0.19661	0.143593	0.424882	0.36801	0.189995	0.100595	0.211194	0.94613	1.959	FALSE	FALSE	FALSE	FALSE
ENSG00000225968	AC074389.8	-0.102954	0.0130297	1.01415	-0.421779	0.35142	-1.08607	-1.4046	-1.87467	-0.0129152	0.234234	0.292232	3.09034	2.34355	1.51351	0.770318	0.548437	0.0439418	0.0870573	0.43534	0.285597	1.22875	3.05456	1.12194	1.37036	1.38122	0.230384	0.0720011	FALSE	FALSE	FALSE	FALSE
ENSG00000254479	RP11-878E11.1	-0.405201	0.257662	1.1382	0.249033	0.354599	0.356424	0.528491	0.0236411	-0.155118	0.896385	0.913504	1.6063	1.67013	2.20143	4.38407	6.23901	6.70349	8.19569	1.18778	0.767827	0.754712	1.36551	1.76727	3.37771	4.31514	6.66182	8.87458	FALSE	FALSE	FALSE	FALSE
ENSG00000106853	PTGR1	1.38592	1.16015	1.19121	0.346536	1.45902	1.81162	2.7541	0.693156	1.07999	0.259341	0.704588	1.23987	1.83564	1.96145	2.58738	3.99817	4.1007	9.05317	0.141487	0.284615	0.725392	2.0069	0.760155	0.903637	0.513292	2.84255	4.55199	FALSE	FALSE	FALSE	TRUE
ENSG00000257405	RP11-609L23.2	-0.183277	0.122463	1.57198	-0.342331	0.39485	-0.0450934	-0.444357	0.231845	-0.041783	0.457635	0.550422	2.6044	4.30935	6.61268	7.37223	7.95911	8.2955	6.05754	0.511341	0.515578	0.916943	5.01472	5.06765	7.63986	10.6892	7.08067	6.18049	FALSE	FALSE	FALSE	FALSE
ENSG00000008441	NFIX	-0.727107	0.405144	1.46705	0.402	0.52583	0.263368	-1.01123	-1.51632	-0.156085	0.364398	0.298161	0.5822	4.84035	5.08474	4.73688	0.961932	0.356394	0.561119	0.656373	0.242133	0.241888	3.28092	3.55339	3.86331	1.86067	0.942369	0.622928	FALSE	FALSE	FALSE	FALSE
ENSG00000138160	KIF11	0.38448	0.400063	-1.01738	0.0838593	-0.389359	0.241691	0.660347	0.198395	-0.0908858	0.841644	0.735352	0.26705	0.537086	0.585134	1.58251	22.1161	66.9567	63.4673	0.638416	0.569789	0.544619	0.486918	0.773745	1.32608	14.4999	59.0032	66.8103	FALSE	FALSE	FALSE	FALSE
ENSG00000228672	AC135457.1	0.164174	0.466835	1.16723	0.485221	-0.0864162	0.522856	0.0207502	-0.342989	-0.643461	0.360356	0.299832	0.395747	0.297414	0.512379	1.63593	3.71569	6.81848	7.49284	0.319415	0.227369	0.1763	0.213483	0.554822	1.14297	3.67184	8.87227	11.7559	FALSE	FALSE	FALSE	FALSE
ENSG00000135362	PRR5L	0.704055	1.78279	1.18807	1.04118	1.20694	1.55734	1.63253	0.964496	0.513366	0.501785	0.21722	1.02268	1.73944	2.72722	3.47199	12.3068	24.0844	33.4953	0.171155	0.0356311	0.73568	0.572893	1.11912	1.45272	3.79016	17.0066	22.9102	FALSE	FALSE	TRUE	FALSE
ENSG00000104833	TUBB4	-0.0593193	-1.36664	-2.1135	-1.81227	-0.542879	0.565342	0.69869	0.867547	0.820782	0.131117	0.0530226	0.0821453	0.104898	0.363796	1.43593	3.14385	1.40841	2.6875	0.117655	0.144692	0.366058	0.369157	0.513776	0.970586	1.96144	0.811646	1.49078	FALSE	FALSE	FALSE	FALSE
ENSG00000229677	RP11-383F6.1	0.0199658	0.225543	1.06136	-0.496993	-0.0457985	-0.922393	-0.367275	-0.423481	-0.921298	3.69904	4.53467	2.69922	0.991267	1.14109	0.575601	0.725666	0.699364	0.751975	3.60936	4.19841	1.34384	1.48724	1.19287	1.10873	0.939463	0.942355	1.36576	FALSE	FALSE	FALSE	FALSE
ENSG00000183150	GPR19	-0.228903	0.305458	1.01974	-0.157848	0.80405	0.440544	0.549482	-0.00192867	0.239601	0.864962	1.20112	1.11345	0.344469	0.615127	0.315054	2.64486	4.07629	10.522	0.883839	0.887782	0.534303	0.400676	0.387699	0.208009	2.00896	4.17192	8.63666	FALSE	FALSE	FALSE	FALSE
ENSG00000224426	SLC31A1P1	0.0803972	0.210796	-1.25391	-0.477113	0.121197	-0.110409	0.440164	-0.2208	0.121879	3.38323	2.85568	0.714048	1.22658	2.15959	2.91076	3.55593	3.40506	4.37754	3.20791	2.51253	1.89574	1.5958	1.98836	3.14344	2.58426	4.00084	4.10501	FALSE	FALSE	FALSE	FALSE
ENSG00000212534	SNORD70	0.403059	-0.00885958	2.5109	0.186396	1.25796	0.0550415	-0.429669	-1.01224	-0.255689	6.18865	2.15173	7.04474	2.69748	5.06847	3.29128	5.33746	2.36715	2.30318	5.91234	2.096	1.21807	0.939778	2.32267	4.96649	7.01567	4.44799	2.32499	FALSE	FALSE	FALSE	FALSE
ENSG00000081189	MEF2C	-0.289061	-0.330924	-1.37087	-2.34802	-1.60535	-2.09894	-3.37199	-2.63075	-2.42421	0.350807	0.198488	0.335829	0.159183	0.171859	0.16074	0.168913	0.864625	0.563183	0.272949	0.355827	0.879362	0.685135	0.419968	0.674377	2.01496	5.30494	2.34661	FALSE	FALSE	FALSE	FALSE
ENSG00000108984	MAP2K6	0.216754	-0.0815143	-1.03008	-0.268534	-0.584469	-0.0435482	-0.375804	-0.841635	-0.851568	6.66768	4.59563	0.612956	0.707578	2.11309	1.81163	2.92267	2.51882	3.70161	5.66422	5.03798	1.24661	0.870389	3.05482	1.87029	3.8213	4.63329	6.07949	FALSE	FALSE	FALSE	FALSE
ENSG00000167799	NUDT8	-0.0760472	0.168474	1.3152	0.840474	0.301147	0.080386	0.19746	-0.144019	-0.0580947	1.48291	1.07816	0.853603	4.10581	5.86695	11.6657	24.041	22.4861	17.9879	1.52622	1.11632	0.424431	2.54173	4.5956	10.6998	19.8896	25.3566	19.2116	FALSE	FALSE	FALSE	FALSE
ENSG00000200087	SNORA73B	-0.110725	-0.0582886	1.045	0.165704	-0.0554779	-0.52862	-0.185873	-0.275483	-0.115374	10.2131	5.27242	7.15786	15.2527	22.3456	19.7684	21.5838	18.3934	9.42347	10.678	5.46315	3.57196	12.7144	23.2605	29.4851	24.3419	22.6215	9.56708	FALSE	FALSE	FALSE	FALSE
ENSG00000011332	DPF1	0.546637	-1.70728	-1.08443	-1.20022	-0.131898	0.136537	0.853004	0.569994	0.744894	0.0614347	0.139403	0.535938	0.311291	0.44992	0.707024	3.77155	3.63625	1.39041	0.080626	0.397428	1.86647	0.861865	0.512899	0.756342	2.61616	2.91391	0.797399	FALSE	FALSE	TRUE	FALSE
ENSG00000222086	AC010609.1	0.0685257	0.97564	2.23629	0.303048	1.10972	-0.503817	0.956685	0.347133	-1.85082	2.18045	3.13793	3.00722	2.37869	4.2044	1.48504	0.908507	0.935908	0.262372	2.04594	1.60853	0.589031	1.8833	2.0499	2.1123	0.431825	0.698983	1.07312	FALSE	FALSE	FALSE	FALSE
ENSG00000145736	GTF2H2	0.155159	-0.162262	1.03756	-0.141206	0.159308	0.217263	-0.162867	0.251251	-0.112805	0.933091	0.892053	1.43786	2.3772	3.58713	4.72488	5.20637	4.84746	2.79875	0.85797	1.08783	0.685762	2.55209	3.08824	3.94794	5.98708	4.1322	3.09034	FALSE	FALSE	FALSE	FALSE
ENSG00000166002	C11orf75	0.784263	-0.0580322	1.019	0.581558	0.772424	0.896632	0.21983	0.108472	0.0234364	1.30418	1.09153	4.22207	4.94769	6.05793	10.3645	15.1574	17.1117	19.2439	0.537979	1.03289	2.14729	3.32073	3.73035	6.03277	12.8443	16.2669	17.8598	FALSE	TRUE	FALSE	FALSE
ENSG00000250033	RP11-725C19.1	1.34097	-0.0149002	1.14069	-0.569444	-0.299678	0.216553	-0.0331767	-0.291279	0.383666	0.0746271	0.108938	1.30034	3.83652	5.25539	4.44475	1.0459	1.94714	7.46902	0.0077062	0.0898942	0.326957	5.95818	7.58959	3.58185	1.13006	2.62832	5.91301	FALSE	FALSE	FALSE	FALSE
ENSG00000185013	NT5C1B	0.0275005	-0.187069	1.12144	0.0476914	0.499418	0.398719	-0.133032	0.203564	-0.35411	3.75602	3.7524	3.81714	2.32946	1.83483	0.537981	1.2646	0.675795	0.162512	3.27794	3.3047	2.5137	2.30878	0.774893	0.685118	1.38101	1.29471	0.327764	FALSE	FALSE	FALSE	FALSE
ENSG00000234422	UBE2WP1	-0.744741	0.13102	1.23433	-0.478564	1.3354	-0.236452	-0.674269	-0.199523	0.32336	1.08607	1.24108	2.81169	1.71974	2.86968	1.53673	1.58396	0.943247	2.40666	1.81935	1.12127	1.24274	2.35972	1.16103	1.80234	2.52575	1.09431	1.84072	FALSE	FALSE	FALSE	FALSE
ENSG00000070404	FSTL3	-0.0519055	-0.430051	1.28287	0.201565	0.00339807	0.453914	-0.152535	0.420977	0.916307	0.912759	0.836188	1.04613	1.71299	1.90314	3.03946	2.82208	2.14039	2.38833	0.947656	1.15587	0.42516	1.4937	1.89683	2.23806	3.11519	1.62013	1.39345	FALSE	FALSE	FALSE	FALSE
ENSG00000249751	ECSCR	-0.0403765	-0.170205	3.2831	0.571279	5.14671	0.643309	0.585916	1.0539	1.29014	0.202852	0.198696	1.03884	0.171408	0.448941	1.07961	1.37226	3.09852	4.27611	0.203603	0.154169	0.0574634	0.190471	0	0.669729	0.980088	1.55752	1.55457	FALSE	FALSE	FALSE	FALSE
ENSG00000058404	CAMK2B	-4.22507	-1.6128	4.78883	0.0493508	-0.532084	0.188039	0.683636	1.17125	1.83751	0	0.0485431	0.106725	0.478551	0.419161	0.692034	5.29589	2.94357	2.59848	0.103174	0.103197	0	0.449623	0.712689	0.621346	2.54545	1.27643	0.755992	FALSE	FALSE	FALSE	FALSE
ENSG00000235978	AC018816.3	0.420981	-0.0752089	1.11577	-0.0990618	0.462188	0.0985207	-0.0576082	-0.455738	-1.37918	3.47579	2.23162	2.66089	2.86397	3.46463	4.28907	3.14005	1.63258	2.20623	2.00766	3.23016	2.38241	2.4698	2.57628	4.79222	2.75219	2.17877	3.82601	FALSE	FALSE	FALSE	FALSE
ENSG00000089558	KCNH4	0.523809	-0.0864806	1.02221	0.544417	0.642101	0.201472	0.143888	0.768234	1.32523	0.113583	0.115893	0.402269	2.01526	4.06575	2.97249	1.76508	1.10868	0.685985	0.080814	0.125757	0.199488	1.29745	2.54651	2.55865	1.60025	0.658306	0.255622	FALSE	FALSE	FALSE	FALSE
ENSG00000211689	TRGC1	-0.173318	-0.40524	-1.10097	-0.057116	-0.753391	-1.27844	-0.67918	-0.0153691	0.433619	2.19898	1.51	0.907213	2.03897	1.43424	0.953706	1.11239	1.19923	3.4149	2.38005	1.98236	2.09055	2.01985	2.42413	2.16008	1.856	1.2042	2.50731	FALSE	FALSE	FALSE	FALSE
ENSG00000237886	RP11-611D20.2	-0.195189	0.0175254	1.0981	1.04775	0.28457	0.282732	0.70709	0.135352	1.76077	4.59944	2.83708	1.78695	1.87013	1.18517	0.878282	1.22343	0.601878	1.3999	5.22416	2.97019	0.779047	0.757611	1.00067	0.690062	0.795766	0.553337	0.421215	FALSE	FALSE	FALSE	FALSE
ENSG00000239529	AC131055.2	-0.0416017	-0.418996	-1.13195	-0.258866	0.170857	0.360196	-0.259809	-0.660708	0.0576173	16.0015	12.2147	6.10073	11.5725	9.12089	8.65861	10.4269	4.41451	7.47936	16.1351	16.8534	13.8539	13.888	8.27071	6.57196	12.2939	7.11681	7.59537	FALSE	FALSE	FALSE	FALSE
ENSG00000118785	SPP1	-0.0922417	-0.55021	1.06499	-0.874745	-0.996509	-0.151017	-0.479196	0.133485	0.132697	0.21067	0.0797041	1.38727	6.748	4.01077	1.41804	0.321275	0.620594	0.742486	0.243504	0.327564	0.484571	5.32738	5.54531	1.56476	0.537429	0.551245	0.683225	FALSE	FALSE	FALSE	TRUE
ENSG00000136856	SLC2A8	-1.03281	0.0203749	-2.10709	-0.701533	0.177984	0.190823	1.59398	1.10063	0.335895	0.106135	0.365131	0.188875	0.151822	0.376279	0.639568	1.63249	3.12179	4.82706	0.294916	0.207485	0.168647	0.240291	0.243407	0.492921	0.560909	1.78987	3.10896	FALSE	TRUE	FALSE	FALSE
ENSG00000244092	AL359878.2	0.483582	-0.554864	1.74927	1.67309	-1.3777	0.0560631	3.60775	2.2772	3.92222	3.86904	3.0969	5.14775	1.46732	0.172933	0.818359	0.53163	0.194628	0.713425	2.58645	4.51601	1.50396	0.374317	0.614318	0.841001	0	0	0	FALSE	FALSE	FALSE	FALSE
ENSG00000227495	AC109333.10	0.0586648	-0.0202504	-1.02064	-0.700775	-0.103558	-0.220839	-0.16491	-0.590813	0.315776	5.56878	3.91656	1.12931	1.48612	2.27832	1.21821	1.69064	1.01563	2.95678	5.27238	4.01962	2.37789	2.39526	2.52902	1.33831	2.00878	1.55095	2.3227	FALSE	FALSE	FALSE	FALSE
ENSG00000221500	SNORD100	-0.764794	-0.655672	1.07904	-0.298759	0.257162	-0.547692	-0.273067	0.400874	0.00628193	15.1858	9.38942	13.444	14.2267	19.519	11.6928	9.36693	10.019	4.23687	25.7881	14.4143	6.40901	16.6556	16.4244	17.1377	11.3628	7.66007	3.89812	FALSE	FALSE	FALSE	FALSE
ENSG00000154277	UCHL1	1.5472	-2.44044	4.86575	0.402024	0.829534	0.683421	1.55248	1.73422	2.38411	0.140773	0	0.134318	0.508764	0.857385	4.62826	18.7211	45.8372	80.0243	0.0402676	0.0145246	0	0.548684	0.395449	2.97016	4.86279	11.193	15.2756	FALSE	TRUE	TRUE	FALSE
ENSG00000035720	STAP1	0.308173	0.527078	-0.23156	-2.15867	-2.43243	-2.70809	-2.30018	-1.65611	-1.4025	9.22439	10.4908	13.6533	3.02388	4.42526	3.09733	2.67318	3.75166	10.4833	7.30669	7.40764	16.6406	13.5381	23.5004	20.6395	13.8202	12.496	27.0024	FALSE	FALSE	TRUE	FALSE
ENSG00000110092	CCND1	0.0973292	-0.258804	-0.475784	-2.23643	-2.13267	-2.52739	-4.43125	-4.41109	-3.97839	3.08115	2.72037	4.4129	22.9606	42.4189	25.446	1.19288	0.302738	0.0828536	2.95139	4.43474	9.41638	96.1803	186.328	138.678	27.5221	6.11865	1.89711	FALSE	TRUE	FALSE	FALSE
ENSG00000247095	MIR210HG	-0.624252	0.236638	-0.315873	3.95381	0.0254434	0.195108	0.572675	0.351189	0.18292	2.16333	2.22084	0.555831	5.99347	0.495888	0.256337	0.972414	1.13592	25.6087	2.8937	1.69957	0.609455	0.163578	0.499703	0.315302	0.397273	0.749373	26.7817	FALSE	FALSE	FALSE	FALSE
ENSG00000137166	FOXP4	-0.219997	0.313284	0.432588	1.90771	2.163	1.64892	1.15615	1.04969	0.748703	4.19676	5.33844	29.2212	31.2687	32.3051	31.9849	22.8097	21.4358	19.0601	4.80588	4.16981	20.4612	7.10502	6.7778	10.2315	10.451	10.5854	10.8372	FALSE	TRUE	FALSE	FALSE
ENSG00000205683	DPF3	0.584844	1.03337	-0.690066	-2.5734	-2.15149	-3.37997	-2.41492	-1.28117	-2.73268	0.334181	0.227414	0.186462	0.329483	0.4529	0.294602	0.360965	0.368916	0.15428	0.240856	0.110927	0.34368	1.83605	1.96298	3.37598	1.95885	0.791001	1.08309	FALSE	FALSE	FALSE	FALSE
ENSG00000155966	AFF2	0.278813	0.0121326	-0.296718	1.72902	1.00446	0.505215	0.498477	0.7665	0.688515	2.31615	1.52282	0.546764	4.90841	4.17001	3.91916	2.85113	2.05277	2.6123	1.90102	1.57669	0.670311	1.54146	2.091	2.75028	2.03316	1.23958	1.92512	FALSE	FALSE	FALSE	FALSE
ENSG00000132170	PPARG	0.132754	1.4055	-0.909218	-3.29835	-1.39861	-0.244291	5.04409	5.76484	5.01917	0.033426	0.107981	1.22294	0.134183	0.15529	0.145681	0.514998	4.89516	11.3932	0.0224117	0.139253	2.38013	1.53545	0.269089	0.262683	0.00997235	0.0740539	0.421656	FALSE	TRUE	FALSE	FALSE
ENSG00000139190	VAMP1	-0.299108	-0.919626	-0.720563	-1.53887	-1.03095	-1.0801	-0.432293	-0.409083	-0.336214	82.5243	92.8772	172.004	67.9952	67.3778	36.507	40.7776	39.3288	47.8376	100.434	185.398	289.366	202.734	133.183	80.6428	57.9384	51.0269	59.5942	FALSE	FALSE	FALSE	FALSE
ENSG00000122188	LAX1	0.148007	-0.611469	-0.823074	-1.6253	-1.29298	-1.66645	-1.46716	-1.11518	-0.672533	17.4409	32.9532	37.9084	17.1245	16.1635	10.3734	9.92595	8.80838	8.67986	15.4836	51.0057	66.9292	49.0326	38.5894	34.1889	27.5509	21.0311	13.7183	FALSE	TRUE	TRUE	FALSE
ENSG00000167604	NFKBID	0.0865446	-0.735227	-0.570931	-2.0341	-1.00144	-0.564014	-0.376101	0.114425	0.548135	46.1503	247.994	536.323	89.9006	110.657	53.4111	48.5308	25.3157	57.3915	39.4469	336.523	793.921	306.003	210.26	80.3135	65.8795	24.0943	32.3269	FALSE	FALSE	FALSE	FALSE
ENSG00000101307	SIRPB1	-0.142686	-0.506283	-0.816884	-1.76504	-0.93917	-1.50491	-1.18916	-0.496304	-0.305046	2.3523	1.94672	1.17729	1.51139	1.60887	0.971612	0.527631	0.869742	0.677871	2.93646	2.85409	2.22162	4.42194	3.32935	2.99907	1.37165	1.12348	0.916683	FALSE	FALSE	FALSE	FALSE
ENSG00000227039	AL844908.5	-0.391019	-0.233952	-0.52769	-1.51194	-1.66858	-1.96172	-1.27853	-1.60342	-0.865246	49.4069	31.1673	11.4527	6.64241	5.53479	2.47058	2.93319	2.41078	5.37158	64.615	39.3141	18.2179	19.4041	17.3352	9.72548	7.79127	7.88399	9.33657	FALSE	FALSE	FALSE	FALSE
ENSG00000115828	QPCT	0.0216403	-0.478203	-0.814438	-1.89544	-1.6184	-2.31683	-2.0027	-0.332694	0.492336	1.02565	1.87098	6.65318	10.4454	8.50729	5.3586	2.80467	3.93093	4.92124	1.00753	2.82197	12.1411	31.0492	27.5987	29.9388	11.9691	6.20546	3.45367	FALSE	FALSE	FALSE	FALSE
ENSG00000227295	ELL2P1	0.0834306	0.318905	0.944892	2.06758	2.67553	2.10207	1.15568	0.374047	0.35036	5.66255	7.88445	12.2315	10.8199	10.0008	7.55249	6.01243	8.44681	9.9476	5.24065	6.43266	6.93439	2.3206	1.54709	1.70332	2.68281	6.75063	8.24508	FALSE	TRUE	FALSE	FALSE
ENSG00000198400	NTRK1	0.176082	-0.423344	-0.293137	-1.64263	-0.836789	-0.561366	-1.0661	-0.528087	-0.243931	1.26874	1.29059	2.02121	0.933221	0.993396	0.454831	0.455469	1.44936	6.46496	1.15975	2.24619	1.89546	4.35413	1.71973	0.57205	1.14606	2.96593	8.18434	FALSE	FALSE	FALSE	FALSE
ENSG00000164211	STARD4	0.374068	0.0132424	-0.485499	-1.70381	-0.924802	-0.418237	0.134675	-0.247442	-0.435418	20.1213	23.8137	80.2105	36.6624	49.903	40.6878	61.8758	53.4534	103.727	14.325	22.9033	109.548	98.4739	94.474	55.2817	59.7255	71.4245	140.889	FALSE	FALSE	FALSE	FALSE
ENSG00000233355	RP11-343J24.1	-0.153762	-0.182158	-0.122347	-1.49958	-0.902247	-0.786072	-0.623716	-0.709309	-0.508239	58.4624	43.9983	32.9298	8.70133	8.58964	6.58772	6.5619	8.4824	22.0375	62.2195	50.4395	37.3793	24.0475	15.9756	10.1394	10.4849	14.0515	31.1126	FALSE	FALSE	FALSE	FALSE
ENSG00000073737	DHRS9	-2.41571	-0.0660315	0.165379	-3.36851	-1.25985	2.79526	3.46053	3.25342	4.51851	0.0219108	0.0846771	0.864236	0.185088	0.0477574	0.182061	0.84952	3.494	6.81043	0.119254	0.107208	0.577577	1.43232	0.112325	0.027702	0.0688471	0.384758	0.381986	FALSE	TRUE	FALSE	FALSE
ENSG00000145012	LPP	0.165252	0.0840043	0.274474	1.5695	1.02024	0.200425	0.506295	-0.201844	-0.111345	12.534	10.2178	6.00753	5.17994	4.88113	1.80474	5.4647	5.93262	10.2539	10.9652	8.12364	4.52951	1.64594	3.01372	2.43212	3.16599	6.79856	10.2666	FALSE	FALSE	TRUE	TRUE
ENSG00000163947	ARHGEF3	-0.126818	0.156108	-0.475755	-1.43576	-1.36515	-2.0557	-1.87985	-1.3119	-0.918928	51.7305	41.6699	82.2191	72.1225	60.9168	26.9046	22.3466	24.1045	28.8571	58.9791	39.2687	121.012	178.233	168.156	108.941	87.4312	62.069	59.1736	FALSE	TRUE	TRUE	TRUE
ENSG00000124126	PREX1	-0.0532555	0.0154047	0.593387	1.44888	1.44036	1.71244	0.989787	0.580677	-0.265667	60.1178	55.7266	45.3096	34.6289	29.0086	24.727	27.3157	24.0151	26.3225	63.1241	59.2352	30.3378	12.4278	11.3433	9.5808	13.5916	17.8555	31.8738	FALSE	FALSE	TRUE	FALSE
ENSG00000077420	APBB1IP	0.0425723	0.0317606	-0.627157	-1.66401	-1.16983	-1.01893	-0.781372	-0.460892	-0.538132	36.5545	32.4204	54.4855	82.4451	62.9948	32.2553	24.7074	31.4126	36.264	36.295	32.7736	86.4924	211.748	138.071	65.7319	41.5115	44.6117	53.4407	FALSE	TRUE	TRUE	FALSE
ENSG00000138678	AGPAT9	-0.131642	0.0344133	-0.374734	-2.02843	-1.17538	-0.269901	0.234684	-0.396624	1.57071	1.87702	2.79352	3.73622	1.34046	1.33171	1.05857	1.2687	0.579717	1.23191	1.9122	2.97478	4.89661	4.28302	2.83986	1.23646	1.03737	0.666138	0.293527	FALSE	FALSE	FALSE	FALSE
ENSG00000204580	DDR1	-0.218058	-0.0771314	-0.401359	-1.39564	-1.29166	-1.49004	-0.792692	-0.334002	0.368902	13.8741	12.3417	18.9473	22.7586	17.403	12.0566	12.3764	10.3706	8.6995	16.1791	11.5042	25.0875	51.4822	42.276	36.205	20.8944	12.5042	5.71918	FALSE	TRUE	TRUE	TRUE
ENSG00000246710	AC009133.2	-0.655225	-0.998207	-0.968863	-1.98762	-1.22911	-0.302279	-1.36318	-0.851754	-0.295184	2.77192	1.72805	0.603676	0.251551	0.412936	0.275854	0.135029	0.10125	0.212413	4.30117	3.52744	1.16753	1.02406	0.999301	0.321371	0.397896	0.187961	0.258529	FALSE	FALSE	FALSE	FALSE
ENSG00000170293	CMTM8	0.298028	0.24074	0.299339	1.51135	1.21558	0.531436	-0.0380018	-0.421485	-0.158347	13.0217	15.0633	9.71001	11.1071	10.0304	7.67169	7.90889	6.16766	7.10157	9.90095	12.9342	8.13585	3.68063	4.34201	5.35876	8.15351	8.36563	7.51412	FALSE	FALSE	FALSE	FALSE
ENSG00000148158	SNX30	0.0967038	-0.0667322	-0.715217	-1.53353	-0.947671	-0.897102	-0.551907	-0.236254	0.0165629	5.6308	4.41411	3.43521	2.27454	2.69821	2.14361	3.65438	4.36404	5.13521	4.65108	4.68981	5.84016	6.9392	4.35083	4.03714	5.35259	5.46719	5.00811	FALSE	FALSE	FALSE	FALSE
ENSG00000204282	AC021593.1	-0.20076	-0.257554	-0.626756	-1.62828	-0.670947	-0.631871	-0.667385	-0.695003	-0.769268	28.8822	20.3856	10.5167	3.27636	2.86377	2.2286	3.14054	2.69177	2.59184	32.9236	24.664	16.477	10.7624	4.77948	3.4175	5.25786	4.65424	4.53231	FALSE	FALSE	FALSE	FALSE
ENSG00000150687	PRSS23	0.979148	1.02565	1.56526	2.53329	2.64156	2.01665	0.286609	-0.000755373	-1.00531	0.073471	0.107391	0.100229	1.25808	4.50127	15.4242	22.7067	16.3351	6.2302	0.100782	0.0773719	0.0301279	0.157907	0.801545	3.92771	17.6808	14.2329	9.80862	FALSE	FALSE	FALSE	FALSE
ENSG00000226806	AC011893.3	-0.38175	-1.12554	-0.94133	-1.85886	-1.49049	-2.37517	-1.31751	-0.1326	-0.102057	0.0868141	0.0876266	0.748139	0.740904	0.697317	0.665436	1.45251	2.05158	2.52448	0.113517	0.200982	1.51574	2.33099	1.97767	3.52368	3.81483	2.34967	2.22283	FALSE	FALSE	FALSE	FALSE
ENSG00000196843	ARID5A	0.0685097	0.645857	0.876822	1.46933	1.6124	1.17097	1.07259	0.213066	-0.106422	560.427	943.657	706.847	262.896	178.867	120.368	96.8122	101.935	153.121	531.281	621.796	409.032	93.5303	59.097	54.4903	46.804	89.9903	171.622	FALSE	TRUE	TRUE	TRUE
ENSG00000164483	SAMD3	-0.0443292	-0.169458	-0.255432	-1.501	-1.23432	-1.73952	-0.282912	0.0786197	0.185839	28.5583	17.8516	8.41285	7.52318	11.2615	2.58582	5.25068	3.27126	4.47768	25.7637	21.7197	13.9378	26.1258	20.5596	9.09146	7.94267	3.48685	3.18913	FALSE	TRUE	FALSE	FALSE
ENSG00000255443	RP1-68D18.4	0.14098	-0.0178756	-0.1262	-1.57045	0.0850313	-0.697902	0.0430976	-0.190922	-0.156176	5.73314	5.93566	25.59	3.76317	4.47534	1.21336	0.550741	0.638547	0.375759	5.14152	6.10926	28.6072	11.1703	4.38507	2.00327	0.517804	0.736158	0.402869	FALSE	FALSE	FALSE	FALSE
ENSG00000133056	PIK3C2B	-0.0496711	0.0663731	0.272699	1.35413	0.852927	0.638937	0.63	0.405766	0.589871	63.6716	51.6115	32.1129	44.4777	28.5069	16.8006	17.3458	16.6901	28.7037	61.8633	51.5271	27.3659	14.3716	18.0376	12.438	11.1691	13.5139	20.8457	FALSE	FALSE	FALSE	FALSE
ENSG00000138684	IL21	2.41515	-0.39227	-0.432692	6.25625	2.63907	4.11081	0.888028	-0.857552	-0.395627	0.057906	0.0414649	0.0829382	0.897806	2.11643	4.74776	6.23637	1.98867	5.26404	0	0.0601991	0.111246	0	0.323804	0.219633	3.75282	4.33515	10.9819	FALSE	FALSE	TRUE	TRUE
ENSG00000237914	RP11-77C3.3	-0.111506	-0.885654	-0.847495	-1.52892	-0.617794	-2.39954	-1.47938	-1.25852	-0.745956	1.52545	0.657258	0.834745	2.44249	2.1538	0.721106	0.196776	0.456455	0.448712	1.54515	1.22562	2.08703	5.88569	4.00323	3.22135	0.768064	1.17597	1.4354	FALSE	FALSE	FALSE	FALSE
ENSG00000138061	CYP1B1	0.523203	0.807416	-0.571567	-1.43402	-0.979658	-0.398168	1.00417	0.0634686	0.673514	1.0002	4.87262	20.2335	15.4827	16.5369	25.493	128.15	138.017	160.142	0.36031	3.35257	29.1289	42.5284	34.5126	35.1043	66.1121	127.518	100.274	FALSE	FALSE	TRUE	TRUE
ENSG00000168734	PKIG	0.0275604	0.262989	0.0814311	1.58561	0.706554	0.710195	0.533038	0.33065	1.00224	5.15443	5.78204	3.88468	13.533	6.36516	3.7295	4.86933	7.21899	8.00213	4.81009	5.19372	3.20431	3.91527	3.41723	1.85169	2.60526	5.59419	3.42681	FALSE	FALSE	FALSE	FALSE
ENSG00000075618	FSCN1	-0.0409141	-0.0114036	-0.293496	-1.32926	-1.23076	-1.22316	-0.681912	-1.33056	-0.924703	7.35081	8.65168	7.40363	4.18077	3.47788	2.73386	4.43591	5.00836	19.2613	6.80746	9.01762	9.46295	9.87261	7.8271	6.39594	6.94021	12.3693	35.2691	FALSE	TRUE	FALSE	FALSE
ENSG00000169442	CD52	0.0927496	0.0433793	-0.698399	-1.26838	-1.21138	-1.86067	-1.63741	-1.10782	-1.13298	578.925	503.811	253.762	231.558	228.758	119.96	176.555	255.195	308.65	528.617	500.427	422.85	536.127	543.142	445.283	584.831	583.504	688.81	FALSE	TRUE	FALSE	FALSE
ENSG00000184371	CSF1	0.481263	0.65296	-0.186521	-1.73544	-0.63591	0.197153	0.979968	0.583898	-0.230198	1.11479	2.7645	4.71154	6.13789	11.326	19.5408	14.0567	8.56894	7.92557	0.866588	1.69902	5.45219	16.218	19.9034	18.2339	7.28319	5.31104	9.46516	FALSE	FALSE	FALSE	TRUE
ENSG00000234282	RP4-673D20.4	1.4012	-0.374562	-2.06182	-1.53891	-1.29229	-1.64378	-0.591156	0.340471	-0.933731	0.11809	0.0678238	0.146933	2.45973	4.84153	4.31439	0.5046	0.123767	0.0346428	0.0494315	0.0842544	0.645751	7.01934	11.7546	13.5542	0.795785	0.0970933	0.0607873	FALSE	FALSE	FALSE	FALSE
ENSG00000122786	CALD1	-0.59448	0.235338	0.501152	-1.38406	-0.786277	-1.1128	-1.16463	-1.71729	-0.477617	0.306732	0.802884	1.43746	1.82723	2.00218	0.382868	0.781678	1.51329	1.42664	0.420072	0.275968	1.1593	5.7421	3.48011	0.727725	2.02705	4.69997	1.68631	FALSE	TRUE	FALSE	FALSE
ENSG00000182871	COL18A1	-0.184147	-0.0925337	0.460287	1.36344	1.90031	2.6161	1.1961	1.07825	0.88076	78.4997	62.2678	58.0197	54.7856	61.9794	40.3736	20.0543	11.7719	13.1327	93.1502	64.1885	39.2934	29.4041	20.9127	10.5406	10.5203	5.46839	6.5438	FALSE	TRUE	TRUE	FALSE
ENSG00000169554	ZEB2	-0.322722	0.096414	-0.735112	-1.32769	-0.926614	-0.701391	-0.987759	-0.70591	-0.786675	1.67882	3.44946	4.65583	2.96869	2.78683	2.27349	0.756708	1.09982	1.58088	1.79347	3.44886	9.5227	9.15826	5.80901	3.14493	1.35896	1.80802	2.81342	FALSE	FALSE	FALSE	FALSE
ENSG00000139187	KLRG1	0.202981	-0.236664	-0.892994	-1.28379	-1.02859	-1.75419	-1.63645	-0.562807	-0.675225	9.03142	8.18511	11.5283	15.5749	8.66403	2.15343	1.60251	3.41195	2.84627	7.85588	8.73281	19.6693	34.6584	18.1266	6.69061	4.57589	5.16875	4.86771	FALSE	TRUE	FALSE	FALSE
ENSG00000116016	EPAS1	0.0165768	-0.0338503	-0.461651	-1.31862	-0.904561	-0.0867852	0.100509	-0.0342027	0.104385	2.21402	2.37806	2.87702	1.28512	1.13479	1.61255	1.47294	1.6826	8.60562	1.73616	2.31966	4.20611	3.23861	2.53589	1.73539	1.34896	1.67603	13.8533	FALSE	FALSE	FALSE	FALSE
ENSG00000100628	ASB2	1.85203	1.18319	-0.98616	-1.76259	-0.129595	-0.152231	1.64558	1.03574	0.608618	0.176641	0.270075	0.83195	0.367885	0.420317	1.38397	10.9395	23.2729	12.5323	0.0488052	0.125134	1.76656	1.08953	0.532757	1.60433	3.77082	11.5117	8.19243	FALSE	FALSE	TRUE	FALSE
ENSG00000178199	ZC3H12D	-0.182681	-0.2193	-0.540018	1.241	0.772545	0.861789	0.352763	-0.0834257	0.410703	29.872	34.1259	31.0464	180.753	217.312	137.223	55.1799	48.1892	96.0675	33.795	39.3647	46.9171	81.4857	119.295	72.8393	41.2781	53.8311	81.3303	FALSE	FALSE	FALSE	FALSE
ENSG00000236901	NCRNA00287	-0.160458	-0.207073	-0.609332	-1.42587	-0.377691	-0.595135	-0.34129	-0.388214	-0.289213	2.15288	1.96654	6.14075	3.79813	5.04487	4.36326	3.6893	2.05425	2.52698	2.37373	2.24074	10.0493	9.67598	7.04414	6.64952	5.02181	2.92951	2.58946	FALSE	FALSE	FALSE	FALSE
ENSG00000112699	GMDS	-0.0481749	0.00158878	-0.264109	1.6801	0.375132	0.0562082	-0.375266	-0.00792576	0.0526541	9.62667	7.7702	4.56487	16.0568	32.7342	55.9881	42.9004	41.6501	41.4894	9.12101	7.87785	4.73056	5.08502	25.1568	50.9228	54.3537	45.6768	43.4328	FALSE	FALSE	FALSE	FALSE
ENSG00000165312	OTUD1	-0.0558336	-0.486901	0.0370641	1.20195	1.19708	1.51193	1.14465	1.0597	0.954291	33.104	20.9654	9.75327	21.9618	16.8495	12.6551	13.863	13.3417	17.818	33.5654	25.8061	9.86169	9.51958	7.0823	4.43894	6.2575	6.28435	9.02869	FALSE	FALSE	TRUE	FALSE
ENSG00000181896	ZNF101	0.299851	0.653217	0.753975	1.36905	0.777348	0.401958	0.256098	-0.135525	-0.516004	99.4157	119.417	49.4767	53.4348	42.3265	36.1066	35.9737	30.4395	36.2167	82.1303	79.0534	29.6895	17.6503	25.1074	28.3721	31.1525	33.308	47.0123	FALSE	FALSE	FALSE	FALSE
ENSG00000254887	CTC-378H22.1	0.323068	-0.281357	-0.675634	-1.50195	-1.37625	-1.3714	-1.37502	-0.798775	0.224224	0.916195	0.647007	2.4332	2.97437	3.20186	1.72363	0.811844	0.512208	1.35628	0.66803	0.671324	4.15507	7.97081	8.27679	4.74844	2.36996	0.95245	1.15066	FALSE	FALSE	FALSE	FALSE
ENSG00000132329	RAMP1	-0.050423	0.165028	-0.739901	-1.60213	-1.92572	-3.35078	-3.71224	-4.45754	-2.61353	2.26781	2.09546	0.837892	1.58201	1.7579	0.996651	0.97431	0.352951	0.924031	2.26237	1.7817	1.56447	4.67881	7.19593	9.78734	15.1688	8.03729	5.06876	FALSE	TRUE	FALSE	FALSE
ENSG00000245949	AC074099.1	0.188123	-0.472483	-0.433682	-1.42467	-0.402641	-0.846396	-0.258536	-0.721463	0.123144	3.03378	5.94887	4.23033	1.37714	1.70856	0.485865	0.539366	0.310154	0.989065	2.38466	8.15531	5.7195	3.38159	2.27801	0.867844	0.639496	0.545193	0.895932	FALSE	FALSE	FALSE	FALSE
ENSG00000169224	C1orf150	0.349765	1.61215	-0.895216	-2.10549	-2.2048	-1.92228	-2.18944	-3.37122	-3.13973	0.471053	1.01037	0.83117	0.93725	0.830585	0.737035	1.20694	0.240743	0.238982	0.407163	0.278433	1.4697	2.80125	3.44101	3.06378	5.13845	2.78239	2.28591	FALSE	FALSE	FALSE	FALSE
ENSG00000173548	SNX33	-0.0552401	-0.565517	-0.493154	-1.58238	-0.403401	-0.340825	-0.208812	-0.456859	0.399883	1.176	1.51365	10.0236	2.11084	2.2086	0.901877	1.33804	1.32229	2.50175	1.20953	2.27957	14.2458	5.89976	2.75506	1.15751	1.59507	1.8664	1.8088	FALSE	FALSE	FALSE	FALSE
ENSG00000105639	JAK3	-0.180647	-0.0730528	0.650939	1.12166	0.850488	0.316121	0.114826	-0.0799685	-0.341373	180.03	165.961	214.538	153.966	143.913	119.299	119.061	90.5327	79.1065	197.958	178.598	143.507	71.6876	80.9385	94.8913	109.226	97.2914	98.9755	FALSE	FALSE	TRUE	TRUE
ENSG00000115825	PRKD3	0.165611	0.0698631	-0.490564	-1.14949	-1.12883	-1.98494	-1.73465	-1.06628	-0.786863	34.4012	32.9182	60.6147	46.3252	36.6361	22.189	13.3123	9.80875	16.5581	31.6933	30.311	82.4446	94.0026	79.7515	89.8901	44.7235	23.9842	23.3887	FALSE	FALSE	TRUE	FALSE
ENSG00000142798	HSPG2	-0.0644148	-0.132988	-0.617522	-1.2592	-1.39388	-1.97009	-0.733711	-0.386482	0.858182	3.98573	3.44975	1.22153	0.919973	0.817398	1.20418	1.93926	0.514273	1.0079	5.8672	4.30241	1.29954	1.54135	2.66909	4.54811	3.57695	0.929261	0.77557	FALSE	FALSE	FALSE	FALSE
ENSG00000151150	ANK3	0.239344	0.0371946	-0.101333	1.1632	0.756583	0.129272	0.667806	0.526621	0.815821	16.003	14.6782	8.39606	22.2973	19.6391	19.4179	26.7476	19.2511	24.7341	15.9505	17.3167	8.17994	10.8573	14.9362	18.0579	17.193	11.1212	12.898	FALSE	FALSE	FALSE	FALSE
ENSG00000257453	RP11-290L1.3	-1.67004	-0.32476	-0.508986	-1.46689	-1.08777	-1.63895	-2.3011	-2.30142	-1.97445	2.74865	11.4162	57.1144	29.1788	33.5468	28.9808	17.4803	11.8676	12.1682	8.63034	14.7931	80.2838	77.6115	69.8078	84.5295	86.7433	59.0919	42.0329	FALSE	FALSE	FALSE	FALSE
ENSG00000254918	RP11-259P6.1	-0.0466279	-0.206568	-0.710162	-1.19168	-0.280614	-0.645049	-0.165377	-0.630446	0.0841874	6.96336	5.77031	6.30512	6.63136	6.91203	6.52693	9.74334	6.15081	11.7566	7.11113	6.87549	11.4413	14.9322	8.51033	10.1009	10.9227	9.90094	10.6099	FALSE	FALSE	FALSE	FALSE
ENSG00000249780	RP11-352E6.2	-0.973265	0.434818	-0.214322	-2.62545	-2.29461	2.40783	-1.05647	4.31532	-0.942373	1.85828	9.95284	3.20986	0.458728	0.45245	1.83421	0.411707	5.51567	0.32278	5.44828	7.00088	3.75223	3.30715	2.38995	0.345472	0.839888	0.246686	0.928019	FALSE	FALSE	FALSE	FALSE
ENSG00000124406	ATP8A1	0.171773	0.0681398	0.282514	1.18812	1.61178	1.24025	0.611506	0.572941	0.359808	65.9419	47.2658	27.891	42.3229	45.471	28.8984	20.5859	14.575	18.3106	54.972	47.3373	21.4626	18.3788	13.8067	14.6363	13.1057	10.6099	13.8121	FALSE	FALSE	FALSE	TRUE
ENSG00000106868	SUSD1	-0.217019	-0.171695	-0.17977	-1.49528	-0.552823	0.0524767	-0.0214165	0.230906	-0.330894	1.51954	1.16769	1.43787	0.507116	0.412158	1.03001	2.63601	3.50766	3.24856	1.92782	1.37675	1.80739	1.53964	0.668412	1.16764	2.78035	3.01036	4.23783	FALSE	FALSE	TRUE	FALSE
ENSG00000204257	HLA-DMA	-0.169877	-0.277838	-0.40017	-1.23485	-0.757698	-0.952664	-0.176958	-0.0377468	0.0852941	23.8242	23.5245	19.3211	7.66362	8.2963	6.71164	8.14974	10.4176	30.9375	27.7309	25.1453	25.9775	16.5132	13.6967	10.3944	8.38608	11.3489	29.85	FALSE	FALSE	FALSE	FALSE
ENSG00000117560	FASLG	0.329819	-0.75045	-0.589104	-1.96459	-0.871429	-0.615079	-0.943215	-0.514238	-1.93335	0.54629	4.22685	25.8355	34.5585	20.4461	4.18513	3.17337	3.54469	2.29862	0.436515	6.97951	38.6629	87.8352	36.2542	6.25494	6.04313	5.02514	9.14828	FALSE	FALSE	TRUE	TRUE
ENSG00000144834	TAGLN3	-0.723234	0.646823	-0.32708	-1.57895	-0.469578	0.214985	-0.00509947	0.482097	-0.301958	0.231783	0.340402	2.77743	5.98837	5.95073	5.50811	4.23818	5.22383	5.62576	0.299901	0.246846	3.49957	13.4544	7.52392	4.48246	4.36818	2.39534	7.66902	FALSE	FALSE	FALSE	FALSE
ENSG00000132359	RAP1GAP2	-0.317195	-0.214018	-0.772864	-2.21143	1.00951	-0.312372	-1.09094	-2.35816	-0.8535	4.70426	4.03857	0.917563	0.0856025	0.0802502	0.0352048	0.0476102	0.0210198	0.159146	5.82773	4.7811	1.57456	0.405484	0.0384879	0.0475407	0.105109	0.118092	0.295378	FALSE	FALSE	FALSE	FALSE
ENSG00000182578	CSF1R	-0.170704	-0.135557	-0.90258	-1.57254	-1.34325	-0.95437	1.7562	3.01777	4.08142	0.618015	0.713071	1.11566	1.35582	0.648177	0.257069	0.579165	3.83077	6.40617	0.724849	0.734101	1.71348	3.30658	1.60796	0.549896	0.207913	0.40716	0.658154	FALSE	FALSE	FALSE	FALSE
ENSG00000236304	AP001189.4	0.213691	-0.759462	0.0598232	-1.29603	-0.972564	-0.766842	-1.43254	-2.853	-3.4714	0.806395	0.438285	0.503393	1.42246	1.98771	0.845857	0.384532	0.0907266	0.0909857	0.684735	0.767784	0.550505	3.61432	3.87029	1.38862	1.11353	0.696234	1.00925	FALSE	FALSE	FALSE	FALSE
ENSG00000172794	RAB37	-0.0997776	0.0149381	-0.693645	-1.40094	-1.68748	-1.27219	-1.28686	-2.30592	-1.97501	14.7692	10.3886	2.17108	1.43959	1.49815	0.871353	0.774068	0.6594	3.59539	16.2421	11.032	3.29857	3.47302	4.76918	2.06214	2.40833	3.38786	12.9783	FALSE	FALSE	FALSE	FALSE
ENSG00000102245	CD40LG	-0.0466938	-0.732046	-0.713958	-1.60422	-0.144813	-0.408661	0.038943	0.0745325	-0.580382	32.419	106.964	282.763	93.831	106.097	49.5515	72.8537	74.3209	81.5533	32.8683	160.214	446.449	222.11	118.807	63.8317	70.2245	71.3803	123.151	FALSE	FALSE	FALSE	FALSE
ENSG00000170522	ELOVL6	-0.606348	0.358713	0.553729	1.63466	1.69456	0.990159	0.620068	-0.137152	-0.738823	0.683227	1.25602	1.03218	2.57615	5.57148	10.4227	9.61581	7.80211	8.98524	1.33955	0.451034	0.682377	1.23452	1.79868	5.43013	6.59527	9.07997	16.419	FALSE	FALSE	FALSE	TRUE
ENSG00000163599	CTLA4	0.35697	0.714329	0.564746	1.11381	0.9789	0.966294	0.648106	0.859274	1.4523	34.0505	48.0725	40.9569	90.4046	75.1631	49.1647	46.7925	91.1685	227.47	24.9536	29.9658	26.7922	43.0015	34.7047	26.3213	30.0843	52.6433	100.121	FALSE	FALSE	TRUE	TRUE
ENSG00000088992	TESC	0.141125	-0.0961076	0.355944	1.34888	0.409015	0.0274066	-0.31805	-0.094411	0.0327548	3.60861	3.53588	3.17612	15.3139	22.4519	28.9843	31.7859	40.2536	32.8453	3.4333	4.22297	3.21472	8.60058	14.2023	30.1698	38.968	38.9129	44.2664	FALSE	FALSE	FALSE	FALSE
ENSG00000132535	DLG4	-0.190811	-0.329979	-0.723113	-1.16684	-0.665634	-0.38358	0.37798	0.506799	1.03365	10.8171	10.608	9.49064	9.27866	10.9034	6.41786	12.5744	8.37788	11.6938	12.4922	14.1191	15.6506	18.6775	16.913	7.99216	9.46856	6.27739	6.11978	FALSE	FALSE	TRUE	FALSE
ENSG00000073756	PTGS2	0.681379	-0.52794	0.31474	1.4882	1.24447	1.58219	1.54868	0.570308	0.773691	1.39928	3.27692	3.88345	11.1729	6.54519	2.95505	2.48072	1.12811	3.79581	0.974251	4.64972	3.00534	1.95638	1.91316	0.550475	0.885166	0.713835	1.71933	FALSE	FALSE	FALSE	FALSE
ENSG00000183250	C21orf67	-0.209412	-0.710577	-0.670348	-1.47212	-0.531063	-0.803699	-0.224179	0.138712	-0.454227	1.42844	0.786002	0.562133	0.9281	1.38268	1.94876	3.60751	3.97832	1.77662	1.69407	1.19181	1.13015	2.53467	1.8749	2.85784	4.5436	3.77731	1.87186	FALSE	FALSE	FALSE	FALSE
ENSG00000166886	NAB2	-0.166961	-0.444307	-0.565589	-1.48881	-0.553967	-0.520322	-0.210065	-0.0954641	-0.037144	7.71733	28.163	185.703	42.536	49.1134	55.3427	47.8405	40.0781	40.0631	8.45786	37.3005	274.354	99.2771	72.1138	80.302	55.5606	42.9219	40.4949	FALSE	FALSE	FALSE	FALSE
ENSG00000245954	RP11-18H21.1	-0.0925303	-0.206674	-0.623397	-1.25488	-0.829244	-0.670511	-0.638132	-0.846738	-0.922178	8.93443	8.24804	6.93397	3.46313	4.80026	5.10037	4.97605	3.43092	5.98324	9.50758	9.83254	10.3944	8.01525	8.11179	7.13614	8.03057	6.02749	11.999	FALSE	FALSE	FALSE	FALSE
ENSG00000136231	IGF2BP3	0.0909271	-0.242083	-0.475691	-1.09533	-1.05684	-1.11101	-0.639689	-1.0471	-0.961357	11.3325	7.03108	11.8287	26.163	22.8356	7.74899	6.69338	4.64181	7.22157	10.384	9.73986	18.3697	45.2831	46.5335	15.5493	9.25544	11.3058	14.6744	FALSE	TRUE	FALSE	TRUE
ENSG00000175866	BAIAP2	-0.302951	0.271657	-0.247972	-1.23553	-0.516071	-0.634491	-0.107049	-0.176811	0.020846	3.0838	3.52695	14.1896	9.13714	8.02366	4.32739	4.64315	4.15875	3.60054	3.51909	3.03224	17.6096	21.298	11.0183	6.62966	4.90824	4.78385	3.45678	FALSE	FALSE	FALSE	FALSE
ENSG00000198879	SFMBT2	0.120087	0.0798528	0.483261	1.10404	1.08837	0.150817	0.0131522	-0.431195	-0.566232	38.4089	37.4719	44.0008	39.6252	26.0221	12.0481	7.70609	6.55963	7.90522	33.5863	39.201	32.6737	18.4735	12.1851	10.993	7.76103	8.75807	11.1319	FALSE	FALSE	FALSE	TRUE
ENSG00000136158	SPRY2	-0.348803	-0.801383	-0.702913	-1.49491	-0.450198	-0.605572	-0.694215	-0.365261	0.84227	2.82093	4.38849	6.98211	1.58475	1.72683	1.60281	1.52811	1.77788	2.75942	3.3846	7.72278	11.9043	4.04311	2.27136	2.42913	2.44591	2.00836	1.39201	FALSE	FALSE	TRUE	FALSE
ENSG00000231682	AC097713.4	0.0298876	-0.682247	-0.925067	-1.32875	-1.28902	-1.0337	-0.521847	-2.53065	-2.23499	7.4637	5.75957	6.41547	2.79896	2.19356	1.1707	0.937399	0.284439	0.503588	7.18922	9.49396	12.4769	7.05357	5.28652	2.3263	1.36834	1.71373	2.2885	FALSE	FALSE	FALSE	FALSE
ENSG00000139289	PHLDA1	-0.109922	-0.503209	-0.533448	-1.2566	-0.764539	-1.9421	-2.36162	-1.82648	-2.18234	4.64534	10.6544	40.1276	28.3476	30.3719	17.5692	13.1571	11.3819	7.88252	4.9682	13.2427	60.6532	58.591	52.6698	67.1667	70.6175	39.7744	29.4161	FALSE	TRUE	FALSE	TRUE
ENSG00000196154	S100A4	0.0303188	0.104159	-0.645345	-1.19895	-1.11067	-0.0456138	0.1537	0.335304	0.0156168	41.0505	41.9926	17.0655	10.8907	10.9533	12.9563	84.604	328.883	733.8	44.2212	38.4286	33.3703	26.0916	24.0068	15.6129	74.9249	263.923	711.653	FALSE	FALSE	TRUE	FALSE
ENSG00000146904	EPHA1	-0.22445	-0.22201	-0.828403	-1.40777	-0.958183	-0.879418	-0.87693	-0.856145	-0.667012	9.60355	11.2345	13.2074	4.19152	6.98041	4.45878	4.75035	2.59794	4.15052	8.3872	12.3551	23.6349	15.7713	12.861	8.62129	9.56781	6.7627	6.2722	FALSE	TRUE	FALSE	FALSE
ENSG00000187461	C6orf114	0.396913	-0.714641	-0.379331	-1.28214	-0.658987	-0.48183	-0.981596	-1.26874	-1.24204	0.871683	0.535743	5.33193	3.17188	1.86543	0.906804	0.872583	0.781184	0.344874	0.645902	0.914517	7.0831	7.23025	2.9329	1.27593	1.73785	1.91384	0.822033	FALSE	FALSE	FALSE	FALSE
ENSG00000204482	LST1	-0.194258	-0.118364	-0.784027	-1.24101	-0.812152	-0.638241	-0.495966	0.200982	-0.254966	14.1291	10.1164	6.65265	4.35282	4.39716	3.99088	6.75314	15.5607	28.4023	13.2606	13.2431	11.0004	8.32938	7.2702	6.76691	10.2787	12.9827	28.0839	FALSE	FALSE	TRUE	FALSE
ENSG00000163803	PLB1	-0.157244	-0.100396	-0.649136	-1.54027	-1.46365	-1.92644	-0.830148	-0.87063	-0.349226	2.38224	2.51848	1.76641	0.613186	0.537915	0.109463	0.207289	0.693825	1.98718	3.025	2.65322	3.23678	0.994592	1.40363	0.903596	0.822954	1.10771	0.950523	FALSE	FALSE	FALSE	FALSE
ENSG00000069482	GAL			3.88978	2.42357	2.57388	2.02864	-0.0334141	-0.259174	-0.176714	0	0	0.0908371	1.01055	2.2759	4.23253	2.82855	2.39574	0.618415	0	0	0	0.195231	0.372137	0.983123	2.87037	2.89953	0.701699	FALSE	TRUE	FALSE	FALSE
ENSG00000077984	CST7	-0.145904	-0.0766012	-0.701053	-1.23383	-0.898041	-0.830065	-1.45096	-1.77313	-2.36874	7.55073	7.67279	6.9023	8.28766	11.7275	11.6432	7.33611	8.06071	10.5032	9.51752	7.68278	11.4175	16.8211	21.3116	20.8099	19.9513	27.4744	49.937	FALSE	FALSE	FALSE	TRUE
ENSG00000230638	RP11-486B10.4	0.0250566	0.0605584	-0.06989	-1.32788	-0.0826249	-0.894167	-0.245327	-0.261426	-0.667438	0.129116	0.113916	3.88199	3.55409	3.82047	2.93428	2.02107	1.14445	0.371332	0.127047	0.113407	2.6353	9.06138	4.87676	5.33646	3.34659	1.82211	0.581204	FALSE	FALSE	FALSE	FALSE
ENSG00000231313	CLIC1P1	0.119125	0.115342	-0.481878	-1.31237	-0.371046	-0.136873	0.312418	0.221419	-0.123621	1.88426	3.43445	8.55782	4.5716	5.60016	9.76974	18.4485	23.9934	27.5463	1.7252	3.24325	12.3297	10.2488	7.25678	10.7119	14.7693	20.8303	29.6836	FALSE	FALSE	FALSE	FALSE
ENSG00000181039	ANKRD34A	-0.240388	-0.103466	-0.970681	-1.41115	-0.741015	-0.543414	-0.423217	-0.0305335	0.749295	0.555091	0.492112	0.52532	0.789391	1.40338	3.15578	3.80982	3.6578	4.11115	0.647449	0.542633	1.10396	2.15874	2.3638	4.61806	5.08898	3.78072	2.63947	FALSE	FALSE	FALSE	FALSE
ENSG00000237502	RP1-12G14.6	-0.412481	-0.0092996	0.138671	3.35706	-0.485291	-1.14678	0.487576	1.29725	0.66083	2.65227	1.2385	0.386444	1.20633	0.299305	0.117942	0.124264	0.340737	0.502942	3.45943	1.23693	0.353132	0.0951422	0.463719	0.247089	0.0884463	0.129775	0.309765	FALSE	FALSE	FALSE	FALSE
ENSG00000187193	MT1X	0.340518	0.511573	0.593084	1.96377	0.103795	0.35232	-0.281027	-0.137711	0.548913	10.828	10.6512	4.75409	10.6399	7.29769	38.5741	34.9428	27.46	12.5675	8.32263	7.62765	3.32543	1.60166	6.80379	30.1882	41.6817	30.0872	7.58117	FALSE	FALSE	FALSE	FALSE
ENSG00000034152	MAP2K3	-0.124489	-0.0851853	-0.425955	-1.33444	-0.489946	-0.201179	-0.178046	0.108356	0.167651	39.5005	63.0469	332.488	188.032	218.991	172.119	167.576	153.439	147.958	40.2438	70.7119	449.477	409.193	287.447	210.471	190.25	148.896	121.417	FALSE	FALSE	FALSE	FALSE
ENSG00000186431	FCAR	-0.679959	-0.300095	-0.975953	-1.50572	-1.78825	-1.58809	-0.274546	1.25734	0.207765	4.64081	12.6178	11.6639	5.28647	1.57217	0.57547	0.292613	0.171336	0.044204	7.19465	12.5916	24.1439	14.4108	5.9696	1.34594	0.359971	0.088277	0.045069	FALSE	FALSE	FALSE	FALSE
ENSG00000125245	GPR18	0.378645	0.170127	-0.784901	-1.31303	-0.957187	-1.31572	-0.6017	-0.884214	-0.806903	22.8504	21.5712	14.3336	8.6625	7.74863	2.9195	2.46239	2.72417	5.87212	16.9693	19.1536	25.0211	19.9503	14.697	7.09808	4.09092	5.14288	9.40862	FALSE	TRUE	TRUE	FALSE
ENSG00000231128	RP5-1073O3.2	-0.0258754	-0.209473	-0.764417	-1.43524	-0.778159	-0.598075	-0.220607	0.504882	0.176893	3.6917	4.50114	14.6197	15.591	13.2355	3.71674	2.86484	4.9246	5.02741	2.83105	5.00562	28.0348	42.6992	25.4094	5.46067	3.69737	2.43902	3.76457	FALSE	FALSE	FALSE	FALSE
ENSG00000171408	PDE7B	0.067735	0.245889	-0.0995561	-1.4168	-1.57194	-2.32512	-3.15126	-2.68793	-2.47089	2.68765	2.016	0.582328	0.472931	1.15942	0.611008	0.473923	0.754413	1.11746	2.38499	1.73489	0.598509	1.2926	2.81542	3.18734	3.94228	5.38278	5.8708	FALSE	TRUE	FALSE	FALSE
ENSG00000111252	SH2B3	-0.0639093	-0.213873	-0.395968	-1.1869	-0.349573	-0.265065	-0.0329388	0.434047	0.487872	31.0171	47.3181	171.899	49.09	42.3688	23.9291	30.8468	35.5343	42.4564	32.3771	53.9292	219.596	101.316	50.4339	29.0804	32.0991	26.8602	31.4591	FALSE	FALSE	FALSE	FALSE
ENSG00000107819	SFXN3	-0.302977	-0.502468	-0.73395	-1.05815	-0.693474	-0.744353	0.206669	0.603754	0.700927	21.178	19.4024	31.8621	19.1482	16.2854	13.5023	18.8375	26.5044	48.1366	26.8476	27.8711	53.9793	40.7056	26.4332	23.3029	16.6194	16.5751	31.1677	FALSE	FALSE	FALSE	FALSE
ENSG00000089012	SIRPG	-0.229438	-0.164829	-0.520137	-1.22123	-0.826205	-1.36974	-1.34451	-0.488665	-0.384082	37.8175	29.4393	23.3361	80.4542	84.9653	46.3122	18.8866	38.3923	50.0148	42.4309	34.118	36.7549	165.739	147.365	117.111	52.3781	56.2543	65.4168	FALSE	TRUE	FALSE	FALSE
ENSG00000231668	AC144536.4	0.352013	-0.164913	-0.130072	-1.35189	0.192895	0.216813	-0.0920116	-0.425544	-0.0229535	2.87771	2.63252	6.04428	1.74785	2.76801	3.09647	2.83766	1.84543	2.70808	2.19685	2.98827	6.6618	4.52802	2.45627	2.66445	3.00442	2.51447	2.70114	FALSE	FALSE	FALSE	FALSE
ENSG00000085563	ABCB1	0.0673809	0.17958	0.409533	-1.22975	-0.196224	0.0681928	0.361915	0.752042	1.16362	14.7873	17.1345	35.3415	10.7373	6.59421	4.16976	3.73317	3.90144	5.89587	17.6506	16.3889	27.4746	22.2904	7.37345	3.95195	2.61497	2.13609	2.45189	FALSE	FALSE	TRUE	TRUE
ENSG00000198723	C19orf45	-0.278307	-0.222284	-0.283915	-1.56914	-0.541656	-0.342636	0.168234	-0.901141	-0.433178	23.1115	18.7363	9.91036	0.46549	0.216061	0.0260581	0.0328424	0.0141058	0.0644442	27.9327	22.2859	10.6771	1.2537	0.247588	0.0683911	0.0430734	0.0370419	0.131885	FALSE	FALSE	FALSE	FALSE
ENSG00000135476	ESPL1	0.00637869	0.194611	-0.933198	-1.14099	-1.39195	-1.12243	-0.340876	-0.259111	-0.689911	1.61028	2.27339	1.85073	4.97718	7.02911	13.2276	24.9375	42.404	27.9795	2.26411	1.92724	4.05102	12.6002	18.3057	32.0947	32.1251	51.2325	48.1444	FALSE	FALSE	FALSE	FALSE
ENSG00000145982	FARS2	-0.265184	-0.385225	-0.40984	1.22213	0.120292	-0.0262536	-0.0471842	0.169238	-0.361779	5.4894	4.81081	1.89237	8.16465	14.6641	20.486	22.3109	17.2977	11.9966	6.09135	6.19701	2.7914	3.8479	13.1251	20.4476	22.7781	15.6783	15.3031	FALSE	FALSE	FALSE	FALSE
ENSG00000138172	CALHM2	-0.105979	-0.311736	-0.374445	-1.20945	-0.452516	-0.613084	-0.253246	-0.377318	-0.724656	2.58923	2.3729	4.33593	2.82561	3.58899	3.40836	5.22987	5.0501	8.05987	2.85353	3.05755	5.89843	6.26169	5.26134	4.82297	6.30517	6.79913	13.7804	FALSE	FALSE	TRUE	FALSE
ENSG00000223612	RP11-289I10.2	0.233252	0.24246	0.96996	1.14792	1.10099	1.07651	0.977563	0.913344	0.634417	12.4467	12.2907	18.1492	19.7345	14.8921	23.4975	23.8941	33.8856	32.9671	10.3708	10.5625	9.47579	9.02545	7.03897	11.1263	11.9188	18.7914	20.6109	FALSE	FALSE	FALSE	FALSE
ENSG00000213722	DDAH2	-0.369555	-0.479275	-0.639247	-1.30929	-0.372783	-0.317169	0.600075	0.268151	0.621954	5.48222	8.29544	22.5851	5.76483	6.03311	4.04975	5.84532	5.84358	24.1117	7.17409	10.8845	33.6094	15.8342	8.35774	5.27468	3.73624	4.82973	16.3216	FALSE	FALSE	FALSE	FALSE
ENSG00000143409	FAM63A	-0.0769024	-0.375892	-0.385787	-1.37514	-0.937668	-0.727963	-0.353529	-0.196045	0.0429829	6.32355	2.81264	2.78454	1.88371	3.49324	3.8522	5.77492	7.7764	12.2638	6.46281	4.38247	4.04289	5.24393	7.12192	6.65238	7.65534	9.22097	10.981	FALSE	FALSE	FALSE	FALSE
ENSG00000232533	AC093673.5	0.223541	0.083683	-0.37296	-1.27484	-0.360606	-0.273755	0.4722	0.356126	-0.0113797	4.47027	7.82518	12.5285	2.31101	2.02735	2.34269	3.75198	4.08184	5.71675	3.73598	7.50237	16.7039	5.71238	2.5347	2.84213	2.66339	3.16172	5.62333	FALSE	FALSE	FALSE	FALSE
ENSG00000196743	GM2A	-0.259661	-0.722583	-0.360218	-1.2477	-0.329518	-0.147086	0.0788288	0.108531	0.544956	5.47555	7.19691	24.7587	9.07906	11.4452	11.3525	14.7632	22.7197	48.2927	6.47006	13.3299	34.8655	21.9983	14.7663	11.9622	13.7232	19.9437	30.8136	FALSE	FALSE	FALSE	TRUE
ENSG00000184730	APOBR	-0.313155	-0.158389	-0.955556	-1.10399	-0.902482	-0.61389	-0.484605	-0.684451	-1.18819	3.38699	3.24559	2.8916	3.79239	3.64705	3.82321	4.25586	3.86313	3.23828	4.1447	3.70263	5.47625	7.64535	6.5662	5.6263	6.04246	6.25192	8.19084	FALSE	FALSE	FALSE	FALSE
ENSG00000141524	TMC6	-0.286536	-0.12748	-0.591282	-1.03762	-0.516673	-0.469193	-0.415303	-0.308359	-0.289293	322.682	288.121	94.9513	31.3135	22.7594	21.0634	41.669	44.1565	58.8221	376.848	302.77	136.554	67.2834	33.5494	30.6189	58.3371	56.932	74.5573	FALSE	TRUE	TRUE	TRUE
ENSG00000157551	KCNJ15	-0.182387	-0.0473386	-0.905986	-1.58455	-0.658526	-1.05313	-1.22585	-0.67773	-0.372884	0.530313	1.95286	4.52918	4.16571	5.08082	2.27096	0.741082	0.858816	0.590653	0.683323	2.13298	8.59278	10.3623	7.89462	3.83526	1.62082	1.36055	1.0088	FALSE	FALSE	FALSE	FALSE
ENSG00000139173	TMEM117	0.0638161	0.129366	0.281657	1.32492	-0.10557	-0.30153	-0.164769	0.19734	0.814422	1.661	1.69908	1.05735	3.40491	3.41762	2.17084	1.44329	1.35802	1.55378	1.66694	1.07756	0.772605	1.67461	3.72833	3.38678	1.8569	1.16681	0.9852	FALSE	FALSE	FALSE	FALSE
ENSG00000128271	ADORA2A	-0.114647	-0.594618	-0.639446	-1.16735	-0.400721	-0.52264	-1.06998	-0.838114	-0.574727	24.5642	44.3539	93.0844	28.3094	22.9254	18.8915	20.0777	15.3362	15.9763	24.948	67.2206	143.931	61.4879	28.9711	28.3693	43.5368	25.9128	23.7353	FALSE	FALSE	TRUE	FALSE
ENSG00000183044	ABAT	-0.19005	0.233052	0.018676	-1.2039	-0.0936161	0.536949	1.29977	0.558356	1.23487	2.59127	2.75225	5.82218	2.19326	3.37444	4.97687	7.39323	5.71241	10.3052	3.15677	2.11845	5.83082	5.57992	3.65081	3.52998	3.02537	3.97727	4.24087	FALSE	FALSE	TRUE	FALSE
ENSG00000151422	FER	0.333141	0.239691	0.00480375	-1.27886	-0.225832	-0.329211	0.309656	0.184844	0.396424	3.09993	2.43158	1.95847	1.19745	0.854262	1.90005	3.29075	2.47984	3.29239	2.09192	2.95681	2.15167	2.63296	0.84643	2.59137	2.84499	2.23896	2.54495	FALSE	FALSE	FALSE	FALSE
ENSG00000153234	NR4A2	-0.0332214	-0.73055	-0.439726	-1.77799	-0.503723	-1.02375	-0.809975	-0.811386	-0.481321	229.782	400.105	205.134	85.7849	105.17	17.2621	14.5401	6.25255	11.0377	228.216	636.518	287.792	183.792	134.426	33.6453	26.4637	10.256	14.9186	FALSE	FALSE	FALSE	TRUE
ENSG00000139278	GLIPR1	0.0680232	-0.125955	-0.515419	-1.11807	-0.524564	-0.0600624	-0.274332	0.117299	0.101871	16.9595	35.604	47.4803	17.6092	18.4102	10.2313	9.44174	12.7901	16.4307	16.5202	39.2031	73.7186	45.0596	25.9433	10.419	11.4924	11.3785	14.8145	FALSE	FALSE	TRUE	TRUE
ENSG00000080854	IGSF9B	-0.197231	-0.262849	-0.412979	-1.07732	-0.216873	-0.398201	-0.0104125	-0.328026	0.0944407	9.59335	5.99051	7.41158	7.57846	7.94262	8.19175	12.2944	7.76598	15.6534	9.9557	8.67983	12.7932	14.8581	8.35227	12.1701	11.5663	10.5612	14.7505	FALSE	FALSE	TRUE	FALSE
ENSG00000123358	NR4A1	-0.245948	-0.749523	-0.183894	-1.45429	-0.116719	-0.661705	0.397596	0.562575	0.248336	713.816	1951.82	1315.02	177.776	296.008	52.183	98.6802	40.9494	55.3897	741.233	2841.2	1537.95	408.055	234.786	72.3287	67.0561	28.4379	40.6772	FALSE	FALSE	FALSE	TRUE
ENSG00000217482	HMGB1P17		-2.61132	-4.1275	-2.84564	-1.96758	-1.79279	-2.12404	-1.72063	-1.73742	0	0	0	0.105173	0.850776	2.98232	4.56422	1.76563	1.09228	0	0.0413719	0.178195	0.788441	3.30547	10.3394	19.9845	5.88631	3.66706	FALSE	FALSE	FALSE	FALSE
ENSG00000246393	AC008105.1	-0.189115	-0.228048	-0.614784	-1.06924	-0.835937	-0.831816	-0.458392	-0.430121	0.0134047	20.7676	12.196	11.384	11.7743	11.6482	10.2441	8.27631	4.92532	9.09614	23.8691	14.5088	18.2349	24.7872	20.8702	17.9526	12.4374	7.32273	9.10782	FALSE	FALSE	FALSE	FALSE
ENSG00000113448	PDE4D	0.101514	0.250692	0.640064	1.10808	0.678354	0.194044	0.324932	0.109552	-0.0802919	217.924	204.242	105.526	66.9991	45.2502	20.0649	14.9558	13.2466	29.5265	197.774	173.991	68.3807	28.1924	28.4107	17.2257	12.2061	12.9325	31.6482	FALSE	FALSE	TRUE	FALSE
ENSG00000120659	TNFSF11	-0.31327	-0.828622	-0.282205	-1.63619	-0.276264	-0.0298189	0.201798	0.0962071	-1.0003	1.02198	0.836747	4.43824	11.727	11.5479	6.1879	6.27174	9.24298	3.57849	1.28539	1.39313	5.13409	23.2796	14.379	6.18879	5.43401	8.66389	7.90062	FALSE	FALSE	TRUE	TRUE
ENSG00000132563	REEP2	-0.445438	-1.10146	-0.926657	-1.24871	-0.17247	0.865074	1.93116	1.52064	1.99421	0.235426	0.381243	3.909	2.68949	1.71507	1.29159	8.92758	12.6784	10.9523	0.269739	0.956383	7.27603	7.50629	1.76443	0.75653	1.81387	4.24305	2.83776	FALSE	FALSE	FALSE	FALSE
ENSG00000164938	TP53INP1	0.0127715	0.322431	0.586662	1.40304	0.588973	-0.298002	-0.47683	-0.87535	0.301035	66.8619	71.1146	25.0771	15.5551	6.68288	1.92171	1.10388	0.475809	5.84998	63.0686	57.7053	15.3192	4.0804	4.50493	2.1269	1.57549	0.824857	4.35454	FALSE	FALSE	FALSE	FALSE
ENSG00000237892	AC008062.1	0.112688	-0.226897	-0.207203	1.89242	0.924892	0.43154	1.1393	1.44918	0.799851	4.84363	3.66797	1.24105	1.59926	0.439638	0.480792	0.748047	0.53494	0.546756	4.32491	4.42175	1.32671	0.402589	0.229883	0.358177	0.352769	0.196687	0.3103	FALSE	FALSE	FALSE	FALSE
ENSG00000247287	AL359220.1	-0.041712	-0.482172	-0.724126	-1.08222	-0.235146	-0.873275	-0.561003	-0.951784	-0.432097	2.31726	2.03725	3.77587	1.57379	1.22868	0.276993	0.198448	0.220639	0.396052	2.33413	2.88772	6.53154	3.51385	1.45681	0.495461	0.307692	0.445904	0.522696	FALSE	FALSE	FALSE	FALSE
ENSG00000204287	HLA-DRA	-0.895139	-0.664817	-0.769689	-1.17215	-0.568501	-0.442113	-0.38026	0.00684832	0.245896	12.3871	22.1399	14.9863	13.8473	7.97266	4.12478	1.89943	1.94346	17.6773	21.5107	26.7182	32.8997	33.8896	14.1758	5.55808	2.53033	1.94171	11.0008	FALSE	FALSE	FALSE	FALSE
ENSG00000181045	SLC26A11	-0.0541692	0.0158484	-0.344969	-1.03042	-0.656583	-0.431877	-0.296681	-0.948997	-0.187433	11.5732	12.9715	17.1306	7.72367	6.02495	3.7649	3.16571	1.8147	1.8785	12.0078	12.7094	22.41	15.889	9.81335	5.08309	4.14108	3.64932	2.13	FALSE	FALSE	FALSE	FALSE
ENSG00000111863	C6orf105	0.217236	0.868219	0.964128	1.00831	0.940221	0.921816	0.930484	-0.0490821	0.0561142	41.7487	60.9513	86.4672	105.559	87.4411	35.4384	33.2103	23.3473	39.0164	35.2871	37.3726	43.3839	47.1008	40.9973	20.0296	15.404	23.1028	43.286	FALSE	TRUE	FALSE	FALSE
ENSG00000222009	BTBD19	0.397247	-0.380099	-0.0741817	-1.217	-0.00939532	0.118493	0.489547	0.56509	1.25447	43.8638	111.863	267.661	47.4915	48.28	22.6071	13.3429	11.3618	14.6635	43.6628	150.858	295.507	110.231	51.4118	19.9187	7.54904	8.60087	5.55019	FALSE	FALSE	FALSE	FALSE
ENSG00000012779	ALOX5	-0.470916	-0.215037	-0.125142	-1.39831	-0.341365	-0.491142	0.858791	0.998314	0.486935	7.78128	6.17304	3.57293	1.28644	0.849307	0.618932	0.719559	0.992265	2.1811	9.04638	8.3518	3.85434	2.49952	1.09043	0.903456	0.51336	0.526202	1.961	FALSE	FALSE	FALSE	FALSE
ENSG00000163154	TNFAIP8L2	0.540448	-0.0533176	-0.954637	-1.47702	-0.960396	-0.800051	-0.784437	-0.457358	-0.558628	6.31405	6.33956	7.61939	9.47368	13.4712	15.9588	18.9176	17.8218	11.8468	4.28479	6.7773	14.2006	22.9826	26.7059	27.9497	32.8104	24.6974	17.4922	FALSE	FALSE	FALSE	FALSE
ENSG00000125257	ABCC4	-0.182566	-0.11924	-0.127115	1.02782	0.317894	0.363222	0.408696	0.649707	1.50378	1.28439	1.26926	1.08617	11.9941	15.7191	15.539	11.6224	11.0901	14.1884	1.60973	1.36565	1.13344	6.01334	13.2869	12.1294	8.51206	6.76713	4.44459	FALSE	FALSE	FALSE	FALSE
ENSG00000126860	EVI2A	0.318113	-0.154768	-0.578335	-1.07389	-0.564312	-0.407314	0.267049	0.599859	0.616912	112.227	197.748	254.952	118.255	96.2562	54.1493	35.2259	52.9318	85.2674	89.7298	218.499	388.153	246.05	165.114	67.907	29.6726	33.5143	45.2993	FALSE	FALSE	TRUE	TRUE
ENSG00000207975	MIR181B1	-0.556262	-2.09693	-0.500344	-2.42716	-0.838589	-0.601668	-0.681875		2.12274	1.03842	0.130049	2.31479	0.791974	1.65523	1.39728	0.283998	0	0.752273	1.52601	0.71842	3.70736	4.33946	2.84159	1.94875	0.421753	0	0.142492	FALSE	FALSE	FALSE	FALSE
ENSG00000100097	LGALS1	-0.142292	-0.17594	-0.982968	-1.02945	-0.64292	-0.184648	1.73466	1.62863	0.342643	20.7488	23.0462	24.3599	28.4048	27.6935	14.7066	35.2164	171.455	1012.55	20.0592	27.1542	49.0084	56.3377	42.3557	19.757	10.8749	60.2803	590.589	FALSE	FALSE	TRUE	TRUE
ENSG00000231566	RP5-1158E12.3	0.944264	0.229711	-0.0339207	-1.32497	-0.161617	-0.318496	-0.683819	-0.245561	-0.655151	0.435963	0.40072	2.49376	4.16348	3.92451	2.96881	1.22842	0.682006	0.879781	0.0883705	0.302571	2.59948	7.99352	4.05757	3.84542	1.54922	1.3284	1.17689	FALSE	FALSE	FALSE	FALSE
ENSG00000123892	RAB38	0.241455	0.409299	-0.431292	-1.48782	-1.78575	-2.19686	-2.53188	-2.01584	-0.634689	0.335426	0.315163	0.446452	0.760341	1.50546	1.67876	2.04982	3.83881	13.3801	0.270287	0.180748	0.800113	2.54477	5.98593	8.2386	10.5686	14.4279	11.046	FALSE	TRUE	FALSE	FALSE
ENSG00000119508	NR4A3	0.383823	-0.298078	-0.397456	-1.48405	0.156228	0.0611155	1.1499	1.51613	0.218362	19.2618	121.279	154.781	27.5997	38.5306	8.41946	28.8218	14.2932	16.0404	14.9156	132.618	213.778	60.8028	27.0687	8.12983	12.2542	4.66233	15.7852	FALSE	FALSE	TRUE	FALSE
ENSG00000136167	LCP1	0.0568247	0.157423	-0.245727	-1.02138	-0.638453	-0.680296	-0.379423	-0.186776	-0.408532	143.727	296.283	304.557	188.15	329.598	493.036	616.237	1045.42	833.116	179.54	249.936	472.888	472.348	546.824	875.651	931.809	1039.11	1049.26	FALSE	FALSE	FALSE	FALSE
ENSG00000204428	LY6G5C	-0.329109	-0.297659	-0.124781	-1.18063	-0.233607	0.0411178	-0.213695	0.260968	0.315832	1.86541	4.11593	9.0432	2.39371	3.43085	2.78304	3.07538	3.00429	4.94332	3.13801	4.90346	10.0918	6.55685	3.9151	2.64203	3.32961	2.48567	2.9395	FALSE	FALSE	FALSE	FALSE
ENSG00000019144	PHLDB1	-0.247203	-0.298538	0.230344	-1.0802	-0.0369699	0.970924	1.68184	0.930561	1.17331	0.344308	0.521087	25.7614	10.6265	5.45412	1.71783	1.2481	1.17821	2.12257	0.38992	0.832573	21.5927	20.5081	4.929	1.15756	0.328377	0.547443	0.908913	FALSE	FALSE	TRUE	TRUE
ENSG00000155366	RHOC	0.0153954	-0.0652318	-0.350291	-1.1546	-0.735116	-0.557354	0.174048	0.114421	0.0715996	8.36343	6.74709	8.73358	6.38722	6.22858	4.56583	10.5473	25.1024	67.1389	7.59405	10.2358	10.8117	14.3504	12.1383	7.54627	9.65555	25.1796	63.3116	FALSE	FALSE	TRUE	FALSE
ENSG00000233708	RP11-342M1.7	-0.268493	-0.0554117	-0.59517	-1.11634	-0.421574	-0.60514	-0.393431	-0.144453	-0.28962	12.3723	10.9295	4.13244	1.49687	1.11137	0.964704	2.32579	2.37758	3.13702	14.4699	11.3584	6.2167	3.28707	1.59006	1.45771	3.20524	2.68522	4.06632	FALSE	FALSE	FALSE	FALSE
ENSG00000114812	VIPR1	-0.212942	-0.183005	-0.520025	-1.03772	-0.896702	-0.660432	-0.645038	-0.860817	-0.58667	52.6674	35.5525	16.1104	9.26098	9.1093	7.55102	6.34721	2.34172	1.8809	61.1208	42.687	23.2587	17.8496	16.5183	11.9729	10.6897	4.57028	2.6905	FALSE	FALSE	FALSE	FALSE
ENSG00000124203	ZNF831	-0.0305294	-0.0627373	-0.962844	-1.00996	-1.13903	-1.6166	-1.34043	-0.610106	-0.375988	9.48265	8.13557	5.82841	3.87402	3.29067	1.65009	1.69866	3.12243	4.31612	9.55511	8.65021	11.5638	7.89516	7.21146	5.22593	4.4369	4.91123	5.46903	FALSE	TRUE	TRUE	FALSE
ENSG00000185760	KCNQ5	0.32727	0.253298	-0.458988	1.79596	0.21059	-0.111405	-0.650619	-0.533382	-0.462138	3.01334	2.50684	0.958084	5.01307	11.8532	11.7008	5.76431	4.57358	4.58956	2.33484	2.11617	1.1682	1.29837	10.9846	12.0595	8.87904	6.26177	5.03175	FALSE	FALSE	TRUE	FALSE
ENSG00000101439	CST3	-0.525971	-0.426576	-0.936451	-1.3872	-0.723204	-0.272517	-0.0328709	0.132283	0.408115	6.17064	8.31608	5.69613	3.3354	2.02444	1.94923	5.14766	6.89966	7.65125	9.22539	11.327	11.5087	9.6959	3.33128	2.3321	5.31431	6.51568	5.77446	FALSE	FALSE	TRUE	FALSE
ENSG00000243811	APOBEC3D	0.246176	-0.361956	-0.570066	-1.24402	-0.649146	-0.772332	-0.109769	-0.274916	-0.201666	2.2871	1.17243	1.08931	2.22126	3.25578	4.41061	4.37492	5.79584	8.82013	1.90351	1.5717	1.85763	5.482	5.00361	8.22005	4.88921	7.55876	10.3678	FALSE	FALSE	FALSE	FALSE
ENSG00000175182	FAM131A	-0.400068	-0.337848	-0.312896	-1.04185	-0.186105	-0.412415	0.0763032	0.203525	0.554188	5.47426	4.82694	8.92328	4.32289	6.93524	4.17976	3.28602	2.23615	3.93153	6.37664	5.92732	10.7071	8.78769	7.86205	5.16696	3.36926	1.91203	2.02182	FALSE	FALSE	FALSE	FALSE
ENSG00000116701	NCF2	-0.476413	0.0404758	-0.656054	-1.1858	-0.177195	0.721631	0.474503	0.417186	0.948538	3.27769	3.98049	4.03082	3.56795	5.52644	6.4911	7.54184	5.26398	22.4239	4.4774	3.7178	8.04853	8.69241	5.71506	5.87269	4.87977	3.86707	10.6275	FALSE	FALSE	FALSE	FALSE
ENSG00000134072	CAMK1	0.0379192	-0.0451182	-0.790849	-1.26396	-0.659389	-0.277139	0.379483	0.366908	0.104234	2.48956	1.4856	2.17919	2.25102	3.71974	8.33803	40.5306	53.7454	39.9644	2.67097	1.98034	3.66242	5.45382	6.46784	10.5693	32.1616	42.0723	35.6588	FALSE	TRUE	FALSE	FALSE
ENSG00000143110	C1orf162	-0.0599244	-0.15941	-0.356894	-1.19884	-0.832721	-1.22282	-0.944009	-1.28955	-1.26591	10.377	9.63431	7.5328	4.96106	5.75676	3.06646	2.80338	2.54766	4.15487	10.9835	10.38	10.0241	9.6812	10.322	6.58606	6.90247	6.01977	11.111	FALSE	FALSE	FALSE	FALSE
ENSG00000211865	AE000662.22	-0.164539	-0.612131	0.0109417	-1.49922	-0.652088	-0.806938	-0.503244	0.425845	-0.515145	4.57358	6.65679	21.5512	10.4181	17.602	12.6143	11.1954	11.1519	4.6809	5.07019	10.3956	22.5329	26.865	26.9018	22.8873	16.2967	8.41473	6.82663	FALSE	FALSE	FALSE	FALSE
ENSG00000119326	CTNNAL1	0.215899	0.113193	-0.500263	-1.00345	-0.905338	-0.515045	0.244982	0.0588958	0.0304747	3.21006	3.62507	5.65005	5.33177	5.33439	4.6168	12.2082	19.0591	27.498	2.68702	3.60558	8.7635	11.6109	10.0375	6.4348	10.9593	19.3887	24.9965	FALSE	FALSE	FALSE	FALSE
ENSG00000042493	CAPG	-0.271015	0.0609847	-0.634962	-1.11798	-0.610187	0.128311	1.46541	1.46978	1.0571	6.63952	5.57542	7.94107	15.1139	16.9603	9.08087	39.7349	105.896	221.137	7.53983	5.55837	16.0752	25.0329	23.6681	7.78177	16.8084	32.8607	91.3476	FALSE	FALSE	TRUE	TRUE
ENSG00000105928	DFNA5	0.303275	0.159545	-0.792015	-1.16243	-0.53072	-1.77898	-1.38491	-0.165167	0.441131	0.370483	0.45923	1.97414	2.68362	4.17233	2.6101	7.09377	15.0771	22.5303	0.32286	0.710638	5.08173	6.39483	6.43994	10.0488	16.2292	19.092	16.6113	FALSE	TRUE	FALSE	FALSE
ENSG00000234965	SHISA8	0.275309	-0.178083	0.5555	1.26756	2.13052	1.52189	0.186092	-3.17673	1.98547	0.198706	0.323167	1.22402	5.48849	5.20539	1.8586	0.121628	0	0.14291	0.140851	0.346216	0.838228	2.37033	1.17272	0.62478	0.111059	0.0680984	0.0322512	FALSE	FALSE	FALSE	FALSE
ENSG00000028277	POU2F2	-0.119882	-0.104809	-0.527674	-1.09557	-0.948905	-0.919878	-0.843648	-0.176602	0.163655	14.0473	11.7484	28.0218	61.8929	77.0347	97.7899	59.1524	39.0111	36.6219	16.8076	14.9008	41.4218	128.099	156.176	174.05	106.089	57.9071	41.0299	FALSE	FALSE	TRUE	TRUE
ENSG00000140030	GPR65	0.640508	0.422324	-0.285941	-1.14518	-0.566729	-0.965384	-0.684908	-0.495513	-0.523102	21.9695	33.3656	22.9569	11.3517	13.091	8.33392	8.57844	9.06822	17.8374	13.8737	25.3598	28.7156	23.074	18.7538	15.9283	13.7181	12.9257	25.0962	FALSE	FALSE	TRUE	TRUE
ENSG00000253125	RP11-459E5.1	0.2111	-0.604818	-0.375366	-1.46208	-0.105027	-0.746491	-0.181831	0.177268	-0.757473	65.2633	274.91	100.947	16.7042	22.614	4.0247	9.67007	4.44761	7.93756	49.6699	380.785	135.058	35.7592	23.4462	6.73627	10.4241	4.14287	12.6997	FALSE	FALSE	FALSE	FALSE
ENSG00000149328	GLB1L2	0.0668436	-0.378218	0.528513	1.20981	0.178051	0.364973	0.327688	0.658125	0.851997	0.291104	0.291593	0.410134	4.89098	6.81583	9.49617	8.60953	3.76025	2.18686	0.411539	0.498445	0.292419	2.60066	7.06418	8.4493	6.2066	3.58338	0.977036	FALSE	FALSE	FALSE	FALSE
ENSG00000134030	CTIF	0.357616	-0.237514	0.0679531	1.05985	0.481693	0.324524	-0.0677074	0.342882	0.71857	1.47001	1.15606	0.368811	3.52731	3.54321	3.47141	2.96133	2.4165	3.22969	1.24482	1.30626	0.347812	1.59786	2.60485	2.70312	3.1963	1.84173	1.75363	FALSE	FALSE	FALSE	FALSE
ENSG00000142347	MYO1F	-0.589105	-0.169971	-0.888595	-1.14379	-0.514948	-0.769003	-0.527405	-0.409887	-1.47263	3.16134	3.6426	2.02304	2.03983	1.78415	0.976419	0.784557	0.889613	2.02918	4.76601	4.17841	4.1764	3.51266	2.53441	1.3775	1.16236	1.17537	5.71842	FALSE	FALSE	TRUE	FALSE
ENSG00000148498	PARD3	0.0120157	0.112192	-0.275402	1.24356	0.29903	0.431935	0.482	0.417848	0.563091	4.62712	4.14863	1.8426	5.2784	6.10357	8.82639	6.48804	7.75703	9.79807	4.33142	3.87635	2.19019	2.49024	4.80284	6.31628	4.53885	5.94724	6.47539	FALSE	FALSE	TRUE	FALSE
ENSG00000178821	TMEM52	-0.25573	-0.707133	-0.700341	1.83474	1.25082	1.10622	-0.0583379	-0.047593	1.31061	0.41038	0.34639	0.304987	1.06081	1.68089	2.2775	2.50624	2.32235	3.85357	0.383143	0.40819	0.550468	0.346844	0.781045	1.09355	2.0678	2.36392	1.28151	FALSE	FALSE	FALSE	FALSE
ENSG00000139734	DIAPH3	0.488753	0.442078	0.260298	-5.39912	-1.03541	0.171676	0.5792	0.275345	0.206577	0.125832	0.120601	0.0549647	0	0.0249197	0.179568	7.00361	17.5505	25.4543	0.0876209	0.0916864	0.0431271	0.0647356	0.0438889	0.134834	4.67181	14.5092	21.5383	FALSE	FALSE	FALSE	FALSE
ENSG00000044115	CTNNA1	-0.146361	0.28536	0.267468	-1.00904	-0.632306	-0.690026	0.198437	0.371247	0.68936	1.85024	2.86547	4.18457	20.4225	20.5171	16.8267	24.1799	62.6661	82.4952	2.48723	2.17065	2.72434	38.2013	29.2283	31.1397	20.8583	52.8978	54.4853	FALSE	FALSE	TRUE	TRUE
ENSG00000258012	RP11-603K19.1	0.15625	0.463676	0.712974	-1.54085	0.101218	0.147684	-0.0722993	-0.0189477	-0.314813	4.93828	14.2312	78.0255	30.3151	35.0118	39.1463	38.9318	35.8875	21.3179	4.31906	10.3495	47.5532	67.1754	32.802	35.3482	40.9825	36.7254	27.462	FALSE	FALSE	FALSE	FALSE
ENSG00000110328	GALNTL4	-0.0162881	-0.497646	0.156495	1.4188	0.210951	0.112219	-0.427672	-0.154822	0.199359	0.27669	0.186768	0.282447	1.68068	3.92192	5.98776	5.75692	6.28875	8.93171	0.284643	0.267711	0.263846	0.851018	3.47392	5.47861	7.80788	7.24512	9.08378	FALSE	FALSE	FALSE	FALSE
ENSG00000251880	RNU7-75P	-0.606044	-0.173619	-2.29849	3.68127	-3.28548			0.866713	0.742496	10.5515	9.54695	0.299137	5.16314	0	0	0	0.966894	1.31306	15.725	10.7482	1.62318	0.269947	0.571001	0	0	0.505146	0.783476	FALSE	FALSE	FALSE	FALSE
ENSG00000134242	PTPN22	0.092249	-0.000675324	-0.796276	-1.25519	-0.532409	-0.64365	-0.0891813	0.469621	0.298826	26.3556	28.6742	100.723	153.589	122.466	44.4842	32.6763	46.2297	56.071	23.3193	29.4906	174.568	298.525	177.206	70.8636	36.5216	32.9131	44.3714	FALSE	FALSE	FALSE	FALSE
ENSG00000067082	KLF6	0.0606483	0.18339	0.603031	1.21207	0.591591	0.00494356	-0.197894	-0.539172	-0.53736	659.961	740.559	247.066	272.234	145.859	76.2029	60.1627	83.7836	126.079	643.918	679.474	170.149	107.789	100.874	77.5638	65.1382	126.91	166.958	FALSE	TRUE	FALSE	TRUE
ENSG00000102445	C13orf18	-0.245498	0.3768	0.682542	1.90523	2.34882	2.96399	2.31868	3.80813	2.44097	0.721832	1.34111	0.875258	2.65536	0.737615	1.7975	0.731526	2.11331	4.54173	0.740707	0.870674	0.411105	0.20862	0.325971	0.295588	0.300036	0.130536	1.32171	FALSE	FALSE	FALSE	FALSE
ENSG00000211739	TRBV12-2	0.646227	1.70424	0.515858	1.66669	0.315415	1.98158	0.396735	-0.381213	-1.9671	0.34274	0.221957	1.20937	5.43001	5.0039	4.50529	1.73598	0.356162	0.125775	0.198993	0.0649838	0.797084	1.49396	4.11315	0.946001	1.31748	0.469926	0.548029	FALSE	FALSE	FALSE	FALSE
ENSG00000167851	CD300A	0.266752	-0.0929471	-1.02442	-1.78958	-1.42535	-1.37121	-1.17871	-2.48932	-2.00174	1.18562	0.684607	0.447402	0.471543	0.283269	0.243234	0.226052	0.196234	1.69616	1.06782	0.80416	1.36127	0.931027	0.624274	0.434751	0.464118	1.25745	6.1441	FALSE	FALSE	FALSE	FALSE
ENSG00000106789	CORO2A	-0.034066	0.0131437	-0.179715	1.10727	0.403545	0.945605	1.2862	0.849025	0.771681	8.38562	6.85278	2.47617	5.4214	3.56858	4.62768	8.91521	6.81989	14.1445	8.58979	6.89283	2.74695	2.21923	3.00875	2.39363	3.7049	3.81386	8.00863	FALSE	FALSE	FALSE	FALSE
ENSG00000183813	CCR4	-0.080059	-0.443833	-0.664673	-1.41441	-0.321992	0.896618	1.88417	1.68453	1.25304	53.7215	45.1344	76.3888	140.288	160.238	301.73	350.083	409.55	395.961	56.4768	62.8705	122.895	268.796	207.739	161.663	95.3414	129.786	163.594	FALSE	TRUE	FALSE	TRUE
ENSG00000197299	BLM	0.124935	0.248919	0.332865	1.10448	0.44018	0.332067	0.311767	0.0322805	-0.176198	2.34162	2.65592	2.30608	2.76671	3.26722	7.70997	23.7699	27.3705	29.1546	2.1	2.21644	1.87917	1.23349	2.48157	5.91461	19.864	26.9243	32.2947	FALSE	FALSE	FALSE	FALSE
ENSG00000199082	MIR342	0.470469	-0.938816	0.531752	-2.13508	-0.399821	-0.932365	-1.9088	-0.950308	-2.03656	2.93894	3.44054	6.30289	1.23329	2.20477	1.69217	0.737847	0.308167	0	2.04582	7.04579	4.61692	5.36982	2.92763	2.89924	2.97283	0.632709	0.158324	FALSE	FALSE	FALSE	FALSE
ENSG00000168906	MAT2A	0.0723205	0.173117	0.644796	-1.20272	0.00424283	0.0956598	-0.0852376	0.000720453	-0.360513	72.9537	142.603	761.944	311.769	332.395	360.574	361.845	375.632	185.703	70.0239	123.153	409.124	553.891	331.116	360.613	410.717	347.191	267.503	FALSE	FALSE	FALSE	FALSE
ENSG00000241484	ARHGAP8	0.178344	-0.249624	-0.382294	2.08376	0.217793	0.539068	-0.101495	-0.745046	1.23015	2.69021	3.2134	1.09108	0.671932	0.0861167	0.0758516	0.102179	0.114113	0.321214	2.39533	4.79444	1.55937	0.139486	0.101661	0.0533696	0.108503	0.18952	0.0723612	FALSE	FALSE	FALSE	FALSE
ENSG00000162849	KIF26B	-0.00438255	-0.174439	0.534359	1.36285	0.548835	0.355147	1.16454	2.27934	3.24456	0.220396	0.192081	0.141506	3.60467	7.90522	2.96707	3.59379	2.31494	2.92488	0.219935	0.21757	0.101496	1.44126	5.50468	2.55164	1.69495	0.732806	0.334852	FALSE	FALSE	FALSE	FALSE
ENSG00000126759	CFP	-0.335269	-0.169536	-0.559978	-1.00911	-1.11859	-0.76082	-0.566019	-0.50272	-0.100186	23.6864	22.6251	10.9027	6.64296	4.19336	2.93458	2.89212	1.18578	3.83794	27.5406	24.2265	18.8535	11.1934	11.8773	4.50115	5.22747	2.06413	4.45219	FALSE	FALSE	FALSE	FALSE
ENSG00000240954	AE000659.23	-0.528641	0.88132	-0.292241	-1.34039	-0.533227	-1.03549	0.0644362	0.922631	0.0816892	0.978632	2.46743	1.74731	1.41458	1.30982	0.988832	1.53168	1.70786	1.60297	1.38895	1.21788	2.2407	3.27406	1.89603	2.00317	1.47846	0.90175	1.49406	FALSE	FALSE	FALSE	FALSE
ENSG00000211875	AE000662.32	-0.0332951	-1.574	0.260179	-2.33829	1.64459	-1.90459	-0.0486944	-0.975935	1.33912	3.31623	1.45588	14.5334	1.65196	3.94811	0.864	1.41212	0.571434	1.67399	3.58478	4.8369	12.2498	8.70767	1.22859	3.55006	1.52306	1.22166	0.632719	FALSE	FALSE	FALSE	FALSE
ENSG00000004468	CD38	0.0371467	0.00456094	-0.147752	-1.17665	-0.526709	-1.10631	-1.79147	-2.0786	-1.56909	14.5189	12.9567	11.252	12.2903	20.3409	13.4384	2.6568	2.56532	8.91864	14.2606	12.2807	12.5961	23.5778	31.4665	30.697	10.4577	10.8694	12.6562	FALSE	FALSE	FALSE	TRUE
ENSG00000179388	EGR3	0.230496	-0.586313	-0.412346	-1.47584	-0.154414	-0.688958	-0.13533	-0.221342	-0.685619	366.466	1383.22	533.85	93.8206	119.215	24.4117	58.9575	24.9726	46.9758	274.728	1879.8	648.39	188.863	117.783	40.7371	61.6404	31.5649	72.9548	FALSE	FALSE	TRUE	FALSE
ENSG00000066294	CD84	-0.022575	-0.232089	-0.899199	-1.00041	-1.16596	-1.7445	-0.896483	-0.438271	-0.690603	4.06751	3.2712	2.76312	7.02988	7.13395	3.40136	1.40904	1.76448	4.04531	4.10679	4.05055	5.77787	13.972	16.6381	10.9653	2.74717	2.76079	6.0313	FALSE	TRUE	TRUE	TRUE
ENSG00000179344	HLA-DQB1	-0.533997	-0.479023	-0.786555	-1.10148	-0.781898	-0.27304	0.0331294	-0.132748	0.180395	6.58036	12.6843	8.51826	5.3402	8.67563	15.2774	6.14639	4.46137	32.8127	10.518	16.5532	16.2733	15.3954	12.2422	15.5037	6.44418	4.00731	23.1097	FALSE	FALSE	TRUE	FALSE
ENSG00000188001	TPRG1	0.028014	-0.0378631	-0.0858271	-1.70916	-0.687149	-0.18885	0.261759	0.194733	0.0805216	0.904252	0.727187	0.702347	0.315099	0.626954	0.448332	5.72411	28.1372	51.4342	0.964284	0.891335	0.768895	1.14602	1.08653	0.500017	2.97991	30.7053	54.4473	FALSE	FALSE	FALSE	FALSE
ENSG00000213719	CLIC1	-0.151218	0.100453	-0.384767	-1.17401	-0.36728	-0.128222	0.292531	0.289853	-0.0550393	21.3226	40.423	112.205	58.6772	71.2264	120.387	218.301	303.012	359.692	24.1257	36.5759	151.448	127.302	91.7071	127.47	170.495	242.328	358.228	FALSE	FALSE	TRUE	TRUE
ENSG00000256262	RP11-117B7.1	0.164157	-0.323966	0.888288	1.24566	0.707239	0.275627	0.68732	0.229434	-0.0718613	3.93812	2.44351	2.94949	5.55155	3.0685	3.5662	5.09437	5.18286	7.62055	3.41238	3.08159	1.62323	2.36265	1.88847	2.96082	3.11706	4.45645	6.89397	FALSE	FALSE	FALSE	FALSE
ENSG00000185669	SNAI3	-0.157871	-0.0601263	-0.179155	-1.35087	0.441276	0.284169	0.426779	0.071768	0.0275045	2.35106	1.49971	3.09446	1.11483	1.96407	1.83423	2.26162	1.64888	3.3702	2.57464	1.5767	3.55291	2.56363	1.48178	1.51023	1.63436	1.59348	3.23921	FALSE	FALSE	FALSE	FALSE
ENSG00000225460	RP13-93L13.1	-0.200253	-0.439514	0.324466	-1.12092	-0.306707	-0.315242	0.946892	1.48061	0.456772	2.63924	1.96394	6.64695	3.84988	4.00062	2.86412	2.6784	2.4793	2.31199	2.9966	2.73861	5.89809	8.27276	4.96914	3.44209	1.3943	0.883977	1.80948	FALSE	FALSE	FALSE	FALSE
ENSG00000179029	TMEM107	-0.164784	0.0441215	-0.0888622	-1.44826	-0.62329	-0.563514	0.969339	0.0833106	0.0312193	2.68135	2.01768	1.66268	1.22935	2.33273	1.85333	8.33844	11.4614	21.927	2.52005	2.10127	1.66837	3.44098	3.77336	2.91327	4.20634	11.0274	18.6297	FALSE	FALSE	FALSE	FALSE
ENSG00000206077	ZDHHC11B	-0.254297	-0.329342	-0.492139	-1.07513	-0.898976	-0.899012	-0.412334	0.0774902	0.490827	7.65953	6.1028	5.45609	2.5526	1.10986	0.288096	0.390167	0.383784	0.731728	8.78906	8.28667	7.75208	4.33743	2.21755	0.462253	0.60234	0.378688	0.429931	FALSE	FALSE	FALSE	FALSE
ENSG00000224618	AC096921.2	0.272848	0.0592608	0.483899	-1.46395	1.26245	-1.33411	1.18031	-0.323142	0.332688	4.71052	2.78674	4.43865	1.38064	1.52976	0.575221	0.427767	0.200862	0.404508	3.80423	2.69081	3.27668	3.62467	0.648169	1.41132	0.199691	0.260079	0.340824	FALSE	FALSE	FALSE	FALSE
ENSG00000126246	IGFLR1	-0.178148	-0.216734	-0.859602	-1.06864	-1.3578	-1.67122	-0.840049	-0.968023	-0.855381	29.637	29.2932	24.6042	35.8765	26.1921	12.2037	12.0507	7.85598	18.978	32.5895	34.8764	45.7763	64.1941	65.3625	37.0767	24.0554	15.6067	33.2931	FALSE	TRUE	FALSE	FALSE
ENSG00000092068	SLC7A8	-0.201996	-0.183012	-0.0830554	-1.39548	-1.13482	-0.925306	-1.1124	-0.844507	-0.294328	1.14677	0.790478	0.565846	0.787737	1.40053	0.644439	1.41171	1.5473	1.77898	1.52625	0.87315	0.588953	2.07387	3.23608	1.07774	2.63395	2.91196	2.598	TRUE	FALSE	FALSE	FALSE
ENSG00000208772	SNORD94	0.410571	-0.475053	0.241814	1.80087	-0.173547	-0.553089	-0.610295	-0.750441	-0.587545	6.73531	3.81824	3.87733	6.34811	4.88348	1.67542	1.50344	2.01307	1.4642	4.91414	5.23534	3.36215	1.60935	5.52532	2.41584	2.27702	3.4167	2.29135	FALSE	FALSE	FALSE	FALSE
ENSG00000095951	HIVEP1	0.150017	0.158125	0.243335	1.03873	0.676356	0.445395	0.397792	-0.0225011	0.400124	55.0731	59.025	74.0931	67.5115	47.8102	22.7114	14.8797	9.64048	19.6225	52.2483	53.0817	66.5677	34.9434	32.5568	16.2883	10.7709	10.5061	16.4783	FALSE	TRUE	FALSE	TRUE
ENSG00000211813	AE000660.16	0.620435	-0.0691809	-0.792619	-1.24516	-0.0748773	-0.660225	-0.469485	0.199738	0.0344726	0.685528	0.642486	2.71675	3.21684	4.35274	2.60315	2.23502	2.57526	2.2779	0.408914	0.684175	4.77878	7.26452	4.57468	4.03526	2.99612	2.27994	2.18397	FALSE	FALSE	FALSE	FALSE
ENSG00000244720	RP11-402J7.2	0.130191	-0.34021	-0.0189398	-1.0661	-0.159468	-1.43346	-0.425778	-1.63973	-1.14642	4.64751	2.40985	9.18141	4.86002	5.13978	1.49013	1.08146	0.382951	0.5913	4.14963	3.11199	9.64556	10.6443	6.06656	3.84512	1.4621	1.26422	1.30932	FALSE	FALSE	FALSE	FALSE
ENSG00000220785	MTMR9LP	-0.23722	0.197492	0.20077	-1.15914	-0.166779	-0.400608	-0.246061	-0.566566	0.11475	0.91534	1.53467	2.78585	0.693612	1.16687	0.764714	0.82405	0.819256	1.02862	1.08992	1.34928	2.04564	1.4589	1.22723	1.04387	0.891269	1.03975	1.04185	FALSE	FALSE	FALSE	FALSE
ENSG00000117318	ID3	-0.174758	-0.0967479	-0.591584	-1.11953	-0.596401	-1.28884	-0.808585	-0.3287	0.711204	40.8691	72.0654	321.135	181.777	106.899	62.8801	55.9374	36.581	79.4068	44.2231	77.7822	494.575	327.837	169.711	157.062	103.817	49.3354	45.4826	FALSE	FALSE	TRUE	TRUE
ENSG00000205208	C4orf46	0.302273	-0.10123	0.196356	1.03188	0.32447	0.556899	0.481822	0.284812	0.024068	11.948	9.79745	7.50765	12.3148	13.124	22.4541	50.792	51.0365	63.5795	8.67629	10.6831	6.02608	6.09199	9.45026	14.5267	35.5683	43.6419	61.899	FALSE	FALSE	FALSE	FALSE
ENSG00000213760	ATP6V1G2	-0.319848	-0.263417	-0.781422	-1.40539	-0.844132	0.46251	-0.4768	0.117403	1.05159	3.49323	2.96109	2.30061	1.57607	1.85899	1.21815	1.14324	1.51371	5.98799	4.88682	3.36563	3.34219	4.6758	3.25038	0.866911	1.51647	1.5211	2.87959	FALSE	FALSE	FALSE	FALSE
ENSG00000204475	NCR3	-0.223344	0.71071	-0.225262	-1.36447	-1.55225	-1.20705	-0.596312	0.038898	-0.464151	1.87777	2.02303	0.944348	0.773343	1.01886	2.10683	8.4897	20.2246	21.4487	2.19354	1.21946	0.91941	2.26763	3.77743	4.14274	14.5392	22.8739	35.427	FALSE	FALSE	FALSE	FALSE
ENSG00000255135	RP11-111M22.3	0.00489306	0.587611	-0.534249	-1.33795	0.139899	0.202874	0.0867441	-0.0317511	0.0614522	1.58221	1.62197	1.10062	1.08033	1.83203	3.02712	4.29124	5.46931	4.61006	1.54942	1.08279	1.62551	2.65998	1.63624	2.64252	4.09328	5.65375	4.33657	FALSE	FALSE	FALSE	FALSE
ENSG00000069667	RORA	0.105392	-0.00835073	-0.322039	1.14366	1.18863	1.95517	1.59974	1.93595	1.7712	48.1744	46.0333	17.1255	26.5155	20.2929	22.7965	12.4049	20.3722	37.1462	44.4289	46.8966	21.1149	9.30475	9.14314	5.66723	4.12735	5.3796	12.8251	FALSE	TRUE	TRUE	TRUE
ENSG00000169410	PTPN9	0.150666	-0.00957942	-0.0255341	-1.00535	-0.230267	-0.0641566	0.0472682	-0.120423	-0.440368	4.33624	2.83523	4.1038	10.8133	11.9438	11.926	13.822	15.6885	16.653	3.93737	2.89155	4.28433	20.5162	13.9796	12.4741	13.3099	17.2431	22.8917	FALSE	FALSE	FALSE	FALSE
ENSG00000232931	AC008268.3	-0.0528401	-0.23468	0.114346	-1.01015	0.0244503	-0.915109	0.354768	-0.37204	-0.300265	7.86361	6.27268	6.16833	1.55769	1.98761	2.15845	3.86793	3.52233	4.10158	7.5859	7.23996	5.8364	3.2241	2.26797	3.48212	3.0847	4.67581	5.00802	FALSE	FALSE	FALSE	FALSE
ENSG00000143153	ATP1B1	-0.017997	0.418048	0.269614	1.66735	1.45496	2.73591	3.34354	3.28333	3.03495	5.18539	7.84085	6.51519	27.3936	15.3178	35.7453	33.3025	28.3569	38.7667	5.19587	6.55004	5.80823	6.28554	5.37906	4.48825	3.06411	2.77383	3.87733	FALSE	TRUE	FALSE	FALSE
ENSG00000184828	ZBTB7C	2.44562	2.85307	-1.05556	-1.57346	-2.6528	-2.23039	-1.45418	-1.37724	-1.39335	0.0101921	0.0152509	0.0280767	0.230014	0.413763	0.749316	0.38056	0.455849	0.216424	0	0	0.0787532	0.709074	2.56286	3.56613	1.06152	1.37718	0.636095	FALSE	TRUE	FALSE	FALSE
ENSG00000167549	CORO6	-0.0703692	-0.1832	-0.289077	-1.01623	-1.40326	-1.67119	-0.915528	-0.933591	-0.629973	1.46827	1.30868	1.45798	3.7189	4.97222	6.66277	6.44114	3.84556	3.68354	1.62261	1.2221	1.96902	6.98459	11.7303	19.3676	13.6317	8.28073	5.92727	FALSE	FALSE	FALSE	FALSE
ENSG00000254474	AP006284.2+MIR210	-2.11581	1.88539	1.78655	2.76783	2.23162	-2.57121	2.74955	2.30817	-0.206068	0.181614	0.86374	0.583437	4.2207	0.144805	0	0.256861	0.142284	3.48673	0.911854	0.188806	0.151494	0.447518	0	0.132114	0	0	4.0337	FALSE	FALSE	FALSE	FALSE
ENSG00000136830	FAM129B	-0.327597	0.397091	0.376308	-1.13011	-0.174883	0.406341	0.512974	0.342738	-0.05549	1.33195	3.10606	7.41895	5.32528	4.4934	5.72808	17.1151	25.7529	33.8258	1.92298	2.27123	5.63175	9.1161	5.37523	5.2743	13.024	18.212	38.5526	FALSE	FALSE	TRUE	TRUE
ENSG00000158869	FCER1G	-0.620588	0.261828	-0.399497	-1.26104	-0.504451	-0.503446	-0.150512	0.150788	-0.469389	4.68536	9.10095	11.2053	13.2435	8.80421	4.24426	3.44196	2.24139	1.86632	6.91679	7.49496	15.8651	25.7214	11.8402	6.5034	3.36942	2.27867	2.7896	FALSE	FALSE	FALSE	FALSE
ENSG00000159259	CHAF1B	0.0462657	0.0615551	0.250336	1.19697	0.453858	0.287696	0.200261	-0.0534077	-0.140599	7.93213	7.0156	3.49554	3.37912	2.44811	10.235	38.8947	36.1544	27.8349	7.27718	6.57059	3.10475	1.21606	1.94163	7.74439	33.7469	38.5458	30.1084	FALSE	FALSE	FALSE	FALSE
ENSG00000213067	RP11-760D2.10	-0.00930518	-0.0362437	-0.548867	-1.00794	-1.06246	-0.937313	-0.812677	-1.35395	-1.05434	1.67217	1.44173	1.67602	4.27391	4.20691	1.6783	1.1446	0.975031	1.26936	1.62257	1.53042	2.66132	8.68131	8.83247	3.27957	2.05444	2.53386	2.56042	FALSE	FALSE	FALSE	FALSE
ENSG00000188396	TCTEX1D4	0.427905	-0.362896	-0.00310501	-1.17648	0.224726	0.0945427	0.44814	0.638092	0.996563	30.434	46.3869	88.7818	14.4856	16.0571	8.42707	4.42185	2.92192	3.45181	22.0175	60.6251	92.8253	31.3669	13.7242	8.34777	3.26611	1.84776	1.68939	FALSE	FALSE	FALSE	FALSE
ENSG00000236872	RP11-291L19.1	-0.422938	-0.133816	-0.228257	2.36624	-1.61423	-0.682881	-0.723613	-0.147442	-0.118337	3.50209	2.21183	1.62938	1.78927	0.042036	0.184532	0.426778	0.707607	0.372939	4.60311	2.4928	1.92314	0.233473	0.165014	0.32686	0.675156	0.800165	0.386623	FALSE	FALSE	FALSE	FALSE
ENSG00000185640	KRT79			-1.38324	-2.91491	-1.984	-1.02166	0.0409578	1.78423	2.57838	0	0	0.0130926	0.0248533	0.0202308	0.215043	1.28804	4.4909	2.80143	0	0	0.0841834	0.186101	0.0736144	0.54814	1.45317	1.45448	0.454257	FALSE	FALSE	FALSE	FALSE
ENSG00000116885	OSCP1	-0.72133	-0.081176	-0.200009	2.38647	-0.183205	0.74389	0.615498	0.544828	1.19214	2.03153	2.52156	1.00145	0.9416	0.230522	0.491726	2.11629	1.94158	1.87027	4.06697	2.86787	0.792862	0.0915251	0.248726	0.418749	1.22364	1.6723	0.778983	FALSE	FALSE	FALSE	FALSE
ENSG00000119522	DENND1A	-0.123071	-0.0391621	-0.139173	1.42469	0.0103511	-0.105401	-0.161687	-0.042368	0.220329	14.6016	12.8646	5.70063	12.2943	16.7747	21.7911	18.261	19.6207	16.7742	14.0335	11.7653	6.4962	5.37997	15.1853	27.855	21.652	20.1778	14.3676	FALSE	FALSE	FALSE	FALSE
ENSG00000100036	SLC35E4	-0.280318	-0.14739	-0.719822	-1.34758	-0.0932567	0.156315	0.970689	1.48835	1.54436	0.584595	1.00591	9.3654	4.51981	3.22148	3.05462	2.40592	4.67006	7.57971	0.675956	0.981557	15.374	9.05704	3.24896	2.68906	1.23336	1.6628	2.44427	FALSE	FALSE	FALSE	FALSE
ENSG00000257495	RP11-641A6.2	-0.579636	-0.359321	-0.792569	-1.4461	-1.87898	-1.95892	-3.99333	-1.20136	-0.0140406	2.64346	2.18341	0.805085	0.414069	0.344411	0.119038	0.0528869	0.0583515	0.0735997	3.79099	2.54732	1.0452	0.834689	1.27938	0.57381	0.509443	0.0703514	0.0284328	FALSE	FALSE	FALSE	FALSE
ENSG00000255284	AP006621.5	-0.00781306	-0.145625	-0.0357529	-1.19259	0.0339962	-0.464819	-0.176517	-0.286456	0.0090009	4.10715	3.55915	3.74503	2.61924	5.60558	5.35923	8.94626	8.09433	10.5284	3.57395	3.57568	3.8021	6.45788	5.16478	6.75393	9.54357	9.17487	10.8553	FALSE	FALSE	FALSE	FALSE
ENSG00000244124	RP11-271K21.7	0.123634	-0.645715	-0.0431324	-1.51151	0.0227417	-0.486972	-0.0962316	-0.0988652	0.0789501	1.57695	1.79768	2.80702	1.14002	2.74816	1.66754	2.07957	1.66959	1.17161	1.44595	2.99127	3.09936	3.11932	2.68974	2.3965	2.21336	1.80534	1.13992	FALSE	FALSE	FALSE	FALSE
ENSG00000223865	HLA-DPB1	-0.936358	-0.718457	-0.789354	-1.27561	-0.42698	0.617763	0.552361	0.550297	0.392304	4.08575	5.41952	4.55849	2.02065	1.36982	0.902251	0.828239	1.29259	4.56306	8.87182	8.8511	8.73808	6.06398	1.83678	0.565076	0.520682	0.930776	2.68325	FALSE	FALSE	FALSE	FALSE
ENSG00000226979	LTA	0.399287	0.0260705	-0.515794	-1.34545	-0.451668	0.65736	1.34244	1.92468	2.4776	55.236	103.936	107.85	171.179	247.223	641.953	2247.63	1687.03	1841.65	40.8208	98.2	148.812	332.443	321.195	403.874	878.689	463.538	308.167	FALSE	TRUE	TRUE	TRUE
ENSG00000176945	MUC20	-0.121748	-0.204377	0.0872774	-1.11731	0.00425185	-0.117914	0.185468	0.131025	1.03501	5.66156	5.03345	5.61427	2.56538	2.53326	1.21901	1.46454	1.78364	5.22423	6.0204	6.55987	6.62356	5.97684	3.49593	1.38649	1.04821	2.02772	2.25883	FALSE	FALSE	FALSE	FALSE
ENSG00000050405	LIMA1	0.114062	0.28862	-0.516213	-1.1888	-0.576443	-0.657785	-0.699819	-0.0740295	0.0199585	1.34277	1.57463	3.41006	2.96124	4.72567	4.58506	9.48857	24.5529	33.0029	1.30123	0.996344	4.74447	6.27588	6.99883	7.9834	16.8556	26.5577	32.6258	FALSE	FALSE	FALSE	FALSE
ENSG00000156531	PHF6	0.136213	0.32454	-0.267371	-1.25831	-0.537471	-0.430389	-0.569396	-0.455944	-0.310139	10.8627	12.4989	69.9816	55.5926	76.0308	54.3386	44.6825	38.0576	33.1659	9.6267	10.2371	84.2083	98.7604	114.763	73.6248	66.0868	53.0967	41.3279	FALSE	FALSE	TRUE	FALSE
ENSG00000070081	NUCB2	0.0760575	0.08095	-0.16846	-1.01584	-0.462302	-0.275652	0.0208599	-0.0651799	-0.769908	54.1673	50.2306	39.4963	40.9278	49.9011	22.1074	15.9332	15.6428	29.257	52.5331	47.6722	46.2969	74.7285	68.8329	26.3453	15.2503	14.7244	44.7171	FALSE	FALSE	TRUE	TRUE
ENSG00000172070	SRXN1	-0.293642	0.0850882	0.0437642	-1.05495	-0.129367	0.748577	0.581515	0.704075	0.89216	0.416299	0.819208	1.70335	5.27325	5.86729	14.2281	10.827	13.4237	21.8136	0.539651	0.817902	1.91749	10.2787	7.08184	9.13678	8.08979	8.84897	12.689	FALSE	FALSE	TRUE	FALSE
ENSG00000172830	SSH3	-0.277594	-0.156955	-0.591315	-1.24006	-0.371814	-0.240702	0.21623	0.0737994	0.0610685	1.88909	2.56413	1.86664	0.857741	1.284	2.29306	2.72643	2.78531	6.37966	2.37349	2.3058	2.20411	1.77339	2.1843	2.46901	2.95348	2.95457	6.59293	FALSE	FALSE	FALSE	FALSE
ENSG00000163975	MFI2	-0.512756	-0.0139861	-0.0720466	-1.17159	0.0460304	1.56769	1.89616	1.38686	1.12751	0.289309	0.499349	0.743067	0.563523	0.61897	0.762497	4.67677	5.83687	7.69887	0.452738	0.445273	0.707565	1.29726	0.808651	0.505826	1.13536	2.44339	4.10159	FALSE	FALSE	FALSE	FALSE
ENSG00000184343	SRPK3	0.0817317	-0.119274	0.0558906	-1.10783	-0.373999	-0.829163	-0.123339	-0.366767	-0.666743	0.579541	0.361013	0.852965	0.635217	1.51285	1.46119	2.40862	2.03455	0.939686	0.475406	0.45904	0.883238	1.48927	1.78116	3.16829	3.03219	1.7141	1.84532	FALSE	FALSE	FALSE	FALSE
ENSG00000228486	AC017099.3	0.000648723	-0.4486	0.0288483	-1.06504	-0.472077	-0.888879	0.183542	-0.22271	0.285212	4.42219	2.18312	3.72878	2.04723	3.4813	2.18173	2.20583	1.31509	1.63395	4.5833	3.47112	3.59911	4.24844	3.89071	3.74125	2.09946	1.92941	1.73493	FALSE	FALSE	FALSE	FALSE
ENSG00000145990	GFOD1	-0.198971	-0.0346698	-0.314026	-1.21979	-0.369049	-0.593801	-0.754605	-0.527855	-0.301977	1.44465	2.26609	15.8416	21.9388	15.8651	8.03698	7.74539	7.18922	5.66577	1.60997	2.31959	18.6947	38.0644	21.2578	12.703	13.2012	10.4096	6.73605	FALSE	FALSE	TRUE	FALSE
ENSG00000102886	GDPD3	-0.313185	-0.396438	0.0503772	-1.19771	-0.419005	-0.0368815	-0.346594	-0.194198	-0.0332421	6.90605	4.5705	6.46169	2.80752	4.47128	3.62877	2.82467	3.33827	7.15077	7.97464	5.76176	6.15805	8.48195	6.79331	3.51061	3.67361	3.74445	7.19527	FALSE	FALSE	FALSE	FALSE
ENSG00000249212	ATP1B1P1	-0.0458772	0.402369	0.341202	1.58747	1.11863	2.29234	2.62568	3.01629	2.96079	0.885073	1.09044	0.892068	2.63	1.58182	3.73007	3.5233	2.42939	3.20384	0.882666	0.831758	0.713517	0.917337	0.739022	0.751975	0.546032	0.299701	0.408864	FALSE	FALSE	FALSE	FALSE
ENSG00000228554	AC004837.5	-0.165443	-0.193708	0.697914	1.63958	0.921469	-0.438762	-0.291147	0.40802	0.254709	5.79166	3.90356	2.44328	4.06746	0.72672	0.240018	0.138579	0.229334	0.231302	6.32955	4.479	1.47606	0.725418	0.379415	0.31573	0.173242	0.177453	0.189439	FALSE	FALSE	FALSE	FALSE
ENSG00000170486	KRT72	-0.295354	-0.320592	-0.479022	-1.09833	-1.17721	-1.42769	-2.00108	-0.641531	0.789255	10.936	8.29425	3.23803	0.863148	0.699109	0.594532	0.223359	0.0798987	0.184078	13.0938	10.988	4.63066	1.81551	1.66271	1.27581	0.836997	0.211277	0.0973131	FALSE	FALSE	FALSE	FALSE
ENSG00000143630	HCN3	-0.392139	-0.309467	-0.1816	-1.2298	0.192949	0.278765	0.750714	0.135981	0.226322	0.519205	0.529774	0.633663	0.644247	1.20593	2.02716	4.72231	5.09166	9.34117	0.758103	0.465907	0.710642	1.48465	1.15619	1.84436	2.56296	4.98644	8.01437	FALSE	FALSE	FALSE	FALSE
ENSG00000182718	ANXA2	0.25267	-0.113819	-0.191812	-1.05252	-0.640088	-0.0374702	1.003	1.17414	0.206499	1.33032	1.44117	3.34058	3.22837	1.84102	1.98998	4.45137	24.7198	29.9775	1.15541	1.48978	3.99907	6.26288	2.86294	2.05405	2.25513	11.7342	25.502	FALSE	TRUE	TRUE	TRUE
ENSG00000235681	AC008746.5	-0.0641276	-0.530263	-0.468453	-1.50737	-0.00213259	-0.595204	-0.278984	-0.899121	-0.25418	0.8866	0.924611	2.08079	1.41875	4.06706	2.02744	1.96463	1.19821	1.67462	0.919429	1.44281	2.96804	4.05427	4.10094	3.10158	2.43632	2.33001	1.99974	FALSE	FALSE	FALSE	FALSE
ENSG00000186073	C15orf41	-0.460212	0.450265	0.305954	1.06318	0.0513048	0.174206	-0.132067	0.0119296	0.0644703	1.20705	1.36896	0.69398	2.87706	4.1289	4.79466	4.97325	4.54136	4.55971	1.65927	1.0867	0.607063	1.41189	3.96934	4.25941	5.36861	4.54317	4.34796	FALSE	FALSE	FALSE	FALSE
ENSG00000203305	AC010525.1	0.123128	-0.354191	0.192445	-1.20124	0.149519	-1.23792	0.195528	-0.0429393	-0.591233	3.46315	2.48562	4.358	1.55365	2.50356	1.40285	2.20618	1.06723	0.553682	3.1436	3.27673	3.96862	3.56243	2.27755	3.38438	1.91623	1.12832	0.820836	FALSE	FALSE	FALSE	FALSE
ENSG00000128039	SRD5A3	-0.358579	0.146813	-0.857211	-1.05013	-1.0317	-0.90153	-1.23835	-1.03048	0.0867388	2.03422	3.10291	2.1498	13.5737	28.1102	37.8045	27.6085	23.2525	29.3708	2.46069	2.37083	4.89401	23.7185	61.1781	72.5139	68.0403	51.9459	23.2619	FALSE	FALSE	FALSE	FALSE
ENSG00000138835	RGS3	-0.0775268	0.233427	-0.59052	-1.02606	-0.143878	0.183557	0.711751	-0.00534257	-0.279465	1.9866	1.89362	5.26641	7.40125	7.02883	16.4582	17.4145	26.5506	25.737	1.87185	1.93539	9.14862	16.4319	9.12193	15.6283	11.481	26.5784	27.4249	FALSE	FALSE	FALSE	TRUE
ENSG00000144802	NFKBIZ	0.605943	0.620577	0.755441	1.09505	0.526096	-0.0510995	0.153925	-0.0295285	0.343856	334.512	213.162	36.7652	57.6228	50.2979	28.337	18.6663	19.3422	38.4912	221.809	126.564	21.9198	25.1014	39.8173	30.8639	18.342	20.5832	33.7213	FALSE	TRUE	FALSE	TRUE
ENSG00000250303	RP11-356J5.12	-0.124201	-0.432603	-0.622761	-1.20003	-0.714224	-1.21954	-0.648615	-0.0597299	0.298266	2.85738	2.00248	1.20865	0.444544	0.957813	0.722834	0.56082	0.408252	0.619385	3.53278	2.77169	2.12489	1.32385	1.88604	1.21346	1.13142	0.349021	0.46723	FALSE	FALSE	FALSE	FALSE
ENSG00000112137	PHACTR1	-0.309433	0.23676	-0.9986	-1.33647	0.0639112	-0.484298	-0.853162	-0.124322	-1.4587	1.91711	3.51791	1.95561	1.12704	1.65484	0.645609	0.48831	0.480278	0.531351	2.65382	2.76982	3.89078	2.94066	1.63644	0.982184	0.587089	0.266323	1.65845	FALSE	FALSE	FALSE	FALSE
ENSG00000137094	DNAJB5	0.0930683	-0.216453	-0.00684702	-1.10291	-0.172181	0.224553	0.763585	1.17043	1.3035	2.61225	4.05662	27.8912	15.6308	13.8882	11.1058	17.7739	18.3017	32.2241	2.76673	4.18856	26.8839	26.6616	15.9286	9.59055	10.947	8.59716	13.5551	FALSE	FALSE	FALSE	FALSE
ENSG00000154764	WNT7A	-0.0408653	-0.329427	-0.897842	-1.3261	-1.82637	-1.61485	-4.88649	-1.81715	2.61358	8.51626	6.87666	0.700785	0.42076	0.334072	0.151543	0.0102846	0.0422269	0.0161553	8.73668	8.16134	1.31929	1.03581	1.15611	0.455072	0.449545	0.0473247	0	FALSE	FALSE	FALSE	FALSE
ENSG00000102962	CCL22	-0.401039	-1.12134	1.1766	1.87647	1.01892	1.93012	3.34562	2.75516	2.47161	0.122187	0.0437473	0.149748	1.97044	1.82649	3.58613	14.0716	9.36115	5.26425	0.157689	0.136724	0.0542671	0.478452	0.826834	0.905735	1.35363	1.38458	0.890155	FALSE	TRUE	TRUE	FALSE
ENSG00000151116	UEVLD	0.435372	-0.0852462	-0.148792	-1.1058	-0.385558	-0.445238	0.263664	0.829338	0.390746	1.31489	1.02247	1.02812	1.13412	1.71587	4.00038	9.13903	13.8352	18.8004	1.27711	1.08303	1.14948	1.46664	2.53191	5.28006	7.0419	8.19754	12.9491	FALSE	FALSE	FALSE	FALSE
ENSG00000119535	CSF3R	-0.667442	-0.253981	-0.690595	-1.08762	-0.410946	0.592936	2.48927	3.19398	2.00276	5.97611	8.33576	5.26036	2.13683	1.34068	1.20452	2.65959	1.72811	3.43437	10.7383	9.29845	10.1148	5.62208	1.50132	0.629607	0.665733	0.257663	0.973806	FALSE	FALSE	FALSE	FALSE
ENSG00000165025	SYK	-0.55823	-0.0559685	-0.663954	-1.35082	-0.41905	-0.217324	0.350172	-0.144408	-0.148556	0.648704	1.10018	1.13268	0.661274	0.591645	0.709485	1.64645	1.76488	3.06297	0.934466	1.15729	1.88507	1.48389	0.78583	0.880166	1.12458	1.95635	3.32704	FALSE	FALSE	FALSE	FALSE
ENSG00000164400	CSF2	0.813238	0.946947	0.572462	-1.38364	-0.160039	1.05322	1.10684	-0.288161	-3.46952	0.082835	0.32936	0.783226	1.45082	4.15026	13.4812	62.8678	27.959	4.04777	0.037923	0.180513	0.514211	3.28448	4.63294	6.49836	28.5619	29.8969	52.9863	FALSE	TRUE	TRUE	TRUE
ENSG00000133808	MICALCL	-0.232735	-0.0603585	-0.0335713	1.20246	1.25035	0.745844	1.26192	1.24085	0.505071	0.84954	1.08542	0.544193	1.42425	1.41665	2.30494	4.27309	3.54176	3.99308	1.1137	1.09429	0.496361	0.565001	0.679089	1.71425	2.47617	1.515	2.39053	FALSE	FALSE	FALSE	FALSE
ENSG00000127824	TUBA4A	-0.39028	-0.696297	-0.498193	-1.04012	-0.389026	-0.367179	-0.209448	-0.401134	-0.58707	71.5431	72.9649	100.504	49.3694	56.887	142.313	229.89	207.749	230.845	97.1645	110.544	147.155	98.9676	72.9424	185.356	254.628	285.114	389.067	FALSE	FALSE	FALSE	FALSE
ENSG00000216042	MIR922	0.217456	-0.0138929	-0.169207	-1.15774	-0.617465	0.0897543	0.201871	-0.0388563	-0.20881	20.9876	17.1443	22.6342	10.3926	12.5836	17.0774	25.8801	15.6173	14.2014	17.5087	17.8856	26.9894	23.4114	19.2948	16.0665	21.6941	15.9759	16.1791	FALSE	FALSE	FALSE	FALSE
ENSG00000197880	MDS2	-0.379445	-0.394458	-0.794221	-1.02208	-0.824024	-1.93224	-1.16519	-0.602768	0.521082	5.79178	3.64036	1.80185	1.69415	1.0482	0.0973988	0.0808923	0.081429	0.363345	7.27573	4.77807	3.05938	3.52403	2.06791	0.388942	0.250011	0.123124	0.192894	FALSE	FALSE	FALSE	FALSE
ENSG00000239685	AP006309.4	-0.329886	-0.462336	0.497154	3.41419	-1.48601	-1.08381	-2.30058	-0.0512775	0.786469	2.7245	1.79298	0.347298	0.392847	0.0230849	0.0218043	0	0.0449665	0.0495041	3.418	2.41492	0.262851	0.0242561	0.0769609	0.0393644	0.0208337	0.0466775	0.0217161	FALSE	FALSE	FALSE	FALSE
ENSG00000181016	C7orf53	0.181753	-0.0360194	-0.0543697	-1.04394	-0.236461	-0.1576	-0.487584	-0.215286	0.810815	2.81213	3.9618	5.53292	2.92546	4.63638	2.82934	1.15422	1.05019	2.33375	2.75233	3.76687	6.27254	6.65841	5.6343	3.23718	1.69768	1.00583	1.34464	FALSE	FALSE	FALSE	FALSE
ENSG00000235823	NCRNA00263	-0.150007	0.37866	0.0139151	-1.20393	0.0616997	0.247967	0.702102	0.19511	0.11672	0.886457	0.844995	1.03124	0.336004	0.877584	1.27991	2.51298	5.88345	16.346	0.965565	0.658838	1.07919	0.788837	0.851445	1.05244	1.51314	5.18033	14.3718	FALSE	FALSE	FALSE	FALSE
ENSG00000255299	RP11-655C2.3	0.237638	-0.660344	0.123028	-1.29303	0.0437692	-0.45843	0.910716	-0.34714	0.656225	0.640553	0.324695	2.0603	1.21107	1.66444	0.667992	0.967011	0.455509	1.01224	0.53816	0.514299	2.22035	2.85343	1.86696	0.950587	0.538474	0.661733	0.690161	FALSE	FALSE	FALSE	FALSE
ENSG00000011590	ZBTB32	-0.536626	0.642503	-0.010205	-1.41627	-1.03216	-0.670799	-0.236086	0.527911	0.170089	0.338546	0.500047	0.651881	0.4191	0.507197	1.12358	5.32371	16.6333	17.2552	0.572412	0.282283	0.630917	1.13172	1.01433	1.47249	6.36537	13.212	15.2016	FALSE	FALSE	FALSE	TRUE
ENSG00000213149	CNN2P9	-0.302164	0.310488	-0.295852	-1.10977	-0.626725	0.0420058	-0.00521935	-0.273126	-0.158317	2.16726	2.75217	4.25958	1.57061	1.34613	1.43542	3.00467	3.59019	5.86686	2.64846	2.22983	5.35404	3.44102	2.06922	1.38445	3.05245	4.38148	6.58488	FALSE	FALSE	FALSE	FALSE
ENSG00000211883	AE000662.40	-0.273189	-0.719207	-0.396696	-1.02325	-0.331041	-0.655171	-0.465959	-0.178997	0.240854	9.65439	15.3047	40.3703	33.5969	41.8326	29.1541	22.4119	15.9661	25.4952	11.3118	25.3508	55.8118	64.9166	52.5992	47.6768	30.9648	18.2367	21.2903	FALSE	FALSE	FALSE	FALSE
ENSG00000162739	SLAMF6	-0.158542	-0.346129	-0.402918	-1.39505	-1.01797	-1.83181	-1.46536	-0.699853	-0.00307648	3.63645	1.90182	3.36989	22.4658	30.4241	15.7247	6.7321	8.45618	18.0002	4.0033	2.45375	5.12276	39.4431	64.4701	55.9501	19.0483	13.9428	17.6625	FALSE	TRUE	TRUE	FALSE
ENSG00000163683	C4orf34	0.0527303	0.0795514	-0.344012	-1.40261	-0.950515	-0.333982	-0.410467	-0.685956	0.759665	1.5061	2.02482	1.27369	1.82143	3.49238	1.40525	1.76647	1.43427	9.06608	2.13082	1.97593	1.58745	4.96289	6.39773	1.58372	2.37915	2.06285	5.42673	FALSE	FALSE	FALSE	FALSE
ENSG00000135625	EGR4	0.0738116	-0.922475	-0.876533	-1.09698	0.0636157	-0.0780478	-0.176966	0.347355	-0.51622	9.07145	26.9896	6.32364	2.9105	4.69076	2.32923	2.15567	0.684963	0.516215	9.46997	50.297	12.3168	5.21259	4.44871	2.46272	2.38698	0.546668	0.706951	FALSE	FALSE	TRUE	FALSE
ENSG00000214212	C19orf38	-0.562985	0.133357	-0.237331	-1.19343	-0.005214	-0.58777	-0.226551	-0.960516	-0.893177	4.63096	5.98656	3.34148	1.03187	1.30887	1.48894	4.41749	3.48487	4.9771	6.75822	5.69896	4.36086	2.40952	1.35142	2.24482	5.17513	6.89591	9.27384	FALSE	FALSE	FALSE	FALSE
ENSG00000120915	EPHX2	-0.191929	-0.0819026	-0.336106	-1.03725	-1.46492	-1.64727	-1.50594	-1.05078	-0.563172	30.5922	27.0787	10.114	3.6835	8.01946	7.28231	8.51672	7.55505	7.21798	38.649	27.5741	13.5738	8.1018	19.9241	21.4382	24.2633	17.5679	10.0657	FALSE	TRUE	FALSE	FALSE
ENSG00000178538	CA8	-0.363766	-0.391781	-0.631223	-1.1494	-1.09355	-1.80502	-1.90773	-1.24415	-1.4232	0.0772554	0.114241	0.435263	1.75897	1.5028	1.02245	0.64054	0.848496	0.636829	0.154543	0.101996	0.665462	4.1403	3.48859	3.20077	2.23813	2.46807	1.6863	FALSE	FALSE	FALSE	FALSE
ENSG00000188389	PDCD1	-0.145956	0.130401	0.0813667	-0.291211	1.70596	1.817	1.30855	1.37762	1.54175	7.75735	28.2172	182.814	51.0713	49.2717	55.3555	88.9332	73.1247	59.8481	8.46072	22.4308	172.802	48.2402	14.3346	14.5104	36.2155	29.185	20.1256	FALSE	FALSE	TRUE	FALSE
ENSG00000135074	ADAM19	-0.125373	0.220308	0.935517	0.314297	2.17975	2.591	2.89692	2.36564	0.981319	5.10975	5.47182	81.4138	71.1543	68.26	32.0981	32.2632	74.1507	105.11	5.70911	4.91189	44.2091	52.6833	15.5213	4.65344	4.0999	15.6071	48.9223	FALSE	TRUE	TRUE	FALSE
ENSG00000143365	RORC	-1.13735	0.00169412	-0.798199	0.496443	1.8894	3.15516	5.29503	5.53309	5.82342	0.125916	0.280749	2.79647	17.1809	16.8628	18.5215	20.3813	32.6691	35.888	0.269918	0.208863	4.38988	10.8411	4.59789	2.23341	0.52941	0.785817	2.0655	FALSE	TRUE	TRUE	TRUE
ENSG00000124225	PMEPA1	0.424017	0.629056	0.199821	0.288993	1.83467	2.6988	3.90813	5.12633	5.50387	8.27315	49.7354	175.803	46.7426	35.8899	29.8119	27.6523	20.3647	38.9594	6.28651	28.3715	159.053	36.6919	9.96138	4.63274	1.63274	0.608948	0.801652	FALSE	TRUE	TRUE	TRUE
ENSG00000075426	FOSL2	0.0526378	0.131984	0.757045	0.575841	2.01709	2.01383	1.18117	0.762903	0.466396	117.374	217.159	337.18	84.7731	101.299	44.635	42.1367	34.5764	56.9948	112.097	179.91	197.375	42.3975	26.3066	12.2544	20.8771	21.6406	45.852	FALSE	FALSE	TRUE	FALSE
ENSG00000134247	PTGFRN	0.0557304	-0.0284534	0.582061	0.596384	1.6935	1.25033	1.28389	1.51504	1.50251	3.54938	3.17237	4.33957	16.8442	19.3783	51.9532	58.5399	65.1238	61.4268	3.57489	3.13754	3.13953	10.4227	6.51335	21.9623	24.0644	22.749	21.4482	FALSE	TRUE	TRUE	FALSE
ENSG00000090920	FCGBP	0.00834273	-0.0118247	-0.62547	-0.89864	-1.2642	-1.94639	-1.15664	-1.80568	-1.26462	4.02986	3.10099	1.14733	3.58838	7.1821	3.17987	3.22111	0.780052	0.682594	3.94983	3.21355	1.80643	7.07088	17.3948	11.275	7.91011	3.51161	1.97885	FALSE	TRUE	FALSE	FALSE
ENSG00000006327	TNFRSF12A	0.204831	0.849844	0.0773474	0.0946428	2.60912	2.84725	4.65588	3.91838	3.47595	2.00264	15.6166	86.2838	14.1739	13.5488	16.1167	28.4272	32.0362	51.0946	1.4346	8.41557	79.4114	14.0911	2.12247	2.08408	1.0565	2.04495	6.84858	FALSE	TRUE	FALSE	TRUE
ENSG00000100647	KIAA0247	-0.109975	0.102044	0.923245	0.765222	1.48614	1.51369	1.64181	1.34477	1.0243	25.1535	22.0946	56.5334	71.7743	71.7542	63.5071	57.5378	49.5922	55.888	26.6437	20.9254	28.8006	38.4965	25.4575	22.0518	18.902	20.335	28.6341	FALSE	TRUE	TRUE	FALSE
ENSG00000167889	MGAT5B	0.0894089	-0.0866566	-0.303754	-0.215454	-1.84572	-1.64217	-2.57563	-4.16892	-3.21112	2.8183	2.51726	1.61972	1.0019	1.04623	0.711626	0.254422	0.0407593	0.0482354	2.66647	2.78945	1.83288	0.630786	3.6044	2.01958	1.77368	0.746669	0.308381	FALSE	FALSE	FALSE	FALSE
ENSG00000188158	NHS	0.201141	0.290612	-1.36317	-1.152	-1.99444	-2.77019	-2.33585	-2.12465	-2.36987	0.0453552	0.0409164	0.0101232	0.190485	0.462274	1.20145	1.45793	1.33421	0.965699	0.0409173	0.0350052	0.0304461	0.433797	1.82064	6.83378	7.4115	6.26469	4.41473	FALSE	TRUE	FALSE	FALSE
ENSG00000054654	SYNE2	0.278385	0.166211	0.313578	0.957872	1.44887	-0.571443	-0.443854	-1.23613	-1.5273	21.0791	19.2659	21.0511	44.9993	31.5486	13.7765	13.5884	8.60329	9.07394	19.6734	17.2516	18.9982	22.2968	14.63	17.9473	21.9315	22.2749	29.1194	FALSE	TRUE	FALSE	TRUE
ENSG00000184916	JAG2	-0.423975	-0.00693979	0.30773	0.801799	1.32957	1.47996	0.607757	0.6252	0.684272	4.20049	3.85161	5.88453	16.0405	14.5253	12.7521	13.0449	7.71021	7.41604	4.82299	3.68658	5.47216	9.33221	5.96018	5.11035	9.55745	5.79523	4.82978	FALSE	TRUE	TRUE	FALSE
ENSG00000136603	SKIL	0.313645	0.342841	0.0413043	0.0816916	1.27189	1.82285	2.60845	2.55974	2.73436	67.1481	125.361	152.918	46.5565	42.7852	24.702	27.2868	21.6228	39.2767	55.0618	105.744	158.084	43.8176	18.1453	7.08003	4.99381	5.34742	5.77041	FALSE	FALSE	TRUE	TRUE
ENSG00000138623	SEMA7A	0.349334	0.737599	0.397337	-0.654665	1.28742	2.02742	2.07408	2.41423	2.14394	2.7389	9.22869	381.821	245.525	256.801	243.911	218.133	104.438	93.1633	2.07511	4.4075	258.728	234.11	107.702	60.668	52.1696	20.5762	21.3362	FALSE	FALSE	TRUE	TRUE
ENSG00000111424	VDR	0.0629793	0.0993836	0.305315	0.219847	1.29437	2.05823	2.62755	2.82376	2.49829	1.31089	1.75421	4.33013	9.15115	11.5373	39.3878	56.2934	59.3967	57.1565	1.0044	1.61252	3.4404	8.34999	5.06234	8.60129	10.1113	8.91426	11.7691	FALSE	TRUE	TRUE	FALSE
ENSG00000117289	TXNIP	-0.4114	-0.461394	-0.797387	-0.426775	-1.10447	-0.963704	-1.2501	-0.916291	0.217704	848.435	422.756	155.687	231.051	117.583	95.7721	47.8715	46.0769	258.503	1143.83	554.27	245.168	242.291	252.364	186.314	126.141	89.4861	216.636	FALSE	FALSE	FALSE	FALSE
ENSG00000124942	AHNAK	0.0214584	-0.164661	-0.488184	-0.827189	-1.22403	-2.35042	-0.732811	0.205733	0.397337	45.1813	45.0444	51.2392	41.8074	12.6371	1.92127	4.18866	10.4825	23.92	46.1952	51.1979	69.3454	55.784	30.2123	10.1296	8.57374	9.27682	16.3622	FALSE	FALSE	TRUE	TRUE
ENSG00000141753	IGFBP4	-0.353201	0.0770632	0.944074	0.801144	1.46558	1.22584	0.428416	-0.334468	-0.159997	0.572011	0.553597	4.85482	8.53187	13.0021	21.0172	7.58582	6.71568	15.0066	0.661	0.628534	2.42224	3.75021	4.76557	7.99082	5.60146	8.37402	14.5998	FALSE	FALSE	TRUE	TRUE
ENSG00000187554	TLR5	0.147291	0.397976	0.464441	-1.00472	-1.47721	-1.48753	-0.375176	-0.674216	-0.322405	1.16026	0.488131	0.52302	0.708625	1.23555	1.15258	1.46343	1.29693	2.14055	0.646635	0.344102	0.57948	1.61603	4.35093	3.41526	2.14827	2.12442	2.77565	FALSE	FALSE	FALSE	FALSE
ENSG00000150764	DIXDC1	-0.0736616	-0.0877605	-0.574257	0.272317	1.10678	1.9119	3.31816	3.37028	2.80199	1.05674	1.24653	2.93077	14.2469	12.7863	21.8374	26.9589	34.2207	40.6681	1.39489	1.17737	5.01607	9.36024	4.8296	5.02776	1.99388	2.32878	6.16138	FALSE	TRUE	FALSE	FALSE
ENSG00000140284	SLC27A2	0.260481	0.959299	0.103037	0.961383	1.3986	2.27958	0.94141	0.601243	0.191226	0.143176	0.175894	0.156408	3.03197	7.37071	8.68326	6.51963	9.96974	19.9441	0.106523	0.0789395	0.116576	1.22812	2.8445	1.82303	3.61118	7.58701	20.4797	FALSE	TRUE	FALSE	FALSE
ENSG00000225138	CTD-2228K2.7	-0.284916	-0.234526	0.255947	-0.625801	-1.16815	-1.90753	-1.73116	-1.88077	-1.17856	11.2351	8.4353	8.01174	11.2839	11.9949	15.1949	22.5744	10.0113	9.13871	13.5069	9.93513	7.06389	18.4012	27.2423	55.4167	77.2233	47.8439	21.7207	FALSE	FALSE	FALSE	FALSE
ENSG00000135047	CTSL1	-0.0378739	-0.16953	-0.149164	1.15216	2.41307	2.82006	4.42295	4.5458	4.39296	33.2758	60.3569	161.404	308.549	288.279	268.638	344.863	325.598	313.167	33.9128	72.2193	180.708	150.759	63.5529	39.3171	14.4903	13.3477	12.5764	FALSE	TRUE	FALSE	FALSE
ENSG00000204217	BMPR2	0.100843	0.154205	0.95377	-0.647567	1.43706	0.970927	1.78657	1.78302	1.74973	9.31466	8.7998	20.5722	16.1637	12.3688	9.86827	14.5347	15.8445	26.132	8.47106	8.03152	10.7609	26.0321	5.03974	5.11687	4.27889	4.71279	7.5437	FALSE	TRUE	FALSE	FALSE
ENSG00000164116	GUCY1A3	0.464114	0.71712	-0.505619	-0.965079	-1.34724	-1.46983	-2.28871	-2.42831	-2.26044	0.324837	0.276938	0.266307	1.1923	2.00764	1.94505	0.716656	0.473116	0.474936	0.24363	0.236593	0.271586	2.08299	5.48436	5.24204	3.34843	2.55283	2.29962	FALSE	TRUE	FALSE	FALSE
ENSG00000172059	KLF11	0.226449	0.343003	0.0600456	0.846208	1.26854	0.789828	0.712803	0.0878916	-0.108656	16.1013	24.6105	13.7985	7.11568	7.00865	7.45109	11.612	6.65878	6.62511	13.9969	19.0441	13.2142	3.99597	2.86002	4.19433	7.05296	6.45779	7.069	FALSE	FALSE	TRUE	FALSE
ENSG00000156011	PSD3	-0.325775	-0.104773	-0.110701	0.830758	1.68664	2.9009	1.01609	0.590679	1.27734	0.361738	0.258818	0.244132	0.620181	1.7248	2.644	0.930236	0.885513	2.80466	0.70651	0.273141	0.257449	0.321751	0.562878	0.415838	0.401182	0.743811	2.16893	FALSE	TRUE	FALSE	FALSE
ENSG00000105327	BBC3	-0.0509531	-0.0876739	-0.0677359	0.740443	1.07089	0.425052	-0.0551016	-1.3505	0.881758	26.6102	31.8684	47.227	43.6943	24.7083	11.1535	3.96358	2.34449	23.8762	27.3511	34.364	50.8825	23.4096	13.6175	8.21304	5.24766	5.98492	14.8255	FALSE	FALSE	FALSE	FALSE
ENSG00000061918	GUCY1B3	-2.20414	-1.27948	-0.120802	-1.14652	-1.40774	-0.630029	-1.26855	-1.71968	-1.30852	0.00874291	0.0351147	0.133754	0.55511	1.87172	4.10788	1.64363	0.965263	1.50496	0.0525345	0.0958086	0.167558	1.11605	4.94458	6.55052	3.92461	3.29508	3.74867	FALSE	FALSE	TRUE	FALSE
ENSG00000093072	CECR1	-0.0972114	-0.0485241	-0.182156	-0.89212	-1.0756	-1.54998	-2.80261	-3.6041	-3.52697	34.6524	30.399	17.4162	6.22805	8.83474	3.2421	1.46022	0.757089	1.91921	38.9567	31.6924	19.0454	11.5981	19.6655	9.85147	10.7626	14.2343	23.3585	FALSE	TRUE	FALSE	FALSE
ENSG00000142156	COL6A1	-0.285252	-0.00343393	-0.286962	-0.607841	-1.17674	-0.257921	2.26966	2.99642	2.42008	2.26536	2.26112	1.64461	4.70416	6.89904	18.1225	38.5522	26.7116	11.7187	2.50281	2.20132	1.73473	8.23851	18.1689	21.5522	7.39671	3.16054	3.1589	FALSE	TRUE	FALSE	FALSE
ENSG00000160185	UBASH3A	-0.140644	-0.159088	-0.989793	-0.779509	-1.21696	-1.51882	-1.37212	-2.05626	-1.47914	37.8284	29.4064	16.3658	37.604	30.7465	18.1055	7.51083	4.24724	9.77543	41.774	33.4398	31.9283	59.0382	69.4483	52.4099	20.128	20.0606	23.9109	FALSE	TRUE	TRUE	FALSE
ENSG00000177494	ZBED2	0.35203	0.00914152	0.169225	0.647998	1.81915	1.83553	1.45095	1.33422	0.889152	9.21183	7.66412	8.09334	10.7344	37.3282	170.271	358.416	384.379	388.251	7.13791	7.67463	7.40727	6.62936	8.94883	49.1053	146.953	182.815	240.433	FALSE	TRUE	FALSE	FALSE
ENSG00000066230	SLC9A3	-0.496053	-0.31784	-0.0024588	-0.496108	-1.12728	-1.84224	-1.81332	-1.99682	-1.33701	5.94702	4.44445	3.19267	4.38289	4.4388	5.92791	9.32933	3.89652	3.65776	8.24589	5.51971	3.28705	6.53461	9.82185	21.2943	33.7562	19.6514	9.72625	FALSE	FALSE	FALSE	FALSE
ENSG00000156675	RAB11FIP1	0.108034	0.298385	0.382691	0.757749	1.17515	0.928125	0.181567	-0.467653	-0.308657	27.8477	31.6732	19.0426	40.6919	103.392	94.8146	60.3297	69.7443	92.1447	24.031	27.2809	14.9985	23.1191	38.2059	51.0703	57.7926	82.8981	112.389	FALSE	TRUE	TRUE	FALSE
ENSG00000167261	DPEP2	-0.266114	-0.218801	-0.574935	-0.656667	-1.39564	-1.39961	-0.993019	-0.14095	0.0383382	35.7472	26.3487	8.30429	3.5882	2.3657	1.43449	1.46021	1.62115	1.92376	43.6649	30.938	12.2169	4.59083	7.59976	3.08083	4.2216	1.92317	1.66379	FALSE	FALSE	FALSE	FALSE
ENSG00000165591	FAAH2	0.290847	0.133098	0.243073	0.967766	1.29503	0.273348	0.298162	0.0411071	0.230992	11.3201	11.6917	14.5315	7.13431	6.67841	5.22385	4.38407	2.41771	6.81472	11.2764	9.72731	11.9026	3.9308	3.01621	4.59654	3.4204	2.58702	6.41529	FALSE	FALSE	FALSE	FALSE
ENSG00000105810	CDK6	0.204517	0.0192572	0.312795	0.633263	1.07114	1.45827	1.24228	0.616127	0.647969	42.3941	32.4264	11.0798	67.6789	90.8037	198.187	217.233	160.155	184.985	33.679	29.9447	9.76988	41.3314	42.0796	72.6564	103.711	104.08	104.475	FALSE	TRUE	FALSE	TRUE
ENSG00000101665	SMAD7	0.487733	-0.230195	-0.0844857	0.409883	1.04518	1.07566	1.04123	1.20863	1.80542	150.677	221.123	90.7505	21.395	12.0172	14.8242	17.4159	19.187	36.1566	120.395	255.98	101.147	16.7446	7.31025	6.23944	7.51102	6.95662	9.00526	FALSE	TRUE	FALSE	TRUE
ENSG00000240891	PLCXD2	-0.0227843	0.0324743	0.0169335	0.0390002	1.02179	0.677936	0.556241	0.115174	0.326987	31.2405	36.4608	39.5648	19.5221	21.4785	17.0524	10.3134	7.72885	13.7938	31.1887	34.5605	39.6043	19.8997	10.6029	11.5936	7.35532	7.19222	13.2598	FALSE	FALSE	FALSE	FALSE
ENSG00000116106	EPHA4	-0.00310355	0.061035	-0.869027	-0.260224	-1.05463	-0.0144016	-0.14235	0.190196	1.38489	29.408	26.0953	17.9973	8.05266	3.37845	3.22507	2.65191	1.51192	2.78089	28.7679	29.0555	28.3057	8.61557	7.17648	3.45549	2.51364	1.11831	1.32732	FALSE	FALSE	FALSE	FALSE
ENSG00000105255	FSD1	-0.146009	-0.517179	-0.403883	0.931021	1.4161	0.674493	0.743385	0.845862	0.955671	1.56197	0.935023	0.52016	1.16256	3.31372	9.41461	25.1403	31.384	37.9573	1.69619	1.37381	0.714774	0.676742	1.2389	5.78749	15.0105	17.8162	19.3067	FALSE	TRUE	FALSE	FALSE
ENSG00000117322	CR2	0.0463959	-0.13685	-0.415228	-0.234061	-1.4186	-1.50145	-1.99855	-1.43798	-1.20166	3.83772	2.66785	1.26835	0.75052	0.554058	0.659275	1.30139	0.884407	0.429019	3.72482	2.77644	2.1475	0.932575	1.5119	1.87877	5.35403	2.91542	0.668184	FALSE	FALSE	FALSE	FALSE
ENSG00000172578	KLHL6	-0.0611838	0.190043	-0.00250565	0.531274	1.08644	0.648706	0.0302559	-0.20023	0.271933	24.6401	32.3583	83.3533	81.7407	69.8899	44.5767	27.2699	22.1848	52.5057	25.0625	27.9279	83.1944	54.3649	32.2362	26.9087	25.6279	25.4907	47.9294	FALSE	FALSE	TRUE	FALSE
ENSG00000033170	FUT8	0.245796	0.111352	0.231064	0.452607	1.13761	0.836551	1.00804	0.70299	0.507271	12.6676	14.8532	4.1944	47.3868	37.9409	30.1406	46.2746	51.1827	63.7339	11.622	13.1478	4.127	31.8087	17.3605	17.2936	23.6253	30.3729	43.2543	FALSE	TRUE	TRUE	TRUE
ENSG00000175040	CHST2	-0.0191535	-0.135395	-0.541193	-0.868059	-1.18338	-2.61058	-2.7294	-2.53817	-1.7314	9.08293	9.1304	7.94185	13.9011	13.649	11.6936	10.0917	8.37278	12.4523	8.9769	10.0123	11.7559	25.1609	31.9892	71.791	68.389	49.3986	39.0592	FALSE	FALSE	FALSE	FALSE
ENSG00000176170	SPHK1	-0.153602	0.717439	0.47138	0.22291	1.23995	1.27224	1.15093	0.677434	1.50258	1.25351	3.81425	18.4664	14.5868	11.1708	17.9241	10.0403	4.69769	6.98003	1.33123	2.31314	13.2667	12.7431	5.02363	7.22147	4.65499	2.56236	2.3349	FALSE	FALSE	TRUE	TRUE
ENSG00000226380	AC058791.1	-0.0287694	0.155694	0.848737	0.870509	1.04887	1.57263	1.72687	0.842369	0.825438	1.88127	1.78303	4.45039	5.163	7.96448	11.1342	5.72022	2.67963	1.31122	1.72554	1.6847	1.96005	2.64254	3.5874	3.02333	1.56634	1.58861	1.07255	FALSE	FALSE	FALSE	FALSE
ENSG00000213160	KLHL23	-1.01355	0.481568	0.110622	-0.253226	1.33302	0.687225	0.242593	0.14148	0.211785	0.185304	0.391699	0.694085	1.58288	3.95861	6.01526	12.464	12.0004	7.7906	0.158205	0.434586	0.476025	1.65725	1.60602	3.66595	8.47033	10.5925	5.93718	FALSE	FALSE	FALSE	FALSE
ENSG00000183780	SLC35F3	0.127878	-0.0484911	-0.855036	-1.05957	-1.26091	-1.46823	-1.15693	-0.615057	-1.1436	0.248162	0.194732	0.169247	1.9506	2.13968	1.55101	2.62967	9.16571	12.2775	0.2505	0.212057	0.332224	3.87432	5.19106	4.35251	5.88719	14.3261	33.478	FALSE	FALSE	FALSE	FALSE
ENSG00000090104	RGS1	0.70694	0.952435	0.194821	1.10112	1.01022	1.8609	2.44539	0.0446119	-0.370726	1100.55	664.413	110.613	128.301	47.7176	27.7293	18.4705	10.2614	24.7943	667.181	373.74	113.365	49.1117	23.581	5.34118	2.98345	9.73604	37.7738	FALSE	TRUE	TRUE	TRUE
ENSG00000164611	PTTG1	0.0963882	0.0654975	-0.476624	-0.410925	-1.31561	-0.802983	-0.192148	0.0422477	0.0891771	3.27011	4.056	2.87865	6.53313	7.88946	10.4033	17.4734	80.3566	125.886	2.83284	3.77213	4.41643	10.758	22.4831	20.1018	18.2095	81.2474	116.962	FALSE	FALSE	FALSE	FALSE
ENSG00000235008	RP3-497J21.1	-0.153187	0.0710592	-0.62213	-0.793951	-1.15702	-1.07757	-0.842973	-0.749655	-1.03123	2.29476	2.46986	2.75279	7.96504	6.35935	2.92567	1.87817	2.39038	2.42033	2.46946	2.39639	4.7299	13.6373	14.3958	6.30777	3.39597	3.98215	4.89006	FALSE	FALSE	FALSE	FALSE
ENSG00000003096	KLHL13	0.0704677	-0.449468	1.42013	-1.44455	-1.86656	-3.065	-3.47538	-2.2975	-0.959081	0.195826	0.186616	0.261618	0.099453	0.327974	0.59137	0.779774	1.12934	0.911062	0.163937	0.242394	0.060605	0.264849	1.21452	5.06238	8.66383	5.93766	1.75018	FALSE	TRUE	FALSE	FALSE
ENSG00000124762	CDKN1A	0.666484	0.891324	0.597268	0.225438	1.31307	2.28896	2.39297	1.84091	1.56266	61.2007	154.542	201.387	83.0491	79.4583	92.3541	113.307	87.2018	184.454	42.0114	85.5559	148.677	62.4663	35.2178	19.776	24.0537	26.9194	66.0232	FALSE	TRUE	FALSE	FALSE
ENSG00000183734	ASCL2	0.119513	-3.48127	0.0660866	0.532793	1.86	1.56965	2.45294	2.32115	1.81108	0.0159072	0	0.255399	1.6465	1.86084	3.36125	0.947238	0.936254	0.662495	0.0147969	0.0417306	0.23922	0.965133	0.504878	1.12716	0.160693	0.186856	0.190434	FALSE	FALSE	FALSE	FALSE
ENSG00000169902	TPST1	-0.0136905	-0.00303402	0.70865	0.52113	1.84819	0.991757	1.98132	1.00032	1.27093	1.31443	1.52073	2.3517	2.98267	2.02926	2.91431	4.33926	2.81815	5.4139	1.40278	1.55069	1.38302	2.06078	0.693942	1.65167	1.02546	1.5376	2.03498	FALSE	FALSE	TRUE	TRUE
ENSG00000154027	AK5	-0.0378591	0.00877945	-0.574691	-0.418109	-1.27468	-1.10616	-1.85206	-0.886747	0.43454	15.3573	11.9063	3.05105	1.60338	1.89188	1.77813	1.32054	0.656523	1.27051	18.3175	13.8448	5.34829	1.98883	6.92096	4.90283	6.61016	1.22563	0.772737	FALSE	FALSE	FALSE	FALSE
ENSG00000140538	NTRK3	0.236447	-0.467544	0.439225	0.697971	1.34026	1.44519	3.29136	3.24116	4.43949	0.376977	0.349864	0.17607	1.12752	3.32199	5.66061	10.4208	7.85179	19.2393	0.235213	0.21718	0.158567	0.602605	1.20461	2.10142	0.969683	0.919443	2.03541	FALSE	TRUE	TRUE	FALSE
ENSG00000160200	CBS	0.382105	-0.610657	0.515306	0.0886538	1.06004	1.13925	0.667603	-0.114668	-0.0843699	0.784158	0.522609	1.27815	3.33913	5.85329	10.728	11.9603	20.6382	77.424	0.784766	0.817828	1.32937	3.75841	2.67923	5.5257	9.37055	24.714	77.8755	FALSE	FALSE	FALSE	FALSE
ENSG00000102174	PHEX	0.0786803	-0.618923	0.014651	-0.920146	-1.42606	-1.82679	-2.06506	-1.60214	-1.65874	0.202472	0.122859	0.173044	0.795597	2.41478	6.95534	4.74718	3.64439	2.92992	0.177499	0.182224	0.123839	1.08624	6.63312	23.8054	17.8931	10.904	7.57867	FALSE	TRUE	FALSE	FALSE
ENSG00000172548	NIPAL4	0.2871	1.09822	0.610623	-0.129042	1.06973	2.05632	3.11274	4.23416	4.19542	0.266306	0.512022	4.1399	9.03007	9.19426	6.44294	7.76241	9.16014	6.55461	0.211814	0.30543	2.29259	6.9777	4.41453	1.72895	0.86212	0.505058	0.331393	FALSE	TRUE	FALSE	FALSE
ENSG00000160183	TMPRSS3	-0.0826562	-0.508971	-0.342453	-0.831124	-1.00087	-1.36532	-0.678118	-1.02925	-0.251903	1.26329	0.652714	0.602286	1.57202	1.8064	2.32755	1.98162	2.03017	8.78527	1.35191	1.18325	0.932377	3.03293	4.466	5.68892	3.48936	3.9294	11.6151	FALSE	FALSE	TRUE	FALSE
ENSG00000116299	KIAA1324	0.00823062	0.174853	-0.573152	-0.703815	-1.49741	-1.36854	-0.536747	-0.687062	-0.130283	1.24896	0.937571	0.565999	1.26998	1.47336	3.53368	1.4639	1.45404	1.52618	1.15515	1.10053	1.29844	1.78677	3.81609	7.28883	2.05301	2.08423	1.67699	FALSE	FALSE	FALSE	FALSE
ENSG00000173801	JUP	-0.124346	-0.00456022	-0.83286	-0.822472	-1.01264	-0.727017	-0.542564	-0.920963	-0.514212	8.14443	7.45995	4.34771	1.76432	2.05928	1.47643	1.80193	1.08141	2.12053	8.40601	7.41853	6.5614	2.67634	4.20263	2.16543	2.67769	2.68322	3.28252	FALSE	FALSE	TRUE	FALSE
ENSG00000166793	YPEL4	-0.259258	-0.345339	-0.825331	-0.992994	-1.39958	-1.12554	-1.54648	0.141896	0.474706	6.08134	7.13127	2.61531	2.47671	0.854373	0.172309	0.0397978	0.0771849	0.385384	7.03174	7.59102	4.01253	3.1012	2.32023	0.454909	0.193407	0.0491483	0.293096	FALSE	FALSE	FALSE	FALSE
ENSG00000196407	THEM5	0.0381582	-0.380515	0.335339	0.137237	1.07227	1.15773	0.907036	1.31943	1.31552	0.480686	0.299649	0.768966	3.50798	7.0583	15.445	20.8653	38.1312	37.9657	0.387184	0.398835	0.621336	3.07349	3.42106	6.88952	11.3005	15.7228	15.8884	FALSE	FALSE	FALSE	FALSE
ENSG00000087589	CASS4	0.110432	-0.0649942	-0.574524	-0.853013	-1.06755	-1.22928	-0.807332	-1.19902	-0.964431	15.6766	12.5519	2.46537	2.81274	2.02172	1.01375	0.994727	0.569153	1.16292	15.4165	13.4692	3.55367	4.46146	3.85777	2.15196	1.70335	1.43854	2.08567	FALSE	FALSE	TRUE	FALSE
ENSG00000225889	AC074289.1	-0.339728	-0.381746	-0.229563	-0.350272	-1.3074	-1.92518	-2.99067	-2.26652	-1.59517	6.31154	5.06123	3.55206	2.53575	1.21631	0.375437	0.256953	0.354244	0.584706	9.55735	7.4598	4.37919	2.10135	2.82763	1.44362	2.62051	1.79194	1.98615	FALSE	FALSE	FALSE	FALSE
ENSG00000148288	GBGT1	-0.835845	0.734805	0.427397	0.240952	1.19954	0.728677	0.804371	1.13165	1.00812	0.374261	0.357018	0.687364	13.4326	5.3891	7.0309	5.88065	10.8742	9.22577	0.571149	0.348121	0.661259	3.21855	2.23993	3.79146	7.78991	2.78909	4.64096	FALSE	FALSE	FALSE	FALSE
ENSG00000213005	PTTG3P	0.715847	-0.492325	-0.298892	-0.966059	-1.37566	-0.733277	-0.388589	0.0989237	0.114323	0.964493	1.08887	1.05478	1.50021	2.30536	3.42796	5.13591	24.1155	37.0877	0.589042	1.58757	1.39721	3.35824	6.03427	5.68089	6.69833	22.7438	33.6727	FALSE	FALSE	FALSE	FALSE
ENSG00000234614	AL450992.2	0.52683	0.0966282	0.0915353	0.134941	1.06911	1.19467	0.911662	1.43223	1.37381	0.57452	0.44059	1.04018	8.17771	12.8561	33.0227	43.8498	71.0784	67.1266	0.401774	0.440025	1.03419	6.68651	6.264	14.2911	23.3402	26.7236	26.1999	FALSE	FALSE	FALSE	FALSE
ENSG00000159958	TNFRSF13C	-0.201001	-0.140226	0.135492	0.953203	1.28916	1.56289	0.525852	-1.02396	-0.0428432	4.36676	4.85199	5.4811	7.73174	5.88284	2.71949	1.09589	0.717914	1.2475	4.92424	5.4041	5.16911	3.91909	2.3981	0.974381	0.744056	1.48097	1.20456	FALSE	FALSE	TRUE	TRUE
ENSG00000100346	CACNA1I	-0.238965	-0.111321	-0.505208	-0.322725	-1.17912	-1.6866	-1.67243	-0.405777	0.569914	7.5253	7.13939	2.45969	0.431689	0.302788	0.111659	0.229043	0.106977	0.193997	8.72137	7.8154	3.17224	0.396284	0.715804	0.348564	0.311941	0.145954	0.11694	FALSE	FALSE	FALSE	FALSE
ENSG00000186049	KRT73	-0.141157	-0.0474759	-0.406675	-0.981764	-1.82903	-1.64653	-1.81316	-0.527162	0.0526223	11.0419	7.84826	2.07611	0.613136	0.393411	0.441034	0.316358	0.121934	0.113097	10.821	8.21769	2.53016	1.18465	1.34734	0.975512	0.930933	0.250108	0.16148	FALSE	FALSE	FALSE	FALSE
ENSG00000115607	IL18RAP	-0.182812	0.582318	0.944761	-0.616561	-1.00162	-1.83065	-0.4652	0.344045	-0.485463	0.661124	1.45696	5.13064	3.72848	6.72779	3.3504	2.42903	4.7582	4.87881	0.550919	1.05574	2.71067	6.55856	13.7111	13.3593	2.77227	3.66313	6.8898	FALSE	FALSE	FALSE	FALSE
ENSG00000182272	B4GALNT4	-0.191385	-0.259957	-0.079931	0.688993	1.09139	1.40672	0.0455769	0.0181137	0.352129	3.31258	3.14513	2.34338	1.99459	2.65763	2.98936	2.24284	1.00405	0.841715	2.88918	4.31999	2.29431	1.4724	0.780757	1.15612	2.46861	0.666235	1.09814	FALSE	FALSE	TRUE	FALSE
ENSG00000140807	NKD1	-0.036887	0.07253	-0.619985	-0.446154	1.18299	2.15698	2.07994	1.63845	2.52997	2.70648	2.45744	12.0147	5.04282	3.64688	2.04082	4.09253	2.47229	3.63638	2.74136	2.41848	18.0568	9.19535	1.88795	0.451929	0.971506	0.818418	0.603631	FALSE	FALSE	FALSE	FALSE
ENSG00000104267	CA2	0.342859	-0.479772	-0.838957	-0.421943	1.24955	2.27171	2.18475	1.37861	1.56745	1.10163	2.08028	8.30196	3.55905	3.68231	4.6101	10.2007	7.224	8.13208	0.819695	3.52166	15.8692	4.93762	1.46848	0.81996	2.10801	2.77687	2.74831	FALSE	FALSE	TRUE	TRUE
ENSG00000232530	RP1-102K2.6		1.50394	0.120384	2.49289	2.67677	3.66674	1.99254	1.82159	1.34837	0	0.0759908	0.114841	0.256482	1.02116	1.4025	1.32703	1.85445	2.24905	0	0.0276664	0.125083	0.0390127	0.154654	0.0805051	0.284338	0.545764	0.733524	FALSE	FALSE	FALSE	FALSE
ENSG00000170190	SLC16A5	-0.230204	-0.238034	-0.73475	-0.405145	-1.08149	-0.553047	-0.0929063	0.00676074	0.0353578	6.53215	4.18164	1.03533	1.31414	1.37053	1.40584	2.0078	2.56555	4.03346	7.66091	5.07449	1.65999	1.57752	3.11238	2.01949	2.39881	2.53555	3.99866	FALSE	FALSE	FALSE	FALSE
ENSG00000138772	ANXA3	-0.687359	-0.582825	0.542097	0.732897	1.83587	0.433815	-0.74818	-0.573122	-0.847848	1.15594	1.14672	2.45251	3.73799	7.86376	6.83117	4.66902	7.26613	23.7599	2.166	2.34136	2.40229	3.50682	2.74377	5.64954	6.94599	9.19925	38.5191	FALSE	FALSE	TRUE	TRUE
ENSG00000250274	CTB-114C7.4	1.38465	0.99334	0.237004	-0.601189	1.06408	1.72575	3.19647	3.18034	4.09471	0.132	0.801771	2.75652	1.99383	2.47922	3.66568	3.69276	2.47493	2.58285	0.0484962	0.415501	2.32778	2.21739	1.17879	1.09476	0.3971	0.273033	0.153896	FALSE	FALSE	FALSE	FALSE
ENSG00000152104	PTPN14	0.606859	0.157007	-0.384729	-1.00559	-1.17611	-0.939136	-0.725258	-0.539251	0.218967	0.121085	0.0588691	0.154703	0.430859	0.453192	0.351349	0.743188	1.57225	4.05314	0.0578472	0.173667	0.158186	0.729416	0.923081	0.685045	1.22137	2.29211	3.49817	FALSE	FALSE	FALSE	FALSE
ENSG00000127951	FGL2	0.186781	0.00660657	-0.466135	-1.04761	-1.21863	-1.59068	-2.19916	-1.88088	-3.18761	2.10804	2.20408	1.62694	1.04162	1.27168	0.461755	0.064572	0.0674184	0.157557	1.81964	2.2264	2.20816	2.36218	3.06044	1.3163	0.315479	0.264718	1.41141	FALSE	FALSE	FALSE	FALSE
ENSG00000075673	ATP12A	1.49986	1.66667	1.7753	-1.34983	-2.39608	-2.23162	-1.59667	-1.30966	-1.39426	0.0350115	0.0400993	0.0620175	0.0197734	0.0507752	0.172008	0.965399	1.74371	4.24852	0.0105492	0.0131193	0.0158671	0.0563042	0.278453	0.788559	2.91679	4.25025	7.11301	FALSE	FALSE	FALSE	FALSE
ENSG00000123219	CENPK	-0.030874	-0.0666924	-0.10627	-0.659539	-1.01338	-0.274423	-0.00569809	-0.0815277	-0.276738	16.3469	12.131	9.96021	2.9851	3.24292	9.32754	38.1238	41.3146	49.0767	13.8673	12.5477	10.9485	5.33786	6.432	10.6604	37.6151	43.8592	62.3829	FALSE	FALSE	FALSE	FALSE
ENSG00000254088	CTD-3083F21.5	0.43532	0.624764	0.816381	0.634693	1.06462	0.0821631	0.203407	-0.794425	-0.601223	16.783	24.8538	7.91978	2.79389	3.55798	1.70501	1.68788	1.35827	3.50369	12.1252	16.3393	4.55719	1.85208	1.72714	1.62635	1.45634	2.40313	6.542	FALSE	FALSE	FALSE	FALSE
ENSG00000183484	GPR132	0.300322	0.34042	0.163441	0.355493	1.05729	2.06626	2.49583	2.42053	2.34346	81.1361	131.026	42.4439	18.4089	18.0023	21.6069	24.8382	23.4753	37.9551	63.6378	101.109	37.6966	16.3216	9.98641	4.80297	4.83115	4.42763	7.02432	FALSE	TRUE	FALSE	FALSE
ENSG00000175544	CABP4	-0.289059	-0.310035	-0.034016	-0.29473	-1.40953	-1.05438	0.0858845	-1.57564	-0.480301	8.40746	6.33854	8.92682	4.38527	1.44623	0.227221	0.43556	0.0992291	0.631794	11.5845	9.2259	8.05566	4.64225	4.94648	0.707485	0.393299	0.327337	0.737123	FALSE	FALSE	FALSE	FALSE
ENSG00000155099	TMEM55A	-0.112343	-0.112765	-0.933563	-1.05646	-1.11638	-0.607238	-0.115254	-0.193767	0.0448836	7.07488	4.82215	1.65281	2.49349	2.44094	4.00207	8.36924	9.68342	11.9409	6.74659	4.90271	3.35726	5.07724	5.33985	6.25338	8.09813	10.1321	10.8403	FALSE	FALSE	FALSE	FALSE
ENSG00000141655	TNFRSF11A	0.190133	0.217156	-0.0588655	0.523762	1.14323	1.56614	1.80781	1.03241	0.545885	0.16447	0.129858	0.422464	1.48791	1.67491	4.13781	11.9703	9.85351	10.9732	0.1399	0.10892	0.438599	1.03996	0.76695	1.40128	3.42219	4.88646	7.49705	FALSE	FALSE	FALSE	FALSE
ENSG00000168280	KIF5C	0.476262	0.295163	0.923891	0.621337	1.40766	1.13698	1.53158	2.08916	1.99181	0.270508	0.160548	0.326749	0.355069	0.828497	1.01768	2.71174	9.46159	22.4873	0.201835	0.169364	0.198587	0.177876	0.272846	0.445791	1.20101	2.62421	7.32258	FALSE	TRUE	TRUE	FALSE
ENSG00000154978	VOPP1	0.274681	-0.00679301	0.822536	0.971476	1.23863	1.18879	1.21196	0.644124	0.845511	6.43863	5.18307	8.59574	7.18823	4.04482	7.95609	7.8211	10.7927	10.9454	5.67543	5.8153	3.57169	2.37119	1.91584	3.43984	2.9167	6.80127	4.57769	FALSE	TRUE	FALSE	FALSE
ENSG00000175857	GAPT	0.352884	0.78797	-0.886058	-0.896629	-1.09367	-1.85706	-0.943201	-1.43473	-0.884761	0.866242	1.51658	1.70355	3.02778	2.2611	0.543572	0.534462	0.36737	0.386105	0.804665	0.865842	2.78791	4.76847	4.52317	2.0384	0.954062	0.943186	0.672703	FALSE	FALSE	FALSE	FALSE
ENSG00000180263	FGD6	0.114879	0.229801	0.439036	0.296732	1.09788	0.865378	0.844577	-0.0124399	0.71373	1.66881	2.4708	3.91875	0.8796	0.669161	0.570256	1.02291	0.912473	1.45504	1.53756	1.71824	3.83223	0.638882	0.331713	0.299174	0.712126	0.829066	1.02132	FALSE	FALSE	TRUE	FALSE
ENSG00000104375	STK3	0.412914	0.0871583	0.857546	0.735784	1.04222	0.483548	0.668964	0.685368	0.426642	0.760611	0.717515	0.671392	2.04049	2.89596	3.47854	8.42806	7.45578	11.8826	0.732317	0.930103	0.300893	1.41235	1.27354	2.79517	4.59653	6.16503	9.37168	FALSE	FALSE	FALSE	FALSE
ENSG00000103855	CD276	2.41515	1.31114	-1.59545	-1.43038	-2.65656	-1.25031	-1.51157	-1.39609	-0.958585	0.0199077	0.0768307	0.0108243	0.149527	0.0776623	0.33155	0.341937	1.28035	0.807334	0	0.0206961	0.0518042	0.498735	0.427306	0.492119	1.17584	3.76278	1.5234	FALSE	TRUE	FALSE	FALSE
ENSG00000167083	GNGT2	-0.0160383	0.632428	0.467312	-0.206837	1.46814	0.52348	0.437607	0.00448602	-0.12969	1.19175	1.56151	2.47613	2.3001	4.19862	7.24748	20.3379	21.1409	24.7364	1.18941	0.867721	1.78953	2.63556	1.42593	5.05972	15.2626	21.8066	27.7218	FALSE	FALSE	TRUE	FALSE
ENSG00000196189	SEMA4A	-0.217454	-0.031925	-0.802781	0.727989	1.18488	2.06847	1.72849	1.44937	0.760336	1.22578	0.862534	0.816737	2.53819	3.18329	2.69361	2.51479	4.68024	8.60578	1.2165	1.20044	1.63213	2.15149	1.33802	0.776326	0.808629	1.37026	5.27694	FALSE	FALSE	TRUE	TRUE
ENSG00000188290	HES4	0.0293623	-0.585013	-0.202196	-0.593069	1.08422	1.61078	1.09129	1.09808	1.85375	5.0869	3.73856	3.79674	1.97084	2.7028	1.85101	0.450238	0.325503	1.55531	4.46435	5.34444	4.83143	2.8897	1.51477	0.579865	0.238319	0.109622	0.323326	FALSE	FALSE	FALSE	FALSE
ENSG00000161055	SCGB3A1	-0.298446	0.537094	0.220853	-0.0649126	-2.16842	-2.08708	-2.11771	-3.03215	-4.19624	2.52803	2.58683	1.29172	1.31593	0.424367	0.206569	0.469713	0.133243	0.0366775	3.40815	1.97436	1.08217	1.22519	1.57882	0.932456	1.62865	1.51304	1.32018	FALSE	FALSE	FALSE	FALSE
ENSG00000149557	FEZ1	0.478176	-0.447483	-0.390587	-0.507484	-1.12275	0.404551	0.855739	1.0606	2.19687	0.382492	0.224505	0.337787	0.820766	1.29077	2.17859	0.5249	0.159794	1.61603	0.321025	0.256619	0.324195	0.788072	2.66061	1.50068	0.364823	0.141867	0.28697	FALSE	FALSE	FALSE	FALSE
ENSG00000197249	SERPINA1	-0.719507	0.0708539	-0.357526	0.314911	1.01	0.817528	2.21205	1.36788	2.10771	2.46169	4.49174	4.44351	5.3376	4.4171	1.4643	0.794784	1.29967	3.0479	3.18539	5.6238	5.10753	4.5382	2.35539	0.872026	0.194751	0.425041	1.7527	FALSE	FALSE	FALSE	FALSE
ENSG00000163293	NIPAL1	-0.706993	-0.748332	0.898101	1.05903	1.13931	1.61865	1.74105	1.96889	1.81401	0.498924	0.366145	1.18817	2.08807	2.73457	5.10248	6.36524	4.21957	3.48733	0.855527	0.778151	0.670866	1.11725	2.00358	2.52295	2.634	1.96277	1.57029	FALSE	TRUE	TRUE	FALSE
ENSG00000141013	GAS8	-0.279257	0.513116	0.886351	1.08354	1.02913	1.08327	0.819516	0.229175	0.0683901	1.24144	1.46211	1.67211	1.85943	2.30049	2.71049	3.48152	3.65813	2.6149	1.32587	1.15505	0.92544	0.848805	1.06758	1.4044	2.13598	2.93504	2.5488	FALSE	TRUE	FALSE	FALSE
ENSG00000159231	CBR3	0.093997	0.2559	-0.47403	0.0344141	-1.3246	0.0915605	0.032578	-0.262818	-0.349636	3.23832	3.97645	1.33461	2.90458	0.712046	3.74993	6.32686	11.9032	17.3011	3.02293	3.33496	1.77163	1.54993	1.82975	3.55237	6.1637	14.4828	21.5367	FALSE	FALSE	FALSE	FALSE
ENSG00000256633	RP11-169D4.2	0.777235	1.63432	0.997939	0.398972	1.10056	0.241274	-0.671781	0.495921	1.33679	0.398167	0.527777	1.02996	4.26036	5.03633	4.50166	2.30298	2.42616	3.84282	0.218011	0.163431	0.525746	3.06991	2.34297	3.87003	3.65986	1.75484	1.571	FALSE	FALSE	FALSE	FALSE
ENSG00000120708	TGFBI	-0.308884	-0.0595593	-0.0785696	-0.44857	1.2045	0.26572	1.70037	3.79279	8.39411	1.23068	2.01879	1.74575	2.4125	1.62347	0.416557	0.440704	2.41607	5.09843	2.28351	3.18334	1.90604	2.34304	0.382958	0.281088	0.245996	0.066328	0.0285027	FALSE	FALSE	FALSE	FALSE
ENSG00000136960	ENPP2	0.270024	0.2189	0.220272	0.363361	1.03455	0.782866	-0.586331	-1.53363	-1.04022	6.39241	7.0018	12.0814	1.4556	1.47798	1.16438	0.500837	0.611424	1.33275	4.29759	6.74612	9.16722	1.27868	0.796232	0.978584	0.826696	1.61994	4.89536	FALSE	FALSE	FALSE	FALSE
ENSG00000116983	HPCAL4	-0.234705	-0.120913	-0.677295	-0.930395	-1.06494	-1.66529	-0.542168	0.882358	0.090743	8.6991	14.9624	13.0743	5.89926	1.98512	0.616917	0.315849	0.814034	0.353749	10.4435	16.4491	20.5781	9.85638	3.95941	2.0655	0.482707	0.489858	0.371171	FALSE	FALSE	TRUE	FALSE
ENSG00000211825	AE000661.7		3.73502	-3.0236	-1.8311	-5.88962	4.54978	-0.298526	3.15143	0.167002	0	1.12199	0	0.336472	0	1.88158	2.24828	0.598207	1.36185	0	0	0.674701	1.42716	4.19359	0	2.89821	0	1.17522	FALSE	FALSE	FALSE	FALSE
ENSG00000249667	RP11-213G21.1	-0.0431943	-0.0688199	-0.50233	-1.44445	-2.01226	-2.07729	-3.07039	-4.41265	-2.3329	4.16513	3.08518	0.506	0.282854	0.226383	0.0854033	0.0226055	0	0.0289173	4.22641	3.28253	0.737599	0.789969	0.925018	0.346473	0.224424	0.104605	0.122639	FALSE	FALSE	FALSE	FALSE
ENSG00000143674	RP5-862P8.2	-0.0301795	0.224726	-0.0732838	0.402024	1.37638	0.758375	0.73238	0.342094	1.21921	0.17875	0.195494	0.27768	0.296964	0.346745	0.465744	0.667925	1.23694	4.81228	0.175133	0.143279	0.299833	0.217259	0.13756	0.282657	0.397142	1.06736	1.68278	FALSE	FALSE	FALSE	FALSE
ENSG00000175514	GPR152	-0.429779	-0.491603	-0.129452	-0.377919	-1.18559	-0.189647	-1.54954	-0.341082	-0.619337	3.04365	2.74512	2.7662	2.03347	0.698756	0.217057	0.041469	0.111771	0.126973	4.01468	3.82894	3.33434	2.31035	1.68358	0.254617	0.129969	0.144499	0.196326	FALSE	FALSE	FALSE	FALSE
ENSG00000236977	AC010746.2	0.96485	-0.145451	0.371264	0.0424668	1.75446	-0.74809	1.54326	1.03827	2.17862	3.41808	2.00443	1.77324	0.66227	0.656244	0.284897	0.366044	0.314294	0.481753	1.66571	2.23869	1.39056	0.656728	0.186857	0.447658	0.130933	0.150949	0.102072	FALSE	FALSE	FALSE	FALSE
ENSG00000093009	CDC45	-0.093664	0.103394	-0.350843	0.198694	-1.13737	0.471306	0.244237	-0.038782	-0.166414	1.39554	1.77493	1.19131	0.870322	0.467606	6.60257	94.4458	79.8904	67.8423	2.41827	1.84248	1.42438	0.569573	1.1215	5.86118	81.8313	86.5978	82.2517	FALSE	FALSE	FALSE	FALSE
ENSG00000211956	IGHV4-34	-0.122532	1.06129	0.714905	0.448552	1.55772	0.349038	0.447611	0.755043	0.970581	1.00618	1.14852	1.89247	1.80294	2.04435	0.97482	0.872221	1.49132	3.05938	1.06129	0.566753	1.17065	1.3364	0.694697	0.758653	0.628608	0.88657	1.55534	FALSE	FALSE	FALSE	FALSE
ENSG00000256905	AC090571.1	0.328429	-0.728322	0.897539	-0.135792	2.87744	-0.741168	3.90841	1.36358	-1.64347	4.8214	1.75196	5.10757	1.27211	2.50728	0.209203	0.406711	0.668505	0.12376	3.66767	2.99983	2.96512	1.36215	0.326612	0.30213	0	0.233387	0.454949	FALSE	FALSE	FALSE	FALSE
ENSG00000181773	GPR3	0.543922	-0.763152	-1.39714	-1.40118	-1.35018	-0.0598074	0.229577	0.680576	0.561816	0.318062	0.151915	0.117542	0.2499	0.361024	1.75561	5.42516	2.9595	0.906466	0.205045	0.263688	0.370412	0.652585	0.918948	1.93423	4.74959	1.81562	0.554342	FALSE	FALSE	FALSE	FALSE
ENSG00000180758	GPR157	0.12443	-0.700061	0.6971	0.226347	1.45928	1.62071	2.91461	3.15743	3.36588	2.02813	0.883561	0.821669	0.523357	1.37938	2.90856	14.0564	21.9684	44.196	1.34376	1.14283	0.428508	0.455128	0.610985	0.961311	2.55564	2.2924	4.22481	FALSE	FALSE	TRUE	FALSE
ENSG00000246985	RP11-887P2.1	-0.0340145	0.411148	0.266694	0.560746	1.09264	0.058225	0.0800623	-0.350786	0.514761	4.03853	3.54962	1.48499	0.945124	0.97262	1.46733	2.00262	1.67605	5.44582	4.17898	2.32697	1.35062	0.40078	0.544823	1.12005	1.68357	2.11386	3.67122	FALSE	FALSE	FALSE	FALSE
ENSG00000228601	RPL39P	0.124456	-0.430667	0.289859	-0.933171	-1.73413	-1.20736	-2.07486	-2.49856	-1.23787	14.1471	12.2125	2.44305	1.81322	1.23857	0.873175	0.359783	0.195568	1.08315	12.8568	16.5932	1.98518	3.37543	3.9687	1.99302	1.84384	1.25026	2.3303	FALSE	FALSE	FALSE	FALSE
ENSG00000171476	HOPX	0.653837	0.234622	-0.444524	-1.02727	-1.58723	-0.02436	0.533869	0.903485	2.03671	1.82266	1.43587	0.605703	0.633091	0.562576	1.83952	11.4141	17.9496	37.4478	1.06637	0.853028	0.938526	1.20346	2.05115	2.08557	7.11063	21.7568	29.426	FALSE	TRUE	TRUE	TRUE
ENSG00000215475	SIAH3	0.16598	0.139366	-0.597542	0.500466	1.08638	2.22098	1.17211	0.776055	2.19394	6.36931	9.24573	3.50736	2.24497	0.853491	0.298718	0.650516	0.649421	0.931418	5.44322	7.92289	4.05891	1.20827	0.430435	0.073843	0.269806	0.436809	0.219089	FALSE	FALSE	FALSE	FALSE
ENSG00000241679	RP11-80H8.4	-0.0528828	-0.19921	-0.122074	-0.912511	-1.49264	-3.16898	-4.58141	-3.93499	-1.92072	3.37152	2.76982	1.43469	0.819391	0.585626	0.202152	0.0722628	0.077322	0.206416	3.34284	3.21128	1.60705	1.50963	1.55419	1.7197	1.79149	1.15224	0.827606	FALSE	FALSE	FALSE	FALSE
ENSG00000112799	LY86	0.6441	0.255355	-0.585368	-1.18631	-1.7229	-0.692006	-0.474561	-0.912422	0.215483	1.64199	1.10198	0.708341	0.384225	0.324734	0.607477	0.858932	1.18814	3.36028	0.950162	1.47126	0.784094	0.662761	0.946531	1.02025	1.20349	1.95931	2.44993	FALSE	FALSE	FALSE	FALSE
ENSG00000169583	CLIC3	-0.221641	0.210318	-0.0148097	-0.702797	1.03543	3.04438	4.71367	4.41265	6.38517	1.12092	1.6629	4.10395	2.44358	2.1388	2.57188	6.51093	4.81561	10.3059	1.43599	1.25662	3.70348	4.43149	1.10443	0.270414	0.280401	0.187177	0.0780936	FALSE	FALSE	FALSE	FALSE
ENSG00000169194	IL13	-0.0814042	-0.112961	0.736602	0.369155	1.65021	1.12059	0.884575	-2.34464	-3.93737	1.54986	1.32988	0.875871	0.490981	0.626812	0.939759	4.14278	1.0505	1.27931	1.52828	1.1846	0.660521	0.314868	0.218493	0.425219	2.0549	6.04686	20.9475	FALSE	FALSE	TRUE	FALSE
ENSG00000141665	FBXO15	0.145278	0.276132	0.436652	-0.0914104	-1.2269	-1.47424	-1.53837	-0.999499	0.131531	0.49141	0.408657	0.161188	0.173167	0.252907	0.377984	1.05706	1.96483	1.99801	0.456253	0.349972	0.125384	0.184414	0.572418	1.0527	3.13627	3.88667	1.79479	FALSE	TRUE	FALSE	FALSE
ENSG00000178999	AURKB	0.619491	0.274676	0.414113	-1.26241	-1.19651	-0.533193	0.653012	0.0736001	-0.0904316	1.14468	0.633668	0.451494	0.258068	0.4141	0.311133	22.6432	127.676	129.09	0.737837	0.642377	0.336669	0.739677	0.94198	0.449417	14.4585	121.927	135.081	FALSE	FALSE	FALSE	TRUE
ENSG00000129810	SGOL1	0.239141	0.0103375	-0.274279	-0.390693	-1.16711	0.241376	0.23589	-0.0298597	-0.293225	0.765748	0.772818	0.440533	0.367027	0.450427	2.31074	13.2866	29.3432	40.0992	0.542737	0.713064	0.523807	0.54612	1.15519	1.99832	11.6512	28.1978	47.0147	FALSE	TRUE	FALSE	FALSE
ENSG00000233261	NCRNA00264	-0.400803	-0.180985	-0.895105	-0.73821	-1.38746	-0.705701	-1.38376	-5.06505	1.30579	5.5604	2.99916	0.504899	0.662063	0.25908	0.187382	0.0891283	0	0.0398771	7.18159	3.34937	0.917691	0.891893	0.696485	0.277461	0.234869	0.116281	0.0151619	FALSE	FALSE	FALSE	FALSE
ENSG00000116096	SPR	0.570521		0.743739	1.63583	1.06578	0.578488	0.0629174	0.414488	1.52092	0.0717574	0	0.0623387	0.315376	1.18958	4.69588	5.43746	9.7096	9.82212	0.0451834	0	0.042949	0.127951	0.546131	3.30752	5.38732	7.57313	3.08365	FALSE	TRUE	FALSE	FALSE
ENSG00000169607	CKAP2L	0.623975	0.316404	-1.02872	0.102408	-1.59181	-0.420149	0.632711	0.252569	-0.112929	0.547847	0.288989	0.0714904	0.125532	0.167323	0.776251	11.3224	33.0445	41.4086	0.219938	0.324499	0.176489	0.143226	0.44486	0.817998	9.28753	28.1871	40.1164	FALSE	FALSE	FALSE	FALSE
ENSG00000133019	CHRM3	-0.219965	-0.114411	-0.258325	-1.4945	-1.83752	-1.42563	-0.719319	-1.0062	-0.561375	3.63453	2.29475	1.91077	0.282928	0.200598	0.231924	0.541172	0.516492	1.14182	3.83419	2.50055	2.53263	0.919221	0.799071	0.60151	0.945537	0.916129	1.89218	FALSE	FALSE	FALSE	FALSE
ENSG00000147883	CDKN2B	2.46681	0.786737	0.635884	0.09795	-2.83247	-0.915799	1.40268	0.787029	-1.01334	0.157441	0.103768	0.157955	0.253064	0.0446163	0.216575	0.37568	0.782755	1.09694	0.0226702	0.0851749	0.0714578	0.158771	0.358692	0.417103	0.0771827	0.493172	2.50957	FALSE	FALSE	FALSE	FALSE
ENSG00000105246	EBI3	-2.23885		2.96582	1.21195	1.01619	0.663911	1.69206	1.73467	1.60492	0	0	0.0435832	0.853583	1.8411	4.86817	26.4705	27.547	25.5442	0.0254812	0	0	0.314717	0.908402	3.18445	8.0166	8.46474	8.34741	FALSE	TRUE	FALSE	TRUE
ENSG00000238741	SCARNA7	0.522246	-0.0313397	-0.0532489	0.499072	1.09545	0.0361482	0.730959	-0.315728	0.0872772	4.0281	2.71274	3.19963	2.95419	2.96619	1.53403	1.68033	0.469369	0.237124	2.74673	2.77931	3.35955	2.12043	1.42321	1.44698	1.07203	0.580263	0.233304	FALSE	FALSE	FALSE	FALSE
ENSG00000134278	SPIRE1	0.251012	-0.592718	0.125966	0.114503	1.07313	0.688288	0.884047	1.06094	1.01164	0.197826	0.334867	0.375802	0.3889	0.863233	1.41245	2.26955	2.6178	6.09289	0.175995	0.345724	0.288664	0.528229	0.190707	1.25445	0.985484	1.71308	2.81592	FALSE	FALSE	TRUE	FALSE
ENSG00000139354	GAS2L3	0.602411	0.445712	-0.986407	-1.15816	-1.74614	0.516967	-0.474484	-0.253929	-0.0480337	1.46905	1.33464	0.309503	0.442787	0.270399	0.68157	0.306658	1.494	4.41441	0.844667	1.20531	0.52426	0.477541	0.478421	0.312955	0.43615	1.61335	4.84084	FALSE	FALSE	FALSE	FALSE
ENSG00000237623	RP11-571E6.1	-0.465858	-0.330186	0.220261	-0.713312	1.12128	-0.352343	0.19984	-0.331467	-0.0577868	2.10205	2.04287	1.90946	0.510264	1.44711	0.806474	1.75566	1.13231	1.31591	2.89564	2.61407	1.71272	0.847903	0.675838	1.0258	1.56252	1.44318	1.4082	FALSE	FALSE	FALSE	FALSE
ENSG00000240024	RP11-393B14.1	-0.36668	0.0303867	-1.07926	-0.524456	-1.27	-0.025427	0.184596	0.430536	0.493866	0.828216	0.598579	0.301326	0.201289	0.224005	1.17554	2.85568	4.85375	6.42262	0.884323	0.585921	0.521685	0.338478	0.512624	1.11273	2.41882	3.21863	4.21113	FALSE	FALSE	FALSE	FALSE
ENSG00000111319	SCNN1A	0.0290261	-0.209723	0.000442031	-0.840464	-1.73626	-1.08307	-0.475269	-0.674728	1.28674	3.05292	2.06752	0.722612	0.230875	0.122537	0.168408	0.277326	0.4724	0.84494	3.99684	2.93498	0.807761	0.361499	0.713574	0.207173	0.332351	0.623453	0.327527	FALSE	FALSE	FALSE	FALSE
ENSG00000240801	AC132217.4	-3.27902	2.05678	-0.357468	0.11605	1.90106	6.24284	3.51111	5.46601	1.12351	0	0.0383522	0.117491	0.187552	0.869743	3.66648	1.71643	0.455092	0.361726	0.110614	0	0.15047	0.171615	0.223449	0.0552028	0.144705	0	0.170169	FALSE	FALSE	FALSE	FALSE
ENSG00000203804	C1orf138	0.619462	0.565836	0.834049	-0.368465	1.15446	-0.371037	1.01041	-0.330469	1.33912	3.77555	4.68891	4.61784	0.739563	1.91188	0.675399	0.489636	0.181125	0.210769	2.39235	3.21462	2.59007	0.998799	0.891244	0.861296	0.235111	0.233998	0.0796644	TRUE	FALSE	FALSE	FALSE
ENSG00000105711	SCN1B	-0.208548	-0.084669	-0.0683263	0.622116	1.31972	0.480337	1.19357	0.361228	0.745464	3.4931	3.42761	1.54627	0.67782	0.510592	0.373225	0.496373	0.277327	0.816961	3.99402	3.71629	1.49848	0.608093	0.329208	0.264534	0.193215	0.195817	0.46412	FALSE	FALSE	TRUE	FALSE
ENSG00000162594	IL23R	2.60172	4.11062	3.8557	1.71772	2.17878	3.66139	3.9981	4.49481	3.66144	0.134027	0.0859045	0.0917195	0.0935714	0.17332	2.48643	7.17615	20.5655	22.2485	0.0304907	0	0	0.0311631	0.0900299	0.195021	0.547092	2.81079	5.46028	TRUE	TRUE	TRUE	FALSE
ENSG00000136379	FAM108C1	0.196886	0.30902	0.0520915	0.437266	1.21495	0.00369888	0.140154	-0.155971	0.500711	0.389677	0.288713	0.26636	0.593701	0.60622	1.77909	2.91535	1.80129	3.99277	0.335176	0.237103	0.25407	0.427076	0.261187	1.78124	2.61614	2.0196	2.71402	FALSE	FALSE	FALSE	FALSE
ENSG00000232656	IDI2-AS1	0.945105	-1.38924	0.893388	-0.520478	1.24563	-0.735122	-0.483039	-2.513	-0.0986334	4.44982	1.00096	1.84582	0.800807	2.04775	1.25743	0.549041	0.187353	0.708549	1.33786	0.994031	1.26664	1.47874	0.636606	1.81237	0.699842	1.24795	1.12503	FALSE	FALSE	FALSE	FALSE
ENSG00000199004	MIR21	3.31576	2.193	1.44008	0.678534	1.08648	1.58944	2.38318		0.820321	0.531122	1.36624	6.29713	6.71417	10.4586	2.75873	1.49254	0	5.23922	0	0.310478	2.28341	4.0324	4.92909	0.728045	0.245032	0	3.25705	FALSE	FALSE	FALSE	FALSE
ENSG00000253980	CTB-4E7.1	0.111896	0.880626	0.405933	-0.0427807	1.11901	-0.182309	0.960547	1.21454	-0.048685	2.82331	2.05045	2.65557	1.36468	1.25225	0.69137	0.970577	0.589196	0.479606	2.483	1.17702	2.05631	1.38744	0.583438	0.806386	0.467168	0.25295	0.525361	FALSE	FALSE	FALSE	FALSE
ENSG00000144642	RBMS3	-0.651605	0.233162	0.0254906	-0.836034	-1.09146	-0.202134	-1.61303	-1.16828	-0.698966	0.969984	1.75759	0.452092	0.256778	0.254563	0.6523	0.274312	0.798613	1.8584	1.49847	1.27983	0.706477	0.495156	0.40379	0.688599	0.767929	1.06115	3.74268	FALSE	FALSE	FALSE	FALSE
ENSG00000256073	C21orf119	-0.271741	0.479276	-0.635998	-0.33068	-1.13674	0.219465	0.0406035	-0.472028	-0.083216	3.04943	4.16275	1.67426	1.86638	1.08426	2.74205	3.00512	3.40016	3.51919	3.58425	3.0521	2.58001	2.00789	2.36967	2.32728	3.03537	4.75374	3.81353	FALSE	FALSE	FALSE	FALSE
ENSG00000159403	C1R	-0.367065	-0.235823	-0.383435	0.0622199	-1.39912	-0.0683494	-0.156381	-0.497932	0.269696	4.99167	3.77005	1.25928	0.569143	0.132537	0.152642	0.337965	0.484189	1.2167	4.33971	4.86776	1.48864	0.398388	0.287656	0.283619	0.356238	0.63215	1.82346	FALSE	FALSE	FALSE	FALSE
ENSG00000169435	RASSF6	0.127284	0.0511441	-0.792894	-0.837275	-2.52159		0.813816	-0.896129	3.84233	3.36419	3.31147	0.714254	0.0879753	0.0411993	0	0.0323775	0.0184153	0.0560653	3.07565	3.2527	1.03411	0.154509	0.218275	0	0.0235042	0.0269894	0	FALSE	FALSE	FALSE	FALSE
ENSG00000212161	SNORD64	0.00518941	-0.799921	-0.225439	0.00131309	1.34325	-0.236365	0.479564	1.90156	-0.3292	16.32	11.4107	9.41193	5.99653	7.24366	7.9014	7.53289	6.38941	3.4791	15.8227	20.1886	10.9061	6.1833	2.87024	9.72755	5.29967	1.68506	4.47454	FALSE	FALSE	FALSE	FALSE
ENSG00000254212	RP11-98H4.4	-0.183699	-1.02493	0.584132	-1.14811	-1.2355	-1.42311	0.133507	-0.0805046	-0.247751	0.315569	0.139321	0.62508	0.565043	0.97503	2.18634	5.45058	5.17217	4.03696	0.347561	0.295537	0.44216	1.34998	2.25288	6.21343	5.03153	5.50024	4.69975	FALSE	FALSE	FALSE	FALSE
ENSG00000206417	RP13-685P2.5	-0.324603	-0.317304	-0.444038	1.16694	-1.31356	0.474063	0.0821692	-0.502064	0.344962	3.85629	3.35172	1.21205	1.8748	0.247278	0.960042	0.952312	1.21574	2.5291	4.75327	4.74176	1.14401	0.648657	0.83864	0.702246	0.916566	1.5019	1.83755	FALSE	FALSE	FALSE	FALSE
ENSG00000179057	IGSF22	-0.204365	-0.186668	-0.44488	0.137818	-1.42485	-1.24994	-1.80661	-0.602153	1.37138	6.16002	3.90516	1.3437	0.528938	0.279985	0.42194	0.403538	0.148269	0.247298	7.52311	4.61612	1.36165	0.48701	0.595014	0.323336	0.813637	0.0376489	0.155269	FALSE	FALSE	FALSE	FALSE
ENSG00000179088	C12orf42	-0.255245	-0.370641	-0.429417	-0.711442	-1.81605	-0.993841	-1.03538	-2.06593	0.0873698	2.65891	2.3157	1.23211	0.304538	0.154959	0.192196	0.0677573	0.121691	0.561119	2.9551	2.9362	1.45516	0.403945	0.356645	0.456875	0.208333	0.401894	0.763284	FALSE	FALSE	FALSE	FALSE
ENSG00000222169	AL162590.1	0.979917	0.0121274	-0.470639	0.52637	1.83591	0.0456129	-0.458555	-0.899741	-0.194528	1.61362	1.75187	2.70111	1.76701	2.38415	1.46454	0.676359	0.144919	1.31255	0.772358	1.72747	3.73128	1.21259	0.628445	1.40813	0.999535	0.303759	1.61881	FALSE	FALSE	FALSE	FALSE
ENSG00000109321	AREG	0.346928	0.881175	1.12049	-0.258005	2.40873	2.2686	-0.041069	3.15143	0.53029	2.68982	3.84125	1.18703	0.118496	0.245514	0.127206	0.0232761	0.0414976	0.0944715	2.09773	2.10172	0.498462	0.143432	0.0372305	0.0197671	0.0308217	0	0.0631387	FALSE	FALSE	TRUE	TRUE
ENSG00000225721	RP11-269F19.2	-0.508166	-0.216441	0.182648	-1.00289	-1.00894	-0.128797	0.0131723	0.207954	0.146149	1.72945	2.48617	2.78724	1.55293	1.62302	1.58242	1.81415	1.58465	2.5323	1.89439	2.47686	2.64676	4.12579	1.65374	1.39453	1.04459	1.24455	2.45896	FALSE	FALSE	FALSE	FALSE
ENSG00000201544	SNORA16B	-0.819278	0.130668	-1.15748	-0.401841	1.61877	-1.26487	-0.553622	-0.832689	-0.651	2.11428	1.37183	0.637486	0.835777	2.34381	0.615946	0.564618	0.463742	0.482645	3.61742	1.16426	1.53953	1.08547	0.731127	1.5636	0.817985	0.825276	0.824877	FALSE	FALSE	FALSE	FALSE
ENSG00000214743	MRPS5P3	0.649039	-0.170749	-0.291356	-0.00172588	1.00861	-0.553109	-0.114296	-0.495261	0.168795	2.07682	1.62205	1.47325	3.57326	4.23591	4.36609	5.46196	4.69772	6.32068	1.27056	1.78657	1.84346	3.61858	2.1178	6.22726	5.75653	6.74197	5.42508	FALSE	FALSE	FALSE	FALSE
ENSG00000176788	BASP1	-0.169454	-0.00565896	-0.250663	0.326561	0.796839	2.30025	3.92786	3.9923	4.58642	3.8864	6.26621	8.66097	7.41819	5.65403	22.762	58.2586	68.4332	101.715	4.29655	6.34281	11.0057	7.15946	3.47947	4.94615	3.88183	4.46442	4.34096	FALSE	TRUE	TRUE	FALSE
ENSG00000167618	LAIR2	-0.379125	0.377694	-0.415087	0.103815	-0.896763	-2.31879	-2.54533	-1.38803	-1.19243	1.15085	1.18535	0.676991	1.39915	2.00966	3.92615	7.90361	9.07564	5.03348	1.51884	0.917382	0.982317	1.28424	3.7279	20.1722	51.7389	25.1189	13.3453	FALSE	TRUE	FALSE	FALSE
ENSG00000129116	PALLD	0.411376	0.529121	0.22474	-0.433779	0.723805	3.06159	3.44512	2.50489	1.93641	0.778377	0.733382	1.24076	1.85577	3.93463	10.7575	40.0488	65.7658	86.8589	0.594588	0.485927	1.15966	2.42669	2.00831	1.29633	9.04482	30.575	47.8561	FALSE	TRUE	FALSE	FALSE
ENSG00000186265	BTLA	0.0631116	0.594933	-0.176549	-1.02133	-0.493655	-1.53037	-2.0954	-1.25318	-0.339695	7.48161	17.1363	65.8309	92.9091	110.865	33.924	18.0668	19.6849	25.8462	7.72173	11.2148	77.5274	159.538	161.826	96.4023	78.7171	52.6857	30.0404	FALSE	TRUE	TRUE	FALSE
ENSG00000102003	SYP	-0.148012	0.748223	-0.106166	-0.380732	0.603636	1.76553	3.11747	2.96848	2.50425	0.927433	1.73401	5.19143	12.5729	18.9291	39.7558	53.3977	39.8559	84.5608	0.718621	0.888919	4.83485	13.5098	13.1021	12.3958	5.76453	5.16025	23.0763	FALSE	TRUE	FALSE	TRUE
ENSG00000109471	IL2	-0.85352	-0.886017	-0.408125	-0.663006	0.586051	2.47837	1.24285	0.928629	2.23173	0.899898	5.03793	22.9072	255.978	768.344	971.266	555.778	61.9328	79.9015	1.51298	8.1531	26.7574	164.699	481.578	188.139	246.149	31.7095	13.2904	FALSE	TRUE	FALSE	TRUE
ENSG00000115009	CCL20	0.0763171	0.430966	0.106031	-0.156649	0.768719	1.96053	2.68791	3.99906	4.85554	1.65252	7.45981	27.617	103.431	176.353	133.779	134.386	88.5392	84.2402	1.84443	5.58789	25.0412	69.8128	101.774	34.0824	21.2665	5.37941	3.32438	TRUE	TRUE	TRUE	TRUE
ENSG00000185483	ROR1	0.234032	0.223352	-0.749468	0.64914	0.653398	2.13865	2.3067	1.60741	1.16938	0.326574	0.385642	0.0888371	0.847807	1.09646	2.17067	5.74358	2.47932	1.64441	0.268725	0.334122	0.170552	0.558637	0.727472	0.507726	1.384	0.872493	0.78743	FALSE	TRUE	FALSE	FALSE
ENSG00000160789	LMNA	-0.195885	0.0182563	-0.325581	0.635534	0.576282	2.17146	2.98616	3.12878	3.60282	28.1769	53.48	111.309	196.364	61.442	75.9605	272.481	407.548	329.881	26.2762	51.3542	155.254	127.534	46.6803	20.9343	46.2076	56.9036	30.9267	FALSE	TRUE	TRUE	TRUE
ENSG00000147138	GPR174	0.025957	-0.188856	-0.0577587	-0.738503	-0.918358	-1.91354	-1.44612	-0.902701	-0.265595	19.1068	15.4122	18.0547	28.1884	23.9277	9.8832	7.9794	9.03548	17.651	18.4402	17.6743	19.2067	46.8332	43.6001	36.8015	23.176	17.6029	21.004	FALSE	TRUE	TRUE	FALSE
ENSG00000101445	PPP1R16B	0.0281897	0.177038	0.0641223	0.0481623	0.667744	1.38468	1.78355	1.52901	0.966061	66.9794	73.107	109.43	37.1782	26.5265	34.551	57.8029	64.5348	69.4228	63.0951	65.1451	107.741	35.1507	17.3366	12.9932	16.3362	22.5744	34.7231	FALSE	TRUE	FALSE	FALSE
ENSG00000136205	TNS3	1.06458	0.804523	0.633306	0.0385083	0.709483	1.81846	3.65301	3.24182	1.95918	0.200445	0.188739	0.44258	6.36258	7.60079	7.0089	6.4391	10.3175	5.61437	0.126726	0.116026	0.269779	4.6163	4.49306	2.43503	0.539198	1.32505	1.76126	FALSE	TRUE	FALSE	FALSE
ENSG00000074706	IPCEF1	0.0774675	-0.0544041	-0.450623	-0.735358	-0.576117	-1.67668	-2.00527	-1.62473	-1.12409	70.2856	50.5497	31.7023	46.7459	44.7823	11.4786	3.16123	4.72864	7.4205	64.145	52.1803	40.6548	76.2709	68.5143	36.8438	17.6372	18.1381	15.2319	FALSE	TRUE	FALSE	FALSE
ENSG00000152268	SPON1	0.13859	0.0988759	0.190105	-0.298432	0.433302	1.62649	1.45919	2.03999	3.10825	5.73256	5.31097	12.1344	12.6037	13.2669	9.52295	4.66342	5.33635	7.17299	5.42078	5.24455	11.6503	17.5959	11.1137	3.33486	1.85583	1.5366	0.986447	FALSE	TRUE	FALSE	FALSE
ENSG00000258116	RP11-493L12.6	0.825623	-2.16646	0.29312	-2.30304	0.292889	3.11597	2.82714	2.97303	2.8872	0.0798161	0	0.0920677	0.112301	0.302749	4.54861	12.3565	7.09764	7.06722	0.0373653	0.0351262	0.0722894	0.579278	0.241956	0.533934	1.69289	0.953153	1.0217	FALSE	FALSE	FALSE	FALSE
ENSG00000116574	RHOU	-0.0432754	0.824287	-0.0562864	0.420656	-0.478519	1.81254	3.40251	2.53623	2.04054	4.65291	4.98427	1.85255	5.32318	3.83044	12.0545	81.9339	105.873	94.3087	4.5427	3.00263	1.72669	4.29963	6.00753	3.1243	7.69704	17.2066	27.3632	FALSE	FALSE	FALSE	FALSE
ENSG00000136250	AOAH	0.00814829	0.0644038	-0.142057	-0.976926	-0.84131	-1.91251	-1.10153	-0.89209	-1.31686	13.1542	12.6357	9.19065	1.6235	1.92807	1.07277	3.67637	4.23441	3.91423	12.3802	12.9787	9.1965	3.5303	3.38445	4.10545	8.46206	7.78556	9.25819	FALSE	FALSE	FALSE	FALSE
ENSG00000121210	KIAA0922	-0.0379641	-0.0270952	0.737995	-0.267242	-0.644413	-1.34454	-1.30611	-1.15927	-1.00677	88.3377	68.4775	71.5578	36.6271	30.6735	24.3378	22.3847	18.7856	18.9239	101.708	75.4892	44.3511	45.6867	48.4157	66.6461	58.1569	42.0451	38.0881	FALSE	TRUE	TRUE	TRUE
ENSG00000171777	RASGRP4	-0.291798	-0.829418	-0.450423	-0.113438	0.384404	1.86894	3.80385	3.08781	3.0535	0.401384	0.546001	0.786503	1.30816	1.21303	2.64858	16.6187	40.567	59.5562	0.52797	0.925129	1.128	1.21448	0.991269	0.772185	1.2865	5.45302	7.43529	FALSE	TRUE	FALSE	FALSE
ENSG00000173114	LRRN3	-0.0701625	0.152051	0.018971	-0.850868	-0.94164	-1.43162	-1.65211	-1.88315	-1.98462	16.2199	15.1256	79.6025	184.298	206.138	104.202	40.1362	27.3448	30.3175	16.7504	13.8851	78.0401	307.653	394.931	277.975	127.328	105.544	127.365	FALSE	TRUE	FALSE	FALSE
ENSG00000135898	GPR55	-0.139361	-0.0251377	-0.522997	-0.659908	-0.728142	-1.7403	-0.312463	-0.771248	-0.667015	2.58958	2.17261	1.09334	2.80684	2.97978	2.26475	3.81636	4.82918	5.98993	2.78488	2.13989	1.58775	4.52629	4.89589	7.76784	4.77524	8.22891	8.47182	FALSE	FALSE	FALSE	FALSE
ENSG00000010810	FYN	-0.012235	0.0958405	-0.274885	-0.476679	-0.636973	-1.21538	-1.29802	-0.722816	-0.418402	525.455	498.364	550.741	882.531	711.024	314.411	166.493	153.484	192.573	501.827	487.871	723.702	1210.76	1114.25	716.801	421.645	266.576	245.886	FALSE	TRUE	TRUE	FALSE
ENSG00000180549	FUT7	1.00225	0.641875	-0.0450946	0.59048	0.836315	2.66462	4.37301	3.67691	1.88297	0.188987	0.251739	0.365274	0.355172	0.337642	2.2518	40.4158	73.4568	114.831	0.0859222	0.16699	0.369469	0.237045	0.186311	0.347347	2.04958	8.75554	42.6889	FALSE	TRUE	TRUE	TRUE
ENSG00000078589	P2RY10	0.202306	0.0957496	-0.450291	-0.230398	-0.524598	-1.62381	-1.86549	-0.938816	-0.711545	56.6472	56.5207	20.3191	22.3402	14.464	7.00185	4.76103	11.9051	18.9031	48.0549	54.2417	26.6073	24.8481	19.5202	20.4731	17.2893	24.7335	30.7602	FALSE	TRUE	FALSE	FALSE
ENSG00000078596	ITM2A	0.0699098	0.0983808	-0.256077	-0.225649	-0.858779	-1.34244	-1.40508	-1.23358	-0.780058	445.301	424.829	285.207	388.93	290.392	179.651	178.553	179.195	176.587	414.079	396.007	348.615	452.985	525.221	468.43	530.98	490.597	318.63	FALSE	TRUE	TRUE	TRUE
ENSG00000160013	PTGIR	-0.283586	-0.528761	-0.28176	-0.676225	-0.95236	-1.56358	-1.75131	-2.6383	-1.59856	9.42627	5.53464	7.28989	12.2092	15.5029	18.1955	12.4113	5.48446	9.51871	11.6193	8.18873	9.08359	20.1748	29.5738	53.8035	46.9109	44.9794	32.7886	FALSE	TRUE	FALSE	FALSE
ENSG00000166974	MAPRE2	0.0821604	0.184617	-0.721722	-0.883858	-0.744832	-1.11	-0.957593	-0.650931	-0.521998	105.517	123.317	154.99	144.926	105.945	41.2248	36.5578	44.1866	51.9494	97.2697	111.813	264.855	253.91	180.691	90.6692	71.7811	69.9623	72.1753	FALSE	TRUE	FALSE	TRUE
ENSG00000070882	OSBPL3	0.0426368	-0.0688299	-0.137261	-0.80385	-0.743489	-1.2103	-0.872927	-0.561354	-0.738719	13.3943	10.6678	24.7884	52.0893	73.8446	39.422	28.9289	30.482	26.3092	15.396	13.1148	33.0643	102.977	138.107	103.549	54.3865	47.9431	42.9255	TRUE	FALSE	FALSE	FALSE
ENSG00000155629	PIK3AP1	-0.803713	0.115683	0.255095	-0.423056	-0.633763	-1.40686	-1.87215	-0.902285	-0.741666	0.649517	1.18597	3.00933	4.92488	3.66003	2.84339	1.75598	2.40811	2.36048	0.920934	0.919699	2.12225	4.31041	5.04721	8.83308	5.22338	3.98053	3.69182	FALSE	FALSE	TRUE	FALSE
ENSG00000178947	NCRNA00086	-0.269745	-0.164915	-0.120592	-0.653358	-0.166733	-1.393	-2.97104	-2.97138	-1.84279	0.455651	0.53212	2.10994	8.3655	10.6509	2.36443	0.783099	0.371028	0.33358	0.536114	0.607663	2.38203	10.8215	12.3112	6.06035	6.21582	3.11088	1.21386	FALSE	FALSE	FALSE	FALSE
ENSG00000166224	SGPL1	0.105844	0.140054	0.00876517	0.158532	0.615586	1.21199	0.851201	0.502972	0.240383	12.6163	12.608	17.8156	25.3759	32.0167	45.7208	27.8975	18.8757	16.1398	12.0578	11.6541	18.1197	22.1115	21.3338	19.9189	15.3091	12.8215	12.9547	FALSE	TRUE	FALSE	FALSE
ENSG00000102007	PLP2	-0.0840115	-0.0310931	-0.297638	-0.575241	0.783841	1.22466	1.87601	1.38314	0.735787	25.6275	37.1378	102.565	62.8167	52.7358	84.4783	260.3	296.293	297.971	27.3954	37.7422	130.187	98.6846	33.3015	36.0581	70.5147	115.86	173.892	FALSE	TRUE	FALSE	TRUE
ENSG00000162772	ATF3	0.16703	0.148554	0.222891	0.582434	0.774321	1.44344	2.39511	1.71444	2.26124	11.8984	23.693	38.5791	17.453	28.4888	22.9881	20.0037	19.4657	83.1636	13.9148	21.1641	33.8749	13.091	18.1157	7.70543	4.06212	6.99374	22.8412	FALSE	TRUE	FALSE	FALSE
ENSG00000186810	CXCR3	-0.100452	0.129318	-0.136875	-0.962473	0.25474	1.36961	2.34448	1.81183	1.25093	1.42669	2.32446	11.3485	7.29688	6.92236	9.6747	24.6945	32.2532	14.5391	1.4359	1.89873	11.7741	12.6634	5.24466	3.73087	5.21983	8.73212	5.8163	FALSE	TRUE	TRUE	TRUE
ENSG00000183337	BCOR	0.263291	0.547179	0.314695	0.185305	0.736647	1.05659	1.25441	0.674223	0.640013	31.2774	67.685	208.631	136.254	95.6446	103.214	81.4408	52.1201	59.8425	24.2193	45.7806	167.037	112.655	56.4064	48.1845	35.4207	32.7616	36.8805	FALSE	TRUE	TRUE	FALSE
ENSG00000105329	TGFB1	-0.0806252	0.189457	0.27758	-0.274863	0.720526	1.40592	1.0594	0.719603	0.571525	196.487	238.498	445.355	219.319	160.691	147.033	200.679	202.617	229.929	203.513	212.547	376.082	278.599	101.799	57.8903	97.3479	124.599	155.085	FALSE	FALSE	FALSE	FALSE
ENSG00000091972	CD200	-0.0580736	0.324402	-0.462067	-1.46664	-0.636586	-1.02393	-1.57687	-0.6308	0.202699	6.993	22.9175	147.55	225.387	251.577	87.3726	49.7374	37.5432	44.6222	7.22377	17.0248	195.784	384.919	406.214	173.711	154.667	60.7744	37.8243	FALSE	FALSE	FALSE	TRUE
ENSG00000006704	GTF2IRD1	0.235543	-0.444319	0.0584189	-0.322026	0.457736	1.42173	1.85821	1.471	1.89942	0.268652	0.156406	2.00515	9.51381	5.62271	2.60835	4.28482	6.1003	4.43262	0.133323	0.331777	1.57215	13.8906	4.67953	1.34337	1.25309	2.3688	1.03883	FALSE	FALSE	FALSE	TRUE
ENSG00000186480	INSIG1	0.0797992	0.099443	0.142605	0.523142	0.547009	1.32237	1.46278	0.424551	0.226701	72.2825	83.9412	138.988	214.272	211.578	485.76	366.492	358.484	703.939	69.2346	78.6605	136.225	152.866	158.316	220.472	156.996	273.425	686.648	FALSE	TRUE	TRUE	FALSE
ENSG00000241978	AKAP2	-0.0295182	-0.305836	-0.0586347	0.908158	0.622345	1.50802	0.693818	-0.0372707	-0.456648	22.3769	13.2035	5.79093	18.7166	10.434	41.5562	61.4695	79.7006	77.9075	21.2068	14.835	5.90411	5.22352	7.07084	15.6017	39.0303	84.0877	105.037	FALSE	FALSE	TRUE	FALSE
ENSG00000166979	C21orf63	0.277821	0.076599	0.0420454	-0.342494	0.892872	1.17836	1.42081	2.1252	2.56904	3.43025	4.84499	22.0905	24.5305	18.9351	15.9739	20.6798	21.0842	25.944	2.99931	4.58199	24.4015	27.7636	11.9339	7.28197	6.56964	4.73422	3.80114	FALSE	TRUE	FALSE	FALSE
ENSG00000237649	KIFC1	0.491633	-0.251333	-0.647686	-0.637199	-0.354169	1.88741	1.12866	0.0911518	-0.142874	1.08122	1.0852	0.885128	0.355521	0.673875	7.72104	77.4742	143.011	158.745	0.979022	0.864944	1.20409	0.660091	1.06276	2.39792	36.9512	137.202	166.455	FALSE	TRUE	FALSE	FALSE
ENSG00000136286	MYO1G	-0.240153	-0.0719302	-0.0775065	-0.667266	0.0457827	1.38734	1.34817	0.277945	-0.185456	37.8117	34.1291	22.23	13.6617	14.0482	30.8622	104.17	86.43	166.192	40.8212	37.8057	25.687	21.4928	19.1773	11.8352	40.5511	72.2894	180.354	FALSE	FALSE	FALSE	FALSE
ENSG00000120280	CXorf21	0.904947	0.958867	-0.434404	-0.172877	-0.889465	-1.39651	-1.38961	-1.18244	-1.33079	2.19236	3.90943	0.570054	1.82565	2.43793	2.17099	2.71515	3.28412	3.22143	1.17244	2.03317	0.803315	2.19182	4.56255	5.66232	7.01837	7.53783	8.05797	FALSE	FALSE	FALSE	FALSE
ENSG00000143061	IGSF3	1.70858	-0.606495	0.0435139	0.603259	0.982018	1.60337	0.805848	0.463234	1.53328	0.0335749	0.0317086	0.0574028	0.134567	0.318554	1.27574	1.55715	1.7222	4.37251	0.0114213	0.051159	0.0586731	0.0782017	0.166457	0.415566	0.893998	1.34823	1.65386	FALSE	FALSE	FALSE	FALSE
ENSG00000120875	DUSP4	-0.315293	-0.658617	0.183128	0.0156807	0.472952	1.08611	1.66226	1.92549	1.71176	14.7807	15.8096	43.2718	55.6896	73.0059	190.084	213.653	233.388	207.082	17.8672	25.1637	38.209	56.9823	54.3084	89.6065	70.3207	64.6768	61.3237	FALSE	FALSE	FALSE	FALSE
ENSG00000160255	ITGB2	-0.227475	-0.109501	-0.44521	-0.649464	-0.813547	-1.00268	-0.347399	-0.0381209	-0.462684	208.242	181.446	93.3278	134.442	149.339	164.623	183.332	207.933	229.498	232.055	198.744	117.72	197.733	265.982	337.344	244.088	225.895	323.076	FALSE	TRUE	FALSE	FALSE
ENSG00000137710	RDX	-0.0327133	0.264617	0.062249	0.281448	0.588888	1.20359	1.24333	1.11323	1.01309	4.70403	4.64622	4.02976	5.95354	9.27595	36.4414	72.575	90.2579	90.6276	4.87326	4.06374	4.57318	4.95982	5.83185	13.6111	30.3527	39.6801	47.6906	FALSE	TRUE	FALSE	FALSE
ENSG00000164733	CTSB	-0.0702573	0.0711097	0.31463	0.221444	0.779091	1.00593	1.48469	1.51627	1.27191	65.8611	65.0795	144.742	167.054	175.668	188.31	218.584	298.596	434.988	62.404	61.4158	124.495	165.961	107.849	95.4894	76.3311	101.776	164.818	FALSE	TRUE	TRUE	TRUE
ENSG00000170017	ALCAM	0.0704631	0.131452	-0.00530702	-0.251138	-0.0467204	1.26067	1.26858	0.939054	1.03635	1.32833	1.88646	5.12368	7.8424	7.36095	11.3693	17.6229	19.5798	40.6219	1.203	1.62422	5.50931	9.33511	7.35814	5.05339	7.57363	16.2047	19.9575	FALSE	FALSE	TRUE	TRUE
ENSG00000167470	MIDN	0.502552	0.500727	0.310808	0.0126688	0.904383	1.05097	0.850157	0.518635	0.487795	103.734	218.752	205.01	40.9199	44.9216	40.2579	35.365	30.9006	45.4718	74.9414	157.477	168.976	40.0138	24.4882	19.6712	19.6692	22.1197	32.9511	FALSE	FALSE	FALSE	FALSE
ENSG00000238241	GPR183P1	0.214631	0.093706	0.521047	-0.0671593	-0.212394	-1.52954	-2.5441	-3.0206	-2.15455	9.90333	9.01685	12.5178	18.0941	14.4641	5.20909	1.9886	0.440929	0.19187	8.42318	8.65221	9.27825	17.5447	16.5422	15.4988	14.0048	3.88418	0.844041	FALSE	FALSE	FALSE	FALSE
ENSG00000130294	KIF1A	0.243517	1.32879	0.852879	-0.152589	0.537529	1.47919	3.34636	2.74291	2.06943	0.0333596	0.0103419	0.117426	0.186386	0.191086	1.09503	2.09277	1.54796	19.2122	0.0734588	0.0132723	0.0531278	0.170753	0.11677	0.376666	0.236111	0.217568	3.03651	FALSE	TRUE	FALSE	FALSE
ENSG00000157827	FMNL2	0.151823	-0.0205474	0.363556	0.348986	0.555539	1.1294	1.04238	1.1364	1.3529	0.399241	0.36618	0.304762	3.73418	7.08139	6.76459	3.65592	2.31539	2.95219	0.360897	0.352551	0.340823	2.5619	5.13315	3.01065	1.62967	1.23063	0.940065	FALSE	FALSE	TRUE	FALSE
ENSG00000175003	SLC22A1	0.203639	-0.473177	0.2314	1.21793	0.673887	1.43298	1.9059	0.893019	1.03895	0.481254	0.365364	0.402104	0.538908	2.00079	7.51904	1.87994	0.457637	0.489523	0.407517	0.477977	0.414908	0.223571	1.13592	3.11748	0.473744	0.249999	0.250853	FALSE	FALSE	FALSE	FALSE
ENSG00000156711	MAPK13	-0.100881	-0.0261595	-0.202774	0.195744	0.160634	1.17515	0.79078	0.43236	-0.0137167	30.3532	25.201	10.9419	17.3113	17.6435	49.8465	50.2162	42.8144	35.7464	31.7297	25.7365	12.8261	15.3507	15.2383	23.1665	26.8967	31.5969	33.6063	FALSE	TRUE	FALSE	FALSE
ENSG00000115525	ST3GAL5	-0.0318792	-0.142572	-0.824038	-0.976372	-0.774478	-1.1654	-1.04173	-1.36099	-1.38659	39.2763	36.2515	13.0098	5.66779	4.89879	4.43172	3.65546	2.52479	4.07533	38.0707	37.345	24.1319	11.1466	8.68926	10.5952	6.4693	8.40015	11.4866	FALSE	TRUE	FALSE	FALSE
ENSG00000151136	BTBD11	0.0955919	0.147655	-0.0205324	0.110683	-0.364753	-1.21416	-1.49784	-1.39949	-1.16911	62.1905	53.8273	41.4427	15.692	10.3946	5.33986	3.51736	2.76163	4.18155	57.9847	51.7426	44.6045	15.9836	13.0368	12.9901	9.44826	6.97365	9.26932	FALSE	TRUE	TRUE	FALSE
ENSG00000172175	MALT1	0.152267	0.222791	0.857609	0.100087	0.800417	1.00413	0.636488	0.665905	0.350467	67.3965	71.0011	108.1	62.4786	89.3263	67.069	48.8191	52.1642	49.9575	59.7279	61.4124	61.3656	56.3593	48.5903	33.5755	31.6994	34.0852	39.2348	FALSE	FALSE	TRUE	FALSE
ENSG00000170464	DNAJC18	0.375692	0.477071	0.402012	0.000340202	0.186162	1.17358	1.10546	0.78474	0.487855	5.09483	5.70876	7.17677	3.45255	4.98783	14.6238	17.7435	29.9372	17.3727	4.17826	4.34231	4.74296	3.20806	3.9598	6.15085	13.2579	14	11.381	FALSE	FALSE	FALSE	FALSE
ENSG00000060558	GNA15	-0.172301	0.301783	0.390268	0.290464	0.985141	1.58134	1.4604	0.152949	-0.33158	7.68189	9.37709	10.4362	8.09261	6.57064	7.33477	6.59579	9.72458	49.1833	8.52958	7.68014	9.06585	7.8156	3.798	2.58701	2.38413	9.29236	57.2501	FALSE	FALSE	FALSE	FALSE
ENSG00000134215	VAV3	0.034037	-0.0392312	-0.127886	-0.142802	-0.806475	-1.07832	-0.877936	-0.157446	-0.239733	21.39	16.9054	12.939	13.9159	14.6323	7.02021	3.89567	3.30177	3.13456	20.2931	17.8581	14.2409	14.27	28.7329	18.5754	5.68758	3.44229	2.98958	FALSE	FALSE	TRUE	TRUE
ENSG00000138758	SEPT11	0.186532	-0.069889	-0.568634	-0.732763	-0.533447	-1.07449	-1.52187	-1.2167	-1.23161	9.87261	8.57532	16.591	35.6285	43.2596	32.563	18.0534	29.9992	22.4103	7.13888	9.81305	24.7504	55.4161	65.4853	69.4535	50.0959	76.9845	55.3202	FALSE	TRUE	FALSE	FALSE
ENSG00000120256	LRP11	0.0665783	0.528336	0.644762	0.976617	0.0312492	1.54879	1.34581	0.981617	1.73859	0.173314	0.223395	0.25719	0.338754	0.474296	2.63466	5.54437	3.61888	17.0448	0.2936	0.326237	0.17339	0.169407	0.529272	0.864765	2.22827	1.70683	5.40725	FALSE	TRUE	TRUE	FALSE
ENSG00000149212	SESN3	0.200801	0.0974312	-0.107219	0.637429	0.252472	-1.1607	-2.50688	-3.06672	-2.56095	36.8874	34.7181	12.1619	26.0528	26.9324	12.7166	4.65454	3.81512	8.12824	32.8149	33.3175	13.0363	16.3144	21.061	30.135	28.8897	36.9769	53.9455	FALSE	TRUE	TRUE	TRUE
ENSG00000137942	FNBP1L	0.0776524	0.0250068	0.144284	-0.261585	0.284034	1.47636	4.30906	4.74878	4.37098	0.4698	0.419549	0.892735	0.72584	0.908156	2.46255	22.7705	33.5061	19.3038	0.477247	0.389155	0.805282	0.779985	0.825157	0.954403	1.07188	1.22162	0.875356	FALSE	TRUE	FALSE	FALSE
ENSG00000010278	CD9	0.155987	-0.0443576	-0.426994	-0.772904	-0.710879	-1.02823	0.312644	1.14447	0.845246	2.91652	3.26731	7.39328	20.1465	17.6775	20.6666	43.2082	108.358	93.3054	2.69465	2.88819	8.58055	33.9821	31.9845	41.7886	33.5103	54.169	53.7846	FALSE	FALSE	TRUE	TRUE
ENSG00000197879	MYO1C	-0.250431	-0.129803	-0.435125	-0.582599	0.584906	1.33739	1.36972	1.04069	1.05983	3.82374	4.29015	14.7515	4.95952	3.10098	1.69513	5.97807	8.16634	15.81	4.5389	4.94375	20.223	9.06597	2.06343	0.668821	2.30574	3.94949	7.35913	FALSE	FALSE	FALSE	FALSE
ENSG00000107968	MAP3K8	0.229425	0.610275	-0.280909	0.127293	0.744545	1.21195	1.44412	0.521557	-0.0322944	5.27938	12.8717	6.2176	7.83202	8.16825	4.57589	3.7652	3.38273	9.94986	4.56083	8.06487	9.7227	7.12447	4.68532	1.80921	1.12864	2.56976	11.5149	FALSE	FALSE	TRUE	TRUE
ENSG00000214193	SH3D21	-0.445005	-0.472886	0.00442682	-0.79002	0.0641826	1.36492	1.81597	1.15161	1.06282	0.89077	0.683601	0.61379	0.61782	0.745303	3.20082	4.44979	2.55921	11.74	1.1744	0.950813	0.663567	0.876586	0.731068	0.980386	1.12864	1.304	8.05076	TRUE	FALSE	FALSE	FALSE
ENSG00000007312	CD79B	-0.370064	-0.137652	-0.724016	-0.27144	-0.343691	-1.11116	-0.643248	-0.104412	-0.225125	2.66826	2.21367	0.56509	2.68339	3.85918	6.87909	13.3964	14.183	20.4	4.03725	2.42974	0.9368	3.1297	5.12473	14.6601	21.2831	15.2962	22.995	FALSE	FALSE	FALSE	FALSE
ENSG00000113319	RASGRF2	0.00161264	-0.115601	0.284425	-0.0247433	-0.0618554	-1.10779	-1.35193	-1.08083	-1.37087	8.33587	7.20599	4.4138	9.04879	8.39892	3.23382	1.64832	1.46176	1.97915	8.15387	7.46094	3.8018	9.88981	8.49091	6.72227	4.28388	3.55636	4.25945	FALSE	FALSE	FALSE	FALSE
ENSG00000137441	FGFBP2	0.220345	0.372072	0.720448	0.436507	-0.177203	-1.00177	-0.977489	-0.722611	-0.362249	17.9343	19.1131	22.2915	35.5537	42.57	45.7756	24.8664	11.2824	14.9706	14.9669	15.6742	13.9518	27.5761	49.2766	89.4538	50.0422	18.3704	12.3035	FALSE	FALSE	FALSE	FALSE
ENSG00000256261	AC104698.1	-0.0947383	-0.0720771	-0.0399487	-0.557966	-0.49335	-1.13661	-0.847454	-0.477998	0.346088	68.562	68.281	194.826	240.212	217.955	149.171	49.137	35.2063	72.9268	71.1087	72.1159	196.844	317.363	310.8	338.656	99.0144	52.1218	53.7019	FALSE	FALSE	FALSE	FALSE
ENSG00000167414	GNG8	-0.0454315	0.352224	0.224943	-0.281575	-0.548648	-1.05151	-1.43891	-1.91413	-1.56007	13.068	11.0352	13.4019	20.9493	26.3423	37.7056	43.4732	11.5761	17.1129	13.2508	8.7714	11.6974	25.3705	37.8827	77.9829	127.221	57.97	61.8179	FALSE	TRUE	FALSE	FALSE
ENSG00000166949	SMAD3	-0.153694	-0.181317	-0.238067	-0.71743	-0.826728	-1.00406	-0.863075	-1.57756	-1.80338	31.152	26.7277	31.5089	59.988	48.3067	30.2158	21.9312	13.053	11.5663	32.6136	27.1982	39.4758	108.96	86.5896	62.0656	44.4842	38.6066	42.9456	FALSE	TRUE	TRUE	FALSE
ENSG00000166446	CDYL2	-0.0128058	0.0881575	-0.0463402	0.76202	0.723862	1.12034	1.54772	0.802428	0.714363	3.88936	4.12451	1.9513	4.22148	3.16971	5.25946	7.86867	9.2832	14.951	3.92847	3.86949	2.03372	2.44105	1.95398	2.42117	2.67846	5.47391	8.95666	FALSE	FALSE	TRUE	FALSE
ENSG00000213626	LBH	-0.0332476	0.0395982	-0.0518643	-0.588379	-0.474353	-1.11496	-0.864022	-0.639376	0.308604	96.9188	97.184	313.866	310.513	321.215	224.557	69.5371	46.9531	120.078	95.0737	101.871	280.508	481.722	472.144	527.951	145.302	77.0696	73.4626	FALSE	FALSE	TRUE	FALSE
ENSG00000236609	AC073343.8	0.167439	-0.282821	0.149024	0.276376	0.6334	1.42523	1.45038	1.41756	1.86606	2.54605	1.85122	3.48213	3.55059	3.01228	3.29072	3.4329	1.34239	1.97786	2.22582	2.24759	3.25641	3.18159	1.91066	1.21291	1.2461	0.504698	0.500749	FALSE	FALSE	FALSE	FALSE
ENSG00000170899	GSTA4	0.52484	0.194604	-0.084086	-0.637292	-0.60188	-1.27583	-2.24641	-1.5046	-0.364167	0.255143	0.179279	0.0635925	0.326159	0.680998	2.02044	2.75389	4.8259	7.92148	0.214795	0.133124	0.0532277	0.542578	0.811477	4.48763	14.8207	14.5726	8.03111	FALSE	TRUE	FALSE	FALSE
ENSG00000230385	AC012507.4	-0.327424	0.178229	0.187515	-0.869111	-0.976677	-1.52212	-0.396483	-0.904437	-0.81406	3.1926	3.20536	1.78741	2.73337	2.1987	2.4437	4.18593	5.0055	6.04212	3.91247	2.96334	1.56875	4.91574	4.18219	7.18416	5.50329	9.43035	9.97299	FALSE	FALSE	FALSE	FALSE
ENSG00000183570	PCBP3	-0.0896001	-0.0265075	0.928672	0.49839	0.950313	1.05481	1.62942	0.889084	1.12286	5.82422	6.04314	15.7292	56.4608	52.2616	23.6728	34.7562	18.3149	29.6083	5.06367	6.02947	7.26277	42.781	27.988	13.2437	11.951	9.07316	13.234	FALSE	FALSE	FALSE	FALSE
ENSG00000137801	THBS1	-0.543019	0.0970265	-0.280557	0.145033	0.708916	3.51117	5.92781	5.47608	4.57384	10.3722	29.6769	50.5144	102.454	76.0702	117.744	381.967	468.219	181.408	16.5114	27.0438	106.962	167.759	103.156	10.7896	9.35237	13.6257	6.19662	FALSE	TRUE	FALSE	FALSE
ENSG00000120899	PTK2B	-0.169135	-0.0962649	-0.591919	-0.83841	-0.77868	-1.04587	-0.518852	-0.401575	-0.115285	63.5674	56.598	31.9742	46.1151	38.6301	29.0008	44.8509	44.9398	60.8474	75.2539	61.1355	51.361	83.4248	66.5211	59.2003	64.2279	59.3225	67.2248	FALSE	FALSE	FALSE	FALSE
ENSG00000182022	CHST15	-0.329338	-0.0850163	-0.286276	-0.178889	0.845156	1.42161	2.51864	2.85964	3.53489	0.773702	1.52654	4.29049	3.6281	3.42002	1.70193	1.41	0.994659	2.86182	1.30655	1.09266	5.86407	5.29989	2.02058	0.609064	0.373068	0.17037	0.384044	FALSE	FALSE	TRUE	TRUE
ENSG00000124466	LYPD3	0.0658358	0.360398	0.215102	-0.904619	-0.490032	-1.06072	-0.82831	-0.686556	0.280657	30.0865	32.9593	28.7079	8.93041	6.17337	3.76563	3.77218	3.05557	5.0094	28.3426	25.9736	26.556	14.9164	8.46631	7.99821	6.92362	4.99427	4.19452	FALSE	FALSE	FALSE	FALSE
ENSG00000110852	CLEC2B	0.372015	0.751686	0.68674	0.714836	-0.181496	-1.24915	-1.34087	-1.70178	-0.829842	84.4105	107.776	62.7323	59.0148	26.3883	8.99106	3.9046	3.52806	12.6209	64.1656	65.811	39.0985	30.5236	29.3057	20.4341	9.54424	11.9401	24.7772	FALSE	FALSE	FALSE	FALSE
ENSG00000175471	MCTP1	0.144349	-0.0660179	0.137125	-0.897446	-0.921846	-1.07074	-1.42992	-1.88465	-1.08358	8.25359	7.56461	8.01781	3.24463	4.00112	3.32858	1.14171	0.827335	2.22585	5.83577	7.06224	7.77706	6.40956	8.09555	6.82099	3.74342	4.2561	4.55732	FALSE	TRUE	FALSE	FALSE
ENSG00000105851	PIK3CG	0.115238	0.114154	-0.417757	-0.0146836	-0.486229	-1.10871	-1.31675	-1.09305	-1.14741	24.8003	24.5542	8.55631	14.5204	9.62131	5.90114	5.12151	9.69418	10.774	21.0016	24.5004	11.9371	12.7289	13.913	13.1609	13.2034	23.2867	24.1852	FALSE	FALSE	FALSE	FALSE
ENSG00000138814	PPP3CA	0.11094	-0.026251	0.251745	-0.261735	-0.252934	-1.08437	-0.736521	-0.408524	-0.00137684	15.3909	14.3764	20.6862	12.0967	9.96403	5.18822	4.23204	7.5911	12.8458	15.5463	13.7114	18.4537	15.3832	11.6092	11.3633	8.19314	10.1829	15.685	FALSE	FALSE	TRUE	TRUE
ENSG00000140859	KIFC3	-0.0860639	0.792368	0.224596	-0.171639	0.566916	1.02346	1.58916	2.38968	3.58331	0.146389	0.31811	4.20541	13.9123	11.9802	4.21001	3.46587	3.91443	2.72941	0.158133	0.176688	3.53079	15.2815	8.23436	1.95508	1.06876	0.672641	0.195336	FALSE	FALSE	FALSE	TRUE
ENSG00000186648	LRRC16B	0.167091	-0.067634	-0.0748568	0.0274139	0.513385	1.40027	1.69786	1.61368	2.27245	0.284296	0.235174	0.198271	0.199867	0.389931	0.752545	1.31266	1.64036	5.06345	0.237506	0.245517	0.225308	0.194376	0.283021	0.295794	0.402768	0.526467	1.01489	FALSE	FALSE	FALSE	FALSE
ENSG00000128683	GAD1	0.385062	-0.562108	0.76408	0.194935	0.571331	1.1954	0.604895	-1.73697	-1.67493	0.185623	0.201333	2.43986	4.06597	3.88753	4.42239	3.36948	1.74311	3.4202	0.280259	0.629649	1.43054	3.56961	2.56801	1.75623	1.60566	5.30874	8.20145	FALSE	TRUE	FALSE	FALSE
ENSG00000100599	RIN3	-0.124849	-0.129829	-0.56403	-0.430193	-0.592059	-1.00872	-0.800571	-0.497201	-0.523105	75.8302	55.7354	23.3768	72.1755	54.5341	23.4662	20.7327	20.7237	22.2493	84.0584	61.6942	34.998	96.68	81.6554	48.0268	36.5945	31.8363	34.6914	FALSE	FALSE	FALSE	FALSE
ENSG00000134256	CD101	-0.298465	-0.291189	-0.252687	-0.64291	0.374599	1.20606	2.83548	3.19177	2.5667	1.72661	1.6719	2.50535	8.24964	9.12142	12.643	21.9291	28.3923	31.2768	2.32496	1.77858	2.90078	11.5163	6.56215	5.07177	2.67506	3.3004	4.46753	FALSE	FALSE	TRUE	FALSE
ENSG00000134539	KLRD1	0.841043	1.07114	0.186207	0.742579	0.94749	1.9529	2.59825	3.52611	2.69924	0.0547544	0.343993	0.502027	0.464215	1.96429	1.76187	3.24963	7.268	4.8562	0.110484	0.182145	0.297489	0.259692	0.934277	0.725864	0.233631	0.486648	0.689411	FALSE	TRUE	FALSE	TRUE
ENSG00000009790	TRAF3IP3	-0.214156	-0.29419	-0.799751	-0.932378	-0.8292	-1.08147	-0.640083	-0.248946	-0.187043	236.162	165.406	73.7428	99.8121	116.392	109.2	139.311	192.98	225.583	264.467	205.207	119.573	154.411	190.318	210.903	235.834	239.054	255.606	FALSE	TRUE	FALSE	FALSE
ENSG00000128536	CDHR3	0.100246	0.0722768	-0.255371	-0.264755	-0.790185	-1.59107	-1.60072	-1.71501	-1.37676	5.05294	4.66611	2.17845	1.72855	1.15679	1.2838	0.712479	0.924532	0.935485	5.65886	4.51614	2.85394	1.68893	1.73857	3.76762	2.1144	2.9267	2.46975	FALSE	FALSE	FALSE	FALSE
ENSG00000137965	IFI44	-0.0740483	0.21349	0.640662	0.206059	-0.164303	-1.35797	-0.458064	-0.510609	0.472788	37.4779	39.5149	34.9948	10.1239	6.21827	1.92151	2.25889	4.2348	50.8142	37.551	36.9636	18.0974	9.00499	6.35207	5.08975	3.78416	7.70393	22.5691	FALSE	FALSE	FALSE	FALSE
ENSG00000135046	ANXA1	0.108835	0.00470498	-0.0789824	-0.406449	-0.504777	-1.07324	-1.59545	-1.76234	-1.3858	307.61	433.433	397.072	170.124	80.1542	26.4086	11.6898	19.0928	42.4769	321.77	423.509	437.646	243.63	110.898	55.4351	35.9594	67.0897	112.584	FALSE	TRUE	FALSE	FALSE
ENSG00000104312	RIPK2	-0.0455292	0.0674985	-0.619178	-0.591076	-0.844094	-1.0875	-1.33201	-0.558128	-0.18006	13.7141	11.6269	3.49424	3.02264	3.62302	2.98885	2.77594	4.4686	6.49174	15.4134	11.9556	5.36995	4.61759	5.97581	6.08831	6.63899	6.16001	6.13624	FALSE	FALSE	FALSE	TRUE
ENSG00000111537	IFNG	1.07293	-0.112525	-0.82161	-0.120289	0.623163	1.29778	1.07914	0.933298	-0.919163	0.553364	0.576691	0.476409	1.50244	4.15462	5.95584	3.99215	3.43644	1.66728	0.250047	0.627555	0.764921	1.49652	2.50955	2.39897	1.89573	1.79811	3.66727	FALSE	TRUE	FALSE	TRUE
ENSG00000238247	GS1-309P15.4	-0.0435818	-0.287475	0.506715	0.843665	0.586929	1.12613	1.30704	1.08085	1.10052	0.592107	0.491306	0.790428	0.920585	1.27787	5.14106	10.8205	12.422	14.6805	0.587421	0.612314	0.577079	0.513669	0.853731	2.35137	4.47581	5.93299	6.75274	FALSE	FALSE	FALSE	FALSE
ENSG00000186665	C17orf58	0.766548	0.523908	1.10159	0.57509	0.224056	1.3673	0.304884	0.0851364	0.130615	0.442195	0.22171	0.29757	0.467686	0.639409	5.22778	9.81724	8.85088	13.4082	0.418988	0.171433	0.146395	0.305563	0.602834	1.89434	7.94261	8.89185	12.7914	FALSE	TRUE	FALSE	FALSE
ENSG00000233056	ERVH48-1	-0.144725	-0.125662	-0.536551	-0.162422	0.441287	1.22737	1.73246	0.855953	0.0154591	15.7798	18.144	12.0619	8.50128	8.87504	8.26777	12.7389	10.632	10.8412	17.1201	19.8522	16.5095	10.2539	7.29054	3.3354	3.85908	6.51182	9.30253	FALSE	FALSE	FALSE	FALSE
ENSG00000221887	HMSD	-3.06675			2.14256	1.14932	4.72483	1.05016	1.45678	1.94222	0	0	0	0.025635	0.10259	1.05262	2.03367	11.0395	29.8003	0.0571894	0	0	0	0.0810438	0.0267634	0.723503	5.23202	14.014	FALSE	TRUE	FALSE	FALSE
ENSG00000164949	GEM	0.773438	0.681138	0.297901	-1.15309	0.514739	1.06185	2.02955	1.57851	1.36731	28.3505	60.6825	148.6	56.7694	39.3283	10.2869	2.84998	2.31703	8.35297	14.6178	34.9392	114.664	90.4836	28.5877	4.91582	0.703344	0.864469	3.3768	FALSE	FALSE	TRUE	TRUE
ENSG00000151062	CACNA2D4	-0.250698	-0.197169	-0.591535	-0.931407	-0.709502	-1.1989	-0.424948	-0.658614	-0.831536	8.81933	9.85762	5.57573	4.78988	3.00029	2.19966	3.91963	3.0909	2.84213	11.3144	13.3479	7.00233	8.43016	6.06474	5.61804	5.81436	5.37394	4.15812	FALSE	FALSE	FALSE	FALSE
ENSG00000160179	ABCG1	0.122263	0.06497	-0.933232	-0.592559	-0.126531	1.35174	3.06731	1.42801	1.14345	62.4686	71.4515	57.5927	17.4123	5.87068	1.04699	4.41359	19.329	32.1738	59.8466	68.0408	111.78	32.2386	5.4738	0.391763	0.506306	6.82636	13.0269	FALSE	TRUE	TRUE	FALSE
ENSG00000169258	GPRIN1	-0.309666	0.0524211	0.472088	0.0198052	0.955464	1.18429	0.601521	0.580449	0.687185	0.082598	0.0804483	1.04932	0.544767	0.575948	1.32335	4.01745	3.87487	6.9711	0.0796803	0.0691449	0.751933	0.519068	0.285927	0.573686	2.55732	2.59394	4.22837	FALSE	FALSE	FALSE	FALSE
ENSG00000073910	FRY	-0.000897445	-0.111673	-0.116764	-0.738908	-0.960242	-1.24481	-0.562636	-0.697935	-0.200102	5.82997	5.08066	4.4163	3.27423	5.15498	3.2125	2.50399	1.72834	3.10346	6.22625	5.48465	4.48473	7.43497	12.5052	7.93163	5.12092	3.30564	2.85525	FALSE	FALSE	FALSE	FALSE
ENSG00000163564	PYHIN1	0.151234	-0.0913452	-0.427406	-0.111837	-0.298553	-1.13781	-1.36512	-1.30679	-1.33403	13.8507	10.6592	7.96728	7.82102	6.5583	2.79307	2.12493	3.35509	4.99233	12.5766	11.953	11.5617	9.13434	8.34827	6.01636	4.75883	7.36094	11.6711	FALSE	TRUE	FALSE	FALSE
ENSG00000237989	AP001046.5	-0.101321	-0.117783	-0.487243	-0.538399	0.471744	1.20653	1.46914	1.19846	-0.0337434	3.52459	3.94151	1.94281	0.818549	0.895072	1.26463	0.97228	0.74746	2.51253	3.73992	4.3928	2.79983	1.16997	0.655687	0.548032	0.339285	0.329756	2.55758	FALSE	FALSE	FALSE	FALSE
ENSG00000187862	TTC24	-0.268898	-0.284714	-0.493045	-0.802178	-0.73133	-1.06426	-0.53437	-0.415354	-0.828731	10.2952	7.60409	5.59042	6.49961	8.4334	7.45477	9.44852	8.60918	5.33138	12.2645	9.52618	8.87211	11.4324	14.5809	16.3887	13.1093	11.6454	8.65332	FALSE	FALSE	FALSE	FALSE
ENSG00000173198	CYSLTR1	0.140342	0.0882871	0.461446	-0.239541	-0.610695	-1.22782	-1.15562	-1.62172	-1.53074	17.6602	15.6869	25.1864	22.9636	22.9519	8.62711	5.73366	3.6416	6.91873	15.6323	14.8169	18.8063	27.7102	33.8768	18.6826	10.9242	13.1417	23.3147	FALSE	TRUE	TRUE	TRUE
ENSG00000140368	PSTPIP1	-0.169295	-0.092813	-0.536762	-0.703332	-0.691453	-1.03689	-0.26549	-0.12616	-0.252599	28.4486	24.2024	11.1871	11.0469	12.2535	15.5809	33.4504	46.0383	48.4276	31.8393	26.3913	15.6371	17.5339	19.7151	31.4484	40.3878	50.7541	56.5574	FALSE	FALSE	TRUE	TRUE
ENSG00000071246	VASH1	-0.082195	-0.223061	-0.380658	0.259392	0.694231	1.01047	1.66243	2.59483	3.46917	2.40811	1.83493	1.5903	2.36186	2.39313	3.77529	12.3686	12.7857	27.8812	2.5049	2.1862	2.06455	2.22351	1.49677	1.82768	3.87781	2.13361	2.71536	FALSE	TRUE	FALSE	FALSE
ENSG00000139832	RAB20	-0.0561949	0.787556	-0.245243	-0.601446	-0.15373	-1.47094	-1.82235	-0.927474	-0.317688	1.16983	2.59943	2.58895	0.871558	0.858237	0.79308	0.603713	0.784451	2.26094	1.16518	1.58422	3.17308	1.39754	0.992451	2.28552	2.12913	1.51196	2.84429	FALSE	FALSE	FALSE	TRUE
ENSG00000141506	PIK3R5	-0.075944	-0.0633805	-0.503656	-0.133066	-0.652088	-1.1268	-0.731867	-0.793343	-0.836251	101.009	87.2258	30.4318	30.5569	15.3566	9.98183	7.36604	8.14283	11.614	105.169	93.2794	40.6175	27.3848	23.6156	21.5738	12.7675	14.5995	20.2646	FALSE	FALSE	FALSE	FALSE
ENSG00000152818	UTRN	0.20752	0.139692	-0.0116506	-0.832694	-0.561546	-1.1274	-0.650507	-0.553567	-0.471181	48.693	53.3313	25.9379	5.93661	6.18953	5.61146	4.15773	5.78508	13.027	43.2774	46.9187	22.7869	12.6619	12.375	9.42128	6.30944	10.726	16.7873	FALSE	FALSE	FALSE	TRUE
ENSG00000122863	CHST3	0.659105	-0.123106	-0.160764	-0.645744	0.422206	1.32442	3.06867	4.30615	4.65192	0.0201087	0.00984786	0.208206	0.537673	0.674807	1.37307	2.2808	4.81158	5.21534	0.00947571	0.0110648	0.202002	0.756211	0.501086	0.546696	0.261096	0.249894	0.190824	FALSE	TRUE	FALSE	FALSE
ENSG00000143466	IKBKE	-0.156756	-0.222173	-0.37343	-0.663402	-0.844498	-1.15464	-0.685803	-0.898079	-1.117	21.4121	15.657	9.43933	19.5883	27.9224	23.9478	22.6632	16.5138	17.1379	20.8623	17.181	11.1678	29.3098	53.3189	56.061	36.7218	34.4468	37.004	FALSE	FALSE	TRUE	TRUE
ENSG00000162894	FAIM3	-0.0368515	-0.168136	-0.341757	-0.996121	-0.908911	-1.36395	-2.09021	-1.30755	-1.06926	286.009	280.79	263.031	159.101	134.757	43.923	20.1351	16.6739	14.2432	289.085	317.741	341.882	303.056	250.574	98.9908	90.7311	45.384	26.4483	FALSE	TRUE	TRUE	FALSE
ENSG00000245552	RP11-712B9.2	-0.218259	-0.319541	0.212625	-0.112661	-0.408782	-1.52165	-2.65789	-2.43428	-1.60065	1.92445	1.33222	0.516801	1.03854	0.934525	0.531215	0.300108	0.464231	1.29002	2.29077	1.42405	0.569748	0.914364	1.12554	1.12949	1.69398	2.26286	3.59586	FALSE	FALSE	FALSE	FALSE
ENSG00000115594	IL1R1	-0.814284	0.0885116	-0.875549	-0.269292	-0.0034532	1.05121	0.778662	1.43051	1.53225	0.334779	0.52146	0.926889	2.31193	3.95995	9.34999	17.8709	18.2729	10.375	0.399119	0.427758	1.57643	3.60859	3.24849	4.67655	11.659	9.31357	4.36944	FALSE	FALSE	TRUE	TRUE
ENSG00000188716	DUPD1	-3.03181	-0.123106	2.78019	-0.0229672	0.319298	-1.26454	-2.15981	-1.83748	-0.721062	0	0.02788	0.203331	0.515283	1.16995	1.61689	1.07005	1.17444	1.3572	0.050948	0.0313253	0.0251348	0.608774	0.94008	3.90182	4.74447	4.26731	2.31528	FALSE	FALSE	FALSE	FALSE
ENSG00000071282	LMCD1	-0.596075	0.242213	-0.86837	0.16184	0.29415	1.14864	1.79543	2.33659	3.23231	0.468205	0.518897	0.321681	0.949209	1.43376	3.55211	6.92935	9.40146	20.9014	0.603925	0.495183	0.889273	0.76529	1.36156	1.52681	2.60355	2.52631	2.477	FALSE	TRUE	FALSE	FALSE
ENSG00000255387	RP11-23F23.3	0.0182064	-0.00219811	0.442765	0.405216	0.523495	1.19173	1.23036	1.0003	1.01308	0.299697	0.160379	0.258164	0.283826	0.576168	2.03697	4.43852	4.5924	5.24243	0.295523	0.162541	0.199818	0.220795	0.402493	0.882369	1.88665	2.31455	2.51362	FALSE	FALSE	FALSE	FALSE
ENSG00000104490	NCALD	-0.130717	0.0608607	-0.0735729	-0.900136	-0.926741	-1.47345	-1.67611	-1.92472	-3.04393	3.70715	3.48983	1.60945	0.459965	0.567802	0.527076	0.808638	1.0433	0.873989	4.41604	3.33782	2.12534	1.23353	1.14002	1.37991	2.66824	3.24042	7.08485	FALSE	TRUE	FALSE	FALSE
ENSG00000173208	ABCD2	0.201084	0.00660044	-0.180842	0.509729	-0.611419	-1.15166	-1.66408	-2.20568	-2.09626	1.93849	1.27086	0.43103	1.15867	1.62289	1.10055	0.612658	0.521255	1.81769	1.65592	1.27078	0.488008	0.813139	2.49991	2.39536	1.96437	2.43146	6.08488	FALSE	FALSE	FALSE	FALSE
ENSG00000116741	RGS2	-0.211856	-0.173827	-0.199212	0.0916226	0.442751	1.07393	0.87163	0.965736	1.91876	33.5752	22.8248	7.56793	5.87477	4.81748	5.66374	5.67347	7.38137	17.8244	36.2333	25.4807	9.34218	5.66614	3.615	2.69922	3.2378	3.94125	5.1491	FALSE	TRUE	FALSE	TRUE
ENSG00000149311	ATM	0.150516	0.00349632	-0.151375	-0.482934	-0.400015	-1.1795	-1.21064	-1.07005	-1.01772	147.697	129.419	75.1364	56.8276	75.0046	40.3223	25.882	21.6806	27.629	142.188	128.72	93.4936	59.6058	86.8877	73.444	58.0355	44.3517	64.1643	FALSE	TRUE	FALSE	TRUE
ENSG00000129422	MTUS1	-0.154859	0.23794	0.117614	0.118975	-0.415819	-1.14849	-1.06327	-1.67064	-1.70394	8.41486	7.48171	2.98605	3.65735	2.71284	1.71554	0.846244	1.09814	1.52738	7.84855	6.83934	2.47843	2.90012	4.51293	3.22177	1.75617	2.84869	5.22364	FALSE	TRUE	FALSE	FALSE
ENSG00000235576	AC092580.4	1.01481	0.471162	1.6896	-0.377257	-0.674418	-1.29688	-2.60314	-4.1625	-6.70011	1.12776	0.916209	0.701124	1.24153	2.86828	4.10543	2.56834	0.947522	0.161653	0.562849	0.640286	0.226519	1.72581	4.81054	9.82567	15.3734	17.3225	21.4127	FALSE	FALSE	FALSE	FALSE
ENSG00000215580	BCORP1	-0.364657	-0.13129	0.0908798	-0.749054	-0.418706	-1.38014	-1.04136	-0.651015	-0.713332	6.98323	5.03319	2.4225	1.23486	1.59741	0.723468	0.818151	0.996521	1.17236	7.54827	4.43794	2.32448	1.47204	1.83507	2.36532	1.55315	1.14064	2.30177	FALSE	FALSE	FALSE	FALSE
ENSG00000196782	MAML3	0.0893118	0.104117	-0.38961	-0.434288	-0.437941	-1.23648	-1.51412	-1.17857	-0.667022	4.39572	4.12663	1.40514	6.61234	5.09501	1.849	0.60431	0.524726	1.43097	4.2012	3.786	1.92426	9.09588	5.56927	3.4047	2.053	1.38345	2.15891	FALSE	FALSE	FALSE	FALSE
ENSG00000137501	SYTL2	0.130324	0.136897	0.0193032	-0.370645	-0.415699	-1.20443	-0.728524	-0.579715	-0.968768	60.3317	62.5015	72.1618	14.2826	8.34833	3.60935	2.87773	2.81631	4.69104	51.2449	54.2838	71.5916	17.8293	13.6583	7.8309	4.14793	5.11911	7.68258	FALSE	TRUE	TRUE	TRUE
ENSG00000250924	AC007245.1	-0.258314	0.0341647	-0.869142	-0.494608	-0.691923	-1.03656	-1.07115	-0.51397	-0.31275	1.6303	1.07851	0.633097	2.12629	2.2723	1.24602	1.22699	1.87158	3.45125	1.91198	1.05549	1.13006	3.01959	3.59846	2.49338	2.62455	2.71212	4.23316	FALSE	FALSE	FALSE	FALSE
ENSG00000102984	ZNF821	-0.0411637	-0.00607588	-0.573774	-0.436046	0.6308	1.03199	0.63055	0.169312	0.238012	9.8872	9.81345	15.3133	5.5377	3.69206	2.77014	3.6887	4.08115	6.75443	9.63058	9.86416	24.155	8.58269	2.33787	1.31802	2.35012	3.74161	5.38463	FALSE	TRUE	FALSE	FALSE
ENSG00000217825	AC099552.4		2.21825	-0.0702291	0.137896	0.336413	1.81704	2.8412	1.38804	1.80035	0	0.106836	0.13075	0.867096	1.48547	3.09755	5.14536	6.45613	9.85743	0	0	0.253919	0.821154	1.12622	0.768607	0.699486	2.17297	2.93038	FALSE	FALSE	FALSE	FALSE
ENSG00000130653	PNPLA7	-0.295305	-0.177167	-0.247825	-0.533026	-0.515158	-1.17814	-0.393885	-0.203493	0.236039	10.9202	9.4232	6.25823	3.55026	3.0157	1.71328	2.91897	1.95479	2.81508	13.9202	10.1646	7.31362	4.56734	4.77757	3.91972	4.27093	2.93856	2.21094	FALSE	FALSE	FALSE	FALSE
ENSG00000163069	SGCB	0.415233	0.502688	0.471989	-0.298338	0.277125	1.04685	1.34077	0.921765	0.584712	2.0003	1.09044	1.54385	0.993555	1.79557	6.44218	18.018	20.7038	27.1493	1.35285	0.945885	0.835123	1.15796	1.55409	2.89309	7.20393	11.1429	16.8459	FALSE	FALSE	FALSE	FALSE
ENSG00000164512	ANKRD55	-0.114377	-0.221107	0.677471	-0.680786	-0.556799	-1.35825	-2.82392	-1.85423	-1.93165	17.723	10.5777	5.44805	3.43209	3.44779	0.721159	0.217624	0.314055	1.36749	19.8401	12.6328	3.32338	5.63367	5.60644	1.68164	1.7157	1.74984	5.02021	FALSE	FALSE	FALSE	FALSE
ENSG00000239704	CDRT4	0.550197	-0.219531	0.273753	-0.161986	-0.323664	-1.29757	-0.460826	-0.753029	-0.693882	4.1085	2.88546	2.54375	1.53496	2.69163	1.72646	1.52775	1.59005	4.00737	2.58087	3.43507	2.31601	2.02623	3.53547	4.12065	1.90304	2.54196	5.81004	FALSE	FALSE	FALSE	FALSE
ENSG00000136052	SLC41A2	0.498074	1.35923	0.852855	0.499601	0.870342	1.12296	1.24525	1.14021	0.611389	0.347659	0.200967	0.829108	2.74143	2.78799	3.32432	4.26598	6.08516	9.85236	0.120271	0.199367	0.355546	1.87564	2.05259	1.5612	2.43615	2.52702	6.88252	FALSE	FALSE	FALSE	FALSE
ENSG00000151948	GLT1D1	-1.03436	-0.203842	-1.11645	-0.633514	-0.00165868	1.44224	2.10689	3.34181	2.70785	0.437411	0.449571	0.304906	0.56414	0.53152	1.4299	3.54869	3.44892	2.83597	0.587953	0.595645	0.62886	0.713512	0.575505	0.46942	0.826253	0.38932	0.475726	FALSE	FALSE	FALSE	FALSE
ENSG00000138764	CCNG2	0.0461807	-0.0706229	-0.499398	-0.0642448	-0.865763	-1.12559	-0.886216	-1.00823	-0.0252767	42.3861	45.6281	17.8508	15.5681	8.24236	3.8404	2.85783	6.09978	39.1902	40.3225	46.3619	20.3574	11.4299	14.0364	8.76015	5.35177	13.0781	44.4607	FALSE	FALSE	FALSE	FALSE
ENSG00000139926	FRMD6	0.185154	0.704191	0.171337	0.63329	0.765091	1.01715	0.832179	0.434788	0.896687	1.21081	2.48803	3.4471	1.62027	1.74559	3.81827	3.78049	5.56278	10.6317	1.05059	1.56428	3.0343	1.01678	1.0274	1.9833	2.15223	4.09577	5.84896	FALSE	FALSE	FALSE	FALSE
ENSG00000238018	AC093110.3	-0.168922	-0.408877	-0.602953	-0.00111496	-0.931741	-1.38852	-0.650704	-0.373102	-0.641932	27.6352	14.8359	2.53016	4.48871	2.09871	0.96823	1.18885	2.06727	1.8772	30.3304	19.4909	3.85152	3.29082	4.20694	2.55212	1.93013	2.77039	2.87079	FALSE	FALSE	FALSE	FALSE
ENSG00000149260	CAPN5	-0.355103	-0.243657	-0.176329	-0.224311	-0.617927	-1.14763	-0.167936	-0.190964	1.31265	3.86231	3.18695	1.3899	1.69512	1.73291	0.903814	1.16825	0.68018	3.48114	4.67938	3.66083	1.68351	1.57081	2.73565	1.9438	1.49726	0.744019	1.30774	FALSE	FALSE	TRUE	FALSE
ENSG00000122035	RASL11A	0.563352	0.142526	0.535213	0.368773	0.63311	1.04632	-0.199142	0.229698	1.31958	5.13631	7.57115	4.85961	2.36601	2.41142	3.36527	1.56079	2.66852	1.95754	3.25304	5.46957	4.03922	1.70124	1.5941	1.3825	1.77608	2.42071	0.664681	FALSE	FALSE	FALSE	FALSE
ENSG00000112116	IL17F	-0.894098	2.95503		2.14256	3.08334	6.11665	2.98659	3.81986	4.26682	0.0378429	0.0622059	0	0.0319734	0.0547897	0.330716	1.97039	15.9281	46.0338	0.0384145	0	0	0	0	0	0.155241	3.12174	4.01115	FALSE	TRUE	TRUE	FALSE
ENSG00000177989	ODF3B	0.28675	0.392342	0.645454	0.734658	0.836396	1.18752	1.65548	1.68248	1.2749	2.02039	2.74168	1.66993	1.33568	1.2875	1.56465	2.63242	4.86244	16.0838	1.98203	2.52021	1.34729	0.922889	0.749634	0.576485	1.00377	2.03422	6.42354	FALSE	FALSE	FALSE	FALSE
ENSG00000117226	GBP3	0.134749	0.826564	0.907298	0.46457	-0.0545885	-1.15404	-0.726139	-1.73325	-1.24985	9.72675	13.758	10.7566	6.30181	4.79244	2.13499	0.943652	1.02673	3.36345	7.3408	8.14802	5.42162	4.41029	5.18923	3.63576	1.96218	2.59618	8.9395	FALSE	FALSE	FALSE	FALSE
ENSG00000251136	RP11-37B2.1	0.0365873	-0.267221	-0.0772317	-0.765391	-0.895937	-1.14821	-0.397879	-0.952237	0.246704	4.28518	3.17456	2.35732	0.848482	0.824863	0.491331	0.577673	0.443312	1.21589	4.29359	3.89373	2.57642	1.32863	1.66834	1.0987	0.79511	1.17413	0.814092	FALSE	FALSE	FALSE	FALSE
ENSG00000233429	HOTAIRM1	-0.358442	-0.0362056	-0.440595	-0.435356	-0.775216	-1.18245	-0.794159	-0.46252	0.0190306	2.33538	4.52226	1.47803	1.23277	0.764535	1.22647	0.80168	1.42939	2.71911	3.31589	2.72723	1.64018	1.40872	1.31945	2.79958	1.42128	1.96431	2.11489	FALSE	FALSE	FALSE	FALSE
ENSG00000146021	KLHL3	-0.0724257	-0.255758	-0.162223	-0.458636	-0.817841	-1.04433	-0.320223	0.0707946	0.899932	35.5492	25.3042	12.8383	10.1284	6.36521	3.07164	2.94145	2.71753	7.37859	35.46	31.3872	14.4313	12.9817	9.2861	6.86093	3.96128	2.63198	3.26069	FALSE	FALSE	FALSE	FALSE
ENSG00000110665	C11orf21	-0.353284	-0.501585	-0.657654	-0.823548	-0.799597	-1.06727	-0.76783	-0.385302	-0.0841125	19.2817	11.0739	2.26831	2.85473	3.48973	2.31102	2.6587	2.30718	3.61425	21.8528	15.3989	4.37283	4.72211	6.17759	4.16083	5.08507	3.09566	3.24923	FALSE	FALSE	FALSE	FALSE
ENSG00000137936	BCAR3	0.000473792	0.0566466	-0.0331419	-0.105297	-0.535116	1.42797	3.41586	6.25199	6.11902	0.736957	0.540882	1.03231	0.40778	0.368391	0.56543	3.30606	25.2364	38.3834	0.640311	0.652631	1.54797	0.508302	0.370905	0.172109	0.344693	0.346832	0.584121	FALSE	TRUE	FALSE	FALSE
ENSG00000197905	TEAD4	3.27946	-2.61132	2.94478	0.773939	0.785608	1.0728	0.36873	1.00587	2.32764	0.0745383	0	0.0341725	0.258378	0.515257	1.42512	4.38958	5.11418	5.85636	0	0.0443511	0	0.224034	0.382472	0.948652	2.8984	2.43757	0.854115	TRUE	TRUE	FALSE	FALSE
ENSG00000123080	CDKN2C	-0.194878	-0.0762116	-0.924217	0.00857632	-0.724222	-1.03147	-0.95922	-1.14757	-1.01994	4.3734	3.56479	1.09106	1.92931	0.931117	0.795649	2.12412	6.18588	9.52866	4.64135	3.75124	2.15096	1.42344	1.97919	1.73325	4.46458	17.1468	21.7504	FALSE	FALSE	TRUE	FALSE
ENSG00000188130	MAPK12	0.181721	0.0170447	-0.245957	0.0237526	0.516214	1.00829	0.606699	0.358116	0.826041	0.986712	0.501231	0.273852	0.331282	0.452729	1.2362	2.70931	2.00553	4.73029	0.861965	0.502631	0.45613	0.303178	0.344473	0.418257	1.64179	1.22671	2.56429	FALSE	FALSE	FALSE	FALSE
ENSG00000167550	RHEBL1	0.347551	-0.475403	-0.220857	1.79408	0.369716	1.41145	0.085187	-0.531801	0.14473	2.36668	1.94881	0.589096	0.737721	0.493488	1.57863	1.90462	3.60213	15.1297	1.92902	2.11987	0.804642	0.142979	0.441024	0.906072	1.82955	5.37636	14.5883	FALSE	FALSE	TRUE	FALSE
ENSG00000204291	COL15A1	-1.26596	0.389802	-1.68441	0.224775	0.965794	2.25185	4.74294	5.56104	5.62921	0.0085678	0.0111709	0.00808127	0.0153846	0.0490646	0.114849	1.19955	8.20117	18.2624	0.0116248	0.0109281	0.0240615	0.012885	0.00771286	0.0314139	0.0384096	0.161737	0.265312	FALSE	TRUE	FALSE	FALSE
ENSG00000183578	TNFAIP8L3	-2.20991		0.648956	-1.6256	2.06336	3.27197	3.47311	2.60389	1.6707	0	0	0.291507	0.0546019	0.072795	0.328732	4.18957	7.91069	3.17536	0.0172516	0	0.18126	0.168122	0.0145479	0.0358766	0.378574	1.2795	0.911275	FALSE	TRUE	FALSE	FALSE
ENSG00000245164	RP11-622O11.2	-0.0664996	0.0758497	0.113546	-0.866684	-0.838113	-1.63329	-2.04932	-3.14888	-3.77233	59.845	38.8691	11.6535	13.1271	20.3435	10.6179	5.68159	0.209565	0.0782022	56.6453	43.5513	13.3987	20.9368	31.9965	19.4041	13.9916	4.87574	2.29511	FALSE	FALSE	FALSE	FALSE
ENSG00000256862	RP11-664D1.1	0.219276	0.00596454	-0.566298	-0.912195	-0.762827	-1.24803	-1.3439	-0.897248	-0.589513	7.22042	5.68833	4.06221	4.26734	4.07006	1.34828	1.62497	1.8686	3.1191	6.2343	5.43987	5.80956	7.71598	7.23232	2.97289	4.06978	3.49613	5.20359	FALSE	FALSE	FALSE	FALSE
ENSG00000234936	AC010883.5	-0.271047	0.155654	-0.194531	0.42348	-0.0415827	-2.79853	-0.601023	-0.494311	0.697245	5.15651	5.38313	1.80663	1.54126	1.14314	0.177797	0.579876	0.599882	1.38102	5.91588	4.80017	1.97778	1.13899	1.26825	1.2793	0.892788	0.870635	0.833731	FALSE	FALSE	FALSE	FALSE
ENSG00000102385	DRP2	-0.678173	-0.646314	0.266695	-0.726478	-0.82387	1.66434	2.83584	3.33445	2.61456	0.035126	0.013604	0.00670742	0.00644411	0.00576064	0.28106	2.39062	6.387	5.77077	0.0516399	0.0513709	0.00602674	0.0114001	0.0111498	0.0886549	0.359693	0.631016	0.919998	FALSE	FALSE	FALSE	FALSE
ENSG00000048052	HDAC9	-1.59755	0.586393	0.155528	-0.0309529	0.160233	-1.0628	-2.14124	-2.18694	-1.90067	0.0567903	0.151891	0.234017	0.739754	1.23889	0.546221	0.186202	0.587094	0.526853	0.161064	0.0836651	0.30647	0.939469	1.11967	1.14267	1.07521	3.60879	1.90967	FALSE	FALSE	TRUE	FALSE
ENSG00000155657	TTN	0.191443	-0.0689469	0.048722	-0.603876	0.0234513	-1.03023	-0.281529	-0.70143	-0.248042	3.64088	2.58522	1.64885	0.510702	0.587987	0.4443	0.483665	0.323193	0.951397	2.58641	2.52716	1.84877	0.881026	0.630284	0.886095	0.599979	0.668203	0.832406	FALSE	FALSE	FALSE	FALSE
ENSG00000255933	RP11-495K9.5	-0.345105	-0.00646516	0.585773	0.65114	-0.0924746	-1.56928	0.369638	-0.631446	-0.796609	4.37371	2.20205	1.86185	2.2208	0.804252	0.434694	0.616806	0.272782	0.189214	5.42023	2.18085	1.27556	1.39689	0.879972	1.38181	0.478597	0.433031	0.301161	FALSE	FALSE	FALSE	FALSE
ENSG00000211867	AE000662.24	-0.673741	-0.952549	-0.192289	-0.513451	-0.444532	-1.04679	0.116113	-0.45674	0.0417574	6.0968	6.10356	29.1668	30.6122	22.6495	14.7959	16.7964	9.81253	12.5893	9.58063	11.5412	34.6339	41.7193	30.0297	31.2853	15.5746	13.2514	12.3321	FALSE	FALSE	FALSE	FALSE
ENSG00000182687	GALR2	-0.48138	-0.296133	0.226874	0.3112	-0.0700589	1.45959	-0.384422	-0.0618262	0.801907	1.54051	1.41635	0.469411	0.394743	0.291735	0.792618	0.382477	1.11516	4.37781	2.11318	1.74829	0.429497	0.303686	0.306518	0.299531	0.495437	1.17818	3.95668	FALSE	TRUE	FALSE	FALSE
ENSG00000250749	RP11-451H23.1	0.640952	0.612411	-0.325394	-0.576397	0.73653	1.14099	1.75296	1.38219	0.649342	1.2579	1.72193	4.19562	2.65529	2.1825	3.54558	8.97107	10.5529	10.6665	0.761311	1.16994	5.29841	4.07654	1.28525	1.64909	2.58472	4.07621	6.35389	FALSE	FALSE	FALSE	FALSE
ENSG00000121577	POPDC2	-0.489606	-0.373138	0.0635119	-0.191234	-0.432225	-1.0269	-0.144555	-0.656913	0.139613	3.23045	3.39892	1.73609	1.24167	1.10894	1.38565	1.23888	1.73431	2.29334	5.57159	4.57339	1.46432	1.60392	2.54314	2.28077	2.47189	2.55011	1.57997	FALSE	FALSE	FALSE	FALSE
ENSG00000130208	APOC1	-0.122408			-1.19206	2.54861	3.21807	1.14366	0.424365	0.041116	0.116828	0	0	0.0521006	0.0485953	0.845891	2.09489	3.26813	1.53612	0.142513	0	0	0.129698	0	0.0971332	0.997396	2.4506	1.4734	FALSE	FALSE	FALSE	FALSE
ENSG00000223946	RP11-533O20.2	0.390044	0.50982	0.372934	-0.69623	-0.0338037	-2.70812	3.75878	0.476318	1.45139	8.33484	3.59869	2.49996	0.993921	0.918634	0.378414	0.328349	0.325342	0.344903	5.94493	2.47951	2.09843	1.65197	0.891156	2.60782	0	0.228606	0.114409	FALSE	FALSE	FALSE	FALSE
ENSG00000125744	RTN2	-0.0589219	-0.468706	-0.108897	-0.543424	-0.133662	1.77154	2.08677	1.38309	2.27494	1.07834	0.863386	1.32186	0.743807	0.523172	0.440822	0.939355	1.41964	7.82893	1.07852	1.22575	1.65938	1.13751	0.542072	0.145629	0.237341	0.451816	2.02562	FALSE	FALSE	FALSE	FALSE
ENSG00000181800	C10orf31	-0.328819	-0.685652	-0.673113	-0.519867	0.422411	-1.5428	0.343563	-0.457334	-0.42364	9.35266	3.44194	2.36363	1.61258	1.35163	0.538763	1.04385	0.743088	0.869017	11.6152	5.52091	3.98329	2.32748	1.01045	1.59355	0.828741	1.02414	1.09863	FALSE	FALSE	FALSE	FALSE
ENSG00000211699	TRGV3	-0.394719	0.0192205	-0.239845	-0.467535	-0.562408	-1.09075	-0.460879	-0.709563	-0.876378	2.58802	2.27293	1.33172	2.82661	2.75274	1.48143	1.72223	1.56647	1.72616	3.23929	2.26386	1.586	3.87526	4.23284	3.09257	2.39475	2.54961	3.06875	FALSE	FALSE	FALSE	FALSE
ENSG00000166920	C15orf48	-0.0898894	0.260245	0.277889	0.54098	0.89507	1.12106	1.74277	1.02782	1.39668	1.07213	1.2866	4.41632	17.3296	12.0391	5.49422	2.88634	1.24409	1.18314	1.03166	1.21551	4.2117	14.3094	6.964	2.84229	0.876407	0.830909	0.389527	FALSE	FALSE	TRUE	FALSE
ENSG00000197859	ADAMTSL2	-0.113711	0.148688	0.626146	0.0456609	0.771215	1.31828	1.9488	0.560858	2.11937	2.31378	2.47613	12.0037	8.38634	7.18346	2.01619	2.15062	0.432117	1.06391	2.51555	2.26931	7.95071	9.95775	4.85567	0.667175	0.614814	0.319435	0.238992	FALSE	FALSE	FALSE	FALSE
ENSG00000234252	AC007308.6	-0.129465	-0.45243	-0.00158011	-0.722096	0.449534	-1.16338	0.247402	0.312266	-0.317297	3.23163	1.81479	1.80617	0.727874	0.822982	0.345234	0.6026	0.413084	0.236135	3.52672	2.51165	1.90006	1.10565	0.627594	0.778661	0.503475	0.331955	0.272205	FALSE	FALSE	FALSE	FALSE
ENSG00000163040	CCDC74A	-0.25763	-0.955533	-0.518949	0.756729	0.391512	1.15511	2.36564	2.57258	2.80848	0.4411	0.379817	0.647606	1.29021	1.04894	1.21381	5.09156	9.05396	14.8973	0.529442	0.66001	0.91757	0.878011	0.905512	0.626715	0.983533	1.65895	2.28564	FALSE	TRUE	FALSE	FALSE
ENSG00000227028	AC007254.3	1.49225			0.905829	0.0201971	1.82906	1.10178	1.29452	0.814995	0.0815918	0	0	0.0575593	0.166506	0.847386	2.13076	8.00793	12.5555	0.0677158	0	0	0.0297495	0.170495	0.249517	0.925017	3.56199	6.87417	FALSE	FALSE	FALSE	FALSE
ENSG00000009694	ODZ1	0.0127723	-0.165344	-0.209671	-0.345342	-0.759433	-1.24199	-1.05408	-1.27733	0.190521	15.2387	10.2936	4.14601	1.69511	0.72946	0.390063	0.281415	0.16798	0.352408	14.6431	11.7945	4.87583	1.48138	1.27819	0.87964	0.666568	0.431262	0.31843	FALSE	FALSE	FALSE	FALSE
ENSG00000237779	AC007878.1	-0.0911611	-0.271764	-0.206835	0.542442	0.153558	-1.23106	0.552379	0.184323	0.708082	5.50091	3.24421	3.09782	3.1341	1.39221	0.648759	1.04196	0.79439	0.665406	5.83543	3.9957	3.5499	1.54409	1.30073	1.54397	0.707489	0.718542	0.395303	FALSE	FALSE	FALSE	FALSE
ENSG00000254463	RP11-484D2.3	0.79237	-0.35383	0.43773	-0.0979757	0.700228	-1.24359	0.68138	1.08802	1.27559	1.92162	1.26751	3.13691	2.26355	2.50644	1.17749	0.903108	0.86242	0.528857	1.05811	1.69042	2.41743	2.30716	1.54283	2.58581	0.590003	0.397684	0.193231	FALSE	FALSE	FALSE	FALSE
ENSG00000135436	FAM186B	-0.0966472	-0.337872	0.637424	-0.419295	0.504929	-1.01741	-0.30249	-0.13659	0.470642	0.886862	0.53953	3.12174	3.29289	3.52338	1.32483	0.555989	0.786709	0.930655	0.943383	0.860637	2.04901	4.81158	2.40025	2.88931	0.989812	0.845653	0.7156	FALSE	FALSE	FALSE	FALSE
ENSG00000198211	TUBB3	-0.0743013	0.109505	0.645391	0.303915	0.0117197	3.67826	1.62182	2.39495	1.67813	0.472398	0.477551	0.433931	0.121655	0.0911662	0.175053	0.647883	6.28022	22.1545	0.335564	0.539367	0.161682	0.0804321	0.151016	0.0169869	0.208301	1.34282	7.28801	FALSE	TRUE	TRUE	FALSE
ENSG00000225425	RP11-409K20.8	0.189056	-0.263003	0.203397	-0.621203	-0.203075	-1.02943	0.258571	-0.708201	-0.692577	7.17671	4.795	6.46074	4.41425	4.58895	1.86429	1.9902	1.22045	1.23907	6.02906	5.67096	5.90361	6.77347	5.41902	3.80412	1.74534	2.04688	1.95246	FALSE	FALSE	FALSE	FALSE
ENSG00000236194	AC003104.1	-0.201919	0.0329748	0.00726521	-0.315257	0.505537	-1.14746	-0.0612629	0.0803344	0.332137	2.43494	2.31122	2.15679	1.93033	2.27912	1.06893	0.599073	0.47456	0.70845	2.77647	2.33972	2.13115	2.37803	1.61584	2.30934	0.613601	0.453974	0.511158	FALSE	FALSE	FALSE	FALSE
ENSG00000251194	RP1-68D18.2	-0.19016	-0.114883	-0.141096	-0.800228	-0.153275	-1.09637	0.0474041	-0.729254	-0.784593	5.89544	7.2408	18.4967	5.00437	3.89046	0.977248	0.48905	0.435476	0.210539	6.48857	8.08791	20.6185	8.61869	4.37809	2.17624	0.470205	0.734153	0.347654	FALSE	FALSE	FALSE	FALSE
ENSG00000181649	PHLDA2	0.469282	0.297542	-0.10663	0.677264	0.174228	1.07439	0.592269	0.57285	0.545904	0.668271	0.851655	1.24338	1.40467	1.08075	2.6422	4.53086	4.86459	10.8589	0.487327	0.704346	1.37282	0.956847	0.953563	1.29697	2.99013	3.3514	7.2869	FALSE	FALSE	FALSE	FALSE
ENSG00000248702	RP11-294J22.5	0.0755612	0.00448941	-0.505934	-0.541894	-0.62099	1.20433	0.693104	1.07613	0.551307	5.57812	6.70623	5.67093	6.27456	3.11126	3.87055	6.59765	15.8135	20.9444	5.12811	6.88333	8.17693	9.77097	4.89082	1.67624	4.0426	7.53683	14.1099	FALSE	FALSE	FALSE	FALSE
ENSG00000091136	LAMB1	-0.0540912	-0.524987	-0.299103	-0.863202	-0.154553	-1.11997	-0.11511	-0.703992	0.765014	5.5163	3.60161	1.26372	1.20707	0.945518	0.547186	0.481823	0.185724	0.600028	6.17256	4.61677	1.75649	1.71548	1.03584	1.26818	0.587132	1.02374	0.547258	FALSE	FALSE	FALSE	FALSE
ENSG00000131398	KCNC3	0.0984085	-0.742797	-0.193598	-0.00847121	0.0667874	1.17037	2.90492	3.99313	3.19694	0.128201	0.204814	0.287041	0.347604	0.271964	0.844784	2.87572	9.74019	14.3691	0.159013	0.248078	0.271033	0.588849	0.335859	0.311835	0.47409	0.966518	2.47571	FALSE	FALSE	FALSE	FALSE
ENSG00000196754	S100A2	1.95535	0.595432	-0.977799	-1.42889	-1.18148	2.68494	2.99858	2.52176	2.71002	0.216609	0.120146	0.116901	0.170037	0.0119738	0.355275	2.25187	7.20459	10.6911	0.0816618	0.140534	0.415509	0.162768	0.106441	0.138419	0.133478	1.08895	2.07877	TRUE	FALSE	FALSE	FALSE
ENSG00000187260	WDR86	-0.0215329	-0.330105	-0.101145	-0.181555	-0.68301	-1.15056	-1.09014	-1.70372	-0.721426	9.35602	6.5668	3.13709	1.93863	0.988466	0.547443	0.587158	0.386546	0.894763	9.39809	9.10459	3.53203	2.0567	1.56925	1.22468	1.21615	1.04788	1.34141	FALSE	FALSE	FALSE	FALSE
ENSG00000064225	ST3GAL6	0.198744	0.0760165	-0.116169	-0.938768	-0.259626	-1.40251	-0.0893213	-0.399277	0.554989	5.99485	5.86483	2.02982	1.29354	1.03422	0.420015	0.641664	0.522946	0.959895	6.29861	5.64096	2.53195	2.12581	1.21058	1.016	0.465636	0.597963	0.507548	FALSE	FALSE	FALSE	FALSE
ENSG00000258366	AL353715.1	-0.5221	-0.22028	0.589861	0.538454	0.788072	-1.18114	0.276619	-0.661681	-0.373471	5.7371	4.48779	3.75655	7.33978	6.01674	3.94947	9.89984	4.34561	4.34089	6.16366	5.3095	3.4073	4.84593	3.40542	9.27349	9.46742	7.81282	4.20194	FALSE	FALSE	FALSE	FALSE
ENSG00000166682	TMPRSS5	-0.470478	-0.154427	0.395948	-0.108969	0.181444	-1.35972	1.07333	-0.40157	-0.792249	2.48896	2.01479	1.55201	1.1038	1.06083	0.672056	0.580728	0.343467	0.311604	3.673	2.32086	1.05147	0.989132	0.754146	0.859097	0.175884	0.803577	0.347985	FALSE	FALSE	FALSE	FALSE
ENSG00000225374	GS1-526D21.5	0.19472	0.241069	-0.317185	-0.687313	0.654915	-1.30136	0.301514	-0.887051	-0.156493	2.8816	4.55859	3.82194	1.80142	3.04697	0.865515	1.30176	0.708052	0.894241	2.49982	3.98842	4.90609	3.00925	1.93192	2.19545	1.01726	1.34347	0.947544	FALSE	FALSE	FALSE	FALSE
ENSG00000197872	FAM49A	-0.182784	0.0993782	-0.64361	-0.761429	-0.00813834	1.11802	1.31398	0.716235	1.10558	3.68439	4.06705	1.99406	0.48273	0.852186	1.04748	2.53132	3.6173	6.4618	4.45483	3.6381	2.49788	0.671832	0.812152	0.488433	0.747407	2.60195	2.61347	FALSE	FALSE	FALSE	FALSE
ENSG00000166278	C2	-0.0481046	-0.381829	0.189589	-0.12256	-0.334345	-1.64988	0.945766	0.228081	0.492343	7.71853	4.11163	3.67895	1.82209	1.45398	0.677615	1.41751	1.53911	3.60484	7.38372	4.76571	2.66093	1.13443	1.59141	1.71651	0.881495	1.55088	2.15365	FALSE	FALSE	FALSE	FALSE
ENSG00000139055	ERP27	-0.105879	-0.364426	-0.594307	-0.485789	-0.967164	-1.09381	-0.852523	-0.855123	-1.4004	18.2739	11.3605	5.47234	1.82517	1.10734	0.672478	0.487741	0.489239	0.588863	17.125	15.7246	6.26719	3.06963	3.1931	1.01564	0.914988	1.08753	1.73817	FALSE	FALSE	FALSE	FALSE
ENSG00000116883	AL591845.1	0.431836	0.287609	1.22497	0.308882	0.0639981	1.816	1.13819	0.598626	1.53454	0.69422	0.513419	0.469782	0.213692	0.126311	1.01951	1.03797	1.22811	7.51101	0.486271	0.444107	0.21841	0.166241	0.130085	0.302228	0.469816	0.820429	4.41512	FALSE	FALSE	FALSE	FALSE
ENSG00000143845	ETNK2	-0.518398	0.228086	0.14773	-0.540363	0.753032	1.04107	1.92622	1.96048	2.34424	1.44968	1.85565	3.11044	1.09204	1.3654	1.16871	2.26708	1.3858	1.86195	2.6285	2.08451	2.54831	1.44198	0.766594	0.53059	0.640105	0.502383	0.393902	FALSE	FALSE	FALSE	FALSE
ENSG00000177181	RIMKLA	2.06959	-2.16646			4.0843	1.89829	1.16898	2.13251	2.21027	0.0236368	0	0	0	0.055696	0.316247	0.595037	0.480386	5.83226	0	0.0209415	0	0	0	0.0835195	0.294289	0.119475	3.21482	FALSE	FALSE	FALSE	FALSE
ENSG00000226641	RP13-13A3.1	0.0629666	-0.0396065	-0.0589832	-0.153185	-0.468208	1.0134	0.708267	-0.107715	-0.0123883	1.93818	1.80211	2.00357	2.51614	1.69365	2.58644	1.5988	1.74123	1.80313	1.86016	1.94438	2.10096	2.76421	2.38772	1.27504	0.96084	1.90909	1.76139	FALSE	FALSE	FALSE	FALSE
ENSG00000225986	RP3-340N1.5	0.248664	0.497468	0.293782	-0.10333	-0.267495	-1.66635	-1.06712	-0.883301	-0.844754	1.56658	1.83276	1.35643	0.708373	0.469083	0.285017	1.14997	2.38967	2.18382	1.25702	1.31969	1.12904	0.702787	0.592099	0.9244	2.45539	4.45882	3.15306	FALSE	FALSE	FALSE	FALSE
ENSG00000181104	F2R	0.00537855	0.317512	0.0353571	0.399739	0.0972326	1.76071	0.77206	-0.257729	-0.939751	6.99045	7.63447	3.80303	4.13011	1.14491	0.300492	0.410868	1.11235	1.27556	6.97023	6.51721	3.45414	1.97473	1.03721	0.0912222	0.235311	1.39108	2.28571	FALSE	FALSE	FALSE	FALSE
ENSG00000211887	AE000662.44	-0.0626302	-1.0551	0.345949	-1.49518	-0.387954	-1.85818	-0.185943	-0.628529	-0.842477	6.05912	5.68968	14.0344	2.92984	4.64924	1.96224	2.26458	1.40246	0.987228	6.16259	11.7793	11.5828	8.08165	6.09384	6.7163	2.70483	2.20298	1.90251	FALSE	FALSE	FALSE	FALSE
ENSG00000207770	MIR568	0.375962	-0.551505	-2.01416	-1.82124	0.892798	-5.11383	-0.682029	-0.0705625		3.64322	2.105	0.195226	0.187562	0.31875	0	0.295401	0.161849	0	2.69362	3.09033	1.11704	0.796891	0.186326	1.17832	0.488345	0.171137	0	FALSE	FALSE	FALSE	FALSE
ENSG00000229519	RP11-58A11.2	-0.127989	-0.00804792	0.450057	-0.42651	0.300171	-1.01637	0.309746	0.090238	0.252915	6.15378	3.41649	3.64012	3.63673	3.48267	1.39543	1.64482	1.0415	0.847668	6.58008	3.39343	2.77978	4.82039	2.89038	2.87096	1.31419	1.00439	0.606411	FALSE	FALSE	FALSE	FALSE
ENSG00000146216	TTBK1	-0.791207	3.64255	-0.139628	3.27599	2.04243	2.75732	2.90212	3.41346	3.11112	0.0215654	0.0174103	0.0172677	0.0198546	0.0338725	0.0541272	1.40989	3.27412	3.09628	0.0180561	0	0.012347	0	0.00745238	0.00670818	0.160886	0.417585	0.258385	FALSE	FALSE	FALSE	FALSE
ENSG00000163568	AIM2	1.63437	2.25789	2.78587	1.69847	0.408821	2.20666	1.24101	1.36382	0.739009	0.158623	0.139775	0.163523	0.19639	0.136231	0.295239	0.482193	2.47512	10.361	0.10327	0.0301168	0.0247037	0.0873161	0.105834	0.0748822	0.156718	2.10592	14.3569	FALSE	TRUE	TRUE	FALSE
ENSG00000224429	RP11-101P17.9	0.275479	0.286367	0.198823	-0.330378	-0.665507	-1.12133	-1.45568	-1.90263	-1.41345	2.30197	1.53572	0.696498	0.39248	0.488975	0.441962	0.47861	0.747039	1.80817	1.85467	1.28083	0.602921	0.475949	0.754333	0.96631	1.4493	2.57533	5.19084	FALSE	FALSE	FALSE	FALSE
ENSG00000228808	HMGB3P4	0.0219342	-0.232711	0.392179	0.0774863	0.0759449	-1.36342	0.284749	-0.293269	-1.1485	3.35055	2.47063	1.05026	1.29287	1.30323	0.466733	0.661782	0.330251	0.346459	3.30089	3.04493	0.863029	1.37399	1.19208	1.22693	0.55148	0.408757	0.76488	FALSE	FALSE	FALSE	FALSE
ENSG00000235128	AC013474.4	0.014628	-0.0587861	0.576493	-0.10767	0.794895	-1.80777	-0.476448	-0.612308	0.551057	3.62281	1.87538	0.971106	0.620299	0.750121	0.128496	0.204503	0.288088	0.428978	3.56138	1.98983	0.669315	0.721438	0.437792	0.483318	0.285905	0.442342	0.253729	FALSE	FALSE	FALSE	FALSE
ENSG00000179921	GPBAR1	-0.289525	-0.364677	-0.314033	-0.178604	0.0215689	-1.01459	0.326301	-0.667941	-0.0381108	2.78319	3.12977	2.14902	1.37239	0.73812	0.302811	0.56762	0.383179	0.385365	3.8103	4.40077	2.42851	1.12649	0.70164	0.791857	0.441308	0.541152	0.530939	FALSE	FALSE	FALSE	FALSE
ENSG00000235732	RP11-245P10.6	-0.437404	-0.129249	-0.253603	0.120567	-0.645326	-1.14652	-0.167825	-1.05613	0.128583	6.68934	5.55696	2.57563	0.913689	0.810018	0.892795	2.19966	1.17482	1.98836	8.95169	6.25272	3.10529	0.819718	1.29226	1.87174	2.69047	2.47556	1.81223	FALSE	FALSE	FALSE	FALSE
ENSG00000242748	RP3-511B24.4	-0.113139	-0.583603	-0.609206	-0.441803	-0.281592	-1.33898	0.303162	-0.299706	-1.07249	13.0422	8.45839	3.49264	2.06239	1.66209	0.674211	1.11922	0.65592	0.304652	13.8121	12.9386	5.52974	2.24158	2.07963	1.60857	0.876301	0.820213	0.679203	FALSE	FALSE	FALSE	FALSE
ENSG00000210151	J01415.13	0.0912624	0.74421	-0.207848	0.314032	-0.235899	-1.41347	-0.22712	-1.13426	-0.907946	7.64664	11.9717	7.72148	11.0703	12.4435	2.82563	3.73467	3.57079	4.60309	6.97965	7.31834	8.77488	9.11462	14.6785	7.85589	3.9509	7.94019	8.40001	FALSE	FALSE	FALSE	FALSE
ENSG00000249624	AP000295.9	-0.802957	0.089761	-0.757741	-1.24118	-0.845161	-1.86479	-0.683782	0.120215	0.300167	0.645256	7.16518	0.688994	0.437066	3.75369	2.92013	0.310773	0.462121	0.385447	1.13174	0.507999	5.56102	11.7561	21.5332	3.53628	0.493975	3.52223	0.292912	FALSE	FALSE	FALSE	FALSE
ENSG00000206602	SNORD58A	0.181574	-0.408831	0.833431	0.658736	-0.319866	-1.03573	-0.271731	0.52138	-0.561526	13.5736	10.0456	17.2744	15.9202	17.4961	7.04995	9.33201	8.25609	2.7445	11.6801	13.6015	10.384	10.0533	21.7585	14.4055	10.9577	5.68278	4.06091	FALSE	FALSE	FALSE	FALSE
ENSG00000211839	AE000661.21	0.0125839	-0.87359	-0.122695	-0.860377	0.418496	2.12259	-0.206227	-2.37972	-0.607288	1.26642	0.953692	3.32109	4.64355	3.66414	4.51666	2.31491	0.508476	0.654694	1.17078	2.11511	3.88708	8.18862	2.52811	1.13905	2.44601	2.96007	1.29467	FALSE	FALSE	FALSE	FALSE
ENSG00000204099	NEU4	-0.547224	-0.700042	-0.406383	-0.847164	0.286595	1.70237	2.29167	6.50911	1.72909	11.3806	12.4433	6.37216	1.14031	1.41222	0.278179	0.483374	0.275062	0.511781	15.7088	18.1388	10.9365	1.83165	1.19977	0.137003	0.127484	0	0.157902	FALSE	FALSE	FALSE	FALSE
ENSG00000254509	RP11-677M14.6	0.629348	-0.246916	-0.261813	-0.0657073	-0.166568	-1.02689	-0.551474	-0.395519	-0.355074	2.55896	1.30788	2.03381	1.54559	1.47768	1.05783	1.07082	0.915657	0.683895	1.5631	1.60848	2.59687	1.59357	1.63775	2.37632	1.50729	1.22226	0.83776	FALSE	FALSE	FALSE	FALSE
ENSG00000176358	TAC4	-0.323086	0.0162135	-0.537079	-0.557671	0.313259	-1.62049	0.0578809	-0.710353	-0.448736	1.71512	1.67038	1.98881	1.15418	1.96222	0.834517	1.52551	0.850172	0.4492	2.58464	1.47877	3.03615	2.34713	1.55531	2.53349	1.6903	1.05223	0.683081	FALSE	FALSE	FALSE	FALSE
ENSG00000225920	RIMKLBP2	0.252677	-0.426614	0.384987	0.456844	0.498226	-1.08753	0.389406	-0.0518809	0.881218	4.4822	1.89127	0.81487	1.72168	1.23884	0.623015	0.925172	0.636229	1.40908	3.7352	2.54294	0.672412	1.16968	0.930513	1.30425	0.690311	0.67078	0.741011	FALSE	FALSE	FALSE	FALSE
ENSG00000108176	DNAJC12	1.76613	4.38651	-3.0236	-0.166929	-0.0589601	1.10337	2.11026	1.97305	1.44659	0.257453	0.216017	0	0.207195	0.272804	1.10811	5.03349	27.8809	88.4727	0.0571664	0	0.0915113	0.131439	0.278545	0.538894	1.15492	6.61077	29.9773	FALSE	TRUE	TRUE	FALSE
ENSG00000230732	AC127904.2	0.713416	-0.636955	0.142082	0.988914	0.627013	-1.20195	1.12963	0.506663	-0.224028	4.54448	2.29754	2.46869	1.58138	0.914172	0.520495	0.780327	0.501946	0.459276	2.64065	3.56125	2.21937	0.768606	0.575594	1.10455	0.357819	0.340038	0.558315	FALSE	FALSE	FALSE	FALSE
ENSG00000151117	TMEM86A	-0.257249	-0.318127	-0.571023	-0.62689	-0.814026	-1.59235	-0.835762	0.321401	0.675911	6.21414	4.49912	1.48427	0.838702	0.488826	0.224265	0.289635	0.303043	0.298653	7.17213	5.63337	2.20616	1.30735	0.832092	0.461495	0.528308	0.195542	0.128069	FALSE	FALSE	TRUE	FALSE
ENSG00000251706	RNU7-61P		-0.0233528	0.525015	-1.23129	0.87349	-2.11552	0.389942	-0.836122	-1.1052	0	0.303024	2.07457	1.38831	2.28712	0.84988	1.89228	1.00426	1.0546	0	0.366466	1.61435	3.41967	1.15111	4.27446	1.40971	1.85556	2.31683	FALSE	FALSE	FALSE	FALSE
ENSG00000211870	AE000662.27	0.381327	-0.521257	0.393601	-0.655812	0.294013	-1.55134	2.06011	2.83231	-1.19941	4.50615	4.69084	14.0555	3.7231	4.18035	2.11434	2.43489	2.30744	0.50288	3.43538	7.07256	10.9374	5.8571	3.3184	6.9987	0.588076	0.270967	1.3335	FALSE	FALSE	FALSE	FALSE
ENSG00000144645	OSBPL10	0.529154	-0.214238	0.678593	-0.49162	0.234626	1.02383	-0.710122	-1.75668	-0.894515	0.430134	0.218288	0.0273571	0.0821123	0.039517	0.406911	3.11706	3.63729	6.02927	0.376721	0.366771	0.0922878	0.0279247	0.0904201	0.238588	5.33591	12.6216	12.7504	FALSE	TRUE	FALSE	FALSE
ENSG00000256825	ZNF268	0.27517	0.697245	-0.859884	-0.232759	-0.596728	2.21652	0.813029	-0.626204	-0.603339	4.92084	4.16643	0.790283	6.84449	2.95547	5.49145	3.23224	2.81854	2.53118	9.23728	1.21103	8.3274	7.53893	1.8182	0.399635	2.6637	3.382	0.454352	FALSE	FALSE	FALSE	FALSE
ENSG00000101342	C20orf118	-0.0857516	0.623551	0.208478	0.116076	0.5013	-1.34932	-0.0521134	-0.341206	-0.791251	1.65039	2.17797	0.683361	2.02419	1.66425	1.10172	2.54627	4.17454	1.07987	1.51801	3.69596	0.58855	0.693278	2.2761	0.799515	2.22711	3.51555	4.3624	FALSE	FALSE	FALSE	FALSE
ENSG00000236591	RP11-162J8.3	-1.2469	2.50563	-3.00058	-0.762473	0.0925005	2.49961	2.59624	1.75517	2.09608	0.153673	0.142188	0	0.132001	0.127843	1.34801	2.56416	9.48219	32.3871	0.39665	0	0.384563	0.242479	0.136162	0.194291	0.331737	2.99451	13.4078	FALSE	FALSE	FALSE	FALSE
ENSG00000255328	RP11-326C3.12	-0.209712	-0.299383	-0.24813	-0.325625	-0.142065	-1.08091	-0.273926	-1.06594	-0.310557	10.1061	7.10736	3.94496	1.3938	1.21542	0.494059	1.53513	1.25931	2.06731	11.2283	8.99135	4.66745	1.84058	1.30879	1.06194	1.85174	2.95209	2.17116	FALSE	FALSE	FALSE	FALSE
ENSG00000155980	KIF5A	0.742105	-0.654765	0.18436	1.70882	0.276622	1.40642	1.70888	2.19542	3.09048	0.458353	0.162024	0.111679	0.078141	0.110585	0.157861	0.897283	2.3329	4.04407	0.286624	0.316872	0.0801925	0.0103014	0.0840455	0.0655076	0.251066	0.436723	0.52121	FALSE	FALSE	FALSE	FALSE
ENSG00000242736	TRBV1	-0.0129826	-0.482308	0.311642	-0.894222	-0.344643	-1.21555	0.99862	-1.01454	-0.359633	1.64035	0.9481	2.40325	2.23851	1.63022	0.84472	0.712041	0.867668	0.880911	1.62414	1.28843	1.84386	4.12415	2.051	2.00429	0.364911	1.7648	1.10625	FALSE	FALSE	FALSE	FALSE
ENSG00000100024	UPB1	-0.00508288	-0.147886	-0.256915	-0.667932	-0.576266	-1.70126	-0.435776	0.375127	-1.83888	2.83256	2.84671	1.56719	0.802414	0.507287	0.0594902	0.103536	0.0866136	0.043952	2.70054	2.97101	1.81049	1.16372	0.642098	0.213704	0.060441	0.0677248	0.190495	FALSE	FALSE	TRUE	FALSE
ENSG00000236739	RP11-370B11.1	1.64889	-0.698767	0.85621	-0.196113	0.514238	1.0526	0.890419	0.527319	0.787341	0.364427	0.117293	0.609073	0.786956	1.4606	1.45156	1.68207	2.21998	5.59925	0.0991703	0.210944	0.349792	0.908823	1.03219	0.603717	0.920268	1.56702	3.18132	FALSE	FALSE	FALSE	FALSE
ENSG00000224474	AL355490.1	-0.489911	0.746312	0.111771	0.526909	-0.476421	-1.41311	-1.51473	0.442308	-0.344143	3.56755	3.19978	1.79767	2.10202	1.30001	0.771791	0.629066	1.46049	0.615166	5.02787	1.967	1.63873	1.47756	1.84975	1.98599	1.81786	1.06996	0.815094	FALSE	FALSE	FALSE	FALSE
ENSG00000240853	AL160271.1	1.07115	-0.0478081	0.348563	0.648381	1.14065	-1.61347	5.32818	-0.757466	-3.89098	3.01236	1.43477	0.806398	0.916816	0.577921	0.367331	0.484464	0.156362	0	1.2966	1.48744	0.621125	0.577191	0.245573	1.12193	0	0.271439	0.217795	FALSE	FALSE	FALSE	FALSE
ENSG00000232912	RP5-1115A15.1	-0.759742	-0.469864	0.342014	-1.06738	-0.231022	-1.54991	-0.616633	-0.915962	-1.52149	1.63669	1.58153	0.941013	0.507929	0.373227	0.220814	0.240683	0.174768	0.141719	2.8809	2.11417	0.766716	1.0088	0.510429	0.572828	0.344438	0.338467	0.372562	FALSE	FALSE	FALSE	FALSE
ENSG00000138271	GPR87	0.101621		0.038539	0.960764	-0.106061	4.71215	2.33487	3.88787	5.34396	0.014466	0	0.0244439	0.0253284	0.0537467	0.0584451	0.651422	4.10164	5.24129	0.012879	0	0.0249165	0.0121193	0.058654	0	0.114503	0.35339	0.135198	FALSE	FALSE	FALSE	FALSE
ENSG00000166922	SCG5	-0.120014	0.119101	1.04457	0.569487	0.483801	1.1775	0.796868	0.124663	0.050877	0.357532	0.30808	0.32424	0.296016	0.270764	0.762831	1.01399	2.09997	3.60108	0.373699	0.255476	0.252482	0.284083	0.217583	0.419469	0.624335	1.81596	2.81166	FALSE	FALSE	FALSE	FALSE
ENSG00000211513	MIR320E	-0.524773	-0.132359	-0.366566	-0.540064	0.188232	-1.88015	0.861099	-1.66447	0.267801	1.72136	2.47598	2.29216	1.05396	1.2911	1.06813	2.17478	0.930291	2.7892	2.51877	2.82407	3.16129	1.61485	1.20111	3.78049	1.33223	3.06954	2.08746	FALSE	FALSE	FALSE	FALSE
ENSG00000253754	RP11-35G22.1	0.193994	0.093197	0.846206	1.19734	0.651016	-1.41132	0.280992	0.49106	-0.948793	2.70258	0.976001	0.928751	1.32414	0.589704	0.327926	0.462571	0.204682	0.220332	2.28455	0.947784	0.537101	0.548116	0.368715	0.865064	0.405825	0.143456	0.428118	FALSE	FALSE	FALSE	FALSE
ENSG00000175793	SFN	0.156559	0.0738673	0.105805	0.73699	-0.330314	1.31521	2.50971	0.677962	-0.17265	2.25845	1.74405	1.0858	0.353998	0.187367	0.512697	6.4661	10.3402	11.8562	2.10703	1.74337	0.9966	0.256779	0.281447	0.24157	1.06366	6.63534	11.8563	FALSE	FALSE	FALSE	FALSE
ENSG00000161570	CCL5	-0.521113	0.102943	-0.226275	0.188605	0.240427	0.862714	4.13708	2.76228	3.30419	0.956737	0.92444	1.2083	2.63308	3.38245	2.95962	35.5563	68.9929	210.647	1.1912	0.77257	1.39446	2.41271	2.12918	1.75124	1.70973	10.366	23.3112	FALSE	TRUE	TRUE	FALSE
ENSG00000196218	RYR1	-0.20688	0.26859	0.272177	0.0712339	0.140461	0.97238	3.52266	3.52752	3.68949	0.058137	0.0696484	0.275117	2.63696	4.37231	7.95508	28.9481	23.4252	22.1808	0.0648726	0.0587233	0.243248	2.50791	3.56185	3.89568	2.59704	1.9132	1.74571	FALSE	TRUE	FALSE	FALSE
ENSG00000115318	LOXL3	-0.880827	-0.410085	0.947076	-0.696563	0.000986579	0.453341	3.07175	3.20411	3.19073	0.159239	0.288848	0.864428	0.452379	0.636183	0.755382	10.7707	21.0009	15.58	0.322325	0.307437	0.411254	0.648691	0.639683	0.544965	1.16253	2.05767	1.67111	FALSE	TRUE	FALSE	FALSE
ENSG00000172568	FNDC9	-0.00732909	-0.214335	0.334891	-0.776351	0.392379	0.742744	4.04887	4.21886	3.35065	2.47008	1.55558	1.5195	0.488769	0.509441	1.51112	6.45524	11.4773	4.79135	2.53999	2.21873	1.34504	0.876974	0.464141	0.728465	0.39527	0.591915	0.399597	FALSE	TRUE	FALSE	FALSE
ENSG00000131400	NAPSA	-0.667129	0.0625528	0.546404	-0.97323	-0.680668	0.875166	3.21729	3.36754	2.98422	0.597236	0.40957	0.329603	0.289908	0.40731	0.933241	6.10406	13.6026	10.8415	0.925125	0.403248	0.255621	0.608365	0.701789	0.527847	0.62434	1.86395	2.46978	FALSE	TRUE	FALSE	FALSE
ENSG00000146426	TIAM2	0.0817332	0.01519	0.320981	-0.473019	-0.220693	0.882245	2.44476	2.78513	3.0182	3.87641	4.08239	6.19881	3.83094	4.35257	8.06005	9.63497	16.6503	21.1844	3.65609	3.62718	4.80716	5.57198	5.36323	4.10541	3.59923	3.4866	2.62299	FALSE	TRUE	FALSE	FALSE
ENSG00000177606	JUN	-0.381697	-0.582637	0.295811	0.651341	0.474783	0.624699	1.92399	2.0471	3.00296	684.163	362.413	108.67	58.377	37.4363	22.8453	37.4949	47.184	159.534	859.472	479.752	97.8525	37.6709	27.0249	14.9135	9.95516	11.6619	26.486	FALSE	TRUE	FALSE	TRUE
ENSG00000152689	RASGRP3	0.116585	0.255129	0.792879	0.209861	-0.0578692	0.433955	2.30426	1.70706	2.13487	4.02785	4.5737	5.63845	2.0993	1.15721	1.62208	8.20774	11.9848	22.9711	3.49614	4.2174	4.39517	1.2896	1.27061	1.1008	1.88239	4.19714	4.82244	FALSE	TRUE	FALSE	FALSE
ENSG00000106952	TNFSF8	0.00748902	0.269961	0.467857	-0.691771	-0.265469	-0.59272	-2.52923	-3.07113	-2.86047	114.091	106.923	69.6303	89.781	93.2742	36.2119	11.4094	5.35117	5.4884	110.782	89.4515	49.9621	105.281	115.901	53.3775	61.7891	45.3136	39.3569	FALSE	TRUE	TRUE	TRUE
ENSG00000069020	MAST4	0.0533218	0.00501998	0.417802	-0.09293	0.194533	0.502974	1.78834	2.16369	1.65492	16.1668	13.3172	26.9558	18.0843	12.4356	7.01125	12.3171	21.4622	36.4824	15.6834	14.0527	20.641	17.8508	10.711	5.23601	3.78591	5.18195	13.9368	FALSE	FALSE	FALSE	FALSE
ENSG00000131981	LGALS3	-0.462764	0.25675	-0.923684	-0.528503	-0.319548	0.534638	1.78335	2.74403	2.29615	2.16394	4.56487	5.80833	10.8174	8.09417	11.0549	52.1976	134.133	150.069	2.93804	3.93087	12.9031	22.0152	12.2797	8.41966	14.9672	20.8025	38.3703	FALSE	FALSE	TRUE	TRUE
ENSG00000087253	LPCAT2	0.191605	-0.0162084	-0.385416	-0.491534	0.0877189	0.726423	1.84569	1.79127	1.64567	1.35044	1.4884	2.97145	6.36118	5.19579	6.0796	15.5073	21.2896	24.7129	1.19684	1.53742	3.87384	9.57024	5.00201	3.67535	4.30196	6.23561	7.89536	FALSE	TRUE	FALSE	FALSE
ENSG00000137877	SPTBN5	-0.261339	-0.21271	0.244835	-0.198269	0.261335	0.487536	2.00276	1.56466	1.02943	2.91351	2.58448	3.5922	3.00124	2.36861	0.807482	1.91781	1.30745	1.55645	3.46107	3.045	3.06517	3.43672	2.13391	0.568528	0.473344	0.445417	0.74242	FALSE	FALSE	FALSE	FALSE
ENSG00000176597	B3GNT5	0.230673	0.192145	-0.172685	-0.979677	-0.366933	-0.21677	-2.08258	-2.09365	-1.60685	1.10199	1.97066	2.74897	4.10375	5.0327	3.16623	1.74817	0.999115	1.72271	0.819986	1.64567	3.14508	6.51095	6.59225	3.54995	7.39704	4.60155	5.08043	FALSE	FALSE	TRUE	FALSE
ENSG00000135678	CPM	0.538725	-1.16613	0.428609	0.418903	0.156101	-0.699106	-1.84566	-1.2182	-0.29558	1.18353	0.127177	0.928577	0.730467	1.61047	10.896	16.385	16.3105	21.0739	0.245028	0.798577	0.412816	0.65489	1.64959	15.513	56.8995	34.758	24.3875	FALSE	FALSE	FALSE	FALSE
ENSG00000187912	CLEC17A	0.0821177	2.65212	-0.710706	0.106936	-0.0197934	1.0363	5.90184	7.02701	4.07179	0.0749679	0.120243	0.0670688	0.153195	0.0463941	0.119616	1.97401	3.94319	2.6057	0.0958723	0.0336508	0.151262	0.121393	0.035416	0.0633199	0.0588685	0.0458588	0.17794	FALSE	FALSE	FALSE	FALSE
ENSG00000196526	AFAP1	0.0154551	-0.0442751	-0.121331	0.14258	0.654256	0.987775	1.55918	1.64227	1.85721	9.95637	8.07434	10.0738	9.76241	10.9896	13.7506	26.3783	25.7225	34.2317	9.83107	8.4623	11.4157	8.62165	6.89409	7.04209	8.4681	8.38447	9.37065	FALSE	TRUE	TRUE	FALSE
ENSG00000087245	MMP2	-1.33475	-1.699	0.598176	-0.322126	0.195585	1.14479	5.09783	5.69524	6.91501	0.0315041	0.0266245	0.0975605	0.214428	0.11806	0.0857672	1.0002	4.73072	13.027	0.0735356	0.0884737	0.0498465	0.246653	0.120313	0.0674295	0.0396602	0.0933601	0.0945549	FALSE	FALSE	FALSE	FALSE
ENSG00000118263	KLF7	-0.0860541	0.00566488	-0.428787	0.813868	0.289854	0.932833	1.76919	1.2291	1.45293	60.916	57.6835	17.0039	25.5169	13.1206	20.7308	31.2013	31.6705	72.3337	58.9451	53.4311	18.5416	11.1827	11.1117	10.2704	9.20688	12.9248	25.3046	FALSE	FALSE	TRUE	TRUE
ENSG00000112486	CCR6	-0.0132561	0.440653	0.45744	0.389899	-0.463453	0.130054	3.04808	5.74214	5.64154	0.770816	0.563491	0.443204	0.477163	0.477142	0.618881	2.98422	20.8985	24.639	0.808309	0.447876	0.334123	0.346199	0.702521	0.548662	0.339799	0.404605	0.471051	TRUE	TRUE	FALSE	TRUE
ENSG00000105088	OLFM2	0.0112905	-0.12141	-0.474619	-0.83623	0.288101	0.811306	1.87369	1.68481	2.79177	4.91211	5.29842	13.1736	12.2804	12.2591	11.6415	25.1006	10.7241	17.117	4.79683	5.57157	18.4801	19.5677	10.623	6.54186	7.02478	3.81573	2.4244	FALSE	FALSE	FALSE	FALSE
ENSG00000198752	CDC42BPB	-0.505842	-0.0370135	-0.197079	0.122399	-0.0786189	0.994149	1.69784	1.46857	2.30719	0.503553	0.389876	0.238774	0.667789	0.609153	1.38401	6.56648	8.46815	8.62892	0.80672	0.498459	0.288746	0.587559	0.63351	0.675972	2.03601	3.02364	1.93227	FALSE	TRUE	FALSE	FALSE
ENSG00000105339	DENND3	-0.237608	-0.128542	-0.205739	0.0168485	0.189185	0.258039	1.79968	2.16037	1.70568	8.99416	10.4361	8.22636	4.1731	2.65629	2.16757	6.47322	14.2679	45.4615	11.7532	11.0212	8.46111	3.33276	2.75285	2.11919	2.07802	2.93137	16.276	FALSE	FALSE	FALSE	FALSE
ENSG00000243696	MUSTN1	-0.144593	-0.210994	-0.160801	0.237842	0.00475567	0.346863	1.36529	2.00239	2.03016	28.2166	24.1271	15.5897	12.1453	9.7034	11.9477	20.5362	29.7095	44.0937	33.075	30.2895	16.0898	10.4824	9.94155	9.3915	7.8358	7.79724	10.5704	FALSE	TRUE	FALSE	FALSE
ENSG00000117090	SLAMF1	-0.0790257	0.0208929	-0.350601	-1.23672	-0.102932	0.615672	1.31279	1.19596	0.809257	17.6298	13.9879	128.779	116.463	119.183	63.9321	62.0262	69.5762	116.41	17.3264	15.1144	157.506	176.87	128.921	40.1844	24.1255	28.0244	67.2474	FALSE	FALSE	FALSE	FALSE
ENSG00000148600	CDHR1	0.0795862	-0.35063	0.490878	0.129032	0.94698	0.826792	1.69661	0.378686	0.352969	0.990686	0.846421	1.03214	0.407944	0.483293	1.14731	4.4403	2.82033	3.61077	0.932462	1.12544	0.668852	0.367877	0.247013	0.648734	1.29209	2.3634	2.48762	FALSE	FALSE	FALSE	FALSE
ENSG00000117643	MAN1C1	-0.0944786	-0.124897	0.191996	-0.180287	0.372533	0.389015	1.40531	1.41934	1.43408	41.9241	34.6223	39.1609	95.2685	75.5979	69.5781	111.545	89.8788	116.228	44.7355	38.7566	36.8734	111.699	61.0926	54.1088	41.3393	31.9257	37.8003	FALSE	FALSE	FALSE	FALSE
ENSG00000105738	SIPA1L3	-0.0747954	-0.0243854	0.00155708	0.678799	0.642993	0.552302	1.265	1.13453	1.03575	5.36397	4.78661	2.43845	11.6619	13.3904	14.0726	18.2043	11.7334	10.4675	5.67203	5.03216	2.59873	7.42129	8.77012	9.52575	7.54626	5.49642	5.07264	FALSE	FALSE	FALSE	FALSE
ENSG00000008256	CYTH3	-0.268599	0.132411	-0.0654354	0.252873	0.624237	0.955433	1.57618	1.67574	2.31377	7.90624	6.86472	13.9509	24.5822	20.4537	18.0014	16.9106	17.7794	20.0717	10.3205	6.54556	15.7172	21.4198	13.6243	9.58257	5.08712	6.18263	2.98702	FALSE	TRUE	TRUE	TRUE
ENSG00000184293	CLECL1	-0.153613	-0.089435	-0.136991	-0.626862	-0.0560443	-0.840176	-3.05477	-3.66234	-5.20592	2.94862	1.98055	3.04494	2.05102	3.26752	1.66781	1.21958	1.21048	0.588906	3.40365	2.46919	4.2303	3.79279	2.42837	2.53725	5.86072	19.8501	12.6552	FALSE	TRUE	FALSE	FALSE
ENSG00000118515	SGK1	0.0746704	-0.134372	-0.124061	0.119802	0.460187	-0.473002	-1.55211	-1.72706	-1.21395	274.434	258.842	101.953	200.582	252.48	93.3437	32.2244	21.4935	25.2828	238.737	277.133	124.652	167.778	171.709	129.369	89.6866	70.2611	54.326	FALSE	TRUE	TRUE	TRUE
ENSG00000166963	MAP1A	-0.0800907	0.0730163	0.0774243	-0.413133	0.123534	0.572849	1.68907	0.959163	1.19568	0.947167	1.5616	2.21454	0.668051	1.02766	2.47755	7.44088	2.23579	3.4535	1.00014	1.48569	2.07138	0.9488	0.851273	1.64229	2.31526	1.16743	1.09768	TRUE	FALSE	FALSE	FALSE
ENSG00000154319	FAM167A	0.953368	0.329787	-0.821773	0.604679	-0.146627	0.813119	3.41227	2.45922	2.31178	0.376964	0.577026	1.30189	0.701901	0.589127	0.490291	1.96137	3.31252	2.57814	0.196929	0.45408	2.31702	0.451842	0.616709	0.296069	0.226269	0.623651	0.491473	FALSE	TRUE	FALSE	FALSE
ENSG00000158477	CD1A	-3.03181	0.145798	0.267404	-3.00005	-0.0768509	-0.679295	-2.57473	-3.68076	-6.20241	0	0.0121849	0.018862	0	0.0180114	0.0501193	0.37219	0.240403	0.00863143	0.0222667	0.0110218	0.0143147	0.0194931	0.018777	0.0864469	2.18872	3.19333	0.896757	FALSE	TRUE	FALSE	FALSE
ENSG00000142733	MAP3K6	-0.127144	-0.0654951	0.365267	0.16461	-0.0290061	0.619223	1.80207	1.28226	0.598187	6.21775	3.7345	1.7696	2.24708	1.62453	2.1608	5.9801	8.11675	9.57366	6.00794	5.8792	1.77592	1.65435	1.6952	1.77993	1.75263	3.70075	5.42193	FALSE	FALSE	FALSE	FALSE
ENSG00000145839	IL9					2.25347	4.21117	8.32854	6.2118	9.86372	0	0	0	0	0.0306316	0.123981	2.80241	14.1586	42.9266	0	0	0	0	0	0	0	0.182265	0.0351437	FALSE	TRUE	TRUE	TRUE
ENSG00000133816	MICAL2	0.0525711	0.103326	-0.474372	0.519755	0.66448	0.357287	1.13268	1.08778	1.04123	4.21968	4.08268	3.71549	11.6215	19.417	46.608	88.9867	130.776	152.666	4.60829	4.30112	5.93619	6.5389	11.5808	34.1693	36.7728	67.7258	78.6785	FALSE	TRUE	FALSE	FALSE
ENSG00000144218	AFF3	0.0994134	0.180566	-0.275866	-0.433375	-0.726793	-0.771459	-2.10061	-2.9569	-2.68714	12.1298	12.23	2.75756	1.55339	2.41892	4.57277	1.59086	1.02553	0.761112	11.4613	11.033	4.19611	2.01711	4.53759	8.35447	6.91914	9.21465	6.90896	FALSE	TRUE	TRUE	FALSE
ENSG00000118495	PLAGL1	0.143699	-0.222683	0.0491445	-0.461374	-0.0280374	0.903214	1.30576	1.22089	0.979961	2.61345	1.69279	1.60115	3.25567	5.88761	12.1694	17.8075	20.0758	17.6078	2.01799	1.88597	1.76322	3.98715	5.99002	6.0102	6.93471	8.3578	8.70772	FALSE	TRUE	TRUE	TRUE
ENSG00000131196	NFATC1	-0.0711019	0.0835375	-0.287851	-1.01896	-0.136792	-0.790625	-1.40337	-1.15978	-1.17833	27.8361	37.8092	291.958	117.156	78.8924	36.9514	27.378	27.035	22.126	28.6797	35.2526	352.782	189.767	90.7428	64.1106	75.5842	59.2612	47.4558	FALSE	TRUE	TRUE	FALSE
ENSG00000099814	KIAA0284	-0.368012	-0.115748	-0.114761	0.0437436	0.709603	0.852144	1.47028	1.27816	1.69362	1.39402	1.35977	3.13617	5.21754	4.53959	3.61602	8.39251	7.29349	12.387	1.71402	1.48416	3.2973	5.19546	2.76481	2.03604	3.09561	2.98296	3.64723	FALSE	FALSE	FALSE	FALSE
ENSG00000168214	RBPJ	-0.0105537	0.127541	0.0886935	0.148011	0.372774	0.810549	1.30977	1.60343	1.74375	60.5798	63.6116	87.3789	111.149	95.3829	103.863	114.761	133.776	139.749	59.2488	54.7906	86.005	95.4096	74.6789	64.9367	44.8855	41.1168	44.1109	FALSE	TRUE	FALSE	FALSE
ENSG00000158467	AHCYL2	-0.219738	-0.373128	0.231931	-0.295511	0.129885	0.170168	1.33088	2.83619	2.80268	5.30312	2.90629	3.98767	6.08218	8.61373	10.7629	19.7136	58.426	107.172	5.34863	4.02976	3.15619	7.25124	8.28012	9.78883	7.58957	7.7673	16.549	FALSE	TRUE	FALSE	TRUE
ENSG00000137338	PGBD1	0.0464443	-0.154931	-0.0962401	-0.193166	-0.14902	0.240229	1.59656	1.95508	1.27504	4.56137	3.68542	1.59743	0.494414	0.423521	0.702049	3.23097	4.79359	2.33054	4.32268	4.0346	1.57954	0.488991	0.490012	0.579477	1.07521	1.22776	0.758454	FALSE	TRUE	FALSE	FALSE
ENSG00000198825	INPP5F	0.119879	-0.104283	0.0590978	0.650053	0.838276	0.792748	1.14386	0.693663	1.08844	4.06926	3.26445	5.90864	12.6613	17.5773	22.1973	23.7324	15.0867	18.1374	3.59679	3.37106	5.84792	8.35361	9.7193	13.898	11.3998	9.15646	8.17926	FALSE	FALSE	FALSE	FALSE
ENSG00000112343	TRIM38	-0.0313874	0.21921	0.0606231	-0.287287	0.0381519	0.696063	1.26761	0.443601	0.723915	22.8493	30.1595	37.1926	13.7762	16.2509	21.6033	26.7033	21.9683	50.405	22.527	26.844	37.3345	17.7308	15.9504	13.2773	10.6665	16.0738	37.054	FALSE	FALSE	FALSE	FALSE
ENSG00000183386	FHL3	-0.507156	-0.255938	-0.114679	0.0718152	0.560998	0.858054	1.24173	1.27166	1.7384	2.58841	2.81054	8.95523	12.2631	13.4083	31.1633	41.4802	41.9067	46.9836	3.86418	3.3376	9.91232	12.2225	8.81915	16.046	15.0445	17.5802	15.1602	FALSE	TRUE	FALSE	FALSE
ENSG00000169398	PTK2	-0.0784724	0.00341349	0.214895	-0.394141	0.423759	0.765618	1.46022	2.09706	2.67411	16.4583	18.8071	20.6738	64.31	47.0323	21.016	21.6622	19.1613	25.1231	15.9196	17.9083	19.8121	74.4807	29.7969	12.0608	6.17624	4.91197	5.11678	FALSE	TRUE	TRUE	FALSE
ENSG00000161681	SHANK1	0.397618	0.995742	0.411153	-0.165475	0.136027	0.420341	3.16859	2.30761	2.15051	0.0250974	0.0379569	1.38462	2.83803	1.80969	1.21438	1.28726	0.304091	0.0784383	0.0163024	0.0201104	0.96066	3.29307	1.7294	0.876061	0.182775	0.0430004	0.00931267	FALSE	FALSE	FALSE	FALSE
ENSG00000213533	TMEM110	-0.141547	-0.253019	0.0744715	0.0239528	0.183436	0.578804	1.50957	2.04434	2.03633	23.4593	18.7685	22.2225	12.0168	14.0679	20.6922	40.5083	66.8588	64.3815	26.9316	29.0207	19.9937	13.9703	12.1944	13.5017	17.8716	14.6144	17.0341	FALSE	TRUE	FALSE	FALSE
ENSG00000141068	KSR1	-0.262909	-0.0986333	0.0336489	0.315954	0.251591	0.719202	1.57529	1.14441	0.727252	3.72466	3.05059	3.63295	7.01739	9.02281	12.6299	19.2004	30.2982	31.5194	4.6036	3.40787	3.51413	5.90679	7.43304	7.25035	6.91086	14.7874	19.6844	FALSE	FALSE	FALSE	FALSE
ENSG00000010404	IDS	-0.0298155	-0.00208717	-0.311549	0.213078	0.543212	0.772825	1.35772	1.58349	1.62627	90.947	88.0013	138.138	175.827	90.3692	55.4713	69.4331	92.5259	106.071	89.2218	106.737	176.769	150.245	61.1409	33.5401	22.9528	27.4677	36.1155	FALSE	TRUE	FALSE	FALSE
ENSG00000140465	CYP1A1	4.35149	0.890612	-0.262221	-1.24322	-0.558756	-0.268068	1.09355	0.110996	-0.276822	0.0689879	0.102746	0.307278	0.192249	0.692464	6.12294	46.5705	14.0827	16.5851	0	0.0580449	0.389721	0.473095	1.09061	7.83868	21.6544	13.2741	15.7914	FALSE	FALSE	FALSE	FALSE
ENSG00000115170	ACVR1	0.0880146	0.0206967	0.577098	-0.322203	0.332021	0.75775	1.3198	1.09764	0.87212	7.02363	5.66574	7.26131	17.1318	16.0437	12.8511	11.6008	12.4356	15.8564	6.77852	5.92646	4.13755	20.0224	14.0943	7.22981	5.16876	5.73041	8.48012	FALSE	TRUE	FALSE	FALSE
ENSG00000196924	FLNA	-0.237495	-0.195087	-0.71942	-0.693095	-0.392857	0.0818467	1.07538	0.909646	0.587438	199.149	177.073	214.33	290.284	259.704	324.05	945.179	1168.75	1310.65	254.318	207.989	388.388	508.129	356.799	320.899	462.88	628.844	900.644	FALSE	FALSE	TRUE	TRUE
ENSG00000130222	GADD45G	0.476813	0.971864	0.00506955	0.616838	0.803382	0.732788	1.52505	1.00339	0.638455	26.413	29.8293	14.7941	26.9234	27.2285	23.5664	19.8493	10.5745	19.3025	18.4079	14.6846	15.1299	18.1958	16.0787	14.3713	7.34873	5.38805	11.6957	FALSE	FALSE	TRUE	TRUE
ENSG00000181577	C6orf223	1.04525	1.93378	1.25289	0.267777	0.424107	0.92059	1.57881	0.744442	0.363996	0.292357	0.0775547	0.133938	0.065841	0.323	2.52339	12.6866	19.4456	40.3738	0.123515	0.0134277	0.0665451	0.202577	0.408287	1.0631	3.92327	12.1779	35.8828	FALSE	FALSE	FALSE	FALSE
ENSG00000185950	IRS2	0.0511579	-0.403911	-0.31358	0.641536	0.327333	0.737011	1.30919	2.02057	2.25244	85.9727	68.8198	9.19365	7.64125	3.34803	3.08641	3.3305	2.90026	6.63508	81.4245	86.1386	11.6248	3.75372	2.66541	1.88151	1.34207	0.730294	1.25054	FALSE	TRUE	FALSE	FALSE
ENSG00000174871	CNIH2	-0.5795	-0.422809	-0.261275	-0.186804	-0.0837057	0.401218	2.10699	1.6446	0.979697	7.98131	9.23851	7.33705	6.36295	1.61506	1.73906	6.58927	4.73031	2.95657	11.4573	12.0132	9.24322	4.46963	1.9968	1.06119	1.19053	1.58767	1.26553	FALSE	TRUE	FALSE	FALSE
ENSG00000123454	DBH	-0.248488	-0.177853	0.172345	0.00779286	0.488229	0.679548	1.65494	1.05217	2.13347	16.8015	14.4979	16.8889	19.1381	15.5493	5.52649	7.5548	3.2201	6.48361	19.7686	16.7803	15.6751	19.5799	12.2366	3.20992	2.47206	1.64591	1.42408	FALSE	FALSE	FALSE	FALSE
ENSG00000150938	CRIM1	-0.151715	-0.338506	0.270758	-0.800784	-0.496152	-0.688289	-1.57929	-0.896896	-1.16118	1.60903	1.03156	3.68489	31.151	35.1321	26.6884	5.69315	5.69232	4.12627	2.00355	1.7606	4.22472	46.9849	55.1682	40.5588	24.3249	10.9411	6.31811	FALSE	FALSE	FALSE	FALSE
ENSG00000013364	MVP	-0.194929	-0.000341294	0.752894	0.794618	0.704814	0.71517	1.26168	0.899459	0.2343	87.8105	79.2921	82.8381	65.064	57.5595	56.3868	84.1242	63.8782	76.0281	98.9479	80.4427	50.1724	37.9869	36.4293	36.8231	36.4589	35.7496	62.9029	FALSE	FALSE	TRUE	FALSE
ENSG00000196730	DAPK1	-0.121702	-0.148488	0.0505725	0.278755	0.485463	0.913828	1.12522	0.507113	0.465518	9.77426	7.86921	9.03957	16.9516	21.7238	25.1095	18.0229	10.994	9.68078	13.098	10.854	10.098	14.1782	15.0873	14.0676	8.10468	8.03028	6.49931	FALSE	TRUE	FALSE	FALSE
ENSG00000109452	INPP4B	0.131165	0.129299	-0.199867	0.898436	0.0758871	0.0834525	-1.24968	-1.27378	-0.898818	21.6791	17.9949	8.75598	12.2855	21.7759	37.1476	27.6848	28.2917	32.4057	19.7255	17.6451	8.52088	6.60932	19.3775	36.5713	58.9393	68.5381	61.9033	FALSE	TRUE	TRUE	FALSE
ENSG00000225756	NCRNA00118	-0.325362	-0.0958667	0.255464	-0.00489376	0.415894	0.755688	1.48275	1.3619	1.77993	43.017	37.2748	46.4908	51.4436	41.1216	14.1345	18.8175	9.03007	15.5562	53.3116	40.5185	40.9683	52.9556	34.8335	7.59235	6.86341	3.86865	4.2025	FALSE	FALSE	FALSE	FALSE
ENSG00000164574	GALNT10	0.0402757	0.0701013	0.114247	0.130824	0.315552	0.894199	1.27308	1.67142	1.9541	36.2939	33.4235	28.7455	36.7111	41.8704	56.0773	63.2296	95.3421	138.575	38.1202	30.8917	25.9808	31.6177	31.6407	35.8174	28.2838	30.5358	41.1977	FALSE	TRUE	FALSE	FALSE
ENSG00000137507	LRRC32	-0.142365	0.029621	0.209716	-0.772618	-0.775855	-0.807403	-1.44124	-2.03381	-2.78645	4.84581	5.03372	5.0998	15.8291	21.2786	13.3074	6.17057	2.17377	1.88686	5.40519	5.22716	5.24401	27.5419	38.2894	22.4902	16.0059	11.1294	17.5277	FALSE	TRUE	FALSE	FALSE
ENSG00000213949	ITGA1	-0.0125548	0.039975	0.36185	0.371665	0.348413	0.788746	1.28579	2.11548	1.51099	2.3185	2.03714	1.59792	3.98979	4.61107	2.87589	2.84266	2.63967	2.9167	2.25499	1.93153	1.21651	3.13939	4.13711	1.69693	1.09845	0.587315	0.909379	FALSE	FALSE	FALSE	FALSE
ENSG00000205336	GPR56	0.482592	0.186678	-0.267458	-1.33174	-0.289123	0.644833	1.54899	0.046596	0.218715	0.173261	0.179459	0.275057	0.0678383	0.156262	0.662196	3.60442	0.9198	0.66416	0.16633	0.163462	0.327272	0.15727	0.171292	0.42907	1.13961	0.916274	0.594721	FALSE	FALSE	FALSE	FALSE
ENSG00000167703	SLC43A2	-0.171334	-0.127579	-0.496605	-0.174657	-0.134075	0.83723	1.34108	1.19375	1.78982	15.1462	15.7193	8.07814	8.00127	3.7689	8.30785	7.75879	3.5593	4.56882	18.0542	18.1559	11.5	10.2722	4.58054	4.46961	2.98516	1.5245	0.846749	FALSE	FALSE	TRUE	FALSE
ENSG00000160326	SLC2A6	-0.119925	-0.142209	-0.122376	0.00462258	0.292931	0.626095	1.17648	0.503982	-0.124449	0.887067	0.813459	1.18338	3.86467	3.99673	6.61016	10.7711	12.9597	9.80523	0.863016	0.910758	1.26432	4.35413	3.88248	3.92144	5.18555	8.93386	9.64421	FALSE	FALSE	FALSE	FALSE
ENSG00000063660	GPC1	-0.13017	-0.00169115	0.382822	-0.484196	0.151325	0.889957	1.42745	0.707171	1.04154	0.332556	0.20266	0.71966	0.628351	0.585764	1.334	5.99327	7.63265	9.79215	0.2569	0.132893	0.643248	0.80305	0.485014	0.641303	1.99792	4.14891	4.1215	FALSE	FALSE	FALSE	FALSE
ENSG00000181847	TIGIT	0.0608388	0.0587394	-0.438523	-0.394905	-0.435855	-0.785384	-1.39935	-1.67858	-0.283533	2.01604	2.87101	6.99774	11.779	9.30477	4.4307	4.10295	2.83085	4.52072	2.14605	2.21201	11.9191	16.515	12.4926	8.39989	11.3627	10.9894	7.0475	FALSE	FALSE	TRUE	FALSE
ENSG00000107331	ABCA2	-0.214282	-0.146547	-0.0758898	-0.265722	0.10967	0.364492	1.16801	1.19269	0.845085	40.4083	30.4493	10.6056	8.41022	7.44278	21.7927	72.4293	60.6328	90.9806	30.5195	24.2548	17.1069	6.59607	9.28542	16.7156	38.8004	28.0759	51.5474	FALSE	FALSE	FALSE	FALSE
ENSG00000114423	CBLB	0.0759285	0.0876409	0.0373506	-0.357572	-0.472824	-0.912508	-1.15723	-1.09885	-1.15913	64.6094	71.5128	73.5053	84.8045	77.6121	25.0997	11.5269	12.9218	16.8103	70.1057	66.6851	69.4252	100.602	107.576	45.6444	25.102	27.3769	38.8428	FALSE	TRUE	FALSE	FALSE
ENSG00000239697	TNFSF12	-0.0613318	0.177753	0.506314	0.218588	0.741094	0.813118	1.16213	1.01114	0.808448	17.9845	16.3497	10.2545	9.26552	15.0796	25.0202	47.0384	59.7559	106.332	20.5881	14.4726	7.4219	8.13293	9.59433	15.1666	23.5635	30.5755	68.271	FALSE	FALSE	FALSE	FALSE
ENSG00000123360	PDE1B	-0.162891	-0.296889	-0.294646	-0.126866	-0.214621	-0.478573	-1.05631	-1.09662	-0.190404	23.5656	19.9213	9.19772	5.41629	3.67699	8.56678	8.54618	7.89818	13.5096	25.557	18.4014	10.6579	4.07422	4.97081	11.6298	20.2041	20.1644	15.0157	FALSE	FALSE	FALSE	FALSE
ENSG00000104951	IL4I1	0.179149	0.763502	0.778411	-0.504494	0.34568	0.745726	1.18184	1.17786	1.9347	1.49523	4.74277	9.04796	4.89325	5.91884	9.96736	16.513	18.8183	23.4652	1.29155	2.5857	5.17219	6.73334	4.85467	5.84379	7.31891	8.59671	5.99303	TRUE	FALSE	FALSE	FALSE
ENSG00000049768	FOXP3	-0.166944	0.326389	0.630468	0.352649	0.282809	0.525104	1.0317	1.78196	2.77625	7.40152	7.95152	25.3454	49.3995	48.4384	45.5703	78.2919	83.047	112.337	8.25627	6.23511	16.6202	38.7919	40.2565	33.387	37.8578	25.3793	16.7764	FALSE	FALSE	FALSE	FALSE
ENSG00000141447	OSBPL1A	-0.409154	0.146718	-0.809724	0.599982	0.178736	-0.254272	-1.44516	-1.33185	-1.08082	0.321658	0.499021	0.0783122	0.293396	1.01917	0.879472	1.11971	2.04141	1.12605	0.415651	0.298347	0.14803	0.190824	0.479833	0.974167	3.61166	5.46718	3.45206	FALSE	FALSE	FALSE	FALSE
ENSG00000140379	BCL2A1	0.23947	-0.154657	-0.149612	-0.904323	0.076596	-0.393849	-1.08691	-1.12137	-1.61729	25.8239	60.3425	168.477	131.937	149.457	92.7001	43.4371	26.6296	17.5791	21.1937	65.6342	190.43	165.345	144.155	119.072	90.359	58.6354	62.178	FALSE	FALSE	FALSE	FALSE
ENSG00000118777	ABCG2	0.514067	-0.097838	-0.216487	0.357509	0.59068	0.716876	1.6396	1.50389	1.64966	0.292657	0.264666	0.361936	0.192839	0.133445	0.337295	2.08482	4.71435	4.10728	0.175458	0.288268	0.350727	0.0992175	0.0833391	0.260814	0.774574	1.848	1.40658	FALSE	FALSE	FALSE	FALSE
ENSG00000065989	PDE4A	-0.264704	-0.00852625	-0.436725	-0.287171	-0.493686	-0.854317	-1.53464	-1.5234	-1.67872	1.11102	1.52891	1.21462	1.8987	1.51504	1.16737	0.695333	0.581353	2.50222	1.52706	1.39652	1.61283	2.28326	1.82862	2.28313	1.91623	1.85835	5.37256	FALSE	FALSE	FALSE	FALSE
ENSG00000011426	ANLN	-0.0696573	0.244987	-0.402182	0.232347	-0.545381	-0.18157	1.17185	0.711287	0.482657	1.09276	0.951253	0.631974	0.388749	0.212603	0.378017	15.5102	60.2353	69.6781	1.11125	1.02376	0.465299	0.321317	0.379567	0.547004	6.60345	35.1266	44.8873	FALSE	TRUE	TRUE	FALSE
ENSG00000143507	DUSP10	-0.163084	-0.775518	-0.363721	0.608577	-0.560258	-0.645267	-1.05862	-1.0356	-1.06769	33.7564	31.7892	4.99354	8.91945	3.74637	6.99793	9.98669	12.917	15.343	36.2401	50.4179	6.3338	3.85059	5.44993	11.3836	21.2034	27.0259	31.67	FALSE	TRUE	FALSE	TRUE
ENSG00000056661	PCGF2	-0.200082	0.551869	0.142091	-0.547615	0.470803	0.889144	2.25006	1.96937	3.09883	0.133485	0.228929	1.57795	1.93596	1.86813	0.867473	1.69222	2.18859	4.29896	0.140814	0.16045	1.4848	2.71804	1.33522	0.440657	0.351261	0.584646	0.76128	FALSE	FALSE	FALSE	FALSE
ENSG00000205089	CCNI2	0.176548	0.138628	0.356402	-0.036338	0.0277329	-0.4259	-1.06812	-2.03538	-2.40522	5.09906	5.49824	8.67745	26.3086	30.1739	24.6777	13.3304	7.16827	4.12625	5.2388	5.45479	7.49659	25.5426	29.8149	29.5096	32.3038	24.2903	23.3266	FALSE	FALSE	FALSE	FALSE
ENSG00000141576	RNF157	-0.081398	-0.0770953	0.367413	0.648126	0.321206	-0.465382	-1.20215	-2.01406	-2.55833	11.2921	9.58735	5.90449	2.81876	5.16099	7.5555	5.29837	1.82246	2.08234	11.6674	10.2602	4.69614	1.8304	4.14901	10.7009	11.8732	7.48316	11.7545	FALSE	FALSE	FALSE	FALSE
ENSG00000103335	FAM38A	-0.188023	-0.113789	-0.102101	0.302739	0.385803	0.483307	1.04878	0.7849	0.290279	48.4411	44.1723	26.8473	74.2503	77.9472	71.3833	114.881	130.893	108.947	58.8165	48.3217	30.4228	63.3083	64.5287	50.9165	58.6055	83.1942	90.1785	FALSE	FALSE	FALSE	FALSE
ENSG00000065923	SLC9A7	0.172382	-0.419684	-0.316255	0.777182	0.302349	0.481211	1.04453	0.739949	0.745995	1.40668	1.46832	0.583359	3.49925	4.70369	8.6969	17.8578	21.9493	22.6798	1.3071	1.65756	1.04177	1.69551	3.67551	6.30115	9.04776	12.3421	13.2807	FALSE	FALSE	FALSE	FALSE
ENSG00000106546	AHR	0.14334	0.0868772	-0.597895	0.172068	0.394703	0.757591	1.04302	0.813135	0.94688	46.1423	57.1604	71.7057	103.432	95.1662	118.548	137.064	160.685	212.496	45.3357	57.3265	111.125	96.0756	72.3111	69.3873	68.9382	89.5287	107.357	FALSE	FALSE	TRUE	TRUE
ENSG00000002586	CD99	-0.0767463	0.0247437	-0.30704	-0.545649	-0.714436	-0.729981	-1.01867	-0.907715	-1.34736	149.335	156.883	190.384	239.418	230.751	276.862	121.235	86.3292	90.2134	159.675	166.526	250.867	367.216	380.774	485.881	254.586	179.918	242.883	FALSE	TRUE	FALSE	FALSE
ENSG00000152076	CCDC74B	0.173538	0.230022	-1.13408	-0.58243	0.838085	0.55003	2.67015	2.9334	3.70366	0.0739046	0.172139	0.0811351	0.0973943	0.101981	0.178463	0.683215	1.21427	3.50774	0.106779	0.12288	0.119569	0.117793	0.0596572	0.161454	0.0981268	0.103719	0.172745	FALSE	FALSE	FALSE	FALSE
ENSG00000197956	S100A6	-0.0659096	0.102052	-0.646787	-0.85127	-0.662355	0.470143	1.0206	1.25879	0.711109	105.108	100.565	54.993	56.8351	52.5403	122.574	373.678	772.268	998.827	109.211	94.1705	91.5003	100.686	87.0192	84.8321	177.343	347.991	599.009	FALSE	TRUE	TRUE	TRUE
ENSG00000198947	DMD	0.964017	0.384477	-0.0447359	1.80013	-1.00956	0.669938	1.63299	1.89709	1.02766	0.0933372	0.0622451	0.0676754	0.0441085	0.012726	0.212923	1.99031	9.65156	16.4035	0.034458	0.0401257	0.0179649	0.00944625	0.0730903	0.162319	0.672381	2.68998	7.76074	FALSE	FALSE	FALSE	FALSE
ENSG00000149485	FADS1	0.104374	-0.406465	0.0283874	0.215312	0.379202	0.522153	1.03639	0.406522	-0.1325	3.0863	3.70562	0.728807	2.73944	7.7501	37.9231	83.6499	156.55	183.664	3.57531	4.14113	1.27413	2.35639	6.32566	22.682	34.3465	107.794	213.661	FALSE	TRUE	FALSE	FALSE
ENSG00000211899	IGHM	-0.183751	0.0158927	0.230884	-0.238435	-0.0776535	0.0355019	-1.28909	-2.18577	-1.96948	2.46859	1.76048	1.44957	1.26271	1.63566	3.88957	5.42628	13.891	4.46561	2.77539	1.7947	1.27235	1.43185	1.72676	3.79439	13.4144	60.9137	16.9249	FALSE	FALSE	FALSE	FALSE
ENSG00000125384	PTGER2	-0.369326	-0.17448	-0.688015	-0.629472	-0.669432	-0.639441	-1.623	-3.11918	-4.05962	6.07504	4.47508	3.47055	5.85638	4.703	2.8149	2.94581	1.56723	0.94885	7.75855	5.18862	5.9822	9.08732	7.46941	4.22106	8.90037	15.7359	17.685	FALSE	TRUE	TRUE	FALSE
ENSG00000123453	SARDH	-0.224614	-0.187797	0.242554	0.273941	0.576505	0.759919	1.0866	0.602947	1.04924	29.1616	21.7242	29.2712	40.3028	36.4784	19.0663	28.6403	18.0693	18.4753	35.3649	25.7642	26.7018	36.7702	25.2781	10.7424	14.9445	12.6184	8.27352	FALSE	FALSE	FALSE	FALSE
ENSG00000186376	ZNF75D	0.040568	-0.213199	-0.116181	-0.691314	-0.36031	-0.92913	-1.08494	-0.842796	-0.701464	4.16164	3.12938	6.8377	13.5078	21.9837	6.76862	5.01014	3.36583	4.30614	4.31886	3.72505	7.58956	20.7181	29.3464	13.0684	8.84399	6.20428	6.13761	FALSE	FALSE	FALSE	FALSE
ENSG00000214900	C14orf182	0.0106294	-0.134436	0.266087	-0.303223	-0.303006	-0.692895	1.47502	1.61874	1.65294	6.04152	4.49136	3.0286	1.66809	1.64172	0.902358	2.5942	3.62541	7.94472	5.88784	4.86181	2.83955	1.9809	2.08353	1.39633	1.26671	1.21883	2.86039	FALSE	FALSE	FALSE	FALSE
ENSG00000087903	RFX2	0.157924	0.127351	-0.157574	0.215709	0.545703	0.510672	1.06312	0.778577	0.732977	3.40999	4.81899	19.8319	22.0853	7.32122	4.01866	6.86271	7.71846	9.35725	2.95263	4.37672	22.9404	17.2346	4.8662	2.8424	3.42223	4.40588	5.7117	FALSE	FALSE	FALSE	FALSE
ENSG00000141570	CBX8	-0.39387	-0.501197	-0.50699	-0.133164	-0.342989	-0.360189	-1.15562	-1.17289	-0.498076	9.10693	7.66849	3.64806	6.89482	8.69815	9.68976	4.16117	3.20493	5.10201	10.7589	10.9501	4.90618	8.29106	10.8696	11.7897	9.64762	8.06697	6.44824	FALSE	FALSE	FALSE	FALSE
ENSG00000157483	MYO1E	0.472727	1.16932	-0.352025	-0.596943	-0.987817	0.0515089	1.61257	2.0523	1.17723	0.0632849	0.0572764	0.0834811	0.228578	0.150776	0.18154	1.03189	5.11079	7.22544	0.0443274	0.0236953	0.105446	0.414826	0.310601	0.170059	0.338503	1.18554	3.21028	FALSE	FALSE	TRUE	FALSE
ENSG00000228863	RP11-404F10.2	-0.0996569	0.141573	-0.325921	-0.592537	-0.425262	-0.642422	-1.00296	-0.566559	-0.449662	25.1753	33.8913	42.3185	34.1451	37.7089	39.0451	27.8385	22.6784	27.0965	26.5115	31.0504	54.8951	51.0877	50.7968	59.7746	55.5643	33.9577	36.4046	FALSE	FALSE	FALSE	FALSE
ENSG00000065717	TLE2	-0.221185	-0.0988879	-0.325586	-0.275331	0.105249	0.677558	1.44002	1.42868	1.77813	17.2105	12.8094	7.46858	9.506	8.29075	4.37061	8.66274	3.76314	4.12843	20.3199	13.7791	10.7142	13.0495	8.3374	2.63166	2.88251	1.3606	1.22742	FALSE	FALSE	FALSE	FALSE
ENSG00000148832	PAOX	-0.283222	0.372052	0.691432	0.0439499	0.146701	0.828057	1.28872	0.782977	0.734921	1.49292	1.53004	3.10082	5.75063	6.44375	5.24206	7.47182	6.08346	8.12071	1.20349	0.851769	1.96377	7.29588	7.44416	2.15554	3.83588	3.55745	5.05045	FALSE	FALSE	FALSE	FALSE
ENSG00000141582	CBX4	-0.232295	-0.340472	-0.32655	-0.0946134	-0.430688	-0.466567	-1.13702	-1.54685	-0.826762	136.464	126.474	46.3065	35.0774	26.8124	22.1349	11.4977	7.79352	17.5121	150.507	158.901	57.7226	34.8972	33.8757	30.1566	24.963	24.2829	27.6426	FALSE	FALSE	TRUE	FALSE
ENSG00000174721	FGFBP3	0.0340643	-0.164544	-0.34627	0.535003	-0.495523	-0.55053	-1.29348	-0.783961	-0.117887	3.59982	2.7083	1.70238	4.9961	2.77584	3.42395	2.71891	2.3542	1.51414	3.46748	3.0419	2.21312	3.07996	3.90176	5.0431	6.59375	4.06758	1.53911	FALSE	FALSE	FALSE	FALSE
ENSG00000167895	TMC8	-0.290609	-0.266895	-0.552697	-0.935075	-0.587296	-0.726499	-1.03558	-0.683236	-0.668649	282.141	226.777	82.3898	28.6189	19.584	18.2545	42.6106	58.5993	52.7198	342.458	274.475	118.211	55.6193	31.2495	29.8185	88.6557	96.5509	84.0885	FALSE	FALSE	FALSE	FALSE
ENSG00000184702	SEPT5	-0.427435	0.347059	0.0304624	-0.466273	0.353938	0.456773	1.11243	2.35227	2.02257	0.638726	1.03221	22.4817	49.7206	31.0568	24.5593	11.5909	3.09895	4.28622	1.17765	0.702956	21.9223	61.8984	27.3467	17.0628	4.47427	0.5779	0.899106	FALSE	FALSE	FALSE	FALSE
ENSG00000064763	FAR2	0.515131	-0.362935	0.0284182	0.229316	0.191063	-0.607486	-1.07513	-0.922831	-1.13453	3.96236	2.88368	2.99412	4.96634	5.86148	5.42451	8.15093	8.06567	6.23819	2.59485	3.63143	3.51011	2.82179	3.85646	6.09422	11.0398	15.8649	16.0892	FALSE	TRUE	FALSE	FALSE
ENSG00000055955	ITIH4	-0.180833	-0.297616	-0.168925	-0.287888	-0.191409	-0.21944	1.14585	1.71941	2.10651	35.0139	31.797	21.2913	11.0898	11.4015	11.3541	20.8344	29.7094	40.8445	39.2858	36.9763	21.1924	12.0724	12.762	11.8428	8.85619	10.4261	10.1422	FALSE	TRUE	FALSE	FALSE
ENSG00000168310	IRF2	0.0512108	0.20085	0.591798	-0.0762521	-0.321186	-0.784179	-1.04041	-1.14349	-1.00191	14.962	11.1047	19.2433	22.6572	22.9078	19.197	14.6293	19.707	26.1998	13.1855	10.3078	13.2766	24.2116	29.292	34.1462	30.4376	41.6581	51.7993	FALSE	FALSE	FALSE	TRUE
ENSG00000029534	ANK1	-0.149615	0.348442	-0.155818	-0.837689	-0.806771	-0.294746	1.01456	1.92369	1.9623	1.09653	1.15223	0.656033	0.906428	0.779595	1.53668	5.03066	6.4675	6.07257	1.39876	0.762055	0.934665	1.40605	1.62822	2.2116	2.79213	1.88942	1.16295	FALSE	FALSE	FALSE	FALSE
ENSG00000107719	KIAA1274	-0.120754	-0.0648834	0.0528018	-0.806185	-0.706046	-0.867404	-1.21365	-1.50533	-1.91664	0.86668	0.66095	3.54789	11.4333	5.2912	1.87066	1.52187	1.37301	1.61478	0.927556	0.653585	3.38043	20.5866	8.14064	3.31889	3.28928	4.73382	5.45257	FALSE	FALSE	FALSE	FALSE
ENSG00000231721	AC058791.2	0.10244	-0.0497034	-0.273523	0.302209	0.453826	0.307592	1.09269	1.29851	0.950158	52.0486	40.9237	25.0235	25.2206	16.0671	19.2138	16.1224	10.8161	9.49649	44.3643	42.2102	31.919	17.3434	11.3538	12.1537	4.56451	4.74212	4.76003	FALSE	FALSE	FALSE	FALSE
ENSG00000139318	DUSP6	-0.134053	-0.338735	0.289986	-0.335812	0.537361	0.881202	1.06115	0.553747	-0.0273254	17.8801	19.3738	19.4086	21.3276	21.6736	30.8623	26.3034	29.2467	39.6925	22.2694	24.7478	17.9371	24.0338	20.43	17.1986	8.81662	18.9986	43.72	FALSE	FALSE	TRUE	TRUE
ENSG00000139998	RAB15	-0.0105176	-0.184509	0.717456	0.146153	0.472812	0.340578	1.10826	0.48493	0.242264	3.90025	3.17981	6.77562	6.91113	7.92957	7.737	12.4941	6.53163	6.29663	3.87372	3.88986	4.53316	7.06618	5.95571	5.61241	6.26036	3.92894	4.74451	FALSE	FALSE	FALSE	FALSE
ENSG00000179361	ARID3B	-0.210013	-0.123598	-0.316177	0.487305	0.227002	0.675484	1.04498	0.422349	0.410354	8.68664	7.12276	10.7271	6.47649	4.45534	7.03742	7.86203	7.04439	9.55703	10.2242	7.8841	13.6403	3.92809	3.71012	4.11704	3.63719	4.91449	7.37268	FALSE	FALSE	FALSE	FALSE
ENSG00000185736	ADARB2	-0.162901	0.0391653	0.136633	-0.149648	0.230001	0.683229	1.28245	1.56218	1.9931	5.4515	3.91481	5.02496	6.71205	5.69506	3.25231	2.83948	2.90421	4.58483	5.19286	3.72585	5.86277	7.5205	5.16569	2.07246	1.26041	0.911686	1.16337	FALSE	FALSE	FALSE	FALSE
ENSG00000213809	KLRK1	-0.179037	-0.208405	0.391928	-0.823671	-0.969637	-0.674964	-1.67107	-1.51437	-1.70725	2.56177	3.29757	3.20302	2.5335	2.76692	1.62918	0.579235	0.678504	0.360572	2.60788	3.60087	2.48754	4.04476	4.83434	2.7454	2.74411	2.35756	1.50675	FALSE	FALSE	FALSE	FALSE
ENSG00000125430	HS3ST3B1	-0.0232668	0.126918	0.0981093	0.445688	0.302412	-0.25643	-1.23886	-1.56378	-2.00991	10.6344	11.9229	5.0588	8.5393	8.83032	4.85035	2.08146	1.36928	1.81087	10.6167	11.0594	4.82697	6.23498	7.15614	5.75356	4.96236	4.1487	7.24891	FALSE	FALSE	FALSE	FALSE
ENSG00000165338	HECTD2	0.180264	-0.301775	0.0520735	-0.176675	0.542957	0.802894	1.16934	1.00985	1.33365	0.867827	0.480567	1.03339	2.12601	1.58227	2.15158	3.42578	3.61838	5.924	0.582045	0.416042	0.98429	1.86427	1.21145	1.48863	2.05467	2.46247	2.48999	FALSE	FALSE	FALSE	FALSE
ENSG00000138378	STAT4	0.0497802	0.0770027	0.00624006	-0.234259	-0.318845	-0.132294	-1.06102	-0.963261	-1.21201	45.6356	46.922	34.2805	5.85182	7.39022	10.2481	4.98132	6.44767	19.9751	42.2579	47.0072	37.3575	6.38113	10.0566	12.1396	11.1448	13.283	45.8953	FALSE	TRUE	TRUE	TRUE
ENSG00000231991	ANXA2P2	-0.491103	0.049705	-0.515756	-0.965466	-0.309262	0.0254563	1.05259	1.09902	0.208516	2.16819	2.88708	5.98969	6.4966	4.46864	4.37112	9.94096	51.4715	56.9708	3.16515	2.91891	8.37732	12.2484	5.6875	4.241	4.66659	24.6046	47.9615	FALSE	FALSE	FALSE	FALSE
ENSG00000006075	CCL3	0.430586	0.546723	-0.343971	-0.0146453	0.132108	0.410406	1.78451	1.77909	0.407375	2.13533	5.29272	27.1715	77.6293	71.6278	36.8482	62.8637	97.5977	20.3628	1.59201	2.82821	29.3345	67.9525	77.3227	27.4641	21.4919	34.1597	16.6061	FALSE	TRUE	TRUE	TRUE
ENSG00000072134	EPN2	-0.146246	0.145232	-0.484954	-0.497955	0.491006	0.909495	1.58556	1.17209	1.20545	2.04647	1.991	2.23655	0.929408	1.33093	2.38373	2.91709	3.39426	3.05092	1.87646	1.88135	2.96007	1.28493	0.920942	1.14498	1.14695	1.55621	1.3175	FALSE	FALSE	FALSE	FALSE
ENSG00000125740	FOSB	-0.395065	-0.93739	-0.775731	-0.395292	-0.356847	-0.474616	1.44006	1.42277	0.754811	543.815	563.09	41.6687	8.6957	9.59089	1.48913	4.83283	2.16499	2.59005	696.702	1097.13	69.0626	7.67892	11.5436	2.04452	1.59524	0.804842	1.20901	FALSE	FALSE	FALSE	FALSE
ENSG00000109787	KLF3	0.0879333	-0.0596162	-0.563178	0.0714842	-0.250424	-0.65494	-1.33382	-2.01741	-1.85744	209.204	171.612	47.0385	26.2345	17.9506	11.4664	5.38784	3.15191	3.64423	193.688	180.95	70.4718	23.9492	21.4103	17.7572	13.7805	13.4705	13.2047	FALSE	FALSE	TRUE	FALSE
ENSG00000087494	PTHLH	1.5185	-1.55593	-0.605659	0.546323	-0.29873	1.76839	2.91822	5.35102	5.52047	0.138169	0.034458	0.1838	0.176064	0.125519	0.324285	2.09043	5.78123	5.85122	0.0671637	0.107166	0.246049	0.135343	0.102405	0.0556015	0.228897	0.126403	0.156631	FALSE	TRUE	FALSE	FALSE
ENSG00000134531	EMP1	0.612279	0.652018	0.029304	-1.0006	-0.553834	0.299336	1.41763	1.45922	1.13496	18.148	54.6584	110.722	16.2691	8.83291	10.2118	10.8982	30.909	36.7628	13.0463	34.0485	113.133	44.5577	21.1598	10.5351	4.48255	14.8831	17.8566	TRUE	FALSE	TRUE	TRUE
ENSG00000108797	CNTNAP1	-0.05703	-0.294434	-0.134905	-0.144323	0.169255	0.318137	1.1515	0.827654	0.687608	1.61577	1.19415	0.718865	0.547224	0.485357	0.627256	2.28069	5.14695	5.13235	1.596	1.52524	0.800173	0.497205	0.461964	0.510252	1.04391	3.08559	3.09567	FALSE	FALSE	FALSE	FALSE
ENSG00000175183	CSRP2	0.759148	0.526693	0.629869	0.225456	0.735452	0.697465	2.77648	1.33754	1.10437	0.377386	0.213684	0.108013	0.1316	0.0764615	0.284359	1.0932	1.77507	4.97183	0.0893683	0.0833239	0.148504	0.134411	0.0233615	0.0459348	0.212744	0.435305	2.34974	FALSE	FALSE	FALSE	TRUE
ENSG00000198719	DLL1	-0.183413	-0.240352	-0.62137	-0.424942	-0.673497	0.286679	-1.2181	-1.10079	0.147238	9.50055	7.46996	4.1802	2.24557	1.26411	1.71899	0.861775	0.488531	2.91865	10.5888	8.68854	6.57934	2.992	2.14816	1.41018	1.99162	1.11031	1.65367	FALSE	FALSE	FALSE	FALSE
ENSG00000012124	CD22	-0.36692	-0.424056	-0.0423307	-0.386935	-0.296014	-0.802109	2.51149	2.45803	2.89547	0.144062	0.128631	0.294314	0.221817	0.208069	0.0853046	0.498649	0.897129	5.25012	0.171437	0.175249	0.302971	0.303615	0.279302	0.126677	0.0838058	0.175412	2.78895	FALSE	FALSE	FALSE	FALSE
ENSG00000163131	CTSS	-0.0681068	0.0900403	-0.298105	0.322268	-0.089966	-0.48018	-1.13403	-0.772291	-0.684618	46.7907	50.5366	32.7343	33.169	26.9147	24.6737	13.5448	20.0613	44.0859	48.3714	51.1549	43.4586	25.3718	29.6332	33.7754	30.2785	34.0783	69.4698	FALSE	FALSE	TRUE	TRUE
ENSG00000114993	RTKN	-0.418282	-0.0617231	-0.327046	-0.0412714	0.213653	0.708217	1.05193	1.3151	1.6009	0.721454	0.587923	0.577443	0.700059	0.984016	3.10194	5.2583	6.34724	9.41685	0.924465	0.733783	0.415576	0.842626	1.01712	1.6758	2.38049	2.72401	2.64595	FALSE	TRUE	FALSE	FALSE
ENSG00000111261	MANSC1	-1.23289	0.744819	0.24139	-1.30275	-0.980855	-0.404741	-1.22733	-1.06019	-1.00424	0.155507	0.283121	0.315358	0.374328	0.523382	1.63774	1.41714	1.30497	1.60882	0.30848	0.189456	0.353115	0.600732	0.977229	2.48571	2.97927	2.68642	2.86979	FALSE	FALSE	FALSE	FALSE
ENSG00000185920	PTCH1	0.0458887	-0.0672568	-0.959245	-0.884148	-0.437918	-0.57215	-1.29918	-1.46703	-0.666776	4.99326	4.55557	1.9418	2.72694	3.4691	3.34099	1.093	0.881128	1.61363	4.61942	4.73362	3.46716	5.14015	5.28945	5.63599	3.53376	2.12659	1.47854	FALSE	FALSE	FALSE	FALSE
ENSG00000167664	TMIGD2	-0.153298	0.126405	-0.0252559	0.445794	0.629504	0.74131	1.06939	1.072	1.26197	42.2108	38.4679	19.3039	30.1234	32.1304	29.5599	34.8609	43.6708	94.3596	46.4998	36.4024	19.219	23.6081	23.8044	18.8127	16.8164	20.6737	38.6605	FALSE	FALSE	FALSE	FALSE
ENSG00000189058	APOD	-1.5924	-4.65913	-2.51832		0.744417	1.47425	4.82431	4.78347	4.8344	0.0746919	0	0	0	0.0131641	0.0910449	0.76439	13.2505	59.7184	0.233677	0.136332	0.0384553	0	0.052361	0.0609087	0.0425232	0.598537	2.42974	FALSE	TRUE	FALSE	FALSE
ENSG00000126803	HSPA2	-0.13073	0.652445	0.217534	-0.110075	0.109285	0.635115	1.27775	0.962256	0.88872	1.13186	2.11273	1.39671	0.489062	0.893364	1.3204	2.19692	4.41135	12.0424	1.25011	1.57135	1.32344	0.578252	0.921644	1.05395	0.969185	2.41005	6.90004	FALSE	FALSE	FALSE	FALSE
ENSG00000127955	GNAI1	0.08781	0.134072	-0.0576989	-0.61224	-0.649794	-0.707379	-1.1972	-1.38037	-1.01317	4.75625	3.56209	10.0466	6.97631	4.71848	2.65994	1.50688	2.16047	3.08831	4.24801	3.42685	12.1804	11.2918	7.89518	4.52872	3.47985	5.63965	6.04393	FALSE	FALSE	FALSE	FALSE
ENSG00000185499	MUC1	-0.357413	0.0879026	0.460841	0.332961	0.49222	0.649884	1.19024	0.0213212	-0.0276297	11.3226	10.2909	10.0217	3.70054	2.52497	3.53653	19.6097	12.576	11.5965	14.18	10.7595	6.87197	1.99544	1.78224	2.53274	7.81093	11.3165	10.4322	FALSE	TRUE	FALSE	FALSE
ENSG00000106484	MEST	-0.185632	-0.00692638	-0.199191	0.485452	0.0517293	-0.170153	-1.06532	-0.956363	-1.16646	4.00854	3.50989	2.52109	12.6379	17.5133	14.1405	7.32388	5.15634	3.31723	4.60914	3.71859	2.71698	10.441	17.374	17.5602	14.3276	9.80549	6.73029	FALSE	FALSE	FALSE	FALSE
ENSG00000143878	RHOB	-0.257206	-0.0553418	-0.143035	-0.165847	-0.34675	0.534158	1.33382	0.994795	1.22496	12.4541	11.0852	4.11607	2.85409	2.5382	3.86691	3.8215	1.97474	7.22741	14.6721	11.6727	4.79155	3.18322	3.26771	2.74901	1.50989	1.00591	2.36551	FALSE	FALSE	FALSE	FALSE
ENSG00000134243	SORT1	-0.71102	-0.452103	-0.340815	0.156026	-0.491257	0.233719	1.45363	0.24577	-0.597301	0.385653	0.654382	0.791684	0.50616	0.6676	0.956705	1.51875	2.38936	2.62455	0.932229	0.652566	1.03587	0.77483	1.12048	0.620668	0.480521	1.99391	4.53501	FALSE	FALSE	FALSE	FALSE
ENSG00000224614	AC124944.2	0.332013	0.294035	0.0350478	0.0805777	0.733153	-0.122961	1.38842	0.971729	0.818544	3.31857	3.25802	2.60494	2.05949	1.38086	1.28864	1.86431	2.81313	3.05042	2.55885	2.73462	2.54935	1.83548	0.880907	1.48685	0.717915	1.43378	1.62845	FALSE	FALSE	FALSE	FALSE
ENSG00000183856	IQGAP3	-0.508178	-0.020249	0.152771	0.0724179	-0.985607	0.0645565	1.16898	0.0673264	-0.193388	0.0959437	0.183919	0.103645	0.134055	0.0529955	0.0582139	2.39062	10.7523	7.58643	0.151103	0.132393	0.0940596	0.0453628	0.135632	0.0523387	1.0732	10.0451	8.56842	FALSE	FALSE	FALSE	FALSE
ENSG00000241163	RP11-398A8.3	-0.350967	-0.189182	-0.205304	-0.756397	-0.0629853	-0.466259	1.35011	0.478695	0.606689	0.380766	0.684758	0.436648	0.219971	0.191795	0.403514	2.39345	2.85705	4.28406	0.472636	0.681927	0.550938	0.566018	0.262569	0.75967	0.865396	2.00974	2.62418	FALSE	FALSE	FALSE	FALSE
ENSG00000123689	G0S2	0.150749	0.942845	-0.823915	-0.236526	-0.325708	-0.214518	-1.41634	-0.884855	0.277938	6.66483	11.8079	9.08202	5.25906	6.7399	21.4008	19.8105	14.0915	21.5563	5.9077	6.04978	20.5055	8.21884	8.51549	26.4686	53.3017	31.2172	28.2407	FALSE	FALSE	FALSE	FALSE
ENSG00000135828	RNASEL	-0.0364956	-0.0700156	-0.187159	-0.785697	-0.631228	-0.761737	-1.08192	-0.810008	-0.188102	2.22384	1.84705	1.61287	2.20567	2.55637	2.47444	1.70247	1.55874	2.68389	2.22857	1.90405	1.84311	3.47894	4.06741	4.17984	3.60843	2.79135	3.03689	FALSE	TRUE	FALSE	TRUE
ENSG00000107485	GATA3	-0.136329	-0.126058	-0.67371	-0.187307	-0.56834	-0.396676	-1.15688	-1.54172	-1.32565	49.944	46.4773	17.8033	28.4459	15.745	12.1677	9.90789	12.1049	18.1345	52.3854	46.3154	25.9884	28.5109	21.8695	16.5005	22.2781	36.1303	49.525	FALSE	TRUE	TRUE	TRUE
ENSG00000169992	NLGN2	-0.0556435	-0.379341	0.0671482	0.411343	0.91038	0.818632	1.00299	0.871809	1.56288	2.65311	2.15344	2.25207	1.251	1.61818	3.31025	5.21547	2.65826	6.75023	2.69817	2.83332	2.17483	0.983846	0.910792	1.92462	2.60985	1.46396	2.45722	FALSE	FALSE	TRUE	FALSE
ENSG00000197805	BX649597.1	0.294148	0.718333	0.1829	0.0410306	-0.0485139	0.4906	1.50926	1.46108	1.54622	1.55195	1.97429	2.71978	3.52412	3.03063	3.51147	4.27365	4.94616	5.16194	1.27995	1.22295	2.43083	3.24537	3.10152	2.51837	1.47969	1.80618	1.74202	FALSE	FALSE	FALSE	FALSE
ENSG00000156234	CXCL13					2.25347	1.24433	6.80056	4.69266	3.53191	0	0	0	0	0.0405283	0.102525	1.09992	7.36301	5.35553	0	0	0	0	0	0.0374644	0	0.278937	0.527167	FALSE	FALSE	FALSE	TRUE
ENSG00000166394	CYB5R2	0.146782	-0.0891475	0.219096	0.0372222	0.655768	0.00145371	2.69548	2.99939	3.33072	0.83637	0.617824	0.639177	0.249302	0.147263	0.329732	1.29581	6.04874	8.19478	0.832287	0.847538	0.398383	0.279386	0.194544	0.367466	0.125047	0.720078	0.750721	FALSE	TRUE	FALSE	FALSE
ENSG00000145287	PLAC8	-0.109341	0.0297131	0.128606	0.273414	-0.195274	-0.701732	-1.13513	-1.38501	-1.17872	185.492	165.021	88.5237	40.3699	34.778	23.2644	14.3769	8.24499	21.286	199.43	173.853	79.4461	30.5691	41.3791	35.4508	32.3891	22.7433	47.3609	FALSE	FALSE	TRUE	FALSE
ENSG00000253760	RP11-48B3.2	-0.20515	0.274265	-0.124296	-0.0824513	0.82418	0.449927	1.08826	0.92351	0.982534	5.28449	7.88718	10.7801	12.479	10.4809	9.2496	12.4468	11.9953	14.8733	5.98125	6.59976	11.9377	13.0176	6.0568	6.73412	5.87039	6.35146	7.36489	FALSE	FALSE	FALSE	FALSE
[truncated: 560 more rows]

## Sheet: Mouse_all_time_points
						mouse_logFC					Expression in mouse Th17 cells									Expression in mouse Th0 cells
[truncated: 4,055 more rows]
