# Supplementary material for: Comparative analysis of human and mouse transcriptomes of Th17 cell priming
Source: Oncotarget. 2016 Mar 7;7(12):13416–28. doi: 10.18632/oncotarget.7963 (PMC4924651; doi:10.18632/oncotarget.7963)
Supplement: Supplementary file 3 [file oncotarget-07-13416-s003.xlsx]

## Sheet: ALL_lncRNA_human
						human_logFC									Expression in human Th17 cells									Expression in human Th0 cells
						0.5	1	2	4	6	12	24	48	72	0.5	1	2	4	6	12	24	48	72	0.5	1	2	4	6	12	24	48	72
gene	type	gene_name	chromosome	start	end	log FC_0.5h	log FC_1h	log FC_2h	log FC_4h	log FC_6h	log FC_12h	log FC_24h	log FC_48h	log FC_72h	expression_Th17_0.5h	expression_Th17_1h	expression_Th17_2h	expression_Th17_4h	expression_Th17_6h	expression_Th17_12h	expression_Th17_24h	expression_Th17_48h	expression_Th17_72h	expression_Th0_0.5h	expression_Th0_1h	expression_Th0_2h	expression_Th0_4h	expression_Th0_6h	expression_Th0_12h	expression_Th0_24h	expression_Th0_48h	expression_Th0_72h	closest_gene	distance
ENSG00000254233.1	lincRNA	RP11-242J7.1	chr4	185505247	185546184	3.55547	2.50471	2.09432	-0.764708	1.76938	0.590808	-0.534884	-0.836248	2.13602	0.853091	1.32297	0.709525	0.0305046	0.177273	0.120731	0.0710691	0.0417309	0.121584	0.0804681	0.28579	0.168937	0.0670442	0.0559764	0.11023	0.114028	0.101751	0.0244779	CASP3	2666
ENSG00000204261.4	lincRNA	XXbac-BPG246D15.8	chr6	32811863	32814272	1.2485	1.05524	0.00617256	0.315824	0.0347527	-0.04994	-0.415085	-0.160474	-0.192999	4.68212	4.11356	1.59388	1.91227	2.03247	1.20051	1.16253	1.37577	2.09329	1.92444	2.36998	1.60788	1.87677	2.05454	1.70445	1.62274	1.93033	2.28358	PSMB8,PSMB9,TAP1	0
ENSG00000227512.1	antisense	RP11-413M3.4	chr9	139437333	139438287	1.04485	1.05804	1.60797	1.27325	2.60041	0.699599	1.5313	0.985975	0.778668	7.80963	10.2571	14.1887	2.93331	3.71369	2.51561	2.53397	1.81098	1.11943	3.83004	5.97484	4.8201	1.46778	0.62994	1.91829	0.892866	1.09259	0.648721	NOTCH1	0
ENSG00000256006.1	sense_intronic	AC084117.3	chr11	18427156	18428278	1.73102	1.72618	1.16823	0.0486709	0.620938	0.228102	0.809142	0.236307	-0.236832	8.13516	5.5739	2.60957	1.15162	1.89623	0.891014	1.32702	0.693411	0.644735	2.42736	2.0066	1.22223	1.28178	1.24898	1.00026	0.764164	0.652394	0.863202	LDHA	0
ENSG00000269919.1	sense_intronic	RP1-134E15.3	chr6	106548015	106548468	2.30993	3.30823	5.36812	0.606528	2.05649	0.94651	-0.614527	-0.716587	-2.67762	2.3625	1.86445	0.313463	0.134131	0.20709	0.038272	0.0462149	0.0515304	0.0211242	0.503814	0.194136	0	0.106669	0.0493071	0.0233614	0.080447	0.11092	0.202678	PRDM1	0
ENSG00000261471.1	antisense	RP11-61F12.1	chr16	84627999	84630432	1.24508	0.889964	0.203166	-1.4672	0.31883	-1.43903	0.287935	0.167667	-0.999267	2.20953	1.35866	0.984673	0.193957	0.325639	0.104845	0.18403	0.152743	0.0802001	0.93682	0.872962	0.856344	0.668415	0.258824	0.385761	0.161333	0.162209	0.160329	COTL1	0
ENSG00000261254.1	sense_overlapping	RP4-714D9.5	chr1	100496122	100501188	1.44797	0.917486	-0.169262	-0.456486	-0.0124277	-0.314247	-0.224514	-0.403206	-0.258011	0.443119	0.347715	0.373326	0.296769	0.477908	0.365108	0.282558	0.167819	0.11101	0.157673	0.221838	0.39964	0.457563	0.506457	0.613897	0.351046	0.273632	0.124098	HIAT1	2465
ENSG00000268061.1	antisense	NAPA-AS1	chr19	47987539	48004854	1.16368	0.534062	0.0653287	0.0353395	0.679828	0.0870601	-0.48552	-0.133538	-0.137862	1.64031	1.23407	0.583714	0.272934	0.506938	0.395519	0.472592	0.424495	0.658929	0.762705	1.02956	0.560659	0.3224	0.316939	0.487117	0.694763	0.553405	0.713369	NAPA	0
ENSG00000271725.1	3prime_overlapping_ncrna	RP11-761I4.4	chr15	81595556	81601732	-1.10089	-0.261066	-0.570348	-0.548897	-0.869967	-1.3537	-0.954657	-1.6142	-1.33632	3.3927	1.69206	0.982263	1.60176	1.32501	0.988112	1.01718	0.383253	0.858096	7.43967	2.2951	1.60873	2.52112	2.60239	3.5044	2.17787	1.52678	2.14198	IL16,STARD5	0
ENSG00000243819.3	lincRNA	RN7SL832P	chr2	10830470	10832225	1.72773	2.13494	1.14577	0.167265	0.720632	-0.0804696	-0.407972	0.0247905	-0.052326	0.636942	0.366746	0.125847	0.18356	0.191661	0.235029	0.252266	0.225321	0.17707	0.192986	0.101973	0.0535071	0.196187	0.12118	0.336875	0.343356	0.279419	0.171007	NOL10	369
ENSG00000237499.2	antisense	RP11-356I2.4	chr6	138144810	138189370	-0.456764	-0.453646	-0.68486	-0.0460651	-0.63812	-0.667574	-0.506503	0.152329	-0.111056	9.66458	5.10808	1.31444	0.911467	0.697091	0.516867	0.40168	0.392541	0.553666	13.3694	8.29764	1.96287	0.946379	1.12422	1.15427	0.622712	0.456222	0.580711	TNFAIP3	0
ENSG00000261505.1	antisense	LA16c-358B7.3	chr16	1367892	1372846	-0.446916	-0.475468	-0.12324	0.17036	0.0155385	-0.0654286	0.105938	-0.0165773	-0.394637	6.24938	4.3513	3.93927	3.44909	2.74629	1.56033	1.59205	1.13976	0.892894	8.69948	7.09196	4.3817	3.16972	2.80342	2.32011	1.57115	1.53773	1.18715	UBE2I	0
ENSG00000266445.1	antisense	RP13-991F5.2	chr17	80434473	80435800	1.68611	1.58383	0.913199	-0.756972	1.02726	0.0825975	1.01065	0.206382	-1.20054	1.6826	2.00504	0.962528	0.159071	0.757433	0.25805	0.504354	0.409996	0.189653	0.541463	0.792912	0.509736	0.339344	0.365448	0.347795	0.24811	0.443065	0.423844	NARF	0
ENSG00000235191.1	antisense	NUCB1-AS1	chr19	49414187	49422148	3.64181	3.1198	3.90249	-0.69103	-0.0924246	0.577646	1.37858	-0.197765	0.0589955	0.985457	2.48557	1.12634	0.167248	0.487294	0.189474	0.314187	0.300747	0.205147	0.0809743	0.332033	0.0762203	0.345239	0.532001	0.170286	0.107683	0.430392	0.178075	NUCB1	0
ENSG00000268298.1	antisense	CTB-52I2.5	chr19	18122108	18142348	-1.24216	-1.36785	-0.339575	-0.422362	-0.374523	0.11173	-1.02643	0.0533672	-0.823383	5.83708	2.88405	3.77229	2.49054	1.28416	0.659773	0.364608	0.130448	0.136615	12.4567	7.97529	4.73248	4.05626	1.92205	0.730306	0.80815	0.140382	0.217278	ARRDC2	0
ENSG00000265206.2	antisense	MIR142	chr17	56408245	56409869	-0.41771	-0.604601	-0.32488	-0.743019	-0.393676	-0.146581	-0.095365	-0.28895	-0.169918	25.7176	43.7942	61.3492	41.6001	64.1263	54.2567	47.5362	28.753	38.5648	34.9538	80.6319	78.5354	84.848	85.6666	84.4404	54.9361	44.0285	46.8845	BZRAP1	2093
ENSG00000270019.1	lincRNA	RP11-141B14.1	chr2	114645780	114647327	1.31687	-0.0106565	0.707222	-0.36363	0.150955	-0.640665	0.703138	-0.0936321	-0.0641698	0.978198	0.980397	1.12575	0.377505	0.401676	0.214877	0.3387	0.392758	0.603173	0.399469	1.19612	0.682581	0.584016	0.381298	0.428189	0.223719	0.521522	0.63862	ACTR3	210
ENSG00000256690.1	antisense	RP11-727F15.9	chr11	62599706	62601515	-1.11798	-0.46558	0.797509	-0.209985	-0.27249	-0.331721	0.155204	0.655292	-0.618448	1.06348	0.68957	1.93261	1.16946	1.34678	0.597602	0.546777	0.447738	0.144578	2.27227	1.16333	1.19549	1.68514	1.65755	0.972825	0.525131	0.353802	0.22582	WDR74	0
ENSG00000268027.1	lincRNA	AC006129.2	chr19	42051554	42061832	0.588493	0.879534	0.810758	-0.0305904	-0.174704	-0.898568	-1.2199	-0.806936	-0.755066	13.0094	12.2663	11.3951	6.66316	8.69036	3.77182	3.06297	2.13848	2.07633	8.80506	7.97228	6.31159	8.37629	10.0123	9.78817	7.52627	4.76384	3.25887	CEACAM21	0
ENSG00000260719.1	antisense	AC009133.17	chr16	29756568	29759620	-0.977388	-1.26368	-0.865373	-1.18171	-0.790577	0.0173496	-0.582883	-1.27486	0.0179946	2.63804	1.396	0.727818	0.25846	0.340431	0.219058	0.142487	0.0626216	0.188856	5.27142	3.83376	1.22541	0.848964	0.646195	0.284539	0.25666	0.209513	0.186503	C16orf54	0
ENSG00000272320.1	antisense	RP11-506K6.4	chr6	3311896	3313884	1.05577	-0.0588305	0.224356	0.0166897	-0.681094	-0.495818	-1.17828	-1.31547	-0.752469	1.07579	0.617952	0.731575	0.105722	0.114946	0.0906402	0.0304412	0.00531174	0.0200397	0.523657	0.796387	0.624562	0.124338	0.184773	0.166264	0.0732913	0.0201004	0.0348417	SLC22A23	0
ENSG00000267476.1	antisense	RP11-126O1.4	chr18	56339845	56419962	1.16468	0.536094	-0.283582	1.31462	1.50459	-0.132102	0.600581	0.99293	0.170013	2.14263	1.11805	0.586184	0.478821	0.458136	0.168883	0.223988	0.148523	0.15591	0.962743	0.919462	0.786764	0.238505	0.162573	0.267126	0.157097	0.0927	0.132243	MALT1	0
ENSG00000247970.2	lincRNA	RP11-543C4.1	chr14	100070893	100092077	-1.59593	-0.166992	-0.724695	1.58164	-1.09258	-1.13824	-0.712443	0.044276	0.53654	0.293113	0.246663	0.0876477	0.177384	0.0118505	0.0166016	0.0123292	0.045789	0.0891466	0.936599	0.321127	0.154865	0.0598454	0.0263428	0.0482073	0.0272589	0.0479677	0.0636917	CCDC85C	530
ENSG00000197670.5	antisense	RP4-724E16.2	chr20	52169309	52191847	0.754789	0.402682	0.039597	0.176516	0.0960676	-0.79762	-0.235337	-0.253357	-0.410519	2.69911	2.4222	1.137	0.911531	0.801267	0.361517	0.431841	0.492743	0.646465	1.61803	2.17898	1.05974	0.987445	0.855411	0.833405	0.522935	0.800471	0.839478	ZNF217	0
ENSG00000258738.1	antisense	RP11-73E17.2	chr14	35343549	35345665	0.557371	0.740692	0.0481588	0.906723	0.511915	0.691733	0.414888	0.374014	0.074454	8.29511	8.56753	1.81617	1.77164	1.03322	0.885197	1.12195	0.939535	1.32602	5.65482	6.09105	1.63958	1.05595	0.752422	0.74588	0.867425	0.933505	1.20107	BAZ1A	0
ENSG00000267959.2	lincRNA	MIR3188	chr19	18392659	18393560	-1.09555	-1.10638	0.144362	-1.03638	-0.370963	0.0256831	-0.28163	-1.37954	0.824422	0.838195	0.377753	0.283506	0.163527	0.28005	0.291827	0.21355	0.134023	0.470787	1.7616	1.00021	0.250363	0.430741	0.376817	0.411843	0.276999	0.445826	0.299584	JUND	227
ENSG00000229692.2	sense_intronic	SOS1-IT1	chr2	39219420	39220998	2.8444	-0.523013	0.241117	-0.452696	-0.0582104	-0.198952	-0.173087	-0.956795	-1.45242	0.19915	0.143691	1.40791	1.07415	1.70076	1.56426	1.57699	1.21364	1.72714	0.0252785	0.26291	1.21703	1.58213	1.794	2.38889	1.85632	3.17839	4.60628	SOS1	0
ENSG00000214353.3	antisense	VAC14-AS1	chr16	70789001	70807154	0.748624	-0.0437481	-0.0123722	0.59485	0.547943	-0.553054	0.15768	0.097905	-0.0077706	0.61834	0.294218	0.263555	0.235407	0.149716	0.0887471	0.0744313	0.0952586	0.058545	0.369065	0.357228	0.26461	0.179873	0.106605	0.172922	0.0694406	0.110704	0.0541492	VAC14	0
ENSG00000260005.2	antisense	AC027601.1	chr17	79202507	79207783	-0.540076	-0.485826	-0.139501	-0.043024	0.0121583	0.0369313	-0.126044	-0.267388	0.0273962	1.83184	1.21725	1.33559	1.35849	1.1011	0.711129	0.574367	0.387453	0.40322	2.70699	1.92095	1.55301	1.54966	1.10711	0.973677	0.693521	0.608251	0.39525	ENTHD2	0
ENSG00000266913.1	lincRNA	CTC-548K16.2	chr19	14416270	14481008	1.27491	0.351057	-0.356633	-0.747304	-0.638284	0.238959	0.707288	0.514919	0.126375	1.01682	0.650487	0.280829	0.0948281	0.082573	0.0632791	0.0957566	0.113388	0.204032	0.417654	0.621735	0.349546	0.183625	0.147475	0.0742793	0.0605974	0.0955564	0.184269	CD97	10305
ENSG00000255198.3	lincRNA	SNHG9	chr16	2014960	2015510	0.524	0.595239	0.175795	0.732138	-0.0706975	0.554536	-0.407043	0.634592	0.864397	23.0417	18.2673	8.17612	10.1324	6.122	6.4639	4.68191	5.18855	3.16923	16.3186	14.0346	7.23689	6.66275	6.54264	5.88106	6.4583	4.09563	1.69301	RPS2	99
ENSG00000262061.1	processed_transcript	RP11-1260E13.4	chr17	180996	183279	-0.787464	-0.379511	-1.78596	0.0144802	0.275203	0.87081	-0.845944	-0.638462	-2.41486	0.441424	0.257691	0.09061	0.175751	0.126622	0.036106	0.00847116	0.0023941	0.00221767	0.757258	0.385086	0.32838	0.228873	0.10697	0.0229107	0.0169715	0.00574168	0.0156507	RPH3AL	0
ENSG00000253200.1	antisense	RP11-582J16.5	chr8	22471421	22474170	-0.44921	-0.539493	-0.305051	0.351571	-0.0211085	-0.154111	-0.164448	0.102025	-0.223802	9.36762	6.95585	3.76742	4.19976	2.44653	1.32248	1.34259	0.93743	0.870843	12.6843	10.9691	4.60854	2.88382	2.52838	1.98585	1.57259	1.09298	1.00039	KIAA1967	0
ENSG00000233559.1	processed_transcript	AC016831.7	chr7	130538479	130613408	1.29824	0.532706	0.514537	0.830481	2.12526	0.811938	2.61167	1.32945	1.81928	0.693879	0.702945	0.737821	0.598471	0.914374	0.618846	0.621677	0.394066	0.44444	0.265345	0.593257	0.499943	0.422065	0.216783	0.438974	0.0955318	0.202218	0.107758	KLF14	119591
ENSG00000254703.1	antisense	FLI1-AS1	chr11	128561575	128565918	1.20398	1.44323	0.599027	-0.514703	0.606235	-0.364578	0.565787	-0.198	-0.255381	0.910919	0.944166	0.369635	0.077599	0.163517	0.100496	0.189812	0.233288	0.29165	0.421468	0.425253	0.232435	0.130689	0.111925	0.188563	0.128599	0.325792	0.338684	FLI1	0
ENSG00000263826.1	antisense	RP11-573D15.9	chr3	186499569	186501968	-0.569958	-0.610461	0.0294203	0.373314	-0.193095	-0.343101	-0.131134	0.179111	-0.0514672	5.95971	2.46079	2.03425	3.00807	2.17609	1.86095	2.21359	2.22921	1.35759	9.07996	4.20642	2.04067	2.07556	2.52035	3.23337	2.56968	2.42701	1.37267	EIF4A2	0
ENSG00000258337.1	sense_intronic	RP11-115H15.2	chr12	116612307	116619100	3.59364	0.142012	-0.732593	-0.166925	0.362664	2.11474	0.124708	0.851994	0.698584	0.490774	0.228552	0.138505	0.0745545	0.0497845	0.100855	0.0260395	0.045117	0.0376427	0.0287674	0.227387	0.203748	0.101289	0.0370909	0.0184624	0.0287856	0.0247021	0.02656	MED13L	0
ENSG00000237940.3	lincRNA	AC093642.3	chr2	242912834	242919427	-0.450455	0.00483279	0.200373	-0.0720015	0.332387	-0.404613	-0.622317	-0.503941	-0.232053	3.27876	2.32438	1.4474	0.737859	0.948997	0.701747	0.8955	0.520326	0.369262	4.46259	2.8016	1.35493	0.97755	0.831077	1.27191	1.49368	1.1179	0.419709	AC131097.4	68132
ENSG00000268734.1	lincRNA	CTB-61M7.2	chr19	55402039	55402786	-1.02831	-0.395824	-1.31207	-1.51024	-1.20284	-2.50046	0.580224	1.12459	-2.78647	1.4711	3.29816	3.68304	1.47873	0.818526	0.08649	0.143436	0.0490168	0	3.03689	4.41036	8.63878	4.04983	1.92882	0.442989	0.0825469	0.0162366	0.0279823	FCAR	201
ENSG00000229056.2	antisense	AC020571.3	chr2	197124748	197128928	0.71521	0.711275	-0.108819	-0.799478	0.701064	0.625852	1.6427	0.688864	-0.320677	2.57892	7.03685	9.19099	1.63316	1.68969	0.379087	0.468048	0.8504	1.09241	1.60397	4.89613	10.4447	2.97358	1.09807	0.323744	0.157866	0.64869	1.34194	HECW2	0
ENSG00000034063.9	processed_transcript	UHRF1	chr19	4903092	4962165	0.621548	0.0240208	-0.337326	-0.401417	-0.324424	0.751968	0.443847	0.317276	-0.0938482	0.181873	0.117224	0.122926	0.102155	0.150538	1.30347	12.367	10.1931	5.45857	0.120578	0.134372	0.150676	0.170363	0.191558	1.02291	9.64715	10.2624	5.93145	ARRDC5	213
ENSG00000233093.1	processed_transcript	LINC00892	chrX	135721702	135724588	2.14174	0.224898	0.193957	-0.228755	0.850368	0.109444	-0.414402	-0.967854	-1.61157	0.137931	0.129737	0.414127	0.2133	0.224566	0.0946485	0.335733	0.969128	1.97942	0.0315475	0.133314	0.373721	0.269952	0.122244	0.119946	0.473673	2.4265	5.02693	CD40LG	5764
ENSG00000228323.2	antisense	AC008753.6	chr19	54357835	54372361	-0.841878	-1.43016	-0.789445	0.779484	-0.630843	-0.492746	0.999747	1.44187	1.27338	5.0521	2.89676	0.983535	0.475284	0.0784185	0.0791532	0.16683	0.124718	0.321832	8.89895	9.13231	1.53547	0.329351	0.156842	0.203409	0.0886081	0.0594402	0.103783	MYADM	0
ENSG00000269131.1	antisense	AC004447.2	chr19	19101702	19104419	-0.425795	-0.380933	-0.0512003	-0.0547596	-0.18576	0.010861	0.0273479	-0.0839171	-0.106557	3.95402	2.49849	2.51118	3.23616	3.35844	2.52707	3.06324	3.09472	3.96884	5.38036	3.81379	2.75977	4.25187	4.03531	3.29422	3.18412	4.26902	4.1478	SUGP2	0
ENSG00000263272.1	antisense	CTC-524C5.2	chr17	5328459	5336196	-0.361919	-0.449777	-0.146578	-0.0166388	-0.382007	-0.21406	-0.14772	-0.254658	-0.21859	12.4233	10.1157	6.72738	5.99641	4.84196	2.6949	2.09898	1.48043	1.30122	16.1725	15.9822	7.76065	6.66138	6.37025	4.14667	2.43657	2.37284	1.49164	RPAIN,C1QBP	0
ENSG00000260751.2	sense_intronic	CTD-2196E14.6	chr16	23579994	23581017	-0.585228	-0.333291	0.156817	0.217746	0.0695391	0.0645878	-0.238081	-0.0428271	0.209787	3.07289	2.11485	2.40543	2.59411	2.05891	1.03783	0.839413	0.702535	0.951825	4.67102	3.16551	2.26334	2.17198	1.99084	1.53841	1.05108	0.912993	0.754228	UBFD1	0
ENSG00000261692.1	sense_intronic	RP1-168P16.1	chr16	89486483	89488634	1.46208	-1.11817	0.845893	-0.165392	1.07606	-0.0303088	0.4616	0.929758	-2.24799	1.60633	0.384665	1.09922	0.27956	0.330999	0.279817	0.155617	0.190659	0.0482312	0.555128	0.948472	0.589666	0.402816	0.168474	0.312053	0.116292	0.112105	0.281529	ANKRD11	0
ENSG00000233845.1	antisense	AC093732.1	chr2	47262418	47267663	1.25341	-0.389742	-0.182416	-0.0958555	1.11155	0.618741	1.62339	1.07508	-0.226507	1.77295	0.728645	0.538818	0.253326	0.197495	0.204072	0.165194	0.262034	0.162797	0.739171	1.16657	0.604451	0.303523	0.0969244	0.182155	0.0603839	0.148774	0.186929	TTC7A	0
ENSG00000266937.1	3prime_overlapping_ncrna	CTC-479C5.16	chr16	67903863	67906470	-0.905183	0.114082	0.191688	-0.251671	-0.094628	-0.211289	0.185366	0.0240402	0.305818	0.326094	0.724879	2.37715	1.50223	1.90356	0.893141	0.857646	0.635321	0.637221	0.622595	0.805661	2.25109	2.25339	2.03949	1.36281	0.80139	0.798062	0.503879	NUTF2	0
ENSG00000248367.1	antisense	CTB-129O4.1	chr5	179720245	179722253	-0.899313	-0.868195	-0.6104	-0.339562	-0.526266	-0.495961	-0.171442	-0.432215	-0.037423	2.23019	1.6399	1.40664	1.22372	1.37861	0.618071	0.930233	0.684517	1.00431	4.23699	3.26968	2.38439	1.94972	2.10889	1.15728	1.1429	1.11744	1.1275	MAPK9	1146
ENSG00000233496.1	sense_intronic	SYNJ2-IT1	chr6	158422139	158423415	2.29716	0.48091	0.889706	-0.244672	0.119486	-0.808245	1.76302	-0.222559	4.45809	0.552823	0.547736	0.768468	0.1191	0.0958918	0.0144111	0.0773914	0.0189363	0.108998	0.0958917	0.498638	0.387326	0.211584	0.0821296	0.0439501	0.0181113	0.0217792	0	SYNJ2	0
ENSG00000260425.1	antisense	LA16c-316G12.2	chr16	1408901	1411406	-0.897808	-0.853046	-0.00126615	-0.472679	-0.216045	-0.234428	-0.706816	-0.672618	-0.903351	2.04267	1.80655	2.13907	1.84587	1.4409	0.692396	0.48455	0.397909	0.263095	3.82607	3.77768	2.10608	2.52392	1.78716	1.04819	0.763409	0.784479	0.492594	GNPTG	0
ENSG00000259453.1	sense_intronic	RP11-815J21.1	chr15	86244340	86246002	1.12886	0.609654	-0.0343633	1.06699	0.520459	-0.963287	0.47699	1.69574	-0.667686	1.41243	0.892926	0.539071	0.270128	0.27646	0.102267	0.0888124	0.0883652	0.0429104	0.661906	0.701676	0.581028	0.151843	0.194188	0.266737	0.0719335	0.0330044	0.0828044	AKAP13	0
ENSG00000257449.1	antisense	RP11-603J24.4	chr12	56423433	56435590	2.16971	2.1445	0.833524	0.724467	0.444472	0.98878	3.04407	0.34109	1.12661	1.12806	1.59077	0.39383	0.392253	0.333716	0.396292	0.405469	0.156251	0.342231	0.237487	0.424618	0.22703	0.258203	0.215436	0.236108	0.0344869	0.124161	0.154014	IKZF4	0
ENSG00000226179.1	antisense	LINC00685	chrX	281725	282586	-0.885469	-0.221009	-0.31148	-0.251426	-0.446919	-0.396817	-0.292535	-0.216563	-0.291587	2.11239	2.66945	3.10242	2.28583	3.67819	1.88459	1.65775	1.08113	1.54779	3.90504	3.77765	3.9133	3.98734	5.46622	3.37768	2.31038	1.58303	1.8413	PPP2R3B	12112
ENSG00000236977.1	sense_intronic	ANKRD44-IT1	chr2	198115582	198167243	0.80442	0.0601991	0.542235	0.145035	1.83804	-0.603842	1.78496	0.994735	1.50059	3.66943	2.29641	1.9502	0.599823	0.639543	0.288259	0.367561	0.362377	0.403961	2.03199	2.58351	1.34534	0.680269	0.175975	0.513063	0.109625	0.210119	0.136218	ANKRD44	0
ENSG00000204685.5	processed_transcript	AC012307.3	chr2	96874154	96908359	0.503454	0.375647	0.0510795	-0.0884077	0.10669	0.0921251	0.219029	-0.00327067	-0.232625	2.17975	1.85234	1.62858	1.09869	1.1138	0.885709	1.11903	0.869901	0.792682	1.54806	1.70441	1.58227	1.46076	1.04961	1.14747	0.980909	1.10049	0.900377	STARD7	0
ENSG00000267342.1	antisense	RP11-552F3.10	chr17	73893141	73896229	-0.534797	-0.0228607	0.0900431	0.235896	0.0864028	-0.105223	-0.527021	0.256657	0.988453	2.99314	2.37019	2.17012	2.34701	1.89554	1.00211	0.789458	0.780128	0.621568	4.41852	2.79408	2.18483	2.20836	1.84393	1.44118	1.15892	0.816789	0.294602	MRPL38,RP11-552F3.12	0
ENSG00000227039.1	antisense	ITGB2-AS1	chr21	46340966	46349593	-0.348581	-0.0633222	-0.559202	-1.35391	-1.6157	-1.59762	-1.1767	-1.39319	-0.877536	32.3001	20.0053	7.07542	3.73847	3.2633	1.39131	1.81221	1.45977	3.17657	42.5254	26.0338	11.0088	11.748	9.91847	5.94711	4.65038	5.0157	5.56806	ITGB2	0
ENSG00000255669.1	lincRNA	RP11-885B4.2	chr12	2870366	2879621	2.79463	-0.279426	-0.812281	0.527571	0.725691	1.39302	-4.70139	-2.65471	-1.68208	0.446183	0.314372	0.362129	0.148957	0.164711	0.0551819	0	0.0193402	0.0594895	0.0639193	0.4679	0.590139	0.117073	0.113213	0.027386	0.137559	0.183399	0.173139	FKBP4	24498
ENSG00000258667.1	lincRNA	HIF1A-AS2	chr14	62182276	62217815	1.19657	0.205744	0.833944	0.727865	1.19868	-0.627659	0.657848	0.013665	0.692248	1.68328	1.19317	1.73377	0.72748	0.874638	0.459109	0.456428	0.340999	0.598301	0.742104	1.27944	1.00512	0.518854	0.410999	0.950985	0.301088	0.400671	0.539094	HIF1A	0
ENSG00000005206.11	processed_transcript	SPPL2B	chr19	2328617	2355099	-0.2921	-0.0661572	-0.257504	-0.0223402	-0.154294	0.0832362	-0.0486354	0.0640573	-0.121247	11.9926	10.9365	7.85612	6.78947	5.528	2.83786	3.08613	2.31659	1.73183	15.0489	13.36	9.44383	7.50432	6.30658	3.59716	3.35585	2.86677	1.8552	LSM7	2
ENSG00000266402.2	lincRNA	SNORA76	chr17	62223330	62223836	-0.580285	-0.172813	0.40855	0.308444	-0.170613	0.236273	-0.378542	0.0693114	-0.106147	5.67634	3.79637	4.75484	8.68191	8.17776	8.8703	7.73235	7.59145	2.66331	8.68989	4.80829	3.75222	8.53252	9.5468	10.2954	10.5327	8.9025	2.65526	TEX2	751
ENSG00000225822.3	antisense	UBXN7-AS1	chr3	196158235	196160242	0.91341	-0.387441	0.718736	-0.16419	1.2571	0.240932	0.421875	-0.501255	-0.208202	0.620691	0.24425	0.233486	0.147686	0.108923	0.101893	0.123474	0.0820334	0.0293541	0.329671	0.375743	0.139288	0.154326	0.0450929	0.117484	0.0960841	0.143236	0.0290403	UBXN7	0
ENSG00000271398.1	lincRNA	RP5-1092A3.5	chr1	28573655	28574079	-1.54698	-0.329102	-0.0484917	-0.50953	-1.93231	-2.31981	-1.23455	-1.83603	-1.7056	0.45586	0.350106	0.151763	0.108459	0.0289835	0	0.0301543	0.0272085	0.0729115	1.30385	0.474027	0.161332	0.187141	0.147528	0.0213798	0.100003	0.149694	0.286102	ATPIF1	238
ENSG00000267255.1	antisense	CTB-50L17.5	chr19	4429686	4430931	-0.925747	-0.173831	-2.31635	2.25198	-0.569381	-0.602749	-0.0548953	0.379975	-1.16027	1.38715	0.829874	0.0466856	0.51064	0.0769773	0.0644783	0.494405	0.48536	0.209153	2.68849	1.05369	0.252458	0.0850443	0.146666	0.176322	0.536011	0.470891	0.474488	CHAF1A	0
ENSG00000215769.4	processed_transcript	hsa-mir-6080	chr17	62745781	62778117	-0.412951	-0.189055	-0.341609	-0.498733	-0.301429	-0.348298	-0.0278596	-0.00834379	0.41712	1.16653	1.00761	0.707478	0.271157	0.178531	0.104911	0.121191	0.0876973	0.132323	1.58044	1.37096	0.923413	0.444354	0.218798	0.19519	0.132504	0.114152	0.101433	LRRC37A3	72313
ENSG00000272233.1	lincRNA	RP11-503E24.3	chr8	42409933	42410336	-2.22803	1.2661	-0.77368	-1.15376	0.574859	1.56589	-1.02616	0.181651	-0.094644	0.156207	0.738861	0.253787	0.0582378	0.254501	0.216813	0.0324741	0.106614	0.024714	0.787075	0.363917	0.347772	0.17442	0.171009	0.0928927	0.071205	0.129141	0.0304876	SMIM19	330
ENSG00000267690.1	antisense	LDLRAD4-AS1	chr18	13419420	13427479	1.02944	-0.457483	-0.172918	-0.781699	2.07619	-0.335577	2.0098	1.3236	1.63893	0.57275	0.410534	0.40298	0.119514	0.105884	0.0453971	0.0897104	0.0459674	0.0352675	0.271673	0.66564	0.45197	0.261891	0.0250118	0.084586	0.0226343	0.0226059	0.0108781	LDLRAD4	0
ENSG00000235958.1	processed_transcript	UBOX5-AS1	chr20	3087559	3131513	-0.607958	-0.236554	-0.128346	-0.157535	-0.144208	0.114118	0.486234	-0.540555	0.376233	1.08019	0.86429	0.576685	0.539597	0.422508	0.276874	0.197694	0.119568	0.191677	1.68882	1.21863	0.645327	0.686427	0.476713	0.368837	0.148916	0.227405	0.148993	UBOX5,FASTKD5	0
ENSG00000264229.1	antisense	RNU4ATAC	chr2	122288457	122288583	2.73143	-0.303259	-0.856806	-0.590823	-0.541983	-0.880886	-0.484032	-0.591629	3.51209	1.9089	0.75422	0.152587	0.272211	0.269669	0.078898	0.170074	0.0915589	0.268307	0.287825	1.12231	0.295126	0.561442	0.452626	0.198005	0.336517	0.20521	0	CLASP1	0
ENSG00000258317.1	antisense	RP11-603J24.5	chr12	56513817	56523403	-0.696902	-0.616297	-0.870816	-0.548222	0.117433	-0.455652	0.711815	-0.0695253	-0.168597	1.57245	1.48461	1.39661	0.576517	0.668473	0.319463	0.670563	0.513911	0.585412	2.49169	2.81361	2.6092	1.03684	0.637757	0.615886	0.421735	0.649428	0.618061	ZC3H10,ESYT1	0
ENSG00000245970.2	antisense	KB-1208A12.3	chr8	99053954	99056349	-0.436298	-0.154787	0.394347	0.29338	-0.129899	-0.107678	-0.340687	0.382047	-0.0550188	3.44856	2.88621	3.08268	3.27723	2.77697	1.60636	1.27685	1.28212	0.639456	4.71625	3.78649	2.34673	3.15196	3.1157	2.36667	1.69383	1.20928	0.659633	RPL30	0
ENSG00000267003.1	antisense	CTC-507E2.1	chr17	34006411	34011922	1.19619	-0.226499	0.0447204	-0.392364	1.10965	-0.390817	1.12159	-0.0931858	0.284691	0.245938	0.176265	0.748485	0.205153	0.253457	0.195992	0.231637	0.122114	0.154077	0.104919	0.2466	0.75648	0.307062	0.115464	0.311617	0.105134	0.15973	0.126744	AP2B1	0
ENSG00000231999.2	antisense	RP5-1007M22.2	chr1	90048800	90098453	0.530915	0.494442	0.63555	0.00535052	0.142071	0.100426	0.0480717	0.648968	0.38768	2.01156	2.15625	3.1174	1.62328	1.72818	0.82371	0.709006	0.888614	1.00087	1.41179	1.82451	2.02577	1.93384	1.60994	1.07583	0.718635	0.695085	0.750351	LRRC8B	0
ENSG00000268375.1	antisense	CTD-2568A17.8	chr19	51295942	51296841	1.90003	0.640248	0.287972	1.23056	0.0211071	1.02496	-0.708568	-2.6761	1.62633	1.41522	0.874725	0.737278	0.642248	0.424511	0.487002	0.251636	0.0455517	0.178206	0.338223	0.669919	0.658611	0.366391	0.431886	0.310855	0.435432	0.402967	0.0386539	ACPT	0
ENSG00000256312.1	lincRNA	RP13-977J11.8	chr12	132674758	132675542	-1.40075	-0.300742	-2.44622	-1.14686	-0.794408	-0.853562	0.608346	-1.75155	0.262997	0.588872	0.607451	0.0640681	0.14373	0.0797907	0.0475084	0.285501	0.0810499	0.462874	1.52329	0.895321	0.432307	0.400824	0.170215	0.103918	0.187365	0.388888	0.350173	GALNT9	5382
ENSG00000231611.1	lincRNA	AP006216.11	chr11	116645826	116646592	-0.43225	-0.616245	-0.0361742	0.585016	0.0699963	0.085548	-0.44476	0.501686	0.540141	10.4301	5.90294	4.38141	4.8792	2.97471	1.56547	1.42121	1.0279	1.24491	14.3023	10.4072	4.36452	2.71253	2.92956	1.96283	1.9846	0.913093	0.80417	ZNF259	1844
ENSG00000234771.2	antisense	RP11-395P17.3	chr9	130873450	130881013	-0.267324	-0.15828	-0.147907	-0.0768986	0.00261723	0.0545062	-0.117846	-0.0122593	-0.108949	9.61	7.2459	6.79683	7.64551	7.76375	4.08986	3.16041	2.2631	1.51188	11.7997	9.6995	7.97542	9.94045	8.1419	5.23979	3.73791	2.94235	1.63579	SLC25A25	1926
ENSG00000257495.1	antisense	RP11-641A6.2	chr12	52995251	53009089	-0.549402	-0.167918	-0.825919	-1.19081	-1.77743	-1.8666	-3.9691	-1.3109	0.701648	0.775846	0.489645	0.0900997	0.067668	0.0889293	0.0355575	0.00650043	0.00608276	0.00803479	1.17188	0.653545	0.163198	0.191108	0.316295	0.161727	0.137265	0.022045	0.00466721	KRT72,KRT73	0
ENSG00000228363.2	antisense	AC015971.2	chr2	86789193	86845889	-0.321403	-0.481365	-0.449506	1.14544	-0.156871	-0.0505506	0.731914	0.724658	-0.0851491	4.35229	2.4388	0.573898	0.809783	0.152323	0.0823778	0.100887	0.107399	0.139629	5.51053	3.82976	0.77404	0.191324	0.176401	0.115413	0.0627169	0.0809652	0.145848	CHMP3,RNF103-CHMP3,RNF103	0
ENSG00000258486.2	antisense	RN7SL1	chr14	50053297	50053596	0.384281	0.63434	0.363866	-0.41559	-0.235514	0.540508	-0.501596	-0.0645794	0.0272082	155.251	108.605	115.652	124.046	78.5021	175.43	97.0029	102.33	185.751	130.745	84.7769	82.0374	183.599	96.6632	197.106	154.039	140.244	164.771	RPS29	0
ENSG00000267493.2	antisense	CIRBP-AS1	chr19	1268165	1270240	-0.36106	-0.154492	-0.0285563	-0.119057	0.0648865	-0.0606704	0.0857086	0.0145394	0.0863404	12.1375	8.61373	5.70032	4.64564	4.95067	2.43556	2.59632	1.75766	1.70605	15.719	11.1991	5.93316	5.918	4.81761	3.67552	2.53474	2.21963	1.5635	CIRBP	0
ENSG00000259326.1	antisense	RP11-102L12.2	chr15	38795054	38797182	0.57836	0.0813137	-0.0304675	0.185776	0.0281544	-0.294181	0.432684	-0.0696713	-0.708873	2.84869	2.37843	1.02488	0.821126	0.743791	0.428464	0.471117	0.256606	0.205237	1.85896	2.70846	0.970532	0.72464	0.762531	0.711195	0.365333	0.326587	0.324556	RASGRP1	0
ENSG00000175061.13	processed_transcript	C17orf76-AS1	chr17	16342136	16381992	0.258783	0.483139	0.0357079	0.404468	0.0699686	0.374582	-0.0962244	0.214954	5.96193e-05	14.1807	13.3243	10.5895	10.0362	10.1298	10.6172	11.9288	15.1781	15.9468	12.0118	11.5464	10.5178	9.29888	9.92559	11.3478	13.3106	16.3893	15.7386	FAM211A	0
ENSG00000230732.2	sense_intronic	AC127904.2	chr3	196639972	196641450	0.643315	-0.140293	0.0996963	0.69152	0.537786	-0.373891	0.830645	0.230267	0.079103	3.83198	2.16396	1.83109	0.999509	0.74251	0.423576	0.528255	0.371111	0.380135	2.36289	2.77539	1.57649	0.754171	0.505839	0.712797	0.304806	0.414516	0.341928	SENP5	0
ENSG00000241525.3	antisense	AC108004.3	chr17	254326	263814	0.853763	0.322606	0.0967621	0.0606518	0.147729	0.0259444	-0.0568013	-0.506703	-0.360048	1.32652	1.07965	0.686516	0.500706	0.73109	0.629413	0.657291	0.682757	1.08748	0.7639	1.09881	0.652353	0.570987	0.693378	0.871836	0.705724	1.2006	1.39296	C17orf97	0
ENSG00000180422.3	lincRNA	LINC00304	chr16	89225554	89230653	-0.379528	-0.15457	-0.271106	-0.295393	-0.0639354	-0.355544	0.599608	-1.12678	-0.0891197	2.28796	1.87668	1.06081	0.246295	0.135646	0.0386457	0.0567608	0.0123579	0.0261389	2.99629	2.48073	1.23535	0.361782	0.150677	0.0659895	0.0456814	0.0366776	0.0305748	ACSF3	3300
ENSG00000245532.4	lincRNA	NEAT1	chr11	65190245	65213011	0.371064	0.508654	0.972247	0.647728	0.921091	0.675865	0.428437	-0.776905	-0.614385	24.2787	20.6199	23.0949	10.2104	11.866	6.36015	5.01404	4.04341	5.76344	18.5226	17.3818	11.9086	8.19891	6.75438	5.07995	4.07906	8.50462	8.93963	FRMD8	9249
ENSG00000257524.1	processed_transcript	RP11-203J24.9	chr9	130630143	130649066	-0.586288	-0.269352	-0.314074	-0.354354	-0.193296	0.814044	0.310517	0.438272	0.55966	1.41058	1.16864	0.863104	0.439814	0.451981	0.340819	0.307765	0.24376	0.646327	2.15181	1.69204	1.08055	0.642323	0.547284	0.241658	0.268103	0.225116	0.442445	AK1,ST6GALNAC6	0
ENSG00000267262.1	antisense	CTC-232P5.3	chr19	6067964	6077130	1.84336	-0.163665	-0.00140935	-0.445097	4.79733	0.821996	2.32811	-0.603271	3.3036	0.678877	0.53496	0.605705	0.0377668	0.125643	0.0326625	0.138675	0.0375183	0.0506606	0.173251	0.692444	0.597431	0.0638428	0	0.0285039	0.0230728	0.0708969	0	RFX2	0
ENSG00000266970.1	lincRNA	RP11-806H10.4	chr17	76356534	76369992	1.22395	1.48574	3.12322	5.14751	1.44362	1.31355	-0.336864	1.76768	0.930712	0.536587	0.730267	0.839246	0.076013	0.050267	0.0338929	0.0169416	0.0944448	0.345933	0.240106	0.31129	0.0894434	0	0.0183578	0.0152847	0.0217644	0.0317911	0.205691	SOCS3	376
ENSG00000269772.1	lincRNA	RP11-178G16.5	chr10	75880800	75881121	0.669336	0.214768	0.0100933	0.0865477	0.09267	-0.0177893	-0.0919874	0.0173207	-0.409736	7.55733	5.08154	4.90024	5.89481	6.90741	6.13284	5.6407	3.50136	2.82193	4.78066	5.15252	4.91358	6.6897	6.62737	8.56359	6.42236	4.43526	3.31114	AP3M1	403
ENSG00000225756.1	antisense	DBH-AS1	chr9	136519708	136522435	-0.271979	0.093198	0.207201	0.179534	0.482022	1.06749	1.53384	1.6216	1.7863	34.95	28.9146	33.8308	35.5236	30.3434	9.89298	13.7789	6.41443	11.0704	43.2641	32.4861	30.684	40.1669	26.6838	5.68027	5.12978	2.91553	2.94584	DBH	0
ENSG00000261067.1	processed_transcript	RP11-264B17.3	chr16	28986125	29002096	-0.381452	-0.74297	-0.423674	-0.492726	-0.82811	-0.657184	-0.187858	-0.394291	0.0745213	1.71496	1.32306	2.92135	3.17826	1.70651	1.03848	1.67665	1.14082	1.20934	2.21036	2.3939	3.99525	4.20439	3.22821	2.15218	2.07032	2.04643	1.13578	SPNS1,LAT	0
ENSG00000255354.1	antisense	RP11-148O21.2	chr8	11415975	11417529	-0.82887	-0.40887	-0.617049	-0.686786	-0.0422369	0.490019	-0.555747	0.258329	0.192016	1.34927	1.15653	0.51983	0.30139	0.423458	0.300959	0.245349	0.486006	0.280817	2.43242	1.83252	0.824152	0.563475	0.439153	0.312087	0.379613	0.491701	0.235824	BLK	0
ENSG00000213793.3	lincRNA	ZNF888	chr19	53418449	53426723	-1.11505	0.0412294	-0.33374	0.177139	-0.377525	0.396981	-0.103345	1.11193	0.309117	0.562902	0.610274	0.270215	0.528784	0.375488	0.35156	0.427404	0.320364	0.301595	1.21946	0.756805	0.343052	0.544715	0.549951	0.344455	0.485273	0.206139	0.244229	ZNF816	3665
ENSG00000266677.1	antisense	RP11-258F1.1	chr17	18075939	18088067	-0.747144	-0.748245	-0.376845	0.2428	0.104445	-0.480529	0.821541	-0.275702	0.170213	0.480861	0.395656	0.207245	0.199089	0.196688	0.0700189	0.0686414	0.0761642	0.161898	0.833228	0.734986	0.260634	0.209822	0.187831	0.125123	0.0355156	0.113615	0.144599	MYO15A,ALKBH5	0
ENSG00000253372.1	sense_intronic	RP11-44N11.1	chr8	123819985	123828756	0.899577	-0.102536	0.0171427	-0.548744	0.598969	0.0540657	-0.993295	0.0159171	-2.6641	3.1371	2.46395	2.0689	0.462778	0.399993	0.171284	0.026441	0.0188643	0.00714163	1.65271	3.02504	2.06031	0.846289	0.296409	0.191351	0.058981	0.0199818	0.0648612	ZHX2	0
ENSG00000261253.1	antisense	AC137932.6	chr16	89387541	89391518	1.03446	-0.0545788	0.553079	0.705021	1.81141	-1.30066	1.15417	0.567322	1.05639	0.701965	0.255175	0.437588	0.120995	0.160214	0.0789769	0.0788476	0.0804631	0.0559182	0.333422	0.312587	0.286191	0.0908131	0.0427898	0.203681	0.0348899	0.0723275	0.0251958	ANKRD11	0
ENSG00000271646.1	lincRNA	RP11-326I11.3	chr4	185395956	185398458	0.467946	0.766087	0.7311	0.130969	-0.312996	-0.599157	-1.25318	-1.42936	-1.68697	2.72589	2.1857	1.19344	1.16041	1.19948	0.978152	0.803961	0.594503	0.392551	2.02247	1.53112	0.701328	1.31391	1.52472	2.02377	1.96611	1.98379	1.25145	IRF2	222
ENSG00000260807.2	lincRNA	RP11-161M6.2	chr16	1025761	1031596	-0.301564	-0.0559371	0.179247	0.0238654	0.0827665	0.293931	-0.105978	0.0444553	0.804444	4.6444	2.98418	2.45379	2.73584	2.28353	0.988484	0.633446	0.155864	0.243158	5.91715	3.77471	2.19731	3.43787	2.22895	1.07805	0.72339	0.198679	0.145412	LMF1,AC009041.2	0
ENSG00000212694.4	lincRNA	AC084018.1	chr12	122233173	122241812	-0.396813	-0.12887	-0.254512	0.199286	-0.0136933	0.230457	0.0675775	-0.00740628	0.252124	13.9362	8.67747	3.41137	3.63549	2.16586	1.33026	1.45133	1.24691	1.95795	19.3813	10.8573	3.99946	2.79923	2.47109	1.5136	1.56743	1.61027	1.63666	SETD1B	274
ENSG00000269952.1	sense_intronic	RP11-324I22.3	chr10	35499344	35499678	0.675283	0.0425705	1.04143	-1.04389	-0.276604	-0.0155261	-0.0675577	0.131618	-0.622414	15.3854	17.0662	10.8811	2.01061	2.45676	1.41115	1.34403	1.32714	1.24987	9.25659	19.5255	5.32966	4.10308	3.04007	2.02194	1.46057	1.5785	1.93712	CREM	0
ENSG00000271553.1	lincRNA	RP11-274B21.10	chr7	128307097	128308210	1.02198	-0.174368	-0.687998	-0.891602	-0.280166	-0.0985855	0.659767	1.29756	0.470458	0.866585	0.574453	0.436092	0.268221	0.37002	0.264892	0.210088	0.215933	0.295544	0.419501	0.782472	0.756568	0.648276	0.469209	0.347292	0.151863	0.114169	0.208812	FAM71F2	4132
ENSG00000261654.1	sense_overlapping	RP11-96K19.4	chr1	111478991	111484975	0.434983	0.122956	0.218742	0.774829	0.809911	-0.0382753	0.362219	-0.0460877	0.35092	1.12338	0.71423	0.253675	0.188785	0.147313	0.0935775	0.0954706	0.110858	0.16878	0.843465	0.74209	0.206231	0.0943946	0.0874573	0.127223	0.0821189	0.139296	0.129615	LRIF1	4832
ENSG00000258199.1	sense_overlapping	RP11-977G19.5	chr12	56556143	56584068	-0.486843	-0.13103	-0.227541	0.207653	-0.165429	0.198188	-0.0462113	0.272063	-0.203143	8.27249	7.77765	7.24914	8.90108	8.35608	7.69678	7.4332	6.44495	5.676	11.7752	10.2449	8.80592	9.05886	9.61137	9.13731	8.31285	6.73927	6.35846	MYL6,SMARCC2	0
ENSG00000253106.1	antisense	RP11-158K1.3	chr8	125500751	125503884	0.484824	-0.0141971	-0.131552	-0.260107	0.0985223	0.369237	-0.171341	-0.0660546	-0.553907	2.00426	2.13475	2.35101	1.45787	2.18903	1.63546	1.00724	0.686986	0.456443	1.45095	2.58547	2.58251	2.09906	2.07599	1.75044	1.19306	0.879997	0.672951	TATDN1	0
ENSG00000232698.1	lincRNA	AP001058.3	chr21	45626408	45627282	4.75863	-0.708484	-1.73472	-2.04829	1.44816	-0.461311	-2.12013	-2.5445	-1.38365	0.207885	0.0344518	0	0.0249386	0.0798266	0.184929	0.189834	0.128025	0.55259	0	0.0565268	0.0266107	0.153453	0.0200845	0.355294	0.92991	0.973671	1.32164	ICOSLG	15592
ENSG00000227145.1	antisense	IL21-AS1	chr4	123540138	123610311	4.75407	2.18986	2.36081	4.29578	4.44023	4.03106	2.23476	0.617922	-0.154719	0.0263685	0.0333679	0.0701755	0.24924	0.444215	0.661048	0.406103	1.95075	1.84447	0	0.00717306	0.0104219	0.014263	0.0194312	0.0513867	0.237218	3.6349	2.75633	IL21	0
ENSG00000240211.1	antisense	RP11-758P17.3	chr7	100033827	100036127	0.803302	-0.106611	-0.492663	0.803723	-0.618747	-0.265245	-0.0500442	0.162429	-3.95541	4.95581	3.05999	1.68379	0.579318	0.321015	0.234893	0.365831	0.106644	0	2.99651	3.97522	2.04953	0.335729	0.475682	0.392375	0.407859	0.126197	0.143876	PPP1R35	0
ENSG00000271840.1	lincRNA	RP1-224A6.9	chr1	22427106	22427853	0.917012	0.0229123	0.207639	-0.338604	1.09614	-0.564756	0.545616	0.616798	0.781268	1.46372	1.69291	1.56906	0.392591	0.611888	0.276555	0.334792	0.194144	0.206185	0.775325	1.95012	1.33624	0.61337	0.28023	0.577509	0.242582	0.155346	0.110612	CDC42	7669
ENSG00000268355.1	lincRNA	AC006129.1	chr19	42037566	42038534	0.506177	0.575561	0.461153	-0.109305	-0.35967	-0.999914	-1.28838	-0.604571	0.472535	9.99606	9.73586	2.86036	1.2604	1.62647	0.775139	0.516634	0.411897	0.952867	7.09483	7.75651	2.02526	1.67251	2.15502	2.17753	1.3725	0.801213	0.659672	CEACAM21	17352
ENSG00000257303.1	antisense	RP11-977G19.11	chr12	56693926	56708592	0.87746	0.154454	-0.258349	-0.479105	0.0251676	-0.255695	-0.437342	-0.177318	-0.0568706	1.46137	0.943385	1.05129	0.554455	1.18747	0.610121	0.620693	0.477228	0.484132	0.839169	1.0246	1.34489	0.943913	1.21851	0.968691	0.89239	0.722882	0.488659	RP11-977G19.10,CNPY2,CS	0
ENSG00000267244.1	processed_transcript	CTB-31O20.4	chr19	1822088	1824544	-0.359672	-0.274585	-0.184223	0.13528	-0.106276	-0.124239	-0.168772	-0.147087	-0.370072	8.4174	6.34043	3.18632	4.73669	3.15542	2.13074	1.81998	1.1415	0.577514	11.2155	8.79968	3.61897	3.6868	3.46051	3.09774	2.12559	1.56716	0.750588	REXO1	0
ENSG00000261346.1	antisense	RP11-297C4.2	chr16	30488501	30500674	1.77718	-0.943936	-0.647948	-0.0681059	0.572824	-0.235442	0.582104	0.711111	-0.743426	0.508222	0.128632	0.365383	0.395122	0.413035	0.445277	0.523399	0.44668	0.212536	0.122612	0.334213	0.581219	0.503251	0.333988	0.656709	0.39764	0.368322	0.34845	ITGAL	0
ENSG00000266397.1	antisense	RP11-737O24.1	chr18	2967016	2985408	1.48306	0.560062	0.0953421	0.534461	1.64406	0.355121	2.28999	5.29761	1.50768	0.843753	0.314062	0.18645	0.111288	0.132933	0.0654409	0.138192	0.192677	0.244019	0.250455	0.237526	0.169611	0.0905327	0.0354735	0.0758725	0.0278722	0	0.0832593	LPIN2	0
ENSG00000238045.5	antisense	AC009133.14	chr16	29819966	29823306	-0.54585	-0.282519	-0.26563	0.429513	0.0801013	0.162714	0.149236	0.62164	0.00617743	0.909461	0.917033	1.21125	0.952804	0.718246	0.570212	0.754888	0.694979	0.517137	1.32674	1.25886	1.43795	0.808798	0.702274	0.716157	0.726795	0.582347	0.523504	MAZ,PRRT2	0
ENSG00000266651.1	lincRNA	RP11-138I1.3	chr17	16343793	16344266	0.822963	0.130869	0.893882	0.043353	-0.190663	0.166274	-0.0928265	0.106695	-0.177349	4.768	3.39385	4.53919	3.65832	4.29299	3.74988	4.61406	4.9442	1.63019	2.67595	3.679	2.54373	4.32531	4.98123	4.47878	5.06276	5.612	1.72686	FAM211A	625
ENSG00000261737.1	antisense	RP4-612B15.3	chr1	87169185	87170145	-0.973328	0.195162	0.168083	0.697794	0.150399	0.551085	0.16161	-0.194235	0.0813014	0.501289	0.678403	0.368698	0.841355	0.437322	0.639525	0.612199	0.333765	0.461553	1.0023	0.722969	0.336586	0.618994	0.412594	0.582136	0.590148	0.502641	0.432544	SH3GLB1	114
ENSG00000257964.1	antisense	RP11-133N21.10	chr12	49970623	49971288	1.48503	0.657706	0.532463	-0.0571246	0.833874	-0.250951	0.435667	-0.0419082	0.209418	0.791395	0.836071	2.14605	1.6079	2.0716	0.983138	0.619236	0.484062	0.468069	0.263308	0.658516	1.60173	2.01117	1.1555	1.35547	0.460418	0.629943	0.429322	PRPF40B	0
ENSG00000218018.2	antisense	RP4-800J21.3	chr20	55959216	55968118	-0.289223	-0.247189	-0.526036	0.161701	0.485795	0.400744	0.885522	0.575593	0.712945	13.0874	10.3353	4.73982	2.36722	1.40377	0.875293	1.17222	1.17204	1.44102	16.2696	14.0315	6.59278	2.15073	1.04512	0.943007	0.666998	0.981104	0.87494	RBM38	0
ENSG00000261341.1	lincRNA	CTD-2568A17.1	chr19	51279398	51289467	1.28963	-0.644695	0.493533	-0.513726	0.0087332	-0.318396	-0.703364	-0.129219	0.446678	0.721542	0.28839	0.458869	0.239542	0.271827	0.14294	0.144798	0.160047	0.0924322	0.284272	0.518824	0.330446	0.405688	0.282068	0.211418	0.25199	0.241596	0.0593297	ACPT	4205
ENSG00000270177.1	lincRNA	CTD-2410N18.3	chr5	133562101	133563518	0.659251	-0.0774578	-0.484361	0.198623	-0.154436	-0.363872	1.21822	-0.251058	0.0110425	1.44949	1.21274	0.412241	0.313802	0.252581	0.207625	0.542004	0.253879	0.217413	0.936713	1.54225	0.501188	0.324562	0.274473	0.370793	0.240708	0.39573	0.20281	CDKL3	0
ENSG00000270141.2	lincRNA	TERC	chr3	169482308	169482848	1.30191	0.70666	0.0386246	-2.65287	0.72421	0.239113	0.315074	0.650446	1.68945	0.531957	0.373195	0.119956	0.0122331	0.0929798	0.198494	0.373091	0.413599	0.553454	0.220266	0.270132	0.117767	0.109438	0.0551776	0.219931	0.307018	0.3338	0.17906	ACTRT3	1861
ENSG00000272097.1	lincRNA	RP11-421M1.8	chr6	10743557	10747896	-2.97838	-0.88373	-1.09828	-0.847018	-1.42539	-0.0998529	-0.0915308	0.234576	-0.145689	0.00952024	0.0497473	0.0472881	0.115766	0.14447	0.204427	0.369435	0.477302	0.741888	0.098126	0.122635	0.109815	0.250987	0.41047	0.29577	0.399087	0.525554	0.741539	TMEM14B	96
ENSG00000182873.4	antisense	RP11-181G12.2	chr1	2113233	2115828	-0.423221	-0.050534	-0.0681845	-0.17706	0.0144646	0.172904	0.268643	0.404901	0.0260361	1.28115	0.940581	1.16322	1.00259	1.66517	1.04878	1.31556	0.647847	0.468715	1.76653	1.17334	1.28162	1.52196	1.75901	1.25176	1.14274	0.62038	0.450217	PRKCZ	0
ENSG00000253475.1	sense_intronic	RP11-110G21.2	chr8	52808517	52808934	1.24528	-0.24345	0.641433	-1.63253	1.17268	-0.267645	2.28322	-2.03954	2.34512	2.06498	0.632577	0.309778	0.0886338	0.258717	0.127278	0.0372515	0	0.250072	0.929395	0.909163	0.196008	0.365834	0.11226	0.20117	0	0.0440842	0.0423121	PCMTD1	0
ENSG00000262194.1	lincRNA	CTD-3195I5.5	chr17	3705459	3706676	-0.496448	-0.376706	-0.109836	-0.587648	-0.16485	-0.141269	0.320035	1.62697	1.56801	6.20773	5.04333	5.58439	2.10584	2.33409	1.52208	1.8729	3.78533	4.89755	9.03734	7.57728	5.92716	3.53815	2.64111	2.18487	1.57459	1.54277	1.56258	ITGAE	922
ENSG00000257640.1	antisense	RP11-570L15.2	chr2	144053155	144329674	1.7254	1.12296	1.46434	1.09075	5.01655	0.760631	2.48272	0.7659	-1.69792	0.656264	0.372802	0.348204	0.048848	0.158153	0.131506	0.026018	0.043431	0.0238684	0.173482	0.195459	0.133371	0.021115	0	0.0938352	0	0.025806	0.0937973	ARHGAP15	0
ENSG00000229325.1	sense_intronic	ACAP2-IT1	chr3	195001452	195003470	1.08994	-0.364891	-0.334816	0.364331	0.178972	-0.615141	0.203448	0.152648	0.75073	1.14558	0.530645	1.02329	0.49956	0.643587	0.404095	0.865543	0.46305	0.771463	0.524562	0.846468	1.2435	0.502791	0.590676	0.862235	0.794892	0.615891	0.457257	ACAP2	0
ENSG00000272277.1	antisense	RP1-40E16.12	chr6	3068279	3069128	0.499138	0.325477	0.150087	0.850847	-0.404891	0.0804899	0.074638	-0.316304	-0.80887	5.06067	2.7622	1.17821	1.46369	0.644684	0.527841	0.646831	0.607747	0.323134	3.62484	2.59048	1.03805	0.895888	0.868936	0.671012	0.643967	0.935568	0.564533	RIPK1	0
ENSG00000231628.1	antisense	RP3-355L5.4	chr6	105726891	105729630	-0.448873	-0.402876	-0.177095	0.632982	-0.198762	-0.0785041	0.31006	0.131113	-0.328549	5.15522	2.56317	1.10491	2.62691	1.25524	0.62503	0.569993	0.619557	0.452083	7.08125	3.82436	1.26554	1.33991	1.503	1.00309	0.494703	0.736346	0.555272	PREP	0
ENSG00000226312.3	antisense	CFLAR-AS1	chr2	202005007	202022546	0.546015	0.382193	0.559712	0.439798	0.569484	-0.16251	0.488372	-0.200532	-0.416539	0.659487	0.61316	0.880002	0.908783	1.25005	0.526396	0.25921	0.136675	0.170098	0.447958	0.570137	0.595468	0.831497	0.845545	0.814917	0.200464	0.196787	0.221474	CFLAR	0
ENSG00000261574.1	sense_intronic	RP1-168P16.2	chr16	89458783	89478972	0.905102	-0.347192	0.299911	0.529805	1.53831	0.480678	1.8418	-0.249572	1.00819	2.50198	1.2821	2.24035	0.920259	1.20436	0.624127	0.441973	0.200282	0.28894	1.30533	1.89246	1.82134	0.776961	0.416407	0.585841	0.127979	0.279924	0.13731	ANKRD11	0
ENSG00000266947.1	antisense	RP11-799D4.4	chr17	33558469	33569982	0.382231	0.894271	0.164248	-0.193046	-0.444253	-0.433781	-0.0557106	-0.000392195	-0.084505	3.50781	3.38481	2.08825	1.00541	0.904371	0.436975	0.439081	0.276699	0.513227	2.7299	2.16014	1.65167	1.38457	1.33063	0.73707	0.565041	0.393913	0.611612	SLFN5	73
ENSG00000233754.1	lincRNA	AP001628.7	chr21	44201184	44202343	-1.2159	-0.735069	0.327029	-0.387531	-0.203622	0.94651	-0.457412	2.1053	-2.01101	0.337123	0.24307	0.196284	0.0436292	0.0448705	0.0220575	0.0310034	0.0131432	0	0.777519	0.502828	0.161097	0.0762811	0.0568349	0.013464	0.0480603	0	0.0149358	PDE9A	5565
ENSG00000267387.1	antisense	CTD-2240E14.4	chr19	10199708	10201053	1.40586	-0.116277	0.0317778	-0.64524	-0.177222	-0.163949	0.0865764	-0.484515	0.0779854	0.321132	0.378099	1.76356	0.404106	0.446425	0.305249	0.343172	0.193668	0.368804	0.122026	0.511761	1.77939	0.794569	0.568672	0.440587	0.338783	0.349192	0.349271	C19orf66	0
ENSG00000260179.1	lincRNA	RP5-902P8.12	chr1	1185157	1186714	-0.552371	-0.207184	-0.0922539	0.47714	-0.341707	0.0933301	0.0992856	0.142828	0.410105	1.58329	1.27035	1.12503	1.04075	0.586442	0.326861	0.345043	0.307631	0.349842	2.34902	1.73316	1.19862	0.744062	0.782227	0.422381	0.341532	0.344104	0.280943	UBE2J2	2575
ENSG00000263126.1	3prime_overlapping_ncrna	CTC-479C5.10	chr16	67916364	67920270	-0.425666	0.0136933	-0.166872	-0.0288615	-0.185401	-0.121419	-0.336019	-0.139563	-0.244348	1.32714	1.09415	1.25694	0.828924	0.797471	0.438997	0.363794	0.278655	0.314621	1.8501	1.33863	1.45045	1.02137	0.924788	0.629723	0.478857	0.397668	0.374605	EDC4,NRN1L	0
ENSG00000271344.1	lincRNA	RP11-274B21.9	chr7	128330505	128331771	-0.988865	-0.136896	0.101628	1.04635	1.03798	1.14721	-1.45356	-2.82902	2.13162	0.332021	0.471026	0.524512	0.200068	0.176799	0.0982874	0.0290696	0	0.115427	0.669755	0.615035	0.500493	0.123485	0.0917511	0.0509421	0.076379	0.0182857	0.023632	FAM71F2	3576
ENSG00000272335.1	lincRNA	RP11-53O19.3	chr5	44826178	44828694	0.542343	0.18313	0.472856	-0.136217	0.224882	0.221576	-0.261258	0.207603	-0.314155	1.23353	1.2391	2.59365	2.75394	3.87569	3.33537	2.50937	1.80144	1.33707	0.864231	1.31378	1.89339	3.06656	3.35002	3.97062	3.14647	1.94376	1.42232	MRPS30	5648
ENSG00000268015.1	antisense	CTD-2525I3.3	chr19	52725478	52734547	0.653577	-0.186956	0.343569	0.25945	0.841282	-0.263233	0.507086	-0.563191	1.37758	1.19084	0.699367	0.973659	0.416896	0.466015	0.229238	0.221493	0.0678334	0.110163	0.741864	0.940677	0.743183	0.415259	0.26077	0.347455	0.168087	0.110157	0.0424568	PPP2R1A	0
ENSG00000224220.1	antisense	AC104699.1	chr2	25643986	25650512	1.95669	0.00949673	-1.43125	-0.296039	2.56247	-1.48242	1.29083	1.17609	2.22997	0.623221	0.217786	0.0501581	0.0564633	0.170693	0.0626935	0.0895427	0.057189	0.024233	0.156308	0.277216	0.18439	0.0855127	0.0205062	0.240808	0.0262636	0.0328215	0	DTNB	0
ENSG00000226648.1	antisense	RP1-1J6.2	chr20	39726969	39766643	-0.754306	0.0212491	0.530604	-0.690963	0.0953297	-0.540364	0.334263	-0.206567	1.09313	0.565048	0.544612	0.358677	0.140454	0.154958	0.112345	0.128142	0.0696318	0.38157	0.962603	0.615287	0.24992	0.230612	0.148546	0.204489	0.103113	0.0920716	0.17401	TOP1,PLCG1	0
ENSG00000233411.1	sense_intronic	RP11-104L21.2	chr1	167426620	167427898	0.709426	0.156013	-0.109958	-0.620343	1.05002	-0.795008	-0.179236	-0.469096	-2.80692	10.185	5.86356	4.0039	0.824951	1.11837	0.552539	0.40636	0.314667	0.0307019	6.16824	6.22451	4.01141	1.59985	0.586756	0.96516	0.522482	0.507632	0.313561	CD247	0
ENSG00000236324.1	antisense	RP3-403L10.3	chr6	158306146	158313818	0.738575	-0.00426488	-0.00859641	-0.246401	0.883849	-0.246382	-0.759785	-3.73675	-0.968572	5.55693	4.52847	2.13344	0.653095	0.881301	0.249669	0.056582	0	0.0258629	3.33037	5.39825	2.13457	0.940304	0.474723	0.380266	0.105747	0.102322	0.0616974	SNX9	0
ENSG00000225138.3	processed_transcript	CTD-2228K2.7	chr5	473351	480999	-0.27459	-0.046554	0.204842	-0.407891	-1.11959	-1.59437	-1.67777	-1.66858	-1.18163	3.93326	2.81114	2.44281	3.14076	3.55646	4.05867	6.86269	2.91748	2.76182	4.85599	3.40012	2.19642	5.52073	7.96919	16.7055	23.6135	14.9069	6.33619	SLC9A3	0
ENSG00000271204.1	lincRNA	RP11-138A9.1	chr7	130614968	130616965	1.05278	0.13737	0.455935	0.524899	2.6291	0.282215	2.49921	1.08853	0.588458	0.662493	0.464316	0.600553	0.311176	0.636374	0.421862	0.528168	0.344972	0.281016	0.327388	0.486291	0.433768	0.26282	0.10791	0.414156	0.092578	0.186397	0.162218	MKLN1	177890
ENSG00000232063.1	lincRNA	RP11-307E17.8	chr9	97094758	97123230	0.398521	-0.0357728	0.209613	-0.251667	0.58929	0.0223759	0.218755	-0.0372563	-0.510558	2.95231	1.99185	1.69905	1.43008	2.13201	1.57459	2.46808	2.58372	3.14036	2.27566	2.44843	1.47849	2.08045	1.45715	2.13538	2.1972	3.33101	4.35752	NUTM2F	3832
ENSG00000261332.1	antisense	RP11-297C4.1	chr16	30510087	30510875	-1.37991	0.503849	0.143283	-1.54104	-0.594177	0.271071	0.514858	-0.745302	-0.0576267	0.293236	0.231199	0.333159	0.158982	0.219365	0.426011	0.608422	0.213287	0.291845	0.775049	0.17484	0.353593	0.534845	0.363377	0.491255	0.423462	0.486978	0.271284	ITGAL	0
ENSG00000269928.1	lincRNA	RP11-849F2.8	chr17	8128139	8128798	-0.278653	-0.0677299	-0.184591	-0.240687	-0.22327	0.00553204	-0.147594	-0.656807	-0.216598	28.0158	18.8697	11.35	9.32502	10.9759	5.90707	4.84237	1.40552	2.2393	34.6543	23.4479	12.9782	13.447	13.271	8.02208	6.1052	2.9597	2.48747	CTC1	1393
ENSG00000272221.1	lincRNA	XXbac-BPG181B23.7	chr6	31362066	31363272	0.640363	0.708566	0.688721	-0.670108	-0.632571	-0.354542	-0.444795	-0.175151	0.22525	1.56319	1.44272	1.5488	0.401744	0.333299	0.319819	0.459844	0.839085	1.38217	1.01078	1.05661	0.935423	0.763349	0.586145	0.55119	0.691117	1.087	1.10088	MICA	8084
ENSG00000264188.1	sense_intronic	RP11-13N13.5	chr18	19241748	19242356	1.49647	0.589354	0.343936	-0.879149	-0.263733	0.0602723	1.09988	-0.319912	1.20023	1.20406	0.880093	0.452326	0.209265	0.22036	0.194856	0.305562	0.249791	0.696924	0.410762	0.713164	0.35282	0.489179	0.236468	0.22437	0.157719	0.337123	0.249041	ABHD3	0
ENSG00000254690.1	antisense	GS1-393G12.12	chr8	145538253	145538801	-0.566243	-0.0296886	0.396944	0.0717518	0.357373	0.0884199	-0.186758	0.000865016	-0.152526	3.99723	4.48128	4.62059	4.2103	4.55676	2.69387	1.9626	1.52127	1.42977	6.01967	5.4514	3.53552	4.86945	3.70588	3.65227	2.34959	1.90825	1.27889	HSF1	0
ENSG00000257086.1	lincRNA	RP11-783K16.13	chr11	64014411	64016966	-1.77584	0.237355	0.056968	0.0119392	-0.203302	1.03352	-0.296399	0.562677	1.59465	0.0960684	0.199998	0.252353	0.286457	0.292779	0.409347	0.289692	0.412147	1.09272	0.347396	0.208875	0.232861	0.332206	0.338543	0.25878	0.364137	0.349014	0.368872	PPP1R14B	0
ENSG00000232021.2	processed_transcript	LEF1-AS1	chr4	109088681	109177992	0.418789	0.154338	-0.248962	-0.344348	-0.491798	-0.321472	-1.0192	-0.663588	-0.375147	2.85038	2.52425	1.79341	0.974221	0.776826	0.466113	0.300692	0.281286	0.355359	2.13763	2.74809	2.12658	1.47992	1.13244	0.777803	0.656147	0.570819	0.428516	LEF1	0
ENSG00000239377.1	antisense	RP4-584D14.6	chr7	150076943	150080973	-2.90027	1.32169	0.72695	-0.173788	0.715354	-0.140847	-0.409846	-1.29069	1.63421	0.0406147	0.261831	0.530508	0.421278	0.535916	0.345662	0.328281	0.105641	0.887537	0.360363	0.121105	0.316373	0.621174	0.327059	0.558725	0.448442	0.372302	0.272626	ZNF775	0
ENSG00000270605.1	antisense	RP5-1092A3.4	chr1	28566020	28567964	-0.452315	-0.507792	-0.688756	-0.578616	-0.759236	-0.864264	-0.0168581	-0.602666	0.0206421	1.62461	1.21628	0.722663	0.5225	0.640327	0.356263	0.477665	0.450389	1.41951	2.24943	2.08797	1.22951	1.06152	1.11348	0.854311	0.522786	0.879519	1.51578	ATPIF1	0
ENSG00000272217.1	processed_transcript	XXbac-BPG157A10.21	chr6	33213852	33214633	-0.810173	0.121123	-0.794122	-0.138161	-0.121776	-1.416	-0.830782	-0.0325722	0.433041	1.09015	1.15856	0.557849	0.265914	0.222686	0.0865236	0.193919	0.300379	1.16253	1.93952	1.29597	0.982593	0.257379	0.260804	0.362978	0.3768	0.400394	0.938881	VPS52	3416
ENSG00000255446.1	antisense	CTD-2531D15.4	chr11	62189317	62194196	2.40972	-1.19166	-1.06727	1.17446	-1.18674		-2.37125	0.495076	-3.41459	0.352422	0.0559	0.0811614	0.18108	0.0229252	0	0	0.150715	0.0392116	0.0592717	0.158302	0.221211	0.0836287	0.0577786	0	0.0212487	0.128762	0.664809	SCGB1A1	0
ENSG00000234883.2	lincRNA	MIR155HG	chr21	26934221	26947480	0.591281	1.24784	0.676796	0.449003	0.103152	0.358887	-0.109898	0.83777	1.343	1.509	5.32433	66.003	161.112	276.591	388.953	157.495	72.163	57.5392	1.01953	1.92388	39.3701	143.617	269.159	388.875	174.085	51.6414	22.5503	MRPL39	10488
ENSG00000261534.1	sense_overlapping	RP11-244O19.1	chr9	124577953	124581731	-0.511129	-0.367039	-0.376857	0.620769	0.251261	0.0609259	-0.221064	0.171887	0.407093	0.61032	0.373142	0.0789356	0.517762	0.674305	0.620446	0.68102	0.418102	0.489692	0.883114	0.580763	0.099463	0.385697	0.578683	0.802215	0.826639	0.460931	0.362868	TTLL11	2476
ENSG00000269589.2	antisense	AC006128.2	chr19	15509507	15511167	-0.371982	-0.186587	0.0832309	-0.196192	-0.270374	-0.142006	-0.226968	-0.478183	-0.319501	3.8144	2.87475	3.72531	4.45398	4.89468	2.73918	1.86618	1.25131	1.19929	5.02317	3.87664	3.66732	6.14575	6.06039	3.95141	2.41067	2.3494	1.45743	AKAP8L	0
ENSG00000225886.1	antisense	RP11-288L9.4	chr1	27995979	27996787	0.839445	0.721558	0.1562	-0.0430306	-1.01924	-0.582998	-1.09928	-0.171577	1.05422	2.2015	1.66663	0.166425	0.279034	0.139053	0.136746	0.0960526	0.296152	2.0361	1.23114	1.24023	0.149661	0.304546	0.303054	0.235196	0.216468	0.477886	0.590107	IFI6	0
ENSG00000247774.2	processed_transcript	PCED1B-AS1	chr12	47599681	47610239	0.295762	0.585001	0.142149	0.257287	0.20494	0.306904	-0.139827	0.266461	0.388266	14.302	12.0584	8.09123	6.92985	7.88026	6.9776	6.91619	6.0068	7.35575	11.5857	9.69204	7.46683	7.06457	7.10974	7.49304	7.96406	6.37803	5.60998	PCED1B	0
ENSG00000269290.1	lincRNA	RP11-869B15.1	chr11	64552393	64553092	-0.343241	-0.516383	-0.810598	-0.227712	-0.294037	-0.0444067	0.0837363	0.0581442	-0.0210003	11.0942	6.74288	6.45369	4.18229	3.36719	2.60886	2.3851	2.13755	2.25707	14.349	11.279	10.0637	5.59357	4.32222	3.51148	2.37373	2.66838	2.23719	MAP4K2	3198
ENSG00000270972.1	lincRNA	RP11-326C3.15	chr11	333192	333688	-0.426487	-0.131658	-0.202778	-0.512821	-0.56688	-0.677176	-1.16141	-1.07793	-2.2342	7.67255	5.91519	2.27337	0.665502	0.513808	0.244465	0.290538	0.29996	0.380561	10.5725	7.62884	2.67136	1.1533	0.812464	0.526244	0.673439	0.804059	1.53839	IFITM3	5655
ENSG00000236017.3	antisense	ASMTL-AS1	chrX	1520662	1532921	-0.266558	-0.109469	0.201695	-0.0490851	-0.116646	-0.214914	-0.0260884	0.0333006	-0.15238	5.89392	4.25958	2.17997	2.49531	2.80081	1.89274	2.36171	1.79027	1.04338	7.16579	5.21484	1.91947	3.0006	3.28067	2.76492	2.58413	2.24769	1.24761	ASMTL	0
ENSG00000258727.1	antisense	RP11-66N24.3	chr14	24030306	24037282	-0.420099	-0.24486	-0.318128	-0.0494363	-0.169464	-0.13688	-0.109744	0.0186698	-0.0455182	1.16516	0.939288	0.765934	0.991181	1.12187	0.667421	0.588639	0.283475	0.340319	1.58525	1.32489	0.99276	1.27109	1.28487	0.968874	0.669461	0.372629	0.323509	AP1G2,JPH4	0
ENSG00000267452.1	lincRNA	RP11-1018N14.5	chr17	49512788	49523163	1.36389	0.184833	-0.489631	-0.0164227	0.903789	1.61716	3.15556	2.85941	3.63437	0.118688	0.180447	0.349408	0.500817	0.41907	0.124895	0.27447	0.278289	1.15308	0.0498231	0.193041	0.488233	0.551594	0.241054	0.0629856	0.0286336	0.0452355	0.0712654	UTP18	137491
ENSG00000236003.1	antisense	AC007050.17	chr22	20876357	20878157	1.25929	0.306386	-0.660056	-0.526041	1.16048	-0.790433	0.10503	0.356883	-0.23203	0.768495	0.544832	0.403118	0.291657	0.295709	0.147507	0.149969	0.155727	0.068763	0.287005	0.516079	0.614193	0.576189	0.139182	0.339619	0.151548	0.156326	0.0924893	MED15	0
ENSG00000182109.3	antisense	RP11-69E11.4	chr1	39987952	40011859	-0.27126	-0.176731	-0.0800099	-0.451743	-0.233278	-0.232906	-0.0982441	-0.0788499	-0.513759	2.81587	2.30557	2.01913	1.00501	1.21991	0.757364	0.849754	0.583015	0.358947	3.45423	3.14372	2.19742	1.68127	1.4791	1.2329	0.95786	0.786273	0.503917	BMP8A	0
ENSG00000233850.1	antisense	AC103563.8	chr2	95690938	95692454	-0.630758	-0.378311	-0.0118311	0.293659	-0.112076	-0.389458	-0.481654	-1.59679	-1.24008	2.45815	1.81401	2.63289	1.48353	1.34141	0.721941	0.613203	0.209254	0.334089	3.86989	2.82927	2.6424	1.35101	1.551	1.04758	0.910471	0.81455	0.757996	MAL	0
ENSG00000236953.1	sense_intronic	ZDHHC20-IT1	chr13	21951116	21952013	0.947719	-0.477906	-0.535918	-1.00003	0.453172	-0.423719	0.255667	-0.610319	0.264222	1.77442	0.772539	0.812974	0.297601	0.841575	0.495577	0.389671	0.253003	0.52766	0.960832	1.33052	1.1819	0.761795	0.610014	0.960769	0.351108	0.514464	0.393121	ZDHHC20	0
ENSG00000271933.1	antisense	RP11-338I21.1	chr10	85898176	85900338	-0.449371	-0.782735	-0.0550377	0.564477	-0.0863418	-0.0602351	-0.340906	0.240781	0.20022	3.62481	1.70229	0.792226	1.4898	0.656651	0.436796	0.401267	0.45177	0.500339	5.0357	3.17602	0.806478	0.812621	0.771145	0.679466	0.525899	0.479127	0.39574	GHITM	0
ENSG00000255992.1	lincRNA	RP11-417L19.4	chr12	132409281	132413896	-2.34565	1.22272	-0.0307951	-0.375883	-0.163515	0.0711643	-0.466631	0.155195	0.67735	0.0776073	0.347844	0.457908	0.221314	0.23161	0.223675	0.318587	0.374509	0.640951	0.436796	0.161987	0.459233	0.352912	0.268334	0.250069	0.474868	0.390449	0.393987	PUS1	0
ENSG00000232442.1	antisense	CTD-3184A7.4	chr20	62258580	62260177	-0.359117	0.135802	-0.21398	0.108161	-0.511932	-0.392044	-0.414879	-0.298421	-0.559482	21.1247	15.3553	8.45097	9.28575	5.70812	3.10955	3.43209	2.75321	1.80965	27.726	16.6907	9.66649	8.40137	8.65733	5.41521	4.97729	4.31889	2.72063	GMEB2	186
ENSG00000271862.1	lincRNA	RP11-343L5.2	chr5	82345195	82346783	0.445221	-0.0739395	-0.439805	0.485737	-0.127063	0.457017	-0.0299364	0.129831	-0.776325	2.64638	1.99688	1.02596	1.15006	1.13469	1.29856	1.05232	0.47057	0.277842	1.98265	2.4723	1.41955	0.966094	1.2869	1.2774	1.13336	0.511355	0.470854	TMEM167A	1882
ENSG00000268938.1	antisense	AC005387.3	chr19	18642228	18643440	-0.873349	-0.205509	-0.635461	0.201576	-1.12125	-0.117889	0.502891	-0.23548	-1.27728	1.19119	0.821723	1.45962	1.7675	0.687572	0.96593	0.959051	0.491176	0.414084	2.20337	1.06841	2.25475	1.82519	1.69691	1.48421	0.759998	0.732284	1.06423	FKBP8	0
ENSG00000261544.1	sense_intronic	RP11-16E23.3	chr15	66058798	66059736	0.960962	-0.141031	1.46125	1.58455	0.362664	0.389294	0.813893	2.89447	-0.0742532	2.15126	1.03317	0.606902	0.331414	0.0573807	0.101108	0.100607	0.0573014	0.0216931	0.988645	1.41528	0.233898	0.100093	0.0427503	0.0693145	0.0573024	0	0.0262955	DENND4A,RAB11A	0
ENSG00000266389.1	lincRNA	CTB-41I6.1	chr17	8869213	8870387	-0.692177	-0.20553	-0.608954	-0.105433	-0.770813	-0.135394	-1.32813	-0.451309	-0.807602	2.20566	2.15477	1.30783	1.65965	1.54037	1.42062	0.494377	0.950168	1.23482	3.64867	2.95064	1.90985	2.06808	2.80409	2.16478	1.38001	1.68184	2.23882	PIK3R5	184
ENSG00000229915.1	antisense	AC016999.2	chr2	239335718	239336370	-1.10066	-0.00932217	0.102512	-0.206388	0.074642	-0.524317	-0.328773	0.032401	-0.779781	0.620255	0.625381	0.523416	0.795057	0.687036	0.293914	0.239857	0.508158	0.239832	1.37941	0.723472	0.507097	1.013	0.648207	0.666963	0.332391	0.63927	0.397651	ASB1	0
ENSG00000204934.6	processed_transcript	ATP6V0E2-AS1	chr7	149564786	149577699	-0.500995	-0.0552324	-0.483698	-1.05194	-0.498979	0.0107627	0.00493189	0.172947	-0.0684782	0.351524	0.193941	0.287452	0.257851	0.390394	0.28518	0.552463	0.624692	0.7316	0.503704	0.241756	0.419997	0.656987	0.587876	0.385277	0.580653	0.694046	0.725423	ATP6V0E2	0
ENSG00000272275.1	lincRNA	RP11-791G15.2	chr2	10908001	10910184	-2.29049	0.90764	-0.41237	0.598528	0.498426	0.874888	0.118283	1.06979	0.341981	0.082498	0.574424	0.407428	0.71095	1.52328	1.10517	0.83271	1.17847	1.17854	0.436874	0.338686	0.494821	0.582835	1.06118	0.867753	0.765596	0.672633	0.893444	ATP6V1C2	0
ENSG00000254756.1	antisense	RP11-867G23.12	chr11	66101965	66107346	-0.894268	-0.615398	0.10232	1.95552	-0.694654	0.105996	-1.01417	0.677509	0.924668	0.897245	0.552825	0.61832	0.770472	0.32262	0.475738	0.227325	0.310623	0.13272	1.69618	1.00015	0.55276	0.227561	0.52466	0.62051	0.47448	0.238576	0.0628303	RIN1,BRMS1	0
ENSG00000269973.1	lincRNA	RP11-95D17.1	chr2	10076489	10079719	0.449605	0.263123	0.672821	-0.209931	-0.00942803	0.433147	0.0944976	0.392996	-0.0110272	1.19066	0.973835	2.18316	1.04887	1.40506	1.45882	1.50932	1.27298	1.29551	0.884887	0.967964	1.39235	1.42609	1.44277	1.47343	1.45492	1.21609	1.23359	TAF1B	1944
ENSG00000251267.1	processed_transcript	RP1-5O6.6	chr22	38616982	38618939	-0.476087	0.255434	0.0035353	-0.139842	-0.314367	-0.0461661	0.0916708	-0.583435	0.175464	2.42119	3.33305	1.35908	0.400649	0.457004	0.254222	0.296281	0.140009	0.216322	3.34053	3.48935	1.30194	0.552872	0.638699	0.359657	0.284875	0.264126	0.192412	TMEM184B	0
ENSG00000264812.1	sense_intronic	RP13-20L14.4	chr17	80358579	80359258	-0.859674	-0.555249	0.0580283	0.583483	0.207215	0.709585	0.681589	-0.0682239	-0.138834	0.708415	0.464558	0.569142	0.785737	0.475484	0.255832	0.358424	0.121516	0.0953184	1.29653	0.794544	0.493923	0.536856	0.430295	0.233937	0.23757	0.150323	0.0994836	OGFOD3	0
ENSG00000250312.2	lincRNA	ZNF718	chr4	124386	157779	0.38368	0.406055	0.303616	0.330773	-0.024921	0.337313	0.368595	0.0484632	-0.329158	0.541994	0.451998	0.570337	0.462173	0.481462	0.565664	1.03643	0.748141	0.637471	0.417592	0.413638	0.456305	0.455589	0.502542	0.607577	0.834978	0.905529	0.812935	ZNF595	36287
ENSG00000226800.5	antisense	CACTIN-AS1	chr19	3607245	3613928	-0.437625	-0.238389	0.0676736	-0.347602	-0.113395	-0.26027	-0.335466	0.38237	-0.300022	1.61151	1.15623	1.26444	0.908848	0.999426	0.485728	0.460616	0.400784	0.293869	2.22818	1.63427	1.19551	1.33429	1.10222	0.82156	0.625776	0.380955	0.365171	CACTIN	0
ENSG00000237934.1	antisense	RP11-467D18.2	chr1	29550445	29551328	-0.869818	0.0383812	0.40552	-0.165485	-0.150159	0.586754	-0.149085	-0.325689	-0.574836	0.846481	0.671204	0.955363	1.02258	0.83453	0.604944	0.453179	0.347879	0.170609	1.54275	0.783535	0.741046	1.3582	0.936403	0.605675	0.505799	0.50363	0.229675	MECR	0
ENSG00000228109.1	antisense	MFI2-AS1	chr3	196726331	196731615	-0.921826	-0.622364	-0.604561	0.115012	0.290792	1.13389	1.34199	0.456016	0.382408	0.176309	0.0848385	0.088337	0.130659	0.123431	0.189445	0.609946	0.480575	0.672904	0.340795	0.151464	0.139363	0.142977	0.111992	0.102935	0.252386	0.43106	0.544296	MFI2	0
ENSG00000223401.1	lincRNA	RP11-211G3.2	chr3	187461474	187463208	0.463613	0.996701	1.65744	1.71712	1.81859	0.895233	0.70305	0.579971	1.42739	6.44262	7.10716	8.023	3.18952	3.49852	1.24281	1.22662	2.21465	24.6539	4.79912	4.18719	2.58332	1.17043	0.997881	0.855046	0.776353	1.85523	14.754	BCL6	0
ENSG00000228369.2	antisense	RP11-91A18.5	chr1	52516590	52518355	1.2923	0.32023	0.302972	-0.22277	0.204104	0.051853	-0.0575619	1.33283	0.798731	1.10597	0.37632	0.605316	0.301889	0.234804	0.135495	0.258813	0.439113	0.471584	0.419119	0.362736	0.50346	0.435751	0.191323	0.208288	0.254552	0.21607	0.243196	TXNDC12	0
ENSG00000235576.1	lincRNA	AC092580.4	chr2	7865932	7870836	1.50035	0.830356	1.28194	-0.0301415	-0.58876	-0.981094	-2.52985	-4.22429	-7.04921	1.28226	1.02928	0.715809	1.2475	2.61014	3.44878	2.44187	0.768199	0.119119	0.48876	0.654883	0.287934	1.62426	4.28506	9.17265	14.6486	17.4952	19.6477	RNF144A	657515
ENSG00000260285.1	antisense	RP11-600F24.7	chr14	103991347	103995409	-0.469268	-0.304153	-0.234447	-0.552166	-0.638565	-0.546343	0.0676786	-0.382162	-0.119191	0.592648	0.526537	0.401188	0.364359	0.270973	0.169009	0.274947	0.227759	0.405965	0.840221	0.750861	0.439273	0.487243	0.427826	0.340686	0.276907	0.37817	0.439714	TRMT61A	112
ENSG00000225218.1	lincRNA	AP001628.6	chr21	44251150	44256587	0.82902	0.278493	0.302722	-0.284334	0.313377	-0.415791	-0.332334	-0.225132	-0.628786	3.35209	1.55615	2.74244	2.88767	3.48965	1.93241	1.491	0.831611	0.348858	1.84735	1.55881	2.31793	4.38925	2.90789	3.40606	1.94957	1.22173	0.510198	WDR4	6617
ENSG00000254815.1	antisense	RP11-496I9.1	chr11	557595	560107	-0.437943	-0.134663	-0.32579	-0.0722033	-0.764263	0.420245	0.629474	0.356168	0.876566	0.871903	0.722712	0.277345	0.170306	0.146375	0.0770222	0.159183	0.0910805	0.298666	1.20192	0.931692	0.358715	0.165307	0.249216	0.074725	0.110631	0.0910999	0.177875	C11orf35	0
ENSG00000272370.1	lincRNA	RP11-307L14.1	chr5	64315865	64316378	-4.19731	2.11755	0.0750788	0.33302	-0.444716	1.18841	-0.105382	0.0104728	-0.714369	0	0.123943	0.09237	0.251158	0.376143	0.731747	0.50115	0.288117	0.141781	0.14524	0.0261264	0.090403	0.235464	0.523368	0.468737	0.537243	0.372793	0.212059	CWC27	1275
ENSG00000239453.1	antisense	SIDT1-AS1	chr3	113307595	113309036	0.577138	-0.305053	0.674692	2.418	0.789571	-2.61993	-4.70139	-4.66936	0.411329	4.61863	2.07276	0.612474	0.461287	0.194053	0.0371832	0	0	0.293356	3.01433	2.86169	0.349305	0.0853955	0.135102	0.353167	0.163304	0.19293	0.196634	SIDT1	0
ENSG00000259118.1	antisense	RP11-840I19.3	chr14	65548752	65560930	0.353343	-0.34255	0.245864	0.815709	0.427114	-0.49876	0.0916114	-0.117486	-0.24969	4.05981	2.49242	1.09728	0.583661	0.35644	0.165823	0.106251	0.127737	0.140919	3.27157	3.61724	0.898419	0.327605	0.280448	0.278058	0.103446	0.187939	0.176446	MAX	0
ENSG00000269680.1	antisense	CTD-3128G10.6	chr19	6748304	6751478	0.539895	0.711106	1.03023	0.140919	-0.0314568	-0.0946291	0.34196	0.116921	0.783535	3.44153	3.16468	4.89778	1.38836	1.82273	1.19338	1.09893	0.723185	0.849425	2.38171	2.30825	2.37609	1.45698	1.8579	1.56012	0.92826	0.854523	0.47796	TRIP10	0
ENSG00000270810.1	lincRNA	RP11-274B21.8	chr7	128327342	128327926	-0.845193	-0.131353	0.370069	-0.455049	0.951012	-1.81362	0.34629	-3.50255	2.74323	0.822961	1.01975	0.563731	0.135709	0.174704	0.029687	0.0596513	0	0.159013	1.51673	1.37462	0.439014	0.251974	0.0962973	0.171702	0.0538353	0.0631758	0.020102	FAM71F2	413
ENSG00000262265.1	sense_intronic	RP5-867C24.4	chr17	45238441	45239430	-0.944734	-1.0793	1.31948	1.87098	1.03441	-2.06354	0.898837	0.786794	1.02065	0.880976	0.285073	0.632842	0.425408	0.284874	0.0231257	0.171346	0.0857407	0.112825	1.74956	0.681062	0.245664	0.134837	0.131195	0.155516	0.0913345	0.0645111	0.0588449	CDC27	0
ENSG00000205559.3	antisense	CHKB-AS1	chr22	51021455	51022306	-1.23231	0.0402048	0.992519	-0.496478	-0.283608	-0.146177	-0.0361091	0.726912	0.164155	0.306349	0.21339	0.447982	0.558532	0.706954	0.783426	1.22376	1.60501	1.09858	0.749426	0.242244	0.215611	0.97284	0.903287	1.11671	1.27432	1.17229	1.01132	CHKB	0
ENSG00000263320.1	antisense	RP11-498D10.6	chr16	71963914	71965102	0.927755	0.500121	-0.316767	-0.260776	0.267287	0.126391	-0.803103	0.225634	0.390814	0.580107	0.669182	0.810662	0.505574	0.600458	0.434782	0.276778	0.186892	0.259199	0.307322	0.573266	0.968109	0.757868	0.514894	0.525857	0.508796	0.224118	0.18838	IST1	1001
ENSG00000251615.2	lincRNA	RP11-774O3.3	chr4	8356817	8359103	-0.611691	0.227515	-0.341724	-0.576874	0.388984	0.321199	0.448983	0.528348	0.530314	0.497711	0.404306	0.44134	0.474889	1.16403	0.900873	0.795004	0.318876	0.442585	0.791241	0.425734	0.568887	0.858515	0.954441	0.913364	0.625466	0.29702	0.297872	ACOX3	8906
ENSG00000270083.1	sense_intronic	RP1-257I20.14	chr22	42485634	42486032	-0.485165	-0.400667	-0.0670608	-0.0490993	0.563628	0.00489779	0.356014	-0.00946769	-0.149045	4.9397	4.38654	3.95997	2.25543	2.20474	1.55811	1.7341	0.97316	0.877892	7.04171	6.85394	4.32002	2.64324	1.57325	2.14875	1.38869	1.25448	0.903941	SMDT1,NDUFA6	0
ENSG00000267033.1	antisense	CTD-2562J15.4	chr19	16297087	16300269	-0.689816	-0.595146	-0.0557018	-0.380051	0.0842584	-0.635142	0.0178848	1.12044	-0.086597	1.36369	1.13161	0.636654	0.497985	0.607734	0.166605	0.19279	0.153777	0.1073	2.22777	1.92781	0.641377	0.71363	0.575101	0.338092	0.207376	0.0837053	0.124873	FAM32A	0
ENSG00000259954.1	antisense	IL21R-AS1	chr16	27458990	27464714	0.553316	-0.201775	-0.194981	-1.36046	-0.313023	-0.778959	-0.844634	-0.61914	0.180696	1.08994	1.42467	3.38622	1.41955	2.31589	0.915309	0.331088	0.187532	0.387712	0.759505	1.99499	3.8967	3.95451	3.00165	2.26945	0.646952	0.369232	0.334971	IL21R	0
ENSG00000260750.1	lincRNA	RP11-482M8.1	chr16	87526161	87549241	0.763098	0.272269	1.56362	0.723111	1.06874	0.944543	0.17721	0.130197	0.340773	0.644138	0.680314	1.49884	0.733035	0.583788	0.277289	0.33599	0.257785	0.340331	0.390306	0.667789	0.483519	0.593819	0.266538	0.179724	0.306067	0.286406	0.257152	ZCCHC14	510
ENSG00000267479.1	sense_intronic	CTC-268N12.3	chr17	35391965	35400550	1.18083	0.214828	1.34894	0.202575	1.0086	0.134331	-1.10394	-0.343397	0.71915	1.10667	0.425714	0.792656	0.458539	0.413703	0.301697	0.106763	0.141391	0.0587082	0.469343	0.431637	0.351973	0.47641	0.214576	0.344436	0.232466	0.213094	0.0300404	AATF	0
ENSG00000269352.1	antisense	AC018766.5	chr19	50360227	50362546	-0.309569	-0.326285	-0.268483	-0.0745647	-0.194309	-0.165976	-0.0276199	0.0757872	-0.171523	6.97338	5.18634	5.33232	6.10992	6.86034	4.37311	4.55798	2.97511	2.38239	8.91112	7.82767	6.59085	7.54209	8.147	6.62396	5.06993	3.78219	2.68386	PTOV1	0
ENSG00000260029.2	antisense	RP11-401P9.1	chr16	50585735	50587851	0.794589	0.379048	-0.907708	1.13555	4.50411	1.41539	5.46337		5.21173	0.853972	0.555095	0.309142	0.0997438	0.0507793	0.0483942	0.110879	0	0.0954306	0.488514	0.484101	0.563419	0.0559341	0	0.0233281	0	0	0	NKD1	0
ENSG00000234694.1	antisense	RP1-92O14.3	chr1	43820355	43824329	1.52456	-0.173823	1.06387	-0.980523	-0.352695	0.536749	1.38347	0.497421	0.472947	0.443	0.16069	0.0949654	0.0869202	0.144485	0.251119	0.555951	0.480145	0.621098	0.162975	0.205023	0.0437844	0.219376	0.181432	0.210929	0.215958	0.403331	0.456719	CDC20	297
ENSG00000179406.6	lincRNA	LINC00174	chr7	65841031	65866325	-0.355931	0.0626812	0.416778	-0.458517	-0.214359	-0.255601	-0.000527207	-0.40085	0.321333	1.56746	1.45212	1.41137	0.590443	0.863647	0.713004	0.927378	0.650561	1.20085	1.94863	1.65959	1.12135	1.03903	1.09405	1.16966	0.970312	1.08477	0.928054	TPST1	0
ENSG00000215068.3	antisense	AC025171.1	chr5	43041677	43045492	0.306167	0.281048	-0.0096574	-0.495687	-0.397848	-0.466807	-1.02096	-1.25524	-0.836564	1.18097	0.877922	0.672345	0.344526	0.366241	0.215404	0.177366	0.102432	0.17235	0.970962	0.859737	0.671189	0.629678	0.497751	0.398327	0.382105	0.344889	0.349271	ANXA2R	0
ENSG00000262482.1	antisense	LA16c-321D4.2	chr16	2989715	3004277	-0.856959	-0.437452	-0.97887	0.214051	-0.492219	0.146767	-0.67865	-0.212044	-0.197944	0.850144	0.597214	0.305012	0.695059	0.415302	0.475859	0.307456	0.307481	0.414234	1.56877	0.97542	0.591157	0.574752	0.631967	0.574015	0.507184	0.468087	0.455098	FLYWCH1	0
ENSG00000225855.2	antisense	RUSC1-AS1	chr1	155286654	155293967	-0.357723	0.0054638	0.0476954	0.0769946	-0.163328	0.148276	0.21267	-0.019156	-0.355217	1.11917	0.793812	0.6675	0.995469	1.74351	2.40081	2.90786	3.02327	4.05014	1.48194	0.927979	0.660055	1.17292	1.96382	2.99111	2.63395	3.96706	5.17322	FDPS,RUSC1	0
ENSG00000257698.1	lincRNA	RP11-620J15.3	chr12	58325311	58329958	-0.536156	0.0244616	0.070427	0.405957	0.125723	0.501416	0.757059	0.762759	0.613061	0.584309	0.707042	0.448557	0.717955	0.986389	1.36792	1.66739	1.79691	3.73871	0.864007	0.82801	0.430815	0.658206	0.913553	1.34468	1.03179	1.34004	2.51294	XRCC6BP1	5366
ENSG00000270164.1	lincRNA	AC006129.4	chr19	42041545	42043266	0.546511	0.583791	0.590922	-0.398959	-0.509821	-1.67048	-2.04004	-1.06264	-0.18707	1.99085	2.13396	1.64419	1.35177	2.61086	2.02581	2.86998	2.70734	2.13447	1.37329	1.7819	1.11699	2.04934	3.7675	9.18628	13.2596	7.03367	1.94827	CEACAM21	12620
ENSG00000225889.3	antisense	AC074289.1	chr2	64370373	64479993	-0.298044	-0.237188	-0.28419	-0.253144	-1.27395	-1.73832	-2.7098	-2.07722	-1.72109	2.01072	1.54587	0.958898	0.553892	0.301076	0.0893585	0.0800988	0.0768634	0.175409	2.51093	2.15989	1.19961	0.643126	0.742888	0.406598	0.631252	0.442172	0.538911	PELI1	0
ENSG00000271913.1	antisense	RP1-111C20.4	chr6	159409210	159485957	-0.41693	-1.21581	-0.583036	-0.0646099	0.403461	0.386566	-0.663773	-1.04748	-0.000127092	4.17445	1.93363	0.887194	1.19011	2.27322	1.12836	0.414384	0.129333	0.179112	5.48814	5.26685	1.31843	1.44522	1.69661	1.27517	0.676366	0.358818	0.161038	RSPH3,TAGAP	0
ENSG00000261098.1	lincRNA	RP11-819C21.1	chr11	107182858	107186997	0.485585	0.198671	-0.111166	0.213908	0.214366	0.208973	0.140482	-0.160412	-0.423562	1.15143	1.08243	1.16708	0.667078	0.778801	0.703004	0.604119	0.276234	0.293994	0.814116	1.12973	1.23853	0.745513	0.700828	0.842529	0.557582	0.408032	0.365555	CWF19L2	10074
ENSG00000267751.1	antisense	AC009005.2	chr19	567212	572215	0.784591	-0.0840561	0.991048	-0.904425	-0.425041	0.727667	0.634352	0.193527	0.36438	0.420151	0.244577	0.172821	0.0372287	0.0712495	0.101823	0.320305	0.375214	0.465198	0.25879	0.30648	0.0850033	0.0842178	0.100573	0.0812329	0.215967	0.412609	0.372575	BSG	0
ENSG00000246084.2	lincRNA	CTD-2506J14.1	chr14	97925153	98047938	0.432005	0.360264	-0.0785287	-0.289436	-0.140093	-0.184351	-0.744666	-0.511161	-0.573034	1.46738	1.17463	0.791278	0.90636	1.06398	0.655497	0.519815	0.53081	0.540915	1.10367	1.10273	0.845683	1.3844	1.18724	1.03073	0.909519	0.957704	0.795112	RP11-204N11.1	167663
ENSG00000267521.1	lincRNA	RP11-87G24.6	chr17	74953105	74954304	-0.826522	-0.893513	-1.51667	-2.47967	-1.74028	-2.52124	-2.50798	-6.31397	-3.13986	0.645264	0.261863	0.100132	0.101817	0.61155	0.141517	0.11855	0	0.0602034	1.1612	0.576165	0.344423	0.806858	2.35597	1.00105	0.827221	0.42511	0.583552	MGAT5B	6630
ENSG00000270130.1	sense_intronic	RP11-214K3.23	chr12	124445264	124445791	1.21718	0.436359	-0.10864	-0.0456816	0.942929	-0.158001	0.749671	-0.2579	-0.0327606	0.755306	1.19541	1.86696	0.547874	0.905854	0.46441	0.286795	0.278244	0.350755	0.339101	1.0221	2.0137	0.680968	0.496747	0.664548	0.15798	0.406717	0.378219	CCDC92	0
ENSG00000229996.1	antisense	AC093585.6	chr2	241949462	241950161	1.04551	0.0507771	0.432253	1.35538	-1.36197				-0.0975591	1.26182	0.622881	0.204621	0.0804989	0.0605486	0	0	0	0.0960968	0.563712	0.741053	0.157354	0.035186	0.159226	0	0	0	0.10835	SNED1	0
ENSG00000260367.1	antisense	RP11-264B17.4	chr16	28986294	28990145	-0.397583	-0.342398	-0.135047	-0.0307128	-0.254496	0.0675112	-0.100493	-0.464362	-0.337828	7.41314	5.05137	3.75149	6.58764	4.21531	2.42327	2.36114	1.2862	1.23033	9.99266	7.37873	4.30079	6.3923	5.09182	3.00858	2.65197	2.29281	1.49044	SPNS1	0
ENSG00000228544.1	antisense	KIAA1984-AS1	chr9	139698379	139703300	-0.495781	-0.00883644	0.131794	0.384228	0.043343	0.362956	0.260012	0.197654	-0.258922	0.970788	0.678103	0.472874	1.08074	1.1612	0.916779	1.36064	0.904381	0.627976	1.34078	0.797845	0.440693	0.910121	1.20554	0.957279	1.17853	0.980345	0.725206	KIAA1984,RABL6	0
ENSG00000225521.1	antisense	AC005237.4	chr2	241955016	242003533	0.878371	-0.192152	0.389816	0.99827	-2.46852	-2.20903		-0.734771	0.153808	1.33579	0.527774	0.134588	0.0417382	0	0	0	0.0202986	0.0179132	0.753088	0.716869	0.0953528	0.0250072	0.0212816	0.0202185	0	0.0450801	0.0224108	SNED1	0
ENSG00000214401.4	antisense	KANSL1-AS1	chr17	44270942	44274089	0.619524	-0.00901442	0.0165663	-0.0359329	-0.152088	-0.510263	-0.376404	-0.490203	-0.646146	0.996742	0.624129	0.535055	0.381467	0.399661	0.209418	0.18101	0.13395	0.159191	0.662431	0.753478	0.524275	0.467473	0.444294	0.415189	0.249629	0.219448	0.249066	KANSL1	0
ENSG00000260793.2	antisense	RP5-882C2.2	chr17	42298769	42301078	-0.311351	-0.217845	-0.365851	-0.215832	-0.586454	0.0414208	0.298543	0.00945312	0.230655	4.60294	2.9725	1.71392	1.87735	0.843257	0.442872	0.962034	0.61144	1.5604	5.8635	4.15038	2.21829	1.97773	1.32583	0.562875	0.839672	0.853563	1.36717	UBTF	0
ENSG00000270344.1	antisense	RP11-734K2.4	chr12	89919431	89934079	1.11128	0.454502	0.494756	0.46205	-0.220545	0.170128	0.286998	0.771626	-0.540754	1.40761	0.816271	0.754144	0.815812	0.577223	1.08588	1.13071	1.54996	1.09879	0.656673	0.729346	0.46924	0.773313	0.70071	1.34745	0.992075	1.13077	1.32909	POC1B,POC1B-GALNT4	0
ENSG00000246851.1	antisense	RP11-544A12.8	chr9	134065297	134069592	-0.388219	-0.634125	-0.126315	1.22303	0.973054	-0.0836661	1.20979	1.07604	0.533614	2.1801	0.876923	0.205514	0.558442	0.139188	0.107115	0.145865	0.124975	0.111299	2.75487	1.49528	0.222226	0.144691	0.074705	0.15856	0.0665087	0.074817	0.0711535	NUP214	0
ENSG00000247095.2	lincRNA	MIR210HG	chr11	565660	568457	-0.536042	0.336859	-0.42143	2.96771	0.363294	0.00702612	0.738951	0.504813	0.179824	0.44194	0.463468	0.130792	1.22981	0.0915944	0.0448886	0.175083	0.165255	4.0239	0.670685	0.392795	0.155885	0.0515968	0.0808862	0.0633245	0.109384	0.148871	4.16222	RASSF7	1639
ENSG00000258443.1	sense_intronic	RP3-414A15.11	chr14	73983937	73987352	1.00507	0.36201	0.273808	0.667292	0.872968	0.996606	1.07531	-0.60205	-2.07765	0.593094	0.336328	0.113105	0.146232	0.153152	0.086528	0.0893901	0.0359338	0.0213043	0.294219	0.308231	0.110567	0.099142	0.0848486	0.0593416	0.0456943	0.0664074	0.101315	HEATR4	0
ENSG00000189223.8	processed_transcript	AC016683.6	chr2	113969099	114024587	-0.298335	0.15996	0.183256	0.126194	-0.0568378	0.179364	0.0823382	-0.00450432	-0.0859598	0.537875	0.364887	0.352584	0.646699	0.806832	0.702864	0.670662	0.626538	0.563422	0.668391	0.392415	0.332124	0.731935	0.85636	0.860913	0.659315	0.783992	0.620657	PAX8	0
ENSG00000271270.1	antisense	AL449209.1	chr3	129612714	129637418	1.43222	-0.443054	-0.34233	-0.241596	0.394495	0.110402	-0.456644	-0.49872	-0.0283848	0.0520323	0.0338221	0.118055	0.112161	0.198749	0.242115	0.310007	0.304328	0.378867	0.0173922	0.0544831	0.155952	0.154526	0.156389	0.310627	0.435561	0.520925	0.381029	TMCC1	295
ENSG00000267344.1	antisense	CTB-39G8.3	chr17	43474298	43474843	0.467057	1.19015	0.398318	-0.0239091	0.150781	0.0211517	0.141968	-0.268196	-0.785883	7.23092	11.1191	5.64831	3.80193	5.32081	3.5194	3.8492	2.10715	2.10098	5.35521	5.88093	4.18672	4.5495	5.11461	4.56348	3.71178	3.28836	3.50393	ARHGAP27	0
ENSG00000267737.1	lincRNA	AC061992.2	chr17	76311810	76343879	0.627862	1.75078	1.55134	-0.140087	1.21841	0.0354124	0.300723	1.50956	0.0517783	0.981814	0.907841	0.247159	0.0501785	0.0578992	0.0321589	0.0445465	0.0728338	0.112921	0.636537	0.306878	0.07348	0.065576	0.0230653	0.0364119	0.0286071	0.0264337	0.122297	SOCS3	8985
ENSG00000272256.1	antisense	RP11-489E7.4	chr8	29940274	29940983	-0.405876	-0.573348	-0.27268	0.771925	-0.167756	-0.60223	0.356404	-0.256701	0.279334	11.508	5.48049	2.11861	1.94713	0.453291	0.246173	0.178358	0.140307	0.176264	15.669	8.89752	2.28023	0.922271	0.598461	0.493411	0.146512	0.214303	0.141614	TMEM66	0
ENSG00000260156.1	antisense	RP11-394B2.6	chr16	70780960	70781829	1.17571	-0.421203	0.497515	0.516654	0.807012	-0.32183	0.494171	1.00739	4.35506	0.790339	0.301221	0.624337	0.147556	0.282907	0.147536	0.0975832	0.14496	0.115013	0.354946	0.488029	0.474017	0.114807	0.164812	0.210878	0.074539	0.0935184	0	VAC14	0
ENSG00000254428.1	antisense	RP11-110I1.11	chr11	118874452	118875603	-0.346458	-0.248332	-0.0370813	-0.206553	-0.229073	-0.104214	0.0331497	0.0871067	-0.537277	18.0302	14.2636	14.5019	10.7797	10.9371	5.77099	6.10669	4.46408	2.83451	23.7751	21.0289	15.7178	15.0982	13.7859	8.5193	6.63903	5.7748	3.92487	CCDC84	0
ENSG00000225300.1	sense_intronic	RP11-439E19.1	chr1	246769175	246771404	0.694853	-0.203911	-0.210971	-0.511905	1.07877	-0.865723	1.20623	-0.696823	-0.405154	0.565248	0.51622	0.401997	0.152997	0.174031	0.0694063	0.12838	0.0331006	0.0510052	0.349954	0.718582	0.496274	0.263042	0.0839853	0.172917	0.0565497	0.0691367	0.0632944	CNST	0
ENSG00000230565.1	antisense	ZNF32-AS2	chr10	44141390	44143467	-0.558025	-0.107673	-0.373516	0.0795705	-0.39284	-0.128316	-0.0992017	-0.383559	-0.160501	1.56303	0.900022	1.22624	1.07678	1.11849	0.644079	0.517618	0.341344	0.246767	2.3062	1.1784	1.59335	1.11102	1.5103	0.94352	0.586414	0.596393	0.264377	ZNF32	0
ENSG00000272056.1	antisense	RP11-503P10.1	chr2	27276486	27277144	-1.00869	-1.05669	0.0691868	-0.222686	-0.422094	0.0659721	1.02306	-0.58047	1.015	0.414727	0.349706	0.560379	0.214417	0.25043	0.286207	0.193964	0.149783	0.211268	0.865644	0.887866	0.501833	0.286834	0.38276	0.331428	0.114625	0.28901	0.0935055	AGBL5	0
ENSG00000260011.2	lincRNA	RP13-20L14.1	chr17	80338986	80340566	1.88138	0.620224	-0.491589	-1.17302	-0.118687	-0.296091	0.322104	0.374015	0.675243	0.5291	0.483319	0.31277	0.0960642	0.179082	0.283635	0.268585	0.276189	0.342269	0.121874	0.391387	0.451541	0.269455	0.185665	0.499792	0.214314	0.283976	0.215844	UTS2R	5524
ENSG00000204282.3	processed_transcript	TNRC6C-AS1	chr17	76103479	76107880	-0.241509	-0.0514011	-0.759703	-1.42002	-0.567804	-0.362617	-0.797975	-0.308849	-0.750193	5.10513	3.72927	1.59448	0.508044	0.500908	0.358047	0.480501	0.450273	0.418196	6.20404	4.5999	2.71216	1.78202	0.794678	0.60886	0.947975	0.759526	0.735354	TNRC6C,TMC6	0
ENSG00000262468.1	lincRNA	RP11-95P2.1	chr16	4295826	4303790	-0.474021	0.364606	0.0575007	-0.052589	-0.382013	0.255939	-0.0542647	-0.545817	0.0675268	0.58109	0.640444	0.385277	0.525548	0.581782	0.609814	0.706094	0.413421	1.05183	0.828815	0.580472	0.380017	0.669929	0.773885	0.700969	0.761545	0.757005	1.06549	TFAP4	3397
ENSG00000260874.1	lincRNA	RP11-715J22.4	chr16	2506253	2509980	-1.38464	0.0115246	1.27086	-0.42107	-0.274834	0.420475	0.0179746	0.067697	0.779932	0.0822334	0.0770366	0.0443163	0.0632639	0.135827	0.297979	0.820562	0.299709	0.290437	0.225825	0.0909292	0.0180443	0.10021	0.176166	0.292665	0.821916	0.377747	0.140362	CCNF	0
ENSG00000262663.1	lincRNA	RP11-497H17.1	chr17	80876158	80876661	0.432424	-0.386611	0.189093	0.467922	-0.0417766	-0.0535423	0.495354	0.418825	-0.0597401	6.32947	4.21419	3.43232	4.3616	3.11736	1.24143	2.32094	1.8081	2.08886	4.78368	6.3912	2.84452	3.13275	3.5826	1.54756	1.72828	1.77742	2.08409	TBCD	0
ENSG00000240219.1	lincRNA	RP11-430C7.5	chr1	204595903	204598840	-0.254758	-0.0228044	-0.0360622	-0.177351	-0.177619	-0.445855	-0.422602	-0.894902	-1.10889	6.02681	4.57582	2.42424	1.29071	1.71015	1.04093	0.820068	0.342745	0.291899	7.29264	5.61726	2.62244	1.67137	1.99607	1.89882	1.21859	0.8212	0.61321	LRRN2	0
ENSG00000271347.1	sense_intronic	RP11-701H24.7	chr15	25236633	25236900	0.418953	0.368578	-0.124592	0.50907	0.203677	0.0966589	0.202934	0.537301	0.644179	14.0231	10.1248	5.71914	3.45115	3.18926	3.83278	2.96718	2.43639	3.02939	10.5437	9.14258	6.01087	2.83526	2.79198	4.89731	2.75379	1.95342	2.22107	SNURF	0
ENSG00000266538.1	lincRNA	RP11-385D13.3	chr17	15434087	15434403	0.878603	0.277467	-0.685766	-0.405037	0.63801	0.358783	0.36804	-1.95451	-2.39444	2.14094	1.28081	0.432519	0.437979	0.609166	0.347098	0.2448	0.110097	0.10103	1.19945	1.30327	0.718691	0.648698	0.382312	0.405111	0.181031	0.527106	0.627674	TVP23C-CDRT4,TVP23C	0
ENSG00000254177.1	lincRNA	RP11-1149M10.1	chr8	81970758	81979979	0.715734	0.120197	0.0666681	-0.114033	2.22169	-1.41168	2.17825	0.896087	1.35225	2.4702	1.62012	0.84964	0.426995	0.361729	0.100401	0.156776	0.180245	0.0646243	1.47128	1.79576	0.810352	0.524881	0.0772608	0.285977	0.0239559	0.114519	0.0243622	PAG1	0
ENSG00000260054.1	lincRNA	RP11-611L7.1	chr7	6694495	6696063	-0.210034	-0.0170029	-0.00154935	-0.0242962	-0.099925	0.141464	-0.194902	0.0499362	-0.209741	40.3017	32.8545	39.8371	37.2412	37.9738	24.3595	20.139	15.4694	13.2243	47.5092	39.5055	40.2968	46.018	41.7694	30.6417	24.3716	18.9614	15.0673	AC073343.1	17313
ENSG00000249592.1	antisense	RP11-440L14.1	chr4	756175	775637	0.36845	-0.171951	-0.1339	-0.0542522	-0.106368	0.0458167	0.413579	-0.114666	-0.448669	2.89673	2.38826	2.86135	1.79898	2.66513	1.68435	1.38196	1.08926	0.942063	2.23109	3.1903	3.07773	2.50545	2.89398	2.14827	1.09438	1.48975	1.29836	PCGF3	0
ENSG00000177410.8	antisense	ZFAS1	chr20	47894715	47905797	0.186851	0.314998	-0.0703185	0.442924	-0.00902079	0.327152	-0.185943	0.208172	0.2819	18.5551	18.3627	12.5073	13.9197	11.1986	10.2594	8.55018	10.4166	13.3452	16.5705	17.4647	13.1366	11.2756	11.5737	11.2764	10.2246	11.2851	10.589	ZNFX1	0
ENSG00000257647.1	lincRNA	RP11-701H24.3	chr15	25272883	25277194	0.842018	-0.143683	-0.418315	-0.24493	0.943305	-0.22326	0.535463	0.146117	1.05882	1.69791	1.04374	0.616768	0.445377	0.545265	0.327276	0.576331	0.745869	1.13427	0.924155	1.38344	0.833861	0.629332	0.289806	0.470486	0.409329	0.824265	0.486269	SNURF	27460
ENSG00000254418.1	antisense	RP11-21L19.1	chr11	14284392	14295237	-1.88194	-0.508738	-1.90927	-1.80738	1.40017	0.3665	1.13435	1.90122	-0.00331923	0.202442	0.15571	0.142003	0.0448282	0.245981	0.184238	0.131945	0.187148	0.146313	0.802076	0.277376	0.493351	0.22605	0.0938492	0.197056	0.06605	0.0561019	0.141875	RRAS2	4235
ENSG00000266901.1	antisense	RP11-567M16.5	chr18	77462721	77463651	1.39141	0.684926	-0.509525	1.19443	4.08735	0.929384	-1.02799		-0.838865	0.611876	0.484608	0.247582	0.147473	0.104144	0.131626	0.0227005	0	0.0716244	0.210414	0.343048	0.290698	0.0687388	0	0.0770055	0.0649254	0	0.102724	CTDP1	0
ENSG00000272345.1	antisense	RP1-30M3.5	chr6	24701135	24702021	0.641896	-0.0653601	0.25658	-0.119214	0.215911	0.691438	0.553493	-0.0329914	0.414767	1.60692	1.1822	1.702	0.637951	0.748638	0.765346	0.583838	0.352976	0.4454	1.04424	1.49839	1.41093	0.840469	0.664827	0.604854	0.419182	0.446787	0.316303	ACOT13	0
ENSG00000261416.1	antisense	RP11-455F5.5	chr16	30194826	30196278	-0.298626	-0.850689	-0.37981	-0.27134	-0.36754	-0.122579	-0.32435	-0.153221	-0.594625	5.70962	3.67345	3.47158	2.16486	2.30416	2.3139	3.34827	2.5616	1.88667	7.15584	7.63464	4.57195	3.03161	3.03081	3.38473	4.52149	3.66666	2.87504	CORO1A	0
ENSG00000259088.1	antisense	CTD-2017C7.2	chr14	102262892	102276658	0.590183	-0.198515	0.584577	0.843225	1.00792	-0.47677	-0.643906	-0.959233	0.393927	3.34293	1.58871	1.5105	0.570373	0.663238	0.424601	0.349791	0.40092	1.65965	2.23526	2.12907	1.02669	0.366091	0.369536	0.816722	0.594579	0.958845	1.27305	PPP2R5C	0
ENSG00000224272.2	antisense	AC114730.3	chr2	242749407	242753111	-0.541581	-0.86662	-0.113145	-0.155072	-0.00657671	2.88999	1.20411	2.44198	2.06644	0.47272	0.360717	0.233536	0.0618461	0.0470848	0.0325381	0.0548938	0.0384758	0.170091	0.708695	0.751331	0.230707	0.0835164	0.048372	0.00578849	0.0238093	0.00955828	0.0431141	NEU4	0
ENSG00000237372.1	lincRNA	RP11-316P17.2	chr9	92316566	92334585	1.45844	0.16436	0.529278	0.383561	0.0159735	0.527448	0.421522	-0.0614485	-0.709343	0.332228	0.159485	0.199464	0.518335	0.836907	1.70145	3.12282	3.46311	3.61293	0.113487	0.154312	0.129257	0.471769	0.887946	1.588	2.45627	4.61281	6.26702	GADD45G	95096
ENSG00000259330.1	antisense	LINC00984	chr15	40617417	40618916	0.365126	0.915608	1.56545	1.03342	0.592061	0.662396	0.0170851	0.4405	-0.0868907	17.9568	19.221	15.7542	9.86729	8.69773	7.89823	7.84018	5.75098	4.7742	14.1492	12.1324	4.86974	5.82243	5.76381	6.85336	8.11815	5.36748	4.81699	C15orf52	4737
ENSG00000264469.1	lincRNA	RP11-173M1.8	chr17	25641669	25642952	0.436017	0.513971	0.0571201	0.0652115	-0.0904153	0.393749	0.136138	0.375368	0.229261	2.3923	3.51923	4.63379	1.36619	1.5169	1.42304	1.0366	1.13895	1.08648	1.79303	2.93561	4.38539	1.56444	1.65218	1.45825	1.00357	1.10191	0.93223	WSB1	1012
ENSG00000270659.1	lincRNA	RP11-105N14.1	chr2	214017694	214018383	-0.719519	-0.507178	0.211501	0.226035	-0.84474	-0.54964	-1.22538	-0.85737	-2.53986	0.860911	0.486962	0.739235	1.40016	0.638557	0.520702	0.555439	0.311086	0.12773	1.45996	0.799348	0.665359	1.32165	1.24249	1.02902	1.35941	0.799776	0.663079	IKZF2	543
ENSG00000271670.1	antisense	RP11-95I16.4	chr10	122638768	122640179	1.02931	-0.997312	-1.06407	-0.276674	0.387998	-1.1755	-0.67258	-0.426688	-0.894279	0.800286	0.338236	0.0605982	0.255793	0.204494	0.14025	0.118127	0.144422	0.0420552	0.408611	0.78671	0.160412	0.339113	0.170791	0.440921	0.203866	0.284018	0.0714582	WDR11	0
ENSG00000231976.3	lincRNA	LINC00202-2	chr10	26932098	26942383	-0.365923	-0.399414	0.121583	-0.382536	-1.47328	-1.62985	0.19069	-0.429222	1.28785	0.55253	0.284369	0.108194	0.0548725	0.0195798	0.0129886	0.0127575	0.00808113	0.0127743	0.715065	0.43984	0.101325	0.0728522	0.0605554	0.0599356	0.0108545	0.0133733	0.00405105	PDSS1	44205
ENSG00000236305.1	antisense	RP11-126L15.4	chr7	100434936	100450238	0.863642	-0.305795	0.137556	0.730442	1.13313	0.0771349	-0.549931	0.206784	0.252299	1.79326	0.939625	0.891419	1.57152	2.55229	1.6427	1.40168	1.03452	0.724626	0.98401	1.43912	0.802247	1.14638	1.15369	2.12184	2.15641	1.1376	0.632662	SLC12A9	0
ENSG00000266088.1	lincRNA	RP5-1028K7.2	chr17	38673278	38683254	0.656694	1.71238	1.37079	0.883677	1.22981	-0.268379	-0.831552	-0.581007	-0.991351	0.685771	1.13585	1.18028	0.539169	0.770524	0.749248	0.717382	1.21522	3.20541	0.450374	0.420813	0.453801	0.330092	0.314218	1.23826	1.37145	2.21641	5.46958	TNS4	15429
ENSG00000228386.2	lincRNA	RP5-1125A11.4	chr20	32602775	32605555	0.84344	0.276879	0.206554	-0.683761	0.876972	-0.593578	0.614067	1.24632	-2.12451	1.20341	0.897614	0.557753	0.120178	0.3766	0.176122	0.272357	0.19213	0.0154021	0.670168	0.880686	0.467976	0.252218	0.192594	0.355834	0.178588	0.0818811	0.0982284	RALY	0
ENSG00000271856.1	lincRNA	RP11-861A13.4	chr3	107844668	107857457	0.18582	0.306924	-0.272004	0.0675632	-0.353535	0.116905	-0.377245	0.0359256	-0.194882	46.5508	49.7739	31.7901	22.2823	21.4962	20.2168	18.4236	17.8336	20.6315	41.5731	47.5578	38.0395	24.8739	27.2877	25.4181	25.048	22.1334	23.318	IFT57	22202
ENSG00000259065.1	antisense	RP5-1021I20.1	chr14	74254063	74269973	0.704553	0.0880422	0.168418	0.123695	-0.387395	0.433868	0.0323744	-0.507089	-0.614502	0.880008	0.468153	0.307118	0.21254	0.273652	0.191042	0.259914	0.141921	0.411347	0.545309	0.528324	0.26834	0.258634	0.381731	0.185752	0.275996	0.258771	0.593837	ELMSAN1	0
ENSG00000238164.2	processed_transcript	RP3-395M20.8	chr1	2481359	2488470	-0.386264	0.0720221	-0.332167	-0.112233	-0.455331	-0.50708	-0.402717	-0.927852	-1.4782	0.495761	0.442299	0.332576	0.478874	0.508815	0.435033	0.811344	0.612033	0.874062	0.666116	0.502697	0.427043	0.627566	0.707004	0.861152	1.11628	1.54654	2.23205	TNFRSF14	0
ENSG00000232912.1	antisense	RP5-1115A15.1	chr1	8484705	8494898	-0.567309	-0.302708	0.115842	-0.611242	-0.0180361	-0.854605	-0.361959	-1.01792	-1.94801	1.16865	0.871496	0.512857	0.291331	0.233535	0.143975	0.135443	0.0853033	0.0551246	1.77285	1.26757	0.495949	0.489615	0.237794	0.376181	0.178847	0.206272	0.209592	RERE	0
ENSG00000255142.1	antisense	AP006621.6	chr11	781645	782105	-1.1102	0.0698255	0.392828	-0.138482	0.238404	0.0871069	-0.146621	-0.160102	0.132899	0.706323	0.713963	1.91196	1.47613	2.31605	2.23166	2.87982	3.01048	3.35726	1.49323	0.844723	1.55756	2.05745	2.06481	2.85908	3.32453	4.1728	3.0899	AP006621.5	0
ENSG00000228124.1	antisense	RP1-122O8.7	chr6	90383188	90385502	1.67434	0.741925	0.496244	-1.52661	0.349874	0.605531	0.374682	0.629699	-0.528522	0.443484	0.401151	0.845129	0.204897	0.341897	0.294182	0.244347	0.165944	0.0786491	0.120524	0.269155	0.645542	0.696744	0.257938	0.284882	0.196002	0.135833	0.126995	MDN1	0
ENSG00000229472.1	antisense	RP1-64K7.4	chr20	32668955	32669754	0.483167	0.129434	-0.342379	-0.210196	0.133167	-0.0242159	0.155385	0.0666832	-0.494718	10.2293	8.09489	9.40911	2.51379	4.0586	2.34117	3.31389	2.58964	1.14887	7.4654	8.94192	11.9721	3.21923	3.65756	3.3144	3.1662	3.30185	1.61954	RALY	0
ENSG00000272341.1	lincRNA	RP1-151F17.2	chr6	16764577	16767114	0.413153	0.283234	-0.435246	-0.331724	-0.746062	-0.107382	-0.861231	-0.735795	-0.570816	2.42723	2.99878	1.60858	2.25276	2.13557	1.28461	0.745507	0.530343	0.956964	1.86934	2.99691	2.15367	3.43259	3.64126	1.90409	1.42223	1.15111	1.42778	ATXN1	2855
ENSG00000206337.6	sense_overlapping	HCP5	chr6	31368479	31445283	0.285572	0.127323	-0.404695	-0.437619	-0.360985	0.0261986	0.138943	0.375569	0.0946141	12.7149	21.6671	13.3985	10.0455	13.8727	13.0166	13.5955	13.202	15.6669	10.7251	23.1182	17.3712	16.4203	17.9768	17.8914	12.9676	12.7282	14.7376	MICA	0
ENSG00000272148.1	antisense	RP11-195B17.1	chr2	27285296	27285775	-0.644562	-0.083311	0.0243808	-0.235672	-0.0117308	-0.0440483	0.457921	-0.290497	-0.275461	1.61005	1.40102	2.01563	1.34558	1.60925	0.885692	0.937908	0.534113	0.583104	2.55279	1.83691	2.02713	1.93944	1.63923	1.29602	0.703213	0.818422	0.681381	AGBL5	0
ENSG00000268362.1	lincRNA	CTD-2017D11.1	chr19	24216247	24249711	0.403453	0.161883	-0.328508	-0.436897	0.11459	-0.370533	0.339391	-0.111883	-0.399938	1.06174	1.01577	1.07924	0.394559	0.652656	0.413129	0.528523	0.370147	0.335534	0.812366	1.10019	1.36241	0.651662	0.618952	0.725342	0.436977	0.500551	0.431469	ZNF254	0
ENSG00000225439.2	antisense	BOLA3-AS1	chr2	74375136	74377188	0.831708	-0.348619	0.295043	-0.515902	0.900573	1.18338	0.72995	0.261001	0.362696	0.179468	0.0730976	0.1444	0.0960284	0.201068	0.415157	0.608218	0.648085	0.797778	0.0976778	0.112287	0.120396	0.168143	0.122641	0.243655	0.385621	0.64948	0.613785	BOLA3	15
ENSG00000241481.2	lincRNA	AC159540.2	chr2	98086678	98100408	0.548612	-0.200163	0.407493	-0.176187	0.241366	-0.738952	0.3792	-0.43334	-0.217718	0.867618	0.469916	0.656947	0.210565	0.145664	0.0964174	0.205658	0.111187	0.289859	0.596682	0.645331	0.495951	0.283268	0.126367	0.219657	0.161814	0.186877	0.30462	ANKRD36	156420
ENSG00000267298.1	sense_intronic	AC006116.19	chr19	56823297	56823855	1.43328	0.646039	-0.402674	1.14764	0.0598659	-0.222065	0.408746	-0.716859	0.582741	0.48964	0.317125	0.251337	0.194826	0.227205	0.128189	0.161596	0.0575264	0.0999612	0.167301	0.233349	0.279947	0.0980189	0.231174	0.183037	0.132516	0.137248	0.063521	ZSCAN5A	0
ENSG00000271032.1	antisense	CTD-2527I21.14	chr19	35505865	35516239	-0.349028	0.238722	-0.0352827	0.47407	-0.142214	0.269073	0.20173	-0.437478	-0.205466	8.57637	6.34582	3.02321	3.9141	3.05157	2.11096	2.30066	1.12534	1.09627	11.0959	6.31377	2.94047	3.35336	3.89433	2.31951	2.15501	1.98718	1.28532	GRAMD1A	0
ENSG00000272100.1	antisense	RP11-155O18.6	chr1	52819159	52819549	-1.19213	-0.292118	-0.211387	-0.389922	-0.528391	-0.410461	0.324193	-0.793032	-0.425231	0.410573	0.404279	0.554031	0.510762	0.488835	0.487433	0.603586	0.378537	0.542046	0.99555	0.610676	0.634874	0.923351	0.717793	0.891237	0.554306	0.776367	0.637293	CC2D1B	0
ENSG00000254263.1	lincRNA	RP11-473O4.4	chr8	130902711	130914004	0.752958	0.244075	-0.277671	-0.187929	1.02687	-1.12788	0.889262	1.29849	1.15047	1.92133	1.22497	1.17937	0.530024	0.608631	0.290386	0.528675	0.595783	0.47813	1.08573	1.26551	1.41134	0.749658	0.301353	0.834929	0.2977	0.303125	0.196047	FAM49B	0
ENSG00000231160.5	antisense	RP11-617D20.1	chr4	38614322	38666504	-0.284702	-0.0975291	-0.283802	-0.32955	-0.624963	-0.790067	-1.96914	-4.21978	-1.9891	2.36464	1.64752	0.745581	0.358388	0.247828	0.172149	0.0749062	0.00291781	0.011809	2.9562	2.09679	0.919624	0.515465	0.444292	0.357977	0.363854	0.0852413	0.0540796	AC021860.1,KLF3	0
ENSG00000269387.1	lincRNA	RP11-298J23.8	chr6	41732030	41732198	2.10213	-1.84603	-0.43706	3.18414	3.70339	0.850198	-2.98934		-0.901581	0.870254	0.0909967	0.139022	0.139701	0.194571	0.12018	0	0	0.0592842	0.179226	0.403632	0.178281	0	0	0.0581153	0.147755	0	0.146268	FRS3	5716
ENSG00000228302.2	antisense	RP11-186N15.3	chr10	12286750	12289844	-0.411287	-0.495607	0.137174	-0.251497	0.0341393	-0.283464	0.0872938	0.18424	0.102136	2.279	1.30836	1.95021	1.19505	1.41177	0.628272	0.604277	0.720043	0.629481	3.05557	2.14607	1.86136	1.7357	1.42076	0.954002	0.607552	0.819363	0.556703	CDC123	0
ENSG00000267520.1	lincRNA	RP11-373L24.1	chr2	61153044	61155287	0.267118	0.216307	-0.504986	-0.689542	-0.179757	-0.00307602	-0.0426068	0.546999	0.541427	37.3781	44.9193	81.183	47.7478	57.9815	35.3553	18.4149	10.1118	16.698	31.754	46.1545	113.153	86.7673	67.868	46.5018	20.0655	8.6895	11.4039	REL	2399
ENSG00000142396.5	processed_transcript	ERVK3-1	chr19	58816715	58827023	-0.208201	-0.327766	-0.190995	-0.169844	-0.173438	-0.0101783	-0.115243	-0.0564027	-0.503973	13.6912	10.4428	9.60159	5.90602	5.83359	3.09608	2.86249	2.13199	1.58209	15.8141	15.406	11.0516	7.71214	6.70318	4.3166	3.25002	2.90406	2.24889	AC010642.1	0
ENSG00000226381.3	antisense	RP11-119F19.2	chr10	81422844	81526085	0.506925	-0.322036	0.0734516	-0.149022	0.404445	0.689069	0.320499	0.961507	0.982506	1.35626	0.861749	1.18254	1.08256	1.41492	1.37047	1.38161	1.60393	2.95053	0.985565	1.29449	1.12166	1.40253	1.09098	1.1776	1.16305	1.03214	1.49269	NUTM2B	0
ENSG00000226667.2	lincRNA	RP11-292F22.5	chr10	47570513	47573872	0.993827	0.397484	0.633869	-2.15068	-1.29126	0.0882077		-1.23832	-2.41541	2.63894	1.95076	0.879057	0.0711777	0.170542	0.101397	0	0.0567613	0	1.31397	1.76594	0.578325	0.422763	0.504002	0.116293	0	0.202718	0.0601006	ANTXRL	83709
ENSG00000174171.4	antisense	RP11-23P13.6	chr15	42184991	42190773	-0.26266	-0.0522211	-0.309378	0.0414549	-0.0190075	0.935458	0.761354	1.06487	0.53813	12.4712	9.39327	4.51664	2.02438	1.45211	0.92256	1.39392	1.30339	1.77655	15.5651	11.5545	5.44296	2.49523	1.69919	0.642072	0.880369	0.792282	1.21779	SPTBN5	0
ENSG00000251562.3	lincRNA	MALAT1	chr11	65265233	65273940	0.23703	0.00825342	0.121514	-0.0788111	0.396827	-0.10464	0.33954	-0.246995	-0.0509528	150.519	137.451	137.76	60.1951	66.1136	29.5701	26.0729	9.37452	15.2845	129.346	162.948	127.769	78.0664	51.6714	43.4623	21.8151	14.1881	17.3485	SCYL1	18608
ENSG00000260261.1	lincRNA	RP11-480A16.1	chr3	195676059	195679566	-0.289772	-0.658215	-0.229367	-0.164417	-0.00822024	0.178514	0.377407	0.595879	0.668499	2.71857	2.41959	2.46337	1.12093	1.1835	1.17299	1.6536	3.02085	5.283	3.32324	4.62133	2.9046	1.539	1.30574	1.32847	1.31487	2.5435	3.38175	TNK2	37243
ENSG00000235016.1	antisense	RP11-493K19.3	chr3	50153455	50193518	-0.268529	-0.289298	-0.0638717	0.414157	-0.131518	-0.449529	0.147447	0.198426	-0.443368	7.8878	5.37889	3.00388	2.72338	1.2226	0.651484	0.631026	0.602872	0.293765	9.42372	7.74966	3.02881	1.76645	1.44532	1.13437	0.620019	0.687802	0.405329	RBM5,SEMA3F	0
ENSG00000270704.2	sense_intronic	SNORD64	chr15	25230011	25230320	0.432032	0.169592	-0.214006	-0.00484029	1.24771	0.0732299	0.123585	1.15874	-0.0190935	11.2188	6.85553	3.76876	2.24016	3.32211	3.41485	2.84671	1.97161	1.71822	8.02689	7.37834	4.38304	2.72708	1.495	4.47052	2.69908	1.11812	1.63275	SNURF	0
ENSG00000258521.1	antisense	RP11-638I2.9	chr14	100806169	100806891	1.03176	0.225704	0.527765	-0.543944	-0.0449779	0.309177	-0.215877	0.0452635	-0.345182	0.822266	0.846531	2.09679	1.02769	2.07759	1.01862	0.68802	0.787873	1.19255	0.379429	0.888871	1.50704	1.80236	2.17628	1.20116	0.823192	0.947068	1.68677	WARS	0
ENSG00000232710.1	sense_intronic	RP4-669P10.16	chr22	42532442	42535938	-0.434892	-0.0997245	0.0606461	-0.1958	0.0755101	-0.0238098	0.411796	0.0531076	-0.489253	3.16366	2.5277	1.91648	1.17559	1.52663	0.771659	0.699796	0.506077	0.35694	4.30224	3.28838	1.94649	1.55598	1.49375	1.08714	0.529656	0.636527	0.482132	CYP2D6	5534
ENSG00000240368.1	processed_transcript	AP000304.2	chr21	34931848	34950669	0.693355	-0.0838696	0.211436	-1.06298	0.441008	-0.809005	1.04277	-1.64736	0.412718	1.83377	1.6888	1.70967	0.596028	0.912115	0.315084	0.816876	0.12955	0.218659	1.13365	2.19098	1.50897	1.51386	0.672924	0.671672	0.415364	0.57136	0.18009	SON,AP000304.1,DONSON	0
ENSG00000229664.1	antisense	RP11-536K7.5	chr10	6067941	6078390	0.853022	0.997201	0.396865	0.792897	0.899876	0.825535	0.760295	0.391226	0.0244078	1.32968	1.58493	5.26377	14.8081	22.541	15.1586	15.2825	8.56968	10.3421	0.72416	0.918456	4.11248	9.66767	12.1598	11.8151	9.83649	8.2699	10.1237	IL2RA	0
ENSG00000179523.4	lincRNA	EIF3J-AS1	chr15	44819455	44829121	0.373528	0.471938	0.256657	-0.101031	-0.227363	-0.322834	-0.0233014	-0.133592	-0.399817	0.745215	0.630183	0.615181	0.441891	0.500582	0.455979	0.558355	0.668845	0.777176	0.583514	0.557258	0.492569	0.547842	0.608657	0.777851	0.60978	0.921288	1.01991	CTDSPL2	0
ENSG00000266930.1	lincRNA	CTD-2085J24.4	chr19	33366831	33369327	1.65765	0.545113	1.01085	-0.930992	-0.0599319	0.0714761	0.298679	0.209675	0.068411	0.389692	0.156288	0.569528	0.589918	1.19958	1.05919	1.25704	1.18543	1.59255	0.114901	0.135849	0.312903	1.49776	1.35123	1.36788	1.04376	1.20144	1.47495	CEP89	581
ENSG00000230433.1	antisense	RP1-20B11.2	chr6	524171	525581	0.753215	-0.0535527	0.350001	0.292186	1.32796	0.153593	1.42527	0.105845	0.113743	1.02143	0.513722	0.42079	0.309523	0.31447	0.237643	0.175245	0.209041	0.212545	0.600031	0.664124	0.329332	0.275448	0.121162	0.291527	0.0631052	0.224277	0.18808	EXOC2	0
ENSG00000223821.1	antisense	RP11-505P4.6	chr6	74201748	74202465	0.951422	-0.23178	-0.226755	-0.160216	-0.168883	-0.482242	-0.709186	1.21751	0.13558	1.40629	0.666852	0.614137	0.701006	0.739891	0.282384	0.204895	0.258484	0.190952	0.692641	0.94077	0.748347	0.965624	0.836719	0.529508	0.37617	0.139891	0.19263	MTO1	0
ENSG00000259062.1	antisense	ACTN1-AS1	chr14	69446399	69454180	-0.586393	0.125089	-0.834723	0.362741	0.628343	-0.480264	-0.195912	0.741053	-0.7958	0.866652	0.715025	0.230133	0.191596	0.137632	0.0290559	0.0414967	0.0851694	0.00932561	1.33446	0.770172	0.390754	0.155417	0.10149	0.0638614	0.050111	0.0581376	0.0210048	ACTN1	242
ENSG00000269900.2	lincRNA	RMRP	chr9	35657748	35658015	0.394237	0.655633	0.570359	0.537527	0.469692	0.594469	0.223263	-0.0952321	0.297265	9.28378	8.68009	8.52914	9.19606	5.35721	6.20383	3.87829	2.84471	3.68911	7.43589	6.26465	6.07305	7.56746	3.79135	6.3074	3.32925	4.03743	2.73248	CCDC107	286
ENSG00000264769.1	antisense	RP11-498C9.12	chr17	79880775	79882387	-0.69753	-0.574766	-0.0240607	-0.63224	0.0247468	0.684065	0.730854	0.237967	0.649376	1.0254	1.56221	2.07727	1.24838	1.6351	2.14577	1.84485	1.00794	1.09452	1.70468	2.7741	2.15056	2.27203	1.63159	1.8096	1.14522	1.06906	0.701703	MAFG	0
ENSG00000260558.1	lincRNA	RP11-63M22.1	chr16	66772166	66773229	1.20212	-0.615212	1.19905	-0.0146866	0.940758	1.02368	0.90936	0.828098	0.159478	0.628508	0.265356	0.21947	0.276853	0.151526	0.133952	0.0424195	0.0386912	0.0536015	0.26729	0.47639	0.0939642	0.322597	0.0836558	0.0774858	0.0244122	0.0231979	0.0442496	DYNC1LI2	0
ENSG00000269044.1	sense_intronic	CTC-429P9.3	chr19	16744614	16746080	-0.265248	-0.215775	-0.520455	0.273553	-0.250746	-0.0578947	-0.0505973	0.158495	-0.248662	8.67709	6.14933	3.7161	5.8219	5.49859	4.53337	4.05937	2.50378	2.38184	10.5089	8.53073	5.32648	5.52463	6.74292	6.35453	4.40477	2.87305	2.72268	CTC-429P9.4,SMIM7	0
ENSG00000270210.1	lincRNA	RP11-373D23.3	chr2	28648812	28649586	1.81586	1.12803	0.543876	0.396715	5.10884	2.19145	0.997527	-0.730008	0.716615	0.20653	1.39721	1.75329	0.243565	0.571539	0.121548	0.166813	0.0128518	0.158994	0.0549375	0.817238	1.2116	0.217503	0.0117646	0.0234238	0.0744437	0.0326133	0.0920251	FOSL2	8633
ENSG00000268564.1	antisense	AC003956.1	chr19	15234971	15236985	-0.594499	-0.210241	-0.528883	0.0880219	0.311667	-0.79129	0.326056	0.129273	-0.561083	2.43547	1.59573	1.10623	1.64399	1.63558	0.55969	0.770999	0.576917	0.504315	3.74845	2.2632	1.67071	1.65106	1.34129	1.3218	0.650762	0.671915	0.719158	ILVBL	0
ENSG00000271730.1	antisense	RP11-787I22.3	chr6	109319685	109320328	-0.654018	0.139757	-0.151067	0.298901	-0.921434	-1.47251	-0.472922	-0.0223195	-2.12451	1.03858	0.703038	0.0726462	0.350901	0.0832721	0.0602151	0.0562204	0.0175521	0.0154895	1.65392	0.674177	0.0614158	0.272401	0.169743	0.217915	0.0807175	0.0209792	0.0886141	SESN1	0
ENSG00000205041.1	sense_intronic	CTC-425O23.2	chr19	40779396	40781386	0.390758	0.182306	0.561594	0.0260687	0.484151	-0.298486	0.626289	-0.0453178	-0.055589	2.44527	1.60708	1.1706	0.898241	1.32638	0.680948	0.926698	0.590662	0.725396	1.89059	1.69971	0.798955	1.08057	0.97535	1.17797	0.62863	0.76598	0.745988	AKT2	0
ENSG00000263235.1	sense_overlapping	RP11-461A8.4	chr16	3700637	3701704	-0.765026	0.157883	0.402405	-0.474044	-0.0163556	-0.150396	-0.387453	0.0712006	-0.934095	0.420487	0.764276	2.15521	3.59433	5.48135	3.47055	2.18756	1.33282	0.338739	0.732263	0.843914	1.74609	5.86175	5.58138	5.25272	3.16776	1.74348	0.644105	DNASE1,TRAP1	0
ENSG00000242686.2	antisense	RP11-1191J2.2	chr4	646639	649434	-0.538254	-0.660147	0.230742	-0.0103873	-0.287629	-0.85735	0.394599	0.199046	0.784437	0.375934	0.33658	0.289895	0.188647	0.118781	0.0804243	0.179681	0.107861	0.145896	0.548619	0.634218	0.253758	0.1976	0.15176	0.210049	0.139382	0.11877	0.0837524	PDE6B	0
ENSG00000248015.2	antisense	AC005329.7	chr19	1392169	1396466	-0.39849	0.150527	-1.1469	0.407212	0.785761	0.205355	0.50331	0.619173	0.997171	0.561693	0.436511	0.0913334	0.0821746	0.116095	0.134955	0.315335	0.210539	0.151933	0.751768	0.45808	0.214303	0.0753063	0.0690077	0.163384	0.218747	0.170765	0.0643084	NDUFS7	0
ENSG00000167912.5	antisense	RP11-25K19.1	chr8	60031599	60033905	-0.267515	-0.0439199	-0.46435	-0.224799	-0.201873	-0.192643	-0.536834	-0.248988	-0.229856	2.91145	3.7242	3.81673	2.08108	2.19886	1.53906	1.67937	1.83104	1.91904	3.56795	4.58502	5.25753	2.93959	2.56931	2.39315	2.5503	2.77251	2.46945	TOX	0
ENSG00000224638.1	lincRNA	AC106900.6	chr2	174745593	174764156	0.638421	0.358438	-0.808725	-0.286319	2.662	-0.259676	-0.624102	2.1053	-0.955468	2.44123	1.73931	0.589375	0.180622	0.175792	0.101675	0.0897227	0.0249691	0.0265616	1.60371	1.58357	0.964948	0.252078	0.0276448	0.170585	0.176899	0	0.0543651	SP3	7031
ENSG00000225721.1	antisense	RP11-269F19.2	chr1	45224709	45241482	-1.49105	-0.230937	-0.223806	-0.0486105	-1.83523	0.450583	-0.461612	0.526203	0.40415	0.0735368	0.128784	0.201537	0.119323	0.0313736	0.105481	0.131735	0.235027	0.461137	0.213935	0.184434	0.243552	0.150734	0.129953	0.117123	0.177086	0.208516	0.35549	KIF2C,RPS8	0
ENSG00000227598.1	antisense	RP1-167A14.2	chr6	167383114	167412553	0.737772	0.131502	0.216308	0.3602	0.610357	-0.805364	0.40248	-0.157	-0.573074	2.05396	1.29915	0.77615	0.711472	0.673781	0.323864	0.822101	1.42769	1.5258	1.25311	1.38302	0.713358	0.675105	0.472124	0.702001	0.640889	1.99679	1.96985	FGFR1OP	117
ENSG00000259865.1	lincRNA	RP11-488L18.10	chr1	247350583	247351828	-0.305051	0.372899	0.551879	0.000157654	-0.0518581	0.143851	0.104227	0.219336	0.0456755	4.55133	4.24891	3.5173	2.05958	2.54776	2.28939	3.01502	2.68919	4.22509	5.69117	3.97625	2.46405	2.4344	2.68062	2.76311	2.9191	2.90534	3.82128	ZNF124	15265
ENSG00000261438.1	sense_overlapping	RP11-399O19.8	chr10	90775593	90776816	0.665641	1.59542	1.58074	2.54756	1.58212	1.26166	0.975995	0.21434	-0.721741	0.798159	1.20268	0.933577	0.94988	1.04216	0.714775	0.438957	0.35277	0.629054	0.514294	0.480764	0.290685	0.190709	0.348524	0.386285	0.255866	0.395753	0.921618	FAS	51
ENSG00000270246.2	sense_intronic	SNORD109A	chr15	25287065	25287575	1.31984	2.1213	0.184124	0.470358	-0.329545	0.154846	0.633103	0.555485	0.668624	0.480722	0.497028	0.182429	0.101906	0.11944	0.309655	0.736785	1.15292	1.91697	0.19826	0.133189	0.142153	0.085996	0.148911	0.402203	0.453805	1.03104	1.19838	SNURF	41642
ENSG00000239569.2	antisense	RP11-325F22.4	chr7	104653872	104654768	0.266008	0.104171	0.192505	0.429284	0.430283	-0.0424236	-0.343627	0.208233	0.526962	12.5802	9.57715	7.40156	4.28242	3.19774	1.43103	1.46911	2.15528	4.66957	10.624	10.5213	6.1	3.40543	2.72016	1.90513	1.90232	2.36527	3.22157	KMT2E	0
ENSG00000267304.1	antisense	AC004637.1	chr19	3672580	3674293	1.29099	0.534786	0.604849	-0.0946808	2.29621	-0.56997	0.645513	-0.0524505	-1.12418	0.594226	0.432488	1.11547	0.375171	0.684235	0.314219	0.211006	0.260582	0.112507	0.238409	0.349964	0.753098	0.473307	0.128277	0.60077	0.127513	0.309708	0.264284	PIP5K1C	0
ENSG00000267491.1	antisense	CTD-2373H9.5	chr17	76899345	76901106	0.696244	0.268289	-1.10503	-0.439949	-0.287797	0.0126907	0.932537	-2.22071	-2.41541	0.970006	0.42238	0.112816	0.0267289	0.0260636	0.0114189	0.0476451	0	0	0.602163	0.43216	0.238192	0.0474776	0.0289687	0.00961296	0.0299761	0.0139066	0.0138292	TIMP2	0
ENSG00000234915.1	antisense	RP11-384C4.7	chr1	212472837	212505055	1.3558	0.554931	0.483115	1.44695	2.34923	0.830176	1.30768	-2.56232	0.894093	0.6996	0.269469	0.23729	0.394252	0.318253	0.0524421	0.087508	0	0.051739	0.288374	0.20111	0.152767	0.16603	0.0614679	0.0388383	0.0322375	0.0337153	0.0323647	PPP2R5A	0
ENSG00000238160.1	antisense	AC116366.5	chr5	131755108	131762406	0.86488	1.21285	0.760104	0.724861	2.14509	0.684458	1.04832	-0.598705	-1.33874	0.486769	0.629014	0.185794	0.108546	0.0869649	0.0395451	0.0656738	0.0353786	0.0274638	0.273631	0.329262	0.108922	0.0769444	0.0191234	0.0302769	0.0346397	0.0640017	0.0786071	C5orf56	0
ENSG00000230724.5	lincRNA	RP11-304M2.2	chr11	127115	139612	-0.358543	-0.304839	-0.275986	0.149896	-0.245971	-0.0900103	0.0509697	-0.0795207	-0.198408	0.530039	0.397507	0.284281	0.194048	0.169724	0.132169	0.128512	0.119274	0.126394	0.670647	0.605889	0.34829	0.204396	0.204571	0.194395	0.129791	0.162209	0.145556	BET1L	28172
ENSG00000223393.1	antisense	RP5-858B6.3	chr1	231010592	231014761	0.849462	0.203907	-1.79976	0.0690636	0.529665	0.89169	-3.5922	-2.22071	-1.8213	0.750468	0.407301	0.0628625	0.0298653	0.0429949	0.0233638	0	0	0.0163581	0.412939	0.424558	0.256985	0.0335787	0.0252934	0.0133789	0.0477565	0.0154912	0.0575296	C1orf198	5257
ENSG00000228634.1	lincRNA	RP4-534N18.2	chr1	32398621	32399576	0.662506	-0.392735	0.175652	0.0470025	1.07572	-0.489972	0.432695	-0.0607811	0.177255	1.92905	1.39285	1.73978	0.618014	1.02688	0.531525	0.408081	0.276324	0.611477	1.23474	2.27039	1.52285	0.732147	0.506083	1.03723	0.318918	0.376972	0.54484	PTP4A2	0
ENSG00000153363.8	processed_transcript	LINC00467	chr1	211556145	211605878	0.733125	-0.545119	-0.409317	-0.407896	-0.254439	-0.301082	-0.00657905	-0.347478	-0.609076	0.489719	0.270393	0.346514	0.490993	0.535964	0.410559	0.985005	1.14835	1.04556	0.289266	0.480387	0.496933	0.786242	0.641325	0.71249	1.06288	1.84226	1.58662	TRAF5	7857
ENSG00000237429.1	antisense	RP1-159A19.4	chr1	27852316	27857072	-0.664094	-0.159071	-0.263749	-0.617585	-0.484724	0.476526	-0.448441	0.703477	0.393804	2.15621	1.28619	0.608294	0.848124	0.949091	0.969672	0.76517	1.48815	1.22577	3.47484	1.7264	0.76798	1.58501	1.41167	0.953572	1.07805	1.11497	0.950373	AHDC1	3474
ENSG00000253854.1	antisense	RP11-10N23.2	chr8	94731802	94733395	0.816564	0.144955	0.903436	-0.457693	0.2514	0.21837	0.0748474	-0.896571	-0.324824	0.673992	0.688935	1.00385	0.757276	1.56577	1.06492	1.14853	0.516594	0.982931	0.374536	0.739114	0.544727	1.22531	1.38723	1.23763	1.20425	1.19704	1.05819	FAM92A1	0
ENSG00000181097.5	antisense	RP11-429J17.2	chr8	144778324	144780583	-0.370542	0.0757841	0.0790815	0.200852	-0.1242	-0.0569056	0.342842	0.243648	0.492569	1.93516	1.00863	0.617606	0.542351	0.505488	0.45705	0.533156	0.568655	0.799419	2.5645	1.14469	0.554756	0.514226	0.579643	0.697879	0.46083	0.63131	0.612115	ZNF707	0
ENSG00000251161.2	lincRNA	RP11-540O11.1	chr15	41199009	41201540	-0.922363	-1.00136	1.10234	-0.794071	-0.515886	0.0501971	1.56629	0.299415	0.562269	0.465323	0.179574	0.213133	0.0780157	0.0625778	0.0572483	0.145558	0.172603	0.341081	0.89516	0.469232	0.105118	0.182124	0.0971564	0.0889782	0.0456357	0.17369	0.223024	VPS18	2836
ENSG00000259884.1	lincRNA	RP11-1100L3.8	chr12	52452243	52453287	-0.455737	-1.06702	-0.239763	-1.73847	-0.25714	0.142096	1.4267	1.15438	-1.1611	25.227	15.9229	5.12971	0.420285	1.07783	0.216039	0.444707	0.168147	0.0556819	31.3318	39.9698	5.89045	1.76116	1.33004	0.257585	0.190578	0.0943304	0.123933	NR4A1	0
ENSG00000230735.1	sense_intronic	RP11-413E1.4	chr1	90095284	90141945	0.769083	0.272563	1.24041	-0.468508	0.770569	-0.902548	1.66692	-1.01467	0.677684	1.90856	1.13961	2.77241	0.802681	0.980265	0.470768	0.390543	0.179575	0.627103	1.11879	1.16471	1.1685	1.30945	0.579397	1.11068	0.123599	0.466049	0.398912	LRRC8C,RP11-302M6.4	0
ENSG00000231467.2	antisense	RP5-1170K4.7	chr22	37476108	37478887	1.58455	1.56227	2.94421	1.1944	2.17677	2.04123	4.55131	5.41	3.9734	0.41675	0.637468	1.51234	0.358293	0.741751	0.615346	4.11149	5.75009	13.3183	0.127301	0.269738	0.213781	0.19793	0.153006	0.193512	0.190247	0.172256	1.63572	TMPRSS6	0
ENSG00000262691.1	processed_transcript	CTC-277H1.7	chr16	67295011	67297687	-0.317823	0.140281	-0.234763	0.104284	0.417603	0.577192	0.433764	0.264903	0.425005	1.7559	1.69816	0.757792	0.601084	0.50288	0.384992	0.668507	0.505497	0.77247	2.23325	1.86166	0.928336	0.700388	0.398139	0.367775	0.513298	0.529692	0.543926	SLC9A5	0
ENSG00000269050.1	antisense	CTC-360G5.6	chr19	39360799	39364403	-1.23159	-0.580151	-0.085104	0.173767	-0.922664	0.208419	0.116163	-0.348196	-0.286412	0.25344	0.251724	0.339874	0.418891	0.337548	0.380127	0.469424	0.248102	0.558893	0.618915	0.440187	0.385203	0.427852	0.682139	0.442495	0.465512	0.398971	0.744093	RINL	0
ENSG00000238279.1	antisense	BX470102.3	chr1	153506079	153507591	-1.01183	-0.331111	-1.02243	-0.0977113	-0.363679	1.08545	0.813653	0.844614	0.567648	0.386464	0.407252	0.2682	0.291063	0.208397	0.556552	0.643126	1.15316	0.941073	0.803402	0.658003	0.50696	0.415829	0.295615	0.340584	0.390005	0.829052	0.63978	S100A6	0
ENSG00000258441.1	processed_transcript	LINC00641	chr14	21668238	21675059	-0.204952	0.100464	-0.0966225	0.223843	0.0238649	0.167304	0.180012	0.696756	0.259985	14.6438	11.9461	9.48738	6.58731	5.43459	2.89804	2.05507	1.74481	1.66169	17.4208	13.3008	10.2104	5.73195	5.43652	3.70873	1.92	1.3625	1.28871	HNRNPC	2236
ENSG00000256576.1	lincRNA	RP13-977J11.2	chr12	132671287	132674240	-0.26502	-0.0587744	-1.12376	0.170174	-0.633172	-0.00903809	-0.575056	-0.857552	-0.472854	18.6107	10.7295	2.41093	5.51914	2.70892	1.80487	1.55488	0.847116	1.79968	22.7581	12.8786	4.45459	4.14905	4.89404	2.43266	2.66722	2.04224	2.49535	GALNT9	6684
ENSG00000215417.6	processed_transcript	MIR17HG	chr13	92000074	92006833	0.431102	0.31902	0.445692	-0.348591	0.496174	0.449866	0.304826	0.00908306	-0.128789	2.06748	3.04422	6.42397	2.83154	5.26922	3.11295	2.02125	1.64037	0.835552	1.52364	2.87196	4.84829	3.7167	3.69919	2.99574	1.68323	2.07635	0.895037	GPC5	44096
ENSG00000255108.1	antisense	AP006621.8	chr11	823634	832883	-0.574457	-0.461284	-1.14405	0.90513	-1.25117	-0.396887	1.26014	1.10048	2.22997	0.901625	0.907262	0.161451	0.205653	0.0353939	0.0319512	0.0300771	0.0212256	0.0100098	1.35	1.28677	0.354781	0.100052	0.092585	0.0511662	0.0108486	0.011633	0	PNPLA2,EFCAB4A,CD151	0
ENSG00000250274.1	lincRNA	CTB-114C7.4	chr5	169735705	169739720	1.29837	1.23371	0.200634	-0.519755	1.07888	2.03587	3.29673	3.49553	4.02982	0.113028	0.706813	2.17397	1.45521	1.88984	2.66489	2.95068	1.93729	2.0074	0.0480565	0.349781	1.84924	1.80434	0.926856	0.884823	0.323656	0.21444	0.119424	LCP2	10474
ENSG00000223511.1	lincRNA	RP13-297E16.4	chrX	1851477	1874878	-0.273571	-0.142578	-0.162422	-0.275493	-0.366843	-0.396973	0.0100443	-0.253612	0.124254	13.826	10.4628	5.81741	2.01202	1.59353	1.12346	1.58769	0.883937	2.08848	17.1919	13.7691	6.70142	2.92719	2.10103	1.8982	1.64249	1.32557	1.84184	ASMT	89503
ENSG00000253669.3	lincRNA	KB-1732A1.1	chr8	103817745	103822199	0.602442	1.00569	0.301615	0.340051	1.03913	1.95144	0.619187	1.11341	1.43149	0.324405	0.672856	0.897852	0.125085	0.100843	0.0910916	0.118519	0.156725	0.30155	0.213015	0.411086	0.708243	0.126547	0.0504696	0.0249425	0.0751989	0.0829831	0.112491	AZIN1	16386
ENSG00000269640.1	lincRNA	CTD-2521M24.9	chr19	17516503	17529713	0.446979	0.95291	1.17376	0.283308	-0.328517	0.0587666	-0.0429334	-0.198494	-0.123777	0.254926	0.285957	0.196901	0.1287	0.1324	0.109917	0.138283	0.183964	0.537069	0.191002	0.180153	0.0881769	0.126335	0.169801	0.144376	0.151389	0.264186	0.536663	MVB12A	0
ENSG00000268366.1	antisense	CTC-492K19.4	chr19	40949343	40949994	-0.932766	-0.17884	-0.376039	-1.35653	-0.413329	0.260008	-0.00404669	-0.159091	0.629319	0.455927	0.96005	0.855712	0.146278	0.390216	0.24791	0.168515	0.17914	0.561476	0.881387	1.28086	1.14059	0.453447	0.539097	0.289792	0.182972	0.249442	0.380397	SERTAD3	0
ENSG00000270681.1	antisense	RP11-372K14.2	chr4	152061143	152062255	0.209943	0.194111	-0.410178	0.39081	-0.64581	0.370774	0.0723719	-0.366083	-0.336441	34.7125	28.8883	9.72728	9.74372	1.3377	0.47273	0.346908	0.444588	0.510335	30.648	29.9832	12.3078	3.42936	1.91346	0.502916	0.34368	0.721333	0.602361	SH3D19	0
ENSG00000245849.2	processed_transcript	RAD51-AS1	chr15	40978922	40987305	-0.25598	-0.330441	-0.534865	0.101559	-0.225451	-0.169218	-0.265174	-0.411041	0.141493	7.09411	4.10781	2.57385	2.90908	2.32689	1.18259	1.13607	0.736962	1.85573	8.43831	6.13384	3.70818	2.6622	2.85413	1.76994	1.45836	1.25876	1.72901	RAD51	0
ENSG00000246334.2	antisense	PRR7-AS1	chr5	176865504	176874700	-0.228215	-0.132248	-0.506533	0.14532	-0.202161	-0.220883	-0.327615	-0.491566	0.125436	7.77093	5.75378	1.93144	1.04883	0.387449	0.254976	0.276074	0.207223	0.681345	9.31482	7.3488	2.72475	1.01914	0.47639	0.390944	0.362985	0.377418	0.614784	GRK6,PRR7	0
ENSG00000184441.4	processed_transcript	AP001062.7	chr21	45751117	45755734	-0.247335	-0.116707	-0.192646	0.00916877	-0.213873	0.00804132	-0.102621	-0.109716	-0.297161	2.84915	2.44469	1.72194	1.69	1.53143	0.90788	0.994568	0.571314	0.50781	3.40252	3.183	1.99797	1.88507	1.80148	1.24696	1.14448	0.796787	0.636388	C21orf2	0
ENSG00000228852.2	antisense	RP11-57H12.5	chr1	95708781	95729610	-0.631525	-0.0079576	-0.641298	-0.80454	0.643235	-0.298682	-0.812764	0.374692	-0.861087	1.03976	0.706238	0.346597	0.44294	0.87644	0.352171	0.348699	0.404747	0.313533	1.63933	0.85366	0.582497	1.01297	0.590605	0.621345	0.637219	0.42135	0.545803	RP11-57H12.6,RWDD3	0
ENSG00000227253.2	antisense	RP11-166N17.1	chr10	32555217	32558402	0.914891	0.112801	-1.0664	-0.50052	0.977228	0.514724	-0.374506	-0.569118	-0.791279	0.693426	0.691377	0.213867	0.137032	0.280601	0.237946	0.0677235	0.0993759	0.013316	0.361145	0.798921	0.440448	0.235035	0.135543	0.219316	0.0941393	0.205182	0.0338506	EPC1	0
ENSG00000264112.1	lincRNA	RP11-159D12.2	chr17	56066400	56072211	-0.162324	-0.0912562	0.149583	-0.0247273	0.0294861	-0.179908	0.238069	-0.118522	0.033737	8.56939	5.7932	2.8276	1.62539	1.42714	0.513464	0.907646	1.31912	1.928	9.70008	7.22512	2.52781	1.77423	1.462	0.785009	0.814568	1.80244	1.84609	RP11-159D12.5	0
ENSG00000253586.1	sense_intronic	RP11-723D22.2	chr8	38657161	38659814	1.54835	-0.125874	0.314924	0.155731	3.33095	-1.72978	2.00116	-0.734771	2.48035	0.538102	0.342299	0.261879	0.0971497	0.0660593	0.0242627	0.296114	0.0318814	0.257523	0.163612	0.429415	0.234371	0.0992816	0	0.114496	0.065553	0.0708037	0.0347077	TACC1	0
ENSG00000224387.1	antisense	RP3-395M20.2	chr1	2423739	2424697	-0.94068	0.960019	0.0720103	0.15785	-2.18156	0.0571498	1.16894	1.03246	-2.14447	0.519755	0.764835	0.419197	0.159896	0.0788525	0.132544	0.196068	0.0550816	0.0285634	1.0925	0.475177	0.401104	0.186296	0.35701	0.181596	0.0833894	0.0270497	0.124601	PLCH2	0
ENSG00000270074.1	lincRNA	RP11-351I21.11	chr8	12270336	12271882	-0.595324	-0.237037	-0.323636	0.497136	0.296519	0.25992	0.303337	0.474861	0.644286	0.477206	0.358623	0.178426	0.175061	0.330421	0.518317	0.853708	0.537847	0.674796	0.736841	0.505432	0.228987	0.152834	0.274454	0.578886	0.712608	0.473696	0.422334	FAM86B2	11031
ENSG00000174365.15	processed_transcript	SNHG11	chr20	37075221	37079564	-0.31852	0.0350248	-0.207194	0.195977	-0.209839	0.199821	-0.245859	-0.135091	0.0327351	1.16964	0.850955	0.306625	0.456029	0.365576	0.394983	0.470026	0.416488	0.308776	1.45385	0.952785	0.359887	0.408103	0.436393	0.472191	0.582469	0.581261	0.27799	RALGAPB	21895
ENSG00000255933.1	lincRNA	RP11-495K9.5	chr12	132241511	132242592	-0.372172	-0.06635	0.676423	0.806784	0.136873	-1.22906	0.491975	-0.141007	-0.47294	4.27724	1.89553	1.78275	1.74692	0.72306	0.392899	0.496606	0.261049	0.186968	5.59484	2.34001	1.10349	1.20269	0.686481	1.33998	0.36708	0.39327	0.26339	SFSWAP	0
ENSG00000267010.1	lincRNA	RP11-108P20.1	chr18	56419380	56421709	0.26307	0.628749	1.0229	0.0382564	0.828069	1.27274	0.588785	0.851269	0.108176	4.54767	5.00324	8.46957	4.16901	7.40381	4.19183	2.98685	2.7477	1.8127	3.83241	3.83467	4.32457	4.36879	3.91833	2.40413	2.08029	1.90204	1.66351	MALT1	2009
ENSG00000233261.1	lincRNA	LINC00264	chr10	26878794	26883253	-0.296784	-0.0488279	-0.853346	-0.677724	-1.25506	-0.600905	-1.37735	-4.67815	1.62953	5.01678	2.54533	0.441571	0.529045	0.228166	0.133337	0.0660483	0	0.0371469	6.23109	2.99831	0.745967	0.730756	0.588331	0.23752	0.200691	0.0946455	0.0120638	APBB1IP	22062
ENSG00000264098.1	antisense	CTD-2350C19.1	chr17	26729128	26731067	-0.366745	-0.492898	-0.606083	0.931685	0.201531	0.786715	-0.0175428	0.0868447	0.399433	1.4553	1.14493	0.478624	0.42451	0.202506	0.184682	0.282139	0.155948	0.404032	1.88317	1.90931	0.665241	0.157513	0.168847	0.150659	0.305418	0.203336	0.270242	SLC46A1	0
ENSG00000235245.1	antisense	RP11-122K13.12	chr10	135108691	135109481	-0.199333	-0.102343	-0.446754	0.025012	-0.400642	-0.205541	0.35854	-0.211627	-0.124117	38.4067	31.7125	13.2252	11.0498	6.98499	3.31567	3.14301	2.47171	2.44116	44.9347	39.846	17.1794	10.27	9.73966	4.99079	2.53441	3.83549	2.63266	TUBGCP2	0
ENSG00000271430.1	sense_intronic	RP3-368A4.5	chrX	73420064	73461983	-0.331347	-0.296342	0.0661569	-0.326256	-0.073949	0.102238	0.00995527	-0.048044	-0.0772798	1.73247	1.12656	1.00202	1.33383	2.10316	1.9896	1.42662	0.901845	0.995455	2.11796	1.70375	0.994088	2.10833	2.40694	2.4177	1.50681	1.15254	1.02784	ZCCHC13	62042
ENSG00000178440.5	lincRNA	LINC00843	chr10	51732523	51741813	-0.415845	0.0125092	0.137348	-0.243862	0.414457	-0.0945192	-0.17899	0.431491	-0.439097	2.26528	2.02348	2.18808	2.18616	2.8579	1.53992	1.23457	0.858223	0.657153	2.9675	2.35986	2.07097	3.10257	2.1345	2.26112	1.47597	0.837359	0.891576	AGAP6	6265
ENSG00000260810.1	lincRNA	CTD-2547L24.4	chr14	91724643	91725347	0.710311	0.321108	-0.152671	-0.647676	-0.513665	-0.681071	0.083216	-0.350342	-0.367458	1.08574	0.703916	0.835293	0.719021	0.862098	0.733254	1.40727	0.404388	0.947925	0.693056	0.668322	0.947781	1.35105	1.24661	1.61023	1.3997	0.652488	1.19291	GPR68	4374
ENSG00000224614.1	antisense	AC124944.2	chr3	195634947	195638128	0.352867	0.56715	0.0934487	0.189464	0.824943	0.305339	1.19828	1.2106	0.84411	2.3873	2.45415	1.76142	1.22628	0.884246	0.77811	1.15773	1.78329	2.03614	1.8859	1.99743	1.66916	1.22119	0.54704	0.93933	0.537602	0.96354	1.07638	TNK2	0
ENSG00000235381.1	antisense	RP11-477D19.2	chr6	155574273	155577858	0.412775	-0.0831842	-0.438767	-0.444846	-0.298423	-0.188344	0.0140606	-0.0135273	-0.124454	0.910897	0.478436	0.33695	0.50307	0.892894	0.697097	0.761431	0.53817	0.376648	0.691939	0.600891	0.495362	0.89519	1.12834	1.10569	0.806276	0.686805	0.375479	TIAM2	0
ENSG00000230747.1	antisense	AC021188.4	chr2	96973001	96987469	0.553593	-0.392384	-0.192191	0.366216	0.0940841	-0.677565	-0.646103	-1.09267	-0.108735	1.83121	0.880204	0.439977	0.391233	0.349421	0.325392	0.689868	0.449103	1.0158	1.27205	1.38553	0.496992	0.375775	0.347252	0.675572	1.13608	1.12052	1.06563	SNRNP200	1704
ENSG00000224691.1	antisense	GS1-174L6.4	chr1	186145946	186146434	1.32255	-1.33114	0.0441555	-0.0657469	0.577811	0.253292	1.44172	0.527567	-1.05313	0.695711	0.27085	0.476934	0.377875	0.310493	0.197274	0.222052	0.17812	0.134051	0.315997	0.844859	0.450142	0.477186	0.208243	0.218635	0.0781285	0.143536	0.227702	HMCN1	0
ENSG00000263350.1	lincRNA	RP11-13N13.2	chr18	19210099	19213485	-0.572191	0.560355	-0.0854054	1.03172	-0.089348	0.567177	0.0299102	0.508424	-0.560747	1.06901	1.33499	1.39488	2.53686	2.40668	2.64234	2.52676	1.79515	0.632277	1.61479	1.02778	1.54301	1.55167	2.67154	2.31545	2.4871	1.54587	0.906799	SNRPD1	0
ENSG00000250764.1	antisense	CTD-2152M20.2	chr5	32103551	32122047	-0.626999	0.347781	0.298863	-0.700796	0.0347906	-0.278072	0.00406324	-0.645255	-0.148224	0.754026	0.889493	1.1298	0.361854	0.455149	0.236439	0.320607	0.0758286	0.112273	1.19512	0.8214	0.943673	0.700446	0.501913	0.449365	0.355771	0.185503	0.118287	PDZD2	0
ENSG00000269102.1	antisense	CTD-2525I3.5	chr19	52788033	52801173	-0.591891	-0.656998	-0.278315	0.338733	-0.0370094	-0.86957	-0.37293	-0.414336	-0.407155	1.6514	0.905943	1.03051	0.869039	0.713209	0.236092	0.35415	0.311122	0.226805	2.5084	1.68977	1.28177	0.849338	0.768548	0.604286	0.489883	0.510103	0.260433	ZNF766,ZNF480	0
ENSG00000225329.1	lincRNA	RP11-325F22.5	chr7	104558007	104567077	0.862299	-0.165699	-0.643707	-1.10068	0.0574656	-0.862688	1.02719	-2.82902	0.933233	0.832143	0.419247	0.267238	0.0739289	0.0770629	0.0169043	0.0518713	0	0.0340239	0.42638	0.528699	0.419653	0.186208	0.0841434	0.0391658	0.0259201	0.040008	0.0164072	LHFPL3	9006
ENSG00000262873.1	lincRNA	CTD-2561B21.11	chr17	78991769	78993811	0.621425	0.371716	-0.105282	-1.28181	-0.00891014	-2.39848	-1.91568	-4.4306	0.196419	0.82774	0.453183	0.265355	0.0391168	0.104458	0.0152105	0.0100283	0	0.0708835	0.554744	0.42601	0.287807	0.143533	0.111632	0.120346	0.0536465	0.060732	0.057025	CHMP6	8452
ENSG00000262155.1	lincRNA	RP11-266L9.5	chr16	25078258	25080264	-0.512365	0.214356	-0.0745359	-0.199721	-0.747656	-0.605259	-0.147783	-0.616095	-0.715533	0.624227	0.435308	0.126124	0.235996	0.2036	0.162427	0.22564	0.208254	0.322011	0.883486	0.444956	0.132826	0.356688	0.358621	0.311834	0.28335	0.388156	0.499549	LCMT1	42786
ENSG00000255717.2	processed_transcript	SNHG1	chr11	62619460	62623386	-0.239561	-0.0903588	0.252864	0.301019	-0.0873668	0.178962	-0.0288516	0.15666	-0.233422	13.3177	9.49819	7.86274	9.6032	10.0567	8.65548	9.26226	9.82347	5.1015	15.577	11.5188	6.67979	9.2642	10.8601	10.7471	9.94248	11.0621	5.85062	SLC3A2	132
ENSG00000272343.1	lincRNA	RP11-140I16.3	chr8	57135247	57135732	-0.712433	0.175128	-0.266785	-0.797289	0.657557	0.132478	-1.51999	-0.293666	-0.0908154	0.995542	1.26436	1.0265	0.717579	1.63472	0.851112	0.258494	0.364551	0.493716	1.60624	1.23914	1.27875	1.56794	1.03957	1.02589	0.777131	0.520169	0.429207	CHCHD7	3890
ENSG00000229487.1	antisense	ALG13-AS1	chrX	110949877	110954329	0.985171	-0.626756	-0.124269	-0.159998	0.0441774	0.892484	0.501004	-0.585445	0.779997	1.99611	0.759624	1.47462	0.904602	0.957328	1.0343	1.1123	0.292644	0.614366	0.992841	1.45221	1.71323	1.23812	1.02937	0.702785	0.845439	0.580576	0.302316	ALG13	0
ENSG00000270346.1	lincRNA	RP1-90J20.12	chr6	3020388	3022984	-0.611048	-0.0892805	-0.976803	-0.807297	0.129237	0.640766	0.0618186	0.450091	0.207948	0.253894	0.50144	0.906867	0.612034	0.769168	1.9214	3.24068	3.04652	3.04838	0.396732	0.626401	1.75236	1.28133	0.718747	1.77201	3.24785	2.84088	2.58386	NQO2	392
ENSG00000262766.1	sense_intronic	RP11-196G11.4	chr16	31129399	31130068	-0.278859	-0.672347	-0.132067	-0.0488531	0.195063	0.121858	0.0802174	-0.262734	-0.304746	14.2245	7.92271	6.02852	5.21961	5.41748	2.55563	2.13915	1.38423	1.96263	17.6379	15.1499	6.70354	6.14487	4.76725	3.46758	2.17973	2.13759	2.35392	KAT8	0
ENSG00000235408.2	lincRNA	SNORA71B	chr20	37053843	37053979	-0.441126	0.0494881	0.352312	0.343555	-0.0243841	0.135926	0.133489	-0.128344	-0.208958	5.87185	4.80365	6.83953	6.02281	6.00603	3.93343	3.6718	2.586	1.2209	8.10904	5.57679	5.48619	5.82619	6.14661	4.49227	3.40763	3.45287	1.37131	RALGAPB	47480
ENSG00000228343.1	antisense	RP11-1148L6.5	chrX	48438162	48439545	0.360747	-0.0257415	0.0424867	-0.0832942	0.199547	0.278992	0.107132	0.480021	-0.581142	7.40203	7.88778	9.57491	7.38974	11.1915	8.51213	9.47314	10.1503	4.63507	5.86115	9.60728	9.37455	9.36492	9.91327	9.63643	9.1592	9.18519	6.68502	RBM3	708
ENSG00000186056.5	antisense	MATN1-AS1	chr1	31191351	31199674	-0.238616	-0.0918709	-0.389324	0.182605	-0.335657	-0.311936	-0.486767	-0.00501625	-0.00414555	1.4876	1.34714	0.560391	0.602494	0.402453	0.285623	0.271261	0.169055	0.161866	1.78578	1.71401	0.726021	0.551451	0.502342	0.529478	0.40733	0.218685	0.16519	MATN1	0
ENSG00000250282.1	antisense	RP5-875H18.4	chr17	48178068	48179284	-1.40799	0.709406	-0.922155	-0.206945	-0.445215	0.616521	-1.7863	0.290644		0.180301	0.426673	0.150901	0.134573	0.109276	0.0594742	0.0233074	0.0246723	0	0.496666	0.309685	0.266794	0.20057	0.151517	0.0490768	0.108438	0.0270441	0	PDK2	0
ENSG00000272434.1	antisense	RP13-131K19.6	chr3	49066749	49067139	-0.390048	-0.251515	-0.706342	0.287693	0.53111	-0.417243	-1.08877	-0.341612	-0.635389	6.18356	5.18111	1.61971	1.71202	0.931172	0.26659	0.196685	0.325761	0.352153	8.42407	7.41131	2.73711	1.50158	0.673283	0.493488	0.448438	0.542514	0.469937	IMPDH2	0
ENSG00000260193.1	lincRNA	RP11-83N9.5	chr9	138999654	139001270	0.997303	0.502202	-0.114889	-0.119638	-0.0252716	0.172566	-0.595315	-0.498422	-0.322292	0.193116	0.127643	0.300763	0.253403	0.337683	0.390485	0.447952	0.315604	0.509697	0.100056	0.10559	0.341737	0.340833	0.3512	0.454043	0.699329	0.559586	0.627192	C9orf69	5157
ENSG00000259943.1	antisense	RP1-39G22.7	chr1	40722099	40723639	0.406776	0.187652	-0.246967	-0.0413551	-0.179606	0.0999776	-0.21317	-0.409257	-0.103975	1.78186	1.29185	1.35671	2.00663	1.90523	2.26004	2.33627	1.74357	2.39023	1.34909	1.34836	1.59043	2.59062	2.28717	2.87214	2.873	2.87754	2.40646	ZMPSTE24	140
ENSG00000181800.5	antisense	CELF2-AS1	chr10	11358797	11361847	-0.208302	-0.36543	-0.628457	-0.210045	0.129482	-0.923837	0.0852891	-0.48934	-0.39725	6.77387	2.46788	1.47258	1.10847	0.872448	0.374971	0.573708	0.398394	0.536468	7.95985	3.756	2.31582	1.44913	0.809047	0.918736	0.55795	0.718584	0.684522	CELF2	0
ENSG00000261754.2	lincRNA	CTC-523E23.1	chr19	35302493	35305249	0.347477	0.169074	-0.695053	-0.279475	-0.588429	0.187717	-0.296731	0.461075	0.906187	1.34419	1.28204	0.845585	0.548924	0.590127	0.460008	0.428455	0.291004	0.395316	1.06727	1.35234	1.06309	0.781334	0.990519	0.538458	0.627625	0.28148	0.216641	ZNF599	38359
ENSG00000235117.2	lincRNA	RP11-229P13.20	chr9	139931492	139932407	-1.64576	-0.186249	-0.826391	0.190029	-0.92739	0.943756	1.09553	1.68398	1.31674	0.0689567	0.0739088	0.0216758	0.13815	0.0626077	0.155524	0.497591	0.983429	1.7888	0.235092	0.0990688	0.0358537	0.144902	0.114081	0.107827	0.21785	0.342546	0.785052	C9orf139	258
ENSG00000268756.1	antisense	AC104534.2	chr19	39310806	39313863	-0.652738	-0.432999	0.0566238	-0.643723	0.268952	-0.300423	-0.238605	-0.0662007	0.173927	1.02617	1.04859	1.83184	0.862959	1.29502	0.674109	0.676396	0.348316	0.474246	1.62503	1.70236	2.07095	1.86639	1.15465	1.28488	0.848242	0.431502	0.387019	ECH1,AC104534.3	0
ENSG00000233899.1	processed_transcript	RP4-742C19.8	chr22	39532704	39537189	-0.187573	-0.26785	-0.458216	0.533591	-0.340684	-0.424287	-0.362011	-0.0540155	-0.0548962	12.961	8.47197	2.73311	5.84742	2.71664	1.30161	1.1335	0.653981	0.934644	14.9542	11.7876	3.48716	2.79899	3.74241	2.40794	1.59199	0.939404	0.932238	CBX7	0
ENSG00000264577.1	antisense	AC010761.8	chr17	27048505	27049895	-0.340106	-0.315685	0.162309	0.140208	-0.0108617	-0.0845111	-0.109012	0.0657376	-0.616892	10.5316	9.16269	10.3457	8.82507	9.52127	6.26417	6.49781	5.84631	2.59958	13.5109	13.4724	9.45819	9.21441	9.73085	9.16571	7.54299	7.10716	3.95748	RPL23A	0
ENSG00000255521.1	antisense	RP4-607I7.1	chr11	35154202	35159579	-1.0343	-0.891022	0.127224	-1.05059	0.254628	0.991776	0.640498	1.2616	0.340958	0.116998	0.233012	0.728392	0.125629	0.106239	0.0593263	0.0650925	0.102982	0.136097	0.255526	0.534049	0.66715	0.332538	0.0937843	0.0372145	0.042922	0.0565561	0.106583	CD44	838
ENSG00000269913.1	lincRNA	CTC-1337H24.1	chr11	67227339	67227784	-0.429718	-0.0288664	-1.11638	-0.229009	-0.786746	-1.06893	-1.79789	-4.38178	0.0747475	4.22271	3.59692	1.72314	1.64351	0.782133	0.0755163	0.0468381	0	0.194072	5.62057	4.4362	4.10366	2.43693	1.52951	0.245033	0.178995	0.14125	0.191054	CABP4	640
ENSG00000268189.1	processed_transcript	AC005785.2	chr19	15489887	15492004	-0.34753	-0.0724731	-0.217147	-0.298678	0.012444	-0.0510761	-0.181628	-0.4856	-0.240162	1.42055	1.18317	1.22762	0.639821	0.798928	0.462782	0.355773	0.253191	0.192305	1.83437	1.47362	1.43772	0.976887	0.818842	0.675867	0.432957	0.452604	0.230224	AKAP8,AKAP8L	0
ENSG00000267006.1	lincRNA	CTC-448F2.4	chr19	30519648	30520823	0.731341	0.529631	0.468414	0.820728	0.857242	-0.26301	0.118031	0.20052	0.320286	0.569806	0.434225	0.566987	0.604335	0.425981	0.241695	0.194121	0.125828	0.0865006	0.338404	0.355762	0.401861	0.417127	0.239847	0.379366	0.191233	0.159782	0.066656	URI1	13037
ENSG00000267811.1	antisense	RP11-727F15.11	chr11	62538592	62539078	-1.09302	0.0177275	1.43133	-2.18499	0.849142	0.521536	0.574177	0.558281	0.96179	0.331841	0.280416	0.491382	0.0968985	0.4905	0.266125	0.351438	0.247515	0.314187	0.682948	0.344686	0.178236	0.526252	0.273427	0.271074	0.26054	0.232184	0.162735	TAF6L	0
ENSG00000255857.1	antisense	PXN-AS1	chr12	120639094	120650941	-0.362421	-0.207849	0.204129	0.624117	-0.201273	0.152212	-0.086012	0.169989	-0.0209427	0.730534	0.386809	0.49987	0.380968	0.290975	0.470409	0.715744	0.693314	0.832746	0.971351	0.522746	0.44653	0.272464	0.347952	0.582922	0.79623	0.772522	0.786857	PXN	0
ENSG00000225213.2	sense_intronic	RP11-197M22.2	chr10	16763351	16790376	0.618916	0.195385	-0.498318	-0.589879	-0.0468996	-0.221496	0.384519	1.15815	0.832641	1.40585	1.02214	0.913905	0.345302	0.388266	0.194681	0.208344	0.301173	0.361375	0.88516	1.06279	1.33087	0.642654	0.437434	0.306021	0.172949	0.16107	0.167714	RSU1	0
ENSG00000260526.1	antisense	RP11-73K9.2	chr4	113150717	113152752	0.467825	0.724522	0.391563	0.312339	-0.211198	0.347984	0.0589305	0.356322	0.800077	0.898161	0.836441	0.256419	0.437753	0.240322	0.189267	0.229426	0.262002	0.496814	0.657118	0.629204	0.182879	0.330561	0.309302	0.193298	0.221033	0.263316	0.266094	AP1AR	141
ENSG00000269807.1	antisense	AC007292.4	chr19	4347241	4354054	-0.896104	-0.552377	-0.282587	-0.284852	-0.634541	-0.535001	0.582561	1.08634	-0.682011	0.677357	0.433196	1.08939	0.534965	0.486893	0.363335	0.314365	0.32732	0.148134	1.29183	0.749582	1.27995	0.837826	0.72635	0.761436	0.252273	0.181565	0.256455	MPND	0
ENSG00000272338.1	lincRNA	RP11-722E23.2	chr8	33218361	33218933	-1.06998	-0.0588709	-0.0463264	-0.330651	-0.648696	-0.328037	-0.666037	0.335728	0.209867	0.270513	0.279711	0.239112	0.21765	0.383688	0.5976	0.506407	0.77518	0.463036	0.630286	0.347878	0.243313	0.330861	0.651524	1.00338	0.866255	0.756376	0.380319	FUT10	9409
ENSG00000243768.1	processed_transcript	LL0XNC01-37G1.1	chrX	152617487	152625568	0.65201	-0.348661	0.635006	-1.17842	0.688017	0.71211	0.264144	0.443195	0.00114253	1.47368	1.0667	1.54808	0.119031	0.294412	0.30579	0.19232	0.331115	0.152301	0.983082	1.55699	0.96115	0.336671	0.222412	0.262672	0.179178	0.302789	0.15796	ZNF275	0
ENSG00000268987.1	sense_intronic	CTC-435M10.10	chr19	41905277	41906270	1.09927	0.432895	-0.0793716	-0.250592	0.928302	-1.12394	0.528899	-0.164317	0.608383	0.580886	0.34226	0.185746	0.0840924	0.196002	0.0494253	0.127076	0.0576053	0.0823554	0.24636	0.311131	0.210203	0.121508	0.104582	0.166713	0.0919676	0.072662	0.0424313	BCKDHA,CTC-435M10.3	0
ENSG00000262837.1	processed_transcript	RP11-304F15.7	chr17	47911601	47913816	0.495512	-0.257246	-0.619587	0.167789	-0.746354	-0.65836	0.324044	0.10632	0.050627	3.75893	1.65882	1.21866	1.40464	0.891434	0.883903	0.773354	0.68492	0.31029	2.64742	2.37272	1.947	1.40857	1.86769	2.26003	0.644573	0.793778	0.300084	TAC4	1855
ENSG00000261716.1	sense_overlapping	RP11-196G18.22	chr1	149816065	149820591	-0.256825	-0.19026	-0.589586	-0.031987	-0.506135	-0.369477	-0.347674	-0.477788	-0.127433	3.29436	2.19515	1.06155	1.37921	0.842485	0.503725	0.556178	0.542533	1.12344	3.90046	2.85596	1.60298	1.48533	1.25397	0.889271	0.742647	1.00938	1.30258	HIST2H2AA3	1587
ENSG00000272444.1	lincRNA	RP11-1017G21.6	chr14	102418753	102419400	-0.956692	0.887504	-0.39949	0.515324	-0.523342	-0.933543	-0.464792	-0.549236	-0.356693	0.313867	0.299926	0.24526	0.443265	0.362279	0.206991	0.255568	0.15242	0.166808	0.615472	0.191095	0.294918	0.36624	0.543424	0.554759	0.35854	0.324847	0.21742	DYNC1H1	11465
ENSG00000272142.1	lincRNA	RP11-428J1.5	chr6	5030206	5043683	-0.913179	0.617215	-0.0901271	0.0835186	-0.0328177	0.0197905	-0.635561	-0.141196	0.501772	0.102384	0.149404	0.166051	0.509759	0.660743	0.544983	0.592417	0.47231	0.459024	0.20396	0.116828	0.182975	0.525157	0.691768	0.728821	0.956143	0.640379	0.315405	RPP40	25909
ENSG00000258450.1	sense_intronic	RP11-649E7.7	chr14	50096009	50096608	0.794471	-0.707111	1.1058	-0.416392	0.582747	-0.52211	0.980043	-0.0811251	2.18011	1.36379	0.860128	0.882692	0.522895	1.17375	0.344482	0.690955	0.360783	0.393319	0.784387	1.68574	0.420494	0.849794	0.775694	0.802132	0.3528	0.471273	0.0893963	DNAAF2	0
ENSG00000225783.2	processed_transcript	MIAT	chr22	27042392	27072438	0.247993	0.404478	2.29149	3.33398	3.46064	3.33977	2.53277	2.27127	1.99857	0.329598	0.296215	0.823911	1.19356	1.18417	0.879908	0.903819	0.993749	3.23542	0.285228	0.273206	0.169887	0.145009	0.127269	0.133682	0.209935	0.333118	2.68597	CRYBA4	15756
ENSG00000269737.1	antisense	RP11-345P4.7	chr1	1603429	1604850	-0.272931	0.0325957	-0.076643	-0.338031	-0.0189301	-0.154188	0.024972	0.171821	-0.204509	5.14569	4.02482	3.50756	3.35801	4.00581	1.90905	2.03204	1.44126	1.42268	6.37753	4.66388	3.88565	5.22329	4.26716	3.00754	2.09438	1.63989	1.60634	SLC35E2B	0
ENSG00000259469.1	lincRNA	RP11-227D13.4	chr15	49021277	49022041	-3.53277	0.302454	0.951457	3.81202	3.27286	1.14066	0.450915	0.821349	0.260745	0	0.132707	0.0625947	0.0661249	0.233564	0.180255	0.480804	0.619927	0.554071	0.078084	0.128047	0.0266057	0	0.021497	0.1256	0.366071	0.468725	0.477542	CEP152	0
ENSG00000254760.1	antisense	CTD-2616J11.3	chr19	51917552	51918219	-3.53277		2.11668			0.0126907	0.273053	-0.653059	0.369392	0	0	0.0210357	0	0	0.0175286	0.23193	0.321818	0.504017	0.0890423	0	0	0	0	0.0199252	0.201017	0.618273	0.497369	SIGLEC10	0
ENSG00000263982.1	antisense	RP11-504I13.3	chr18	74084672	74090230	0.914173	1.03642	-0.452164	0.336069	1.33413	-0.603593	-0.0589076	-3.42461	0.186985	1.08513	1.29312	0.48205	0.362612	0.356632	0.12707	0.0834298	0	0.182627	0.576756	0.75227	0.649136	0.331853	0.142478	0.21781	0.0817752	0.0925237	0.17623	ZNF516	0
ENSG00000266601.1	antisense	RP11-6N17.3	chr17	46007048	46010472	0.511608	0.282666	-0.504859	0.152541	0.0340911	0.18292	-0.0385244	-0.992784	-0.703032	4.44126	3.49955	2.82758	3.1865	3.23662	2.10099	1.44291	0.646969	0.482478	3.09085	3.49405	3.95883	3.27278	3.2265	2.49104	1.54723	1.70989	0.807103	SP2	725
ENSG00000251417.1	lincRNA	RP11-1348G14.4	chr16	28814097	28829149	0.815402	-0.748367	0.18641	-0.355859	-0.290172	0.331054	0.145721	-0.607389	-0.521583	0.275683	0.240078	0.692798	0.254933	0.34692	0.217362	0.256846	0.13889	0.198637	0.155444	0.482319	0.617418	0.413966	0.451039	0.223734	0.240703	0.274803	0.277417	ATXN2L	5207
ENSG00000261215.1	processed_transcript	RP11-195F19.30	chr9	34661900	34666026	-0.374995	-0.823492	0.254217	0.521917	0.103993	1.11078	0.343996	0.993858	1.00856	0.704944	0.335128	0.184657	0.0811528	0.0497653	0.0411144	0.0609306	0.0771429	0.170135	0.930577	0.714851	0.146455	0.0633222	0.0482364	0.0252417	0.0500674	0.0438835	0.107221	CCL27,RP11-195F19.5	0
ENSG00000241886.1	processed_transcript	RP11-242C19.2	chrX	30716324	30740049	3.5238	0.885398	0.132695	-0.287418	-0.152909	0.416206	0.868995	0.313907	0.242175	0.0863278	0.157715	0.373674	0.250914	0.415578	0.491698	0.827119	0.649658	1.45748	0	0.0896525	0.32276	0.361879	0.455356	0.531091	0.439115	0.686211	1.29215	GK	0
ENSG00000260447.1	antisense	RP11-304L19.2	chr16	2169208	2170249	-0.920597	-1.60054	0.474054	-1.02966	0.271702	-1.24342	-0.0878337	-0.899681	0.538434	0.374014	0.0886612	0.301042	0.203547	0.455933	0.213333	0.275306	0.128972	0.212877	0.740778	0.344287	0.209851	0.470585	0.412157	0.738875	0.311289	0.307561	0.143572	PKD1	0
ENSG00000267503.1	antisense	RP11-53B2.4	chr18	13561398	13565034	0.943548	0.245662	-0.0912593	0.314476	-0.121213	0.30769	1.08291	1.17532	-1.30891	0.610853	0.358598	0.41962	0.549208	0.255332	0.153521	0.118465	0.0640418	0.0535464	0.302071	0.356863	0.44032	0.534751	0.283916	0.136673	0.0611166	0.037425	0.134606	LDLRAD4	0
ENSG00000232729.3	processed_transcript	AC083884.8	chr7	74103273	74143339	0.555861	0.291626	0.783455	-0.404369	1.18516	-0.114697	0.871762	0.718261	0.92945	0.256301	0.162554	0.750613	0.204887	0.347433	0.17277	0.171759	0.15953	0.108743	0.168539	0.162368	0.443906	0.317991	0.154646	0.236452	0.0977345	0.113264	0.0549545	GTF2I	0
ENSG00000237998.3	antisense	RP11-432J9.5	chr10	72625245	72626128	-0.842042	-0.671206	-0.698041	0.134555	0.978993	1.63458	0.655542	-0.529362	-0.89308	0.316353	0.218312	0.321901	0.29956	0.319364	0.239469	0.180423	0.0849332	0.0802893	0.592481	0.434571	0.534753	0.347798	0.169964	0.100496	0.10905	0.145449	0.145451	SGPL1	0
ENSG00000105663.10	processed_transcript	KMT2B	chr19	36208921	36229779	-0.281418	-0.171479	-0.188415	-0.291934	-0.124708	-0.237979	-0.128068	-0.484708	0.0242335	0.396003	0.342157	0.544358	0.313577	0.296589	0.166774	0.144613	0.0906199	0.125325	0.492931	0.460281	0.62879	0.445538	0.333357	0.264742	0.166229	0.165718	0.125181	WBP7	0
ENSG00000271359.1	lincRNA	RP11-84C13.1	chr4	90032651	90033519	0.514181	0.567598	-0.776043	0.227547	-0.149879	0.193947	-0.286151	0.458629	0.398057	1.99518	1.71857	1.4817	2.07811	2.10943	2.0365	3.36741	4.30217	3.87653	1.43978	1.38926	2.46658	2.16592	2.39372	2.49241	4.29035	4.05701	3.00811	FAM13A	102
ENSG00000259327.1	lincRNA	CTD-2184D3.6	chr15	52408771	52414328	-0.61743	-0.186606	0.336115	0.106834	-0.592928	-0.907891	0.486076	0.040019	-2.30132	0.697414	0.672899	0.348023	0.0932691	0.105714	0.0428535	0.107288	0.0264202	0.0275363	1.08756	0.902975	0.286837	0.11328	0.165347	0.0946575	0.0800489	0.0303555	0.133339	GNB5	0
ENSG00000267838.1	lincRNA	AC008746.12	chr19	54949847	54950362	-0.873534	0.278527	0.24231	-0.800631	-0.18082	-0.165706	-0.137448	-0.267066	0.42591	0.498392	0.7893	1.42983	0.76484	1.04396	0.959496	0.807818	0.363922	0.875949	0.960275	0.774692	1.32211	2.04863	1.34493	1.49957	0.931642	0.554377	0.627181	TTYH1	1767
ENSG00000258323.1	antisense	RP1-267L14.3	chr12	112501713	112503559	0.717212	-0.938584	0.346918	0.491309	0.621217	-0.82586	0.734732	-0.411132	0.197633	1.1879	0.356582	0.4878	0.455467	0.388843	0.131884	0.189145	0.210918	0.289243	0.714443	0.783971	0.389961	0.397441	0.25692	0.351749	0.105548	0.337363	0.211947	NAA25	0
ENSG00000227155.2	antisense	RP11-165F24.3	chr9	454304	492112	-0.26478	-0.324594	-0.324045	0.251484	-0.246788	-0.626916	0.0217729	-0.517723	-0.171565	1.01932	0.373886	0.195281	0.221962	0.140386	0.0786837	0.0962457	0.0813623	0.1316	1.25233	0.541174	0.260434	0.190073	0.177324	0.168909	0.101958	0.157455	0.157676	DOCK8,KANK1	0
ENSG00000266469.1	antisense	CTB-131K11.1	chr17	37558046	37562486	0.189696	0.248901	-0.0544476	0.222173	0.0547956	0.374915	0.0108299	0.200797	-0.0139698	26.1521	27.0176	32.043	25.9843	28.5372	26.2946	24.2229	23.0131	22.0181	23.3335	27.1416	33.5661	26.8768	28.1054	27.7566	25.1655	24.8979	21.9531	FBXL20,MED1	0
ENSG00000230914.2	lincRNA	AC004840.8	chr7	2423756	2428232	1.84693	-0.235199	0.559532	0.208238	0.293435	-0.403227	2.91809	0.445241	-0.606956	0.211386	0.213438	1.15925	0.352707	0.351914	0.275964	0.188381	0.239624	0.0560584	0.0588565	0.312404	0.798651	0.366951	0.27746	0.428794	0.0178124	0.208921	0.0984165	EIF3B	3376
ENSG00000246477.2	antisense	AF131216.6	chr8	11173374	11182938	-0.294084	-0.377763	-0.102585	0.938978	0.26795	-0.146802	0.621102	-0.249693	-0.0811976	0.871761	0.510963	0.335478	0.630239	0.295564	0.165499	0.167156	0.0953757	0.126837	1.08498	0.788868	0.353954	0.277506	0.251509	0.245037	0.114006	0.1454	0.132145	MTMR9	0
ENSG00000272172.1	antisense	RP13-582O9.7	chr8	144372569	144372791	1.84013	-0.33897	-0.508694	0.161671	0.18731	1.09078	-0.423541	-0.645521	0.110974	0.572669	0.39909	0.753528	0.315981	0.64978	0.863487	0.655012	0.30095	0.694503	0.158257	0.616391	1.06669	0.368096	0.572081	0.514887	0.887146	0.615127	0.51843	ZNF696	0
ENSG00000233175.2	antisense	CTD-2020K17.3	chr17	43315395	43319101	-0.235884	-0.481384	-0.225504	-0.494311	-0.184241	-0.538063	-0.18754	-0.11739	0.142617	3.89225	2.63749	3.40941	1.56866	1.37319	0.717264	0.746474	0.487959	0.70712	4.66032	4.38751	4.10594	2.62877	1.5804	1.53029	0.991293	0.716917	0.627973	FMNL1	0
ENSG00000236859.2	antisense	AC018737.1	chr2	122407226	122485784	0.401554	0.140428	0.0186002	-0.247034	-0.324794	0.136926	-0.322236	-0.215065	-0.394391	0.36836	0.354687	0.509739	0.568753	0.644964	0.595195	0.572602	0.659611	0.67109	0.282758	0.384031	0.506887	0.777713	0.821993	0.740413	0.747994	0.955933	0.866964	MKI67IP	0
ENSG00000227354.2	antisense	RBM26-AS1	chr13	79980444	79998463	0.342381	0.434828	0.343022	-0.17893	-0.10384	0.187916	-0.0196083	0.267934	-0.174573	0.611635	0.540932	0.870371	0.582829	0.595481	0.419617	0.677783	0.636026	0.414089	0.489922	0.465946	0.698931	0.80647	0.654623	0.501991	0.707753	0.668729	0.458881	RBM26	0
ENSG00000227195.3	processed_transcript	MIR663A	chr20	26167556	26232162	-0.188282	0.115019	0.104694	0.0446755	-0.0261909	0.29308	-0.139394	0.475081	1.12273	1.42004	1.3046	1.25322	1.08704	0.87188	0.848638	0.867303	1.19178	2.22221	1.61903	1.41472	1.26919	1.1559	0.897975	0.924797	1.03623	1.11968	1.0247	FAM182B	318695
ENSG00000226310.1	antisense	RP3-323P24.3	chrX	57148095	57153676	0.780317	0.323306	-1.39744	-0.477655	-1.17488	-0.811242	0.118131	-0.0716804	0.432149	0.833068	0.468885	0.108827	0.105801	0.0510701	0.105204	0.100647	0.116887	0.205171	0.486958	0.459538	0.332157	0.176806	0.119794	0.259978	0.0945637	0.170797	0.206209	SPIN2B	115
ENSG00000245149.3	lincRNA	RP11-383J24.5	chr8	125474726	125486817	-0.301806	-0.396153	-0.193618	-0.135776	-0.257012	-0.327567	0.0180471	-0.12679	0.152038	0.598796	0.574994	0.635408	0.401936	0.342089	0.213696	0.212456	0.241154	0.320629	0.734672	0.856825	0.73072	0.531027	0.428787	0.348821	0.219238	0.314883	0.284196	RNF139	162
ENSG00000259212.1	antisense	CTD-3065B20.2	chr15	91139072	91139679	0.392542	0.108362	0.792479	-0.301138	0.00335359	0.193518	0.851773	-0.764941	-0.256148	5.26734	3.67088	6.24948	1.56925	1.65088	0.862389	1.16246	0.346773	0.951007	4.07405	4.14699	3.66933	2.30738	1.86461	0.913997	0.732938	0.780889	1.1463	CRTC3	0
ENSG00000231789.2	antisense	RP11-558F24.4	chr1	9732484	9747613	0.651025	0.696834	0.329206	-0.367683	0.16676	-0.749983	1.18155	1.35869	1.00434	0.840374	0.673685	0.524522	0.300714	0.411317	0.308065	0.876573	1.85674	1.45844	0.541308	0.487913	0.435211	0.468656	0.378074	0.736111	0.425434	0.881944	0.687485	PIK3CD	0
ENSG00000236772.1	antisense	RP5-1184F4.5	chr20	31037558	31041410	0.62837	0.854456	-0.51108	-0.956757	-0.00705643	-0.512382	-0.592288	-0.0375928	-0.583739	0.892636	0.804575	0.799258	0.507953	0.577261	0.332767	0.240273	0.204653	0.215226	0.568659	0.508554	1.18224	1.31283	0.622084	0.640918	0.386779	0.258487	0.302766	C20orf112	0
ENSG00000241490.1	antisense	RP11-553L6.2	chr3	113933160	113955051	1.08988	0.107329	0.192474	0.607893	-0.0942332	-0.559523	0.432491	0.37292	1.28628	0.074539	0.0619802	0.0716977	0.0660639	0.0326209	0.0144233	0.0360086	0.117678	0.76247	0.0339979	0.0740313	0.0649839	0.0543223	0.0350286	0.027631	0.0295154	0.113247	0.276438	ZNF80	0
ENSG00000259081.1	antisense	RP11-488C13.6	chr14	77240627	77247861	-0.507605	0.0822491	-0.1519	0.483204	-0.0832128	0.183116	2.06093	1.28666	2.75936	0.923909	1.09532	0.818742	0.57485	0.431835	0.306337	0.596184	0.440305	0.856188	1.32488	1.22138	0.906866	0.488058	0.514012	0.383663	0.152344	0.252726	0.128924	VASH1	0
ENSG00000272211.1	antisense	RP11-347P5.1	chr2	197015987	197019605	0.408324	0.0530023	0.332446	-0.0444432	0.306347	-0.564761	0.682515	-0.00921096	-0.104555	7.21731	6.05792	4.36643	2.22715	2.31776	0.872811	1.11952	0.998282	1.2238	5.21267	6.98732	3.53106	2.99075	2.00594	1.5066	0.731749	1.29662	1.39232	STK17B	0
ENSG00000232593.2	lincRNA	RP11-258C19.5	chrX	53123327	53196196	0.380073	0.179985	0.338681	0.166852	0.876337	-0.234055	0.189907	-0.0156364	0.395041	0.736237	0.461039	0.441935	0.222105	0.398809	0.280859	0.369114	0.383636	0.832969	0.577337	0.489694	0.362421	0.246872	0.227384	0.439298	0.331057	0.486978	0.613846	TSPYL2	5605
ENSG00000224739.2	lincRNA	AC016735.1	chr2	43228495	43233200	1.33613	-0.381105	-1.53745	-0.184702	-2.31832	2.26795			2.61794	0.900566	0.311446	0.175931	0.0955947	0	0.0495779	0	0	0.0694045	0.392932	0.445806	0.536771	0.122974	0.0533994	0	0	0	0	THADA	160600
ENSG00000266896.1	sense_intronic	RP1-266L20.9	chr6	170170509	170172138	-0.336019	0.00064529	-0.393379	-0.124496	-0.100122	0.1367	-0.19001	0.266724	-0.487494	2.16782	1.63764	0.461248	0.807629	0.882411	0.494927	0.627875	0.397246	0.36638	2.76952	1.89395	0.62374	0.991152	0.981505	0.600838	0.757016	0.439595	0.515445	C6orf70	0
ENSG00000235806.1	lincRNA	RP4-646N3.1	chrX	38629584	38658911	1.32191	0.0259531	0.221763	-0.800671	-0.290964	-0.141323	-1.03026	-0.740777	0.343504	0.185406	0.00998178	0.2619	0.433632	0.448084	0.290001	0.277674	0.163196	0.125756	0.071564	0.0114067	0.237785	0.784541	0.557876	0.44661	0.589849	0.342726	0.0883499	MID1IP1	1774
ENSG00000259797.1	sense_intronic	RP11-96D1.3	chr16	68350704	68352939	0.656103	0.431939	-0.0178351	0.47306	0.997582	0.33753	0.849766	-0.412399	-0.553903	1.8569	0.808921	0.469161	0.562454	0.358475	0.317095	0.414266	0.201557	0.164954	1.252	0.709609	0.484484	0.493955	0.178978	0.356202	0.244894	0.352532	0.27252	PRMT7	0
ENSG00000237886.1	antisense	RP11-611D20.2	chr9	139440664	139444345	-0.352151	0.278504	1.14589	1.35389	0.306063	0.499852	0.751411	0.315056	1.78793	2.1189	1.43102	0.885103	0.904363	0.543976	0.323751	0.577306	0.270151	0.648533	2.76098	1.37606	0.378976	0.344548	0.441666	0.306351	0.356635	0.278142	0.188673	NOTCH1	350
ENSG00000272509.1	antisense	RP11-347C18.5	chr8	95896837	95897298	-0.46734	-0.110957	-0.206528	-0.184825	-0.607172	-0.497376	0.112107	0.0145848	-1.397	2.57652	1.83082	0.883081	0.616763	0.468088	0.347681	0.86239	0.43571	0.24209	3.64976	2.24366	1.00257	0.780657	0.729267	0.700658	0.830832	0.586261	0.56933	CCNE2	0
ENSG00000260955.2	lincRNA	RP11-30L15.6	chr8	54955549	54958189	2.27689	-0.188027	0.031393	-0.279243	0.210112	0.626705	0.219693	-0.0720607	0.416397	0.192956	0.218625	0.396064	0.598438	0.957281	0.662152	0.748072	0.53047	0.565797	0.0344508	0.308718	0.377226	0.873664	0.868699	0.637649	0.659078	0.72091	0.385864	LYPLA1	749
ENSG00000254197.1	lincRNA	RP11-10J21.5	chr8	142288327	142302961	1.44756	-0.150068	1.2184	0.179743	2.17124	1.39795	1.33726	-2.03954	-2.01101	0.592146	0.4029	0.505023	0.0774687	0.350955	0.0947996	0.113424	0	0	0.196021	0.579872	0.204785	0.08158	0.0764935	0.0362421	0.0400794	0.0424235	0.040204	SLC45A4	0
ENSG00000265500.1	processed_transcript	SENP3-EIF4A1	chr17	7466604	7482033	-0.421802	-0.0591653	0.175074	0.0531095	0.308006	0.230561	-0.101952	0.14969	0.768633	0.576305	0.477445	0.629444	0.291652	0.32615	0.248216	0.245678	0.215556	0.236622	0.812446	0.58419	0.567694	0.314371	0.271427	0.284188	0.26658	0.246406	0.139117	SENP3,EIF4A1	0
ENSG00000230415.1	lincRNA	RP5-902P8.10	chr1	1210603	1215800	-0.385057	0.0625708	0.0865999	0.0374737	-0.201507	-0.261504	0.514865	0.531525	0.62793	3.00198	2.96801	1.61364	1.09516	1.31384	0.819498	1.81907	0.876593	1.10107	3.91932	3.42987	1.53053	1.34373	1.64491	1.32803	1.33862	0.829233	0.745857	SCNN1D	16
ENSG00000267183.1	lincRNA	AC010525.6	chr19	56207251	56209196	0.405882	-0.0547822	0.333312	-0.391726	0.274331	-0.432452	0.32751	0.400527	-0.598739	4.14152	3.23322	5.02601	1.8871	2.64531	1.5955	1.63227	1.33581	0.551154	3.1874	4.11114	4.04885	3.05567	2.244	2.88321	1.33199	1.3302	0.832724	EPN1	0
ENSG00000265010.1	sense_intronic	RP11-661C3.2	chr17	71239232	71240845	2.26252	-0.545807	-1.06345	0.722005	-0.158156	0.309049	-0.627203	-0.669701	-1.22184	0.260802	0.377358	0.404731	0.514186	0.42457	0.502	0.332693	0.2152	0.144129	0.0447895	0.710144	0.847295	0.438897	0.481401	0.556261	0.516869	0.451559	0.351071	C17orf80	0
ENSG00000267136.1	antisense	RP11-53B2.3	chr18	13514519	13522887	0.556177	-0.124896	0.0406698	-0.579275	0.782531	-0.451674	1.14656	0.110816	0.460583	1.27893	0.726354	2.15029	0.800519	0.608819	0.163101	0.221505	0.188411	0.199784	0.810595	0.927393	2.18505	1.4901	0.361203	0.285602	0.0981149	0.206445	0.138325	LDLRAD4	0
ENSG00000270018.1	lincRNA	RP3-462E2.5	chr12	112335140	112335710	-0.319283	0.0812192	0.257519	0.294939	-0.335821	-0.163114	0.0723719	0.138805	-0.294517	5.55924	4.18491	3.70177	5.25688	4.87404	3.37421	2.64173	1.41903	0.997629	7.00826	4.69292	3.15885	5.19215	6.2405	5.09407	2.65599	1.65618	1.14496	MAPKAPK5	797
ENSG00000230454.1	lincRNA	U73166.2	chr3	50297735	50300790	0.522031	0.33312	-0.358184	-0.499973	1.00397	-0.360014	0.0918323	-0.0748535	0.517294	0.400542	0.435143	0.361605	0.0722601	0.115867	0.066761	0.113819	0.0554935	0.12073	0.267443	0.41692	0.441267	0.138608	0.0605322	0.103809	0.113877	0.0724344	0.0839912	GNAI2	948
ENSG00000177853.10	processed_transcript	ZNF518A	chr10	97889472	97965044	0.17755	0.288891	-0.0392801	0.223497	0.0199909	0.219587	0.109657	0.151019	0.00195117	1.14562	1.06357	0.957124	1.05792	1.35279	1.44655	1.52557	1.27104	1.50897	1.02614	1.033	0.975974	1.11522	1.36644	1.70215	1.47958	1.43446	1.47267	BLNK	0
ENSG00000271732.1	lincRNA	RP5-1182A14.5	chr1	16943886	16944224	1.42002	0.433357	-0.293636	0.453301	0.231749	0.462028	0.764504	-4.25913	0.65536	0.572093	0.543198	0.30969	0.519499	0.406199	0.211784	0.195975	0	0.167518	0.163904	0.469987	0.35437	0.469409	0.353121	0.23687	0.127642	0.155161	0.104642	NBPF1	3829
ENSG00000233730.1	lincRNA	RP4-666F24.3	chr1	115642293	115645279	1.03069	0.378156	-0.212134	0.86569	0.0378279		-2.1826		2.2004	0.620888	0.642057	0.100783	0.0492829	0.0502617	0	0	0	0.0254232	0.322841	0.585976	0.126969	0.0353543	0.0604504	0	0.0289033	0	0	TSPAN2	10172
ENSG00000227908.3	antisense	CTD-2031P19.3	chr5	55290995	55299477	0.478585	0.208319	-0.0505814	-0.300647	-1.19893	-0.680029	-0.63698	-0.101018	-0.0303605	0.632862	0.46476	0.283393	0.168186	0.0952164	0.0461111	0.0190932	0.0504584	0.0782795	0.460091	0.485574	0.282623	0.255142	0.213965	0.109035	0.0297334	0.0665412	0.0783197	IL6ST	174
ENSG00000254501.1	antisense	AP003068.9	chr11	64878186	64879167	-0.853398	0.50225	-0.441241	0.385556	-0.35361	0.28669	-0.304326	0.682878	-1.34121	0.473344	0.550908	0.617504	1.02653	0.401768	0.296327	0.274757	0.411886	0.0882774	0.853519	0.480226	0.85277	0.968549	0.556674	0.346972	0.377485	0.327885	0.230772	VPS51	0
ENSG00000196960.3	antisense	RP11-192P3.5	chr10	31650356	31688682	0.4092	-0.492837	-0.170985	0.535323	0.512125	-0.475573	2.09155	-1.05085	0.508605	1.24096	0.657558	0.290194	0.17094	0.0968506	0.0626226	0.0605205	0.0236851	0.0548944	0.923342	1.09847	0.320415	0.138666	0.0722489	0.117508	0.0134871	0.0599089	0.0419943	ZEB1	0
ENSG00000250616.2	antisense	RP11-455F5.3	chr16	30107751	30115437	-1.1106	0.30805	-0.282808	-0.874685	-0.540344	0.452157	0.374623	-0.0497782	0.884479	0.0780384	0.213828	0.254865	0.121104	0.132187	0.314161	0.638551	0.293751	0.760027	0.169937	0.202097	0.290595	0.293827	0.195318	0.319933	0.516697	0.386272	0.406404	YPEL3	0
ENSG00000250397.2	antisense	RP11-1391J7.1	chr11	856880	859795	-0.326191	-0.126043	-0.188158	1.24663	0.163122	0.140675	0.541997	-0.115209	0.853018	2.32906	1.79084	0.442511	0.585345	0.183967	0.277704	0.382533	0.235642	0.483771	3.07582	2.30067	0.512291	0.147634	0.158946	0.322099	0.277463	0.340762	0.246253	TSPAN4	0
ENSG00000261351.1	antisense	CTD-3185P2.1	chr15	66782086	66784447	0.536492	0.425308	0.109766	0.0743238	-0.0693921	0.0166052	-0.0872127	0.246292	-0.121173	1.16176	0.948173	0.970782	0.872432	0.910017	0.831344	0.737648	0.681664	0.499822	0.801902	0.840454	0.88434	0.979013	0.994042	1.13199	0.825158	0.732343	0.51419	MAP2K1,SNAPC5	0
ENSG00000255026.1	antisense	RP11-326C3.2	chr11	287305	288987	-0.241316	-0.169778	-0.251154	-0.370575	-0.413749	-0.323567	-0.374168	-0.965303	-1.11777	332.171	280.922	285.639	201.303	162.059	33.7796	27.1966	6.24899	12.0166	408.006	362.021	350.043	312.868	218.147	56.2371	38.3546	16.5824	25.6589	ATHL1	148
ENSG00000270140.1	sense_intronic	RP5-1021I20.6	chr14	74371970	74372339	0.797359	1.57103	-0.551504	1.53722	-0.0514492	-1.59678	0.810764	1.24275	0.463646	1.43481	0.87388	0.379874	0.3439	0.225115	0.085304	0.114559	0.215672	0.344659	0.816984	0.363001	0.555233	0.139819	0.244379	0.314233	0.0766055	0.100271	0.230404	RP5-1021I20.4,ZNF410	0
ENSG00000268912.1	lincRNA	CTD-2619J13.17	chr19	58939999	58942515	-0.614494	-0.526348	0.198685	-0.124397	-0.03855	0.616728	0.101388	0.0397705	0.130654	0.23184	0.181187	0.716483	1.25284	1.4807	1.33302	1.18008	0.678471	0.76242	0.349914	0.306764	0.630887	1.46772	1.54827	1.19512	1.14198	0.82889	0.67451	ZNF132	1666
ENSG00000265656.1	antisense	RP11-13N13.6	chr18	19253589	19262522	0.96219	0.785075	0.919454	-0.951563	-0.15187	-0.958465	0.465216	-0.22348	0.727493	0.814252	1.38344	0.674802	0.101037	0.229274	0.140007	0.297542	0.228217	1.05722	0.447745	0.97601	0.355933	0.244846	0.269937	0.355169	0.222376	0.31181	0.596522	ABHD3	0
ENSG00000269938.1	sense_intronic	RP11-214K3.20	chr12	124452570	124453126	0.730227	0.495892	0.295002	0.175696	1.46228	-0.279385	1.23403	0.767232	0.452997	1.07004	1.11681	2.19465	0.416873	0.679634	0.355105	0.375364	0.285457	0.379004	0.698753	0.946287	1.78288	0.462768	0.249172	0.550377	0.176207	0.201772	0.272053	CCDC92	0
ENSG00000269984.1	antisense	RP11-362K14.5	chr3	169494980	169498122	0.456737	-0.406755	0.00916064	-0.649949	0.00586587	-0.0462422	-0.0120589	-0.303559	0.178324	0.618384	0.647586	0.482592	0.393354	0.71269	0.430852	0.355242	0.307415	0.272862	0.446225	1.02751	0.492164	0.735396	0.728951	0.608149	0.371562	0.451413	0.23001	MYNN	0
ENSG00000271843.1	lincRNA	RP11-245J9.5	chr3	63993758	63994368	-0.309288	-0.210542	-0.402893	0.494905	-0.257402	-0.0441358	-0.202391	-0.238359	-0.893549	5.79321	3.23266	1.63302	1.19107	1.00935	0.775841	0.925958	0.507329	0.366881	7.16601	4.42005	2.21016	1.09826	1.2815	1.08843	1.07124	0.733405	0.67045	PSMD6	1857
ENSG00000215908.5	lincRNA	CROCCP2	chr1	16944751	16971178	-0.213625	-0.0717717	-0.173464	0.0306156	-0.203201	0.00111456	-0.190102	-0.221219	-0.125268	10.7676	8.74518	6.94726	7.74963	7.49044	5.67995	4.28672	2.97934	3.5953	12.8382	10.7428	7.85851	9.10688	8.90578	7.67566	5.20678	4.42355	3.86212	NBPF1	4694
ENSG00000234635.3	lincRNA	LINC00849	chr10	70237756	70240521	0.239952	0.264297	-0.0975624	0.292431	-0.0847246	0.480251	-0.149333	0.503308	0.391324	5.93099	6.28186	3.5238	2.19747	1.99809	1.84755	1.16059	0.925472	0.819318	5.10708	6.24384	3.76177	2.02042	2.14948	1.76866	1.33124	0.826828	0.60888	SLC25A16	2000
ENSG00000235280.2	antisense	MCF2L-AS1	chr13	113621798	113623138	0.471553	0.943548	0.257918	-0.201614	-0.0171102	0.0641555	-0.27169	-0.0654254	0.925484	2.0893	1.55223	1.37727	0.997778	1.39266	1.45404	2.03639	1.3368	1.7064	1.53027	0.980162	1.16702	1.41927	1.46218	1.97078	2.5556	1.81783	0.881195	MCF2L	0
ENSG00000231851.1	antisense	AC104655.2	chr2	105713510	105719402	-0.65808	-0.929704	0.800987	0.654721	0.158245	0.660147	0.370171	-0.137611	-0.970661	0.464167	0.171519	0.309315	0.20146	0.223692	0.174706	0.180242	0.122678	0.0481463	0.767455	0.41195	0.176515	0.151133	0.201445	0.160569	0.149387	0.17395	0.093399	MRPS9	0
ENSG00000261118.1	antisense	RP11-104N10.1	chr16	89558425	89570868	0.568238	-0.221558	-0.14566	-0.502464	-0.267473	-0.109763	-0.343977	0.480823	0.480408	0.783043	0.874828	1.18792	0.462677	0.520037	0.328452	0.269753	0.46343	0.389496	0.517672	1.19174	1.42767	0.866079	0.69457	0.470404	0.375137	0.424988	0.290727	SPG7	0
ENSG00000254484.1	sense_intronic	CTA-797E19.1	chr11	70166034	70167521	-0.595641	0.185464	0.258838	2.5636	0.00504678	-1.36655	1.71112	-2.22071	-0.0742532	1.45051	1.62852	1.08382	0.380054	0.0748177	0.0613501	0.102414	0	0.0237137	2.25818	1.73281	0.830295	0.067362	0.0683063	0.2142	0.0257008	0.0321182	0.0237445	PPFIA1	0
ENSG00000257568.1	antisense	RP11-863H1.1	chr12	62876129	62878712	0.831464	-0.306576	0.729676	0.991703	0.263502	0.517522	1.22558	1.68959	-0.943411	0.550628	0.170566	0.251503	0.181666	0.0434198	0.0871422	0.0373021	0.0807306	0.0418273	0.295736	0.263957	0.147252	0.103323	0.0389973	0.0646062	0.0167065	0.0310023	0.0829065	MON2	0
ENSG00000237594.1	lincRNA	AP000251.2	chr21	32931537	32932800	1.31895	0.572973	2.04668	0.735963	-0.385957	-0.344863	-0.477562	-0.721289	-0.499571	0.234338	0.149957	0.269541	0.212631	0.301468	0.15546	0.885745	1.16249	1.52678	0.0933777	0.125731	0.0671336	0.155108	0.390975	0.300316	1.29013	2.29912	2.02529	TIAM1	0
ENSG00000266289.1	lincRNA	RP11-1C8.6	chr8	104395306	104396082	1.77448	-0.141436	0.57724	0.0410644	-0.0884904	0.167621	-0.387125	0.0152317	-1.33444	0.159416	0.359426	0.412373	0.337067	0.3927	0.342663	0.254997	0.158376	0.0256695	0.037813	0.502265	0.272197	0.406642	0.435538	0.429436	0.3365	0.18169	0.0929134	CTHRC1	81
ENSG00000259762.1	antisense	RP11-158M2.4	chr15	86293567	86296132	0.938033	0.544461	-0.165181	-1.0775	0.742114	0.0614984	0.327201	0.552258	1.09076	0.732469	0.705163	1.36472	0.538594	0.792841	0.422591	0.316977	0.315765	0.303487	0.375492	0.595163	1.50402	1.37856	0.489973	0.590919	0.270489	0.276739	0.143776	AKAP13	981
ENSG00000228318.1	antisense	AP001610.5	chr21	42813321	42814669	0.814945	1.69924	2.38591	-1.29001	0.825492	3.10055	4.24312	-1.34851	1.22317	0.863204	1.28801	0.618269	0.0621899	0.0400009	0.0419574	0.0890357	0.0599128	0.34444	0.513395	0.501189	0.106357	0.191895	0.0225958	0	0	0.188923	0.143916	MX1	0
ENSG00000261474.1	lincRNA	RP11-452L6.1	chr16	31460856	31464814	-0.504404	-0.114766	0.0149476	-0.163043	0.042862	0.252587	-0.148921	-0.179123	-0.0629423	2.04209	1.56393	3.03365	3.89941	4.55492	3.45802	3.83891	1.96963	3.09743	3.01168	1.96901	3.04186	5.57508	4.62266	3.89964	4.43634	2.8399	3.16696	ARMC5	4587
ENSG00000255478.1	antisense	RP11-867O8.5	chr11	65134909	65142770	-1.01414	-0.10107	-1.1718	0.131297	0.130214	3.73984	-0.804572	-1.89093	-0.993474	0.2722	0.438923	0.0612078	0.121583	0.141636	0.0429677	0.0233281	0.0188231	0.0578989	0.563848	0.544357	0.145954	0.120658	0.131801	0	0.041365	0.112495	0.102186	SLC25A45	0
ENSG00000266541.1	antisense	RP11-881L2.1	chr18	9587384	9590180	-1.04896	-0.493466	1.33541	0.672539	0.240459	-0.833971	0.00759731	0.732844	-0.0742532	0.270584	0.243196	0.154883	0.0651399	0.0417546	0.0218068	0.0187511	0.0640309	0.0187213	0.581409	0.383724	0.0552777	0.0522707	0.0316844	0.0492373	0.0233298	0.0497557	0.0187457	PPP4R1	0
ENSG00000237436.1	antisense	RP11-312B8.1	chr1	6843952	6844903	1.15792	1.26394	-0.354445	-0.598428	0.370186	-1.29143	1.42111	-0.548563	0.13558	0.581323	0.634446	0.239413	0.289086	0.436635	0.153952	0.242687	0.223397	0.168668	0.279256	0.307207	0.331132	0.563755	0.384471	0.518432	0.0841939	0.40301	0.157669	CAMTA1	481
ENSG00000269971.1	sense_intronic	RP3-426I6.5	chr1	28100369	28100552	0.95252	0.821734	1.68686	-1.74753	0.0831093	1.05138	1.19268	0.278873	1.19183	1.92645	2.20804	1.57783	0.256814	0.454651	0.277708	0.315381	0.43488	1.10631	1.11025	1.73924	0.475443	1.11904	0.411998	0.174104	0.112318	0.413814	0.412083	STX12	0
ENSG00000261355.1	sense_overlapping	RP11-698N11.4	chr11	35835882	35839557	-0.226643	-0.207548	-0.199449	0.484903	-0.0364916	-0.268616	-0.0847364	-0.0716905	0.114931	4.75038	2.30496	1.63021	2.64971	1.78815	1.01903	0.78507	0.323236	0.372176	5.72903	3.06589	1.91908	1.84662	1.90388	1.63976	0.879326	0.452868	0.331447	TRIM44	6107
ENSG00000268649.2	lincRNA	MIR296	chr20	57392187	57392780	-2.2048	0.314621	0.677312	-0.903693	0.47383	-0.936896	-1.31594	-0.238082	-0.897924	0.0223272	0.236461	0.417906	0.110771	0.504212	0.156419	0.130336	0.362153	0.209012	0.139654	0.217806	0.270387	0.269588	0.390704	0.430923	0.357249	0.54491	0.419343	GNAS	21993
ENSG00000260336.1	sense_overlapping	RP11-395B7.7	chr7	100737328	100741248	-0.15691	0.100748	0.291242	0.0553324	-0.0696257	-0.208213	-0.322008	-0.220056	-0.0745221	9.88745	8.9829	12.0482	8.74256	10.1577	5.86022	7.11501	6.28234	13.1139	11.1153	10.1293	10.0524	10.4904	10.7837	9.15185	9.31276	9.48654	13.2999	TRIM56	2311
ENSG00000242861.1	antisense	RP11-285F7.2	chr1	226028584	226034223	-0.192333	0.0718758	-0.423518	-0.206122	-0.725805	-0.554577	-1.3926	-0.278223	-0.955281	44.9085	36.6249	15.8872	11.265	7.85391	1.9056	1.22345	1.41098	2.17495	52.0601	42.0819	19.9765	14.0502	14.2748	3.24931	3.80607	2.51015	3.92753	EPHX1,TMEM63A	0
ENSG00000255896.3	processed_transcript	U47924.19	chr12	7080084	7105520	0.716076	0.120399	0.367489	-0.532995	0.0596128	-0.288088	0.118134	-0.0805858	-0.15418	0.291663	0.278048	0.969074	0.563886	0.818742	0.399119	0.56645	0.420795	0.472272	0.182304	0.300924	0.838893	0.922134	0.800848	0.70424	0.53769	0.562248	0.514908	LPCAT3,C1S	0
ENSG00000228201.1	antisense	AL022341.3	chr16	698473	699200	1.03985	1.36859	-0.222373	-0.054385	-0.0160245	-0.0353526	-0.125162	0.232508	0.089333	0.745147	0.383154	1.22194	2.70299	3.28754	1.83518	1.1451	1.19065	0.928232	0.369151	0.163483	1.44605	3.43396	3.52148	2.54835	1.28229	1.17562	0.926262	FAM195A	0
ENSG00000240005.1	antisense	RP11-293A21.1	chr4	26861428	26862221	-0.451	0.200312	0.680803	0.54296	0.412399	0.716893	0.603773	0.096314	-0.434799	1.21492	1.11554	0.496604	0.222729	0.157603	0.086697	0.0850764	0.14184	0.109443	1.65389	1.07789	0.277691	0.158088	0.115579	0.0661263	0.063014	0.137924	0.150828	STIM2	0
ENSG00000267100.1	lincRNA	ILF3-AS1	chr19	10762538	10764520	-0.213357	-0.110742	0.12165	0.333188	-0.222152	0.0483573	-0.410368	-0.165481	-0.397099	7.79865	5.59867	5.38186	7.69514	5.61436	6.17173	7.69054	5.78937	3.274	9.22311	7.20051	4.87703	6.73627	6.86889	8.23723	10.6793	8.02761	4.13605	ILF3	417
ENSG00000224356.2	sense_intronic	RP11-151A6.4	chr13	101187995	101232371	-0.399717	0.0771863	-0.450485	2.05312	-0.116779	0.775828	-0.19737	-0.81499	0.354145	0.644897	0.566999	0.169062	0.235386	0.071237	0.0482747	0.0316682	0.0142204	0.0339801	0.866424	0.63754	0.231862	0.0580989	0.0773816	0.0356687	0.041373	0.0326097	0.0243014	GGACT	0
ENSG00000223745.3	processed_transcript	RP4-717I23.3	chr1	93727743	93811582	-0.142482	-0.103251	-0.0461315	-0.230567	-0.325398	-0.499049	-0.0189024	-0.00543988	-0.0327176	5.8726	3.7414	2.21563	1.1755	1.04374	0.448023	0.676085	0.512974	0.758662	6.52017	4.75931	2.30017	1.62575	1.43328	0.826184	0.748103	0.683268	0.765754	CCDC18,DR1	0
ENSG00000258914.1	lincRNA	CTD-2134A5.3	chr14	104341392	104343815	-0.79632	-0.560708	-0.385677	0.688776	-0.511082	0.748134	-0.690178	-1.4086	0.258329	2.16784	1.0548	0.796283	1.5412	1.0539	1.11128	0.718331	0.343722	1.36445	3.82006	1.79906	1.10869	0.990312	1.51252	0.862983	1.36421	1.30694	1.07122	PPP1R13B	27465
ENSG00000232564.1	antisense	RP4-591N18.2	chr22	40917804	40922711	0.558213	-0.103455	0.58546	0.285041	1.36241	-0.52329	1.30118	0.2512	0.803719	0.524652	0.30536	0.713845	0.21556	0.213174	0.222881	0.212492	0.228645	0.153943	0.363129	0.386014	0.473525	0.210894	0.0852922	0.390385	0.0945692	0.158901	0.0809857	MKL1	0
ENSG00000266222.1	sense_intronic	RP11-433M22.1	chr17	46454624	46457732	2.17562	-0.992258	0.193038	0.248592	1.8405	0.723525	0.567458	0.102713	-2.69448	0.241449	0.157882	0.548969	0.318992	0.242434	0.225224	0.164566	0.178307	0.0279193	0.0426731	0.438562	0.450484	0.294881	0.0893059	0.171347	0.116449	0.230983	0.27505	SKAP1	0
ENSG00000235079.1	antisense	ZRANB2-AS1	chr1	71514538	71532867	0.554166	-0.508172	-0.0103448	-0.184915	-0.404717	-0.191097	-0.540864	0.579899	-0.552965	0.860799	0.458598	0.401132	0.27002	0.288818	0.16373	0.16987	0.201253	0.0706095	0.568411	0.753239	0.40333	0.342495	0.402819	0.279089	0.259408	0.153804	0.0958961	ZRANB2	0
ENSG00000267758.1	antisense	RP11-358B23.5	chr17	40420605	40421825	0.368198	0.347294	0.392525	-0.407193	0.0585925	-0.0969706	1.00602	0.270473	1.59918	4.95377	2.52819	3.22625	1.64799	2.15914	1.25832	0.624011	0.594729	1.43667	3.88065	2.35106	2.42234	2.721	2.08094	1.79515	0.326304	0.580269	0.430711	STAT5B	0
ENSG00000250659.2	antisense	RP11-864I4.3	chr11	62304784	62309490	-0.609931	-0.085303	-0.707167	1.24615	1.3064	0.557864	-0.185672	-1.05628	-1.04229	2.21176	1.58747	0.275172	0.570446	0.306791	0.106808	0.0386577	0.0845514	0.153266	3.31813	1.91046	0.543423	0.223995	0.125923	0.121249	0.0539455	0.243671	0.357371	AHNAK	0
ENSG00000235007.2	lincRNA	RP11-344B5.4	chr9	132020633	132022125	-0.48631	-0.234523	0.00258972	-1.15834	-2.62559	-3.46577	-5.43203	-3.87901	-2.36661	1.06798	0.638787	0.318681	0.251855	0.114781	0.0111817	0	0.0103295	0.0175528	1.46905	0.871355	0.327749	0.559263	0.809562	0.205202	0.168112	0.304607	0.0806466	IER5L	80093
ENSG00000260806.1	antisense	RP11-872J21.3	chr14	96967147	96968658	-0.793353	-0.168178	-0.612278	-0.030037	0.361047	0.558853	-0.160449	-0.175786	-0.143689	0.179215	0.322767	0.313223	0.417582	0.537991	0.480696	0.581799	0.558656	0.557544	0.313384	0.432378	0.477011	0.529862	0.42802	0.45764	0.663889	0.791781	0.633392	PAPOLA	0
ENSG00000272518.1	sense_intronic	RP11-26J3.3	chr8	80868700	80869616	0.31799	0.150133	-0.243635	0.462947	-0.0405202	0.591249	0.0442883	0.0455743	-0.109965	3.74717	3.0454	1.6987	1.4716	0.958463	0.828412	0.724166	0.494022	0.685004	3.06208	3.30284	1.99035	1.22193	1.00031	0.794486	0.730449	0.608172	0.665968	MRPS28	0
ENSG00000240137.1	antisense	RP11-103G8.2	chr3	150421351	150437933	0.467841	0.0620411	-0.953287	0.117623	-0.396891	-0.887018	-0.331872	-0.227718	-0.448028	1.20387	0.891416	0.445556	0.377841	0.364713	0.224429	0.283026	0.194843	0.250995	0.868129	0.986051	0.845361	0.370096	0.498792	0.535002	0.374004	0.300285	0.357952	FAM194A	0
ENSG00000253618.1	antisense	RP11-394O4.4	chr5	148727679	148737205	1.03998	-0.00446868	-0.332183	-0.710975	0.269908	0.474077	0.321895	0.24205	-0.0103393	0.692702	0.483618	0.452593	0.316622	0.657635	0.356816	0.267246	0.344622	0.285871	0.335741	0.554496	0.607175	0.606923	0.555206	0.287419	0.224998	0.347594	0.297642	GRPEL2	0
ENSG00000268746.1	lincRNA	CTD-2571L23.8	chr19	48110781	48236355	1.11985	1.12822	0.985572	-1.31225	1.19649	-0.565235	-1.87895	1.27858	0.817891	0.728691	0.366642	0.138961	0.143336	0.294176	0.127251	0.0292539	0.166089	0.134831	0.300048	0.209958	0.0793303	0.472873	0.120775	0.210895	0.12662	0.0761313	0.0584909	GLTSCR1,EHD2	0
ENSG00000228873.1	lincRNA	AC012307.2	chr2	96811341	96812751	-0.670476	-0.0868007	0.845626	0.140827	-0.720545	1.15346	-1.41032	-2.9501	-0.141259	2.13835	2.38802	1.70954	0.594263	0.223826	0.435714	0.120513	0	0.205927	3.58949	2.83414	0.98178	0.59874	0.386644	0.290851	0.347231	0.132597	0.321581	DUSP2	162
ENSG00000244161.1	antisense	FLNB-AS1	chr3	58148274	58156363	-0.200228	-0.231081	-0.491941	0.0317083	-0.463851	0.252996	-1.23395	-0.317122	-0.383198	4.86164	3.39564	0.456612	0.287466	0.235059	0.144061	0.0603939	0.11027	0.106515	5.62492	4.66738	0.613497	0.322441	0.353498	0.171655	0.155068	0.180402	0.134625	FLNB	0
ENSG00000267858.1	antisense	AC016629.8	chr19	59070496	59086164	-0.394627	-1.33544	-0.747672	-0.316077	-0.0504928	0.00379953	-0.308851	0.356246	-0.176872	0.586384	0.328963	0.282349	0.343666	0.731676	0.648746	0.865377	0.692227	0.677747	0.799205	0.980393	0.473651	0.537292	0.798319	0.896701	1.12077	0.69307	0.758378	MZF1	0
ENSG00000236894.2	lincRNA	RP11-128B16.3	chr10	26866605	26868024	-0.554342	-0.567197	0.1162	0.318737	-2.44983	-4.03908	-0.804572	-2.22071	-0.109601	1.60751	0.665957	0.300254	0.26656	0.0785268	0	0.030435	0	0.0279205	2.35591	1.14036	0.268081	0.24566	0.471827	0.109765	0.0539669	0.0313713	0.0285733	APBB1IP	9873
ENSG00000204792.2	lincRNA	AC104135.3	chr2	75145275	75165545	0.344516	0.484248	0.030871	0.00273039	0.0607928	0.338922	-0.494806	-0.284905	-0.840941	0.930198	0.961226	0.690986	0.900715	1.08116	0.935567	0.794848	0.61283	0.284001	0.712798	0.851148	0.704413	0.979754	0.999878	1.06747	1.1321	0.847789	0.629128	POLE4	20074
ENSG00000196421.3	lincRNA	LINC00176	chr20	62665697	62671315	-0.230592	-0.0704923	-0.23168	0.0104529	0.00569138	0.051332	0.18234	0.0312193	0.576564	1.05842	0.733668	0.438628	0.413212	0.428067	0.423459	0.495172	0.373136	1.27399	1.25536	0.924349	0.543239	0.514967	0.438126	0.595534	0.450125	0.453191	0.741957	ZNF512B	0
ENSG00000265678.1	antisense	RP11-1376P16.2	chr17	80111306	80112691	-0.402416	0.158459	-0.123876	0.272589	-0.689241	-0.0178872	-0.898606	-1.33925	-0.677092	2.83064	2.69387	1.54835	1.23305	0.778002	0.735361	0.681314	0.286755	0.451696	3.8517	2.827	1.80052	1.15747	1.35951	1.08897	1.36405	0.917785	0.692671	CCDC57	0
ENSG00000270419.1	lincRNA	CAHM	chr6	163834097	163834992	-0.457097	-0.580431	-0.0752814	0.343284	-0.442632	0.104988	-0.688261	0.580048	0.0790852	1.19385	0.986276	0.917492	1.27876	0.80052	0.561708	0.513265	0.548172	0.588192	1.67364	1.70031	0.937688	1.23498	1.1188	0.724978	0.879477	0.439017	0.522005	QKI	40
ENSG00000261448.1	antisense	CTD-2576D5.4	chr16	17228361	17232593	-1.1266	-0.586414	0.147855	-1.16151	0.793276	-0.670492	-0.212423	-0.722817	-0.0746802	0.176891	0.238996	0.433006	0.0918329	0.213659	0.275156	0.314281	0.325336	0.578154	0.370013	0.446315	0.351435	0.278753	0.135963	0.615684	0.385961	0.693521	0.594647	XYLT1	0
ENSG00000257337.2	antisense	RP11-983P16.4	chr12	53408380	53448222	-0.288775	0.17621	0.213992	0.649309	0.269927	0.348016	-0.0413994	0.162361	-0.0776152	0.54095	0.466979	0.433922	0.616544	0.524069	0.412892	0.360718	0.213546	0.206182	0.675665	0.485886	0.382575	0.44629	0.442607	0.425601	0.387323	0.241091	0.215527	EIF4B,TENC1	0
ENSG00000262434.1	antisense	RP11-676J12.8	chr17	692984	693765	-0.663296	-0.00792662	0.0595399	0.244554	0.655585	0.13569	0.288644	0.0233958	-0.269912	0.847108	1.02083	1.23381	0.693009	0.860676	0.396118	0.271019	0.300746	0.262347	1.41843	1.2335	1.18374	0.72314	0.556736	0.468133	0.247989	0.341583	0.337814	RNMTL1	0
ENSG00000261526.1	lincRNA	CTB-31O20.2	chr19	1874881	1876168	0.224699	0.364662	-0.00241549	-0.0397975	-0.0914738	-0.0291263	-0.434557	0.103282	0.0971996	12.0007	8.49243	3.69792	2.17753	1.80397	1.1631	1.09182	1.02553	1.24489	10.5766	8.00628	3.67494	2.45749	1.95749	1.64012	1.53155	1.2034	1.11637	ABHD17A	641
ENSG00000257027.1	sense_intronic	RP11-705C15.3	chr12	9811163	9814681	0.168585	0.272362	-0.0716749	-0.147922	-0.0405259	-0.0661145	-0.0363953	-0.020785	-0.398935	11.3017	9.0035	9.20656	6.16601	5.88534	3.19206	2.74295	2.41664	3.95047	10.231	8.91191	9.76763	8.40842	6.13408	4.57266	2.93314	3.1438	5.15345	CLEC2D	0
ENSG00000267730.1	lincRNA	CTD-2537I9.5	chr19	56088136	56088780	-1.13681	-1.15108	0.371445	0.401325	0.0918825	-0.656206	-0.352148	0.974574	-1.50085	0.164067	0.0639979	0.356153	0.260307	0.314075	0.598372	0.648858	0.361493	0.146185	0.362089	0.175816	0.263009	0.2381	0.303122	1.27021	0.903388	0.234912	0.400633	ZNF579	119
ENSG00000225234.1	antisense	TRAPPC12-AS1	chr2	3485013	3486180	-0.868506	0.274051	0.318078	-0.29143	0.107856	0.212206	0.275203	0.309108	0.0834706	0.226566	0.438034	0.875432	0.993348	1.74337	1.24808	1.43797	0.868368	0.78947	0.419315	0.437323	0.727549	1.45391	1.64621	1.48921	1.21402	0.854036	0.770911	TRAPPC12	0
ENSG00000206573.4	antisense	SETD5-AS1	chr3	9391373	9440263	0.293309	-0.254518	-0.167573	-0.258521	-0.122811	0.0063137	0.0178564	-0.190659	-0.193834	1.95357	2.15557	1.69012	1.09827	1.32974	0.814004	0.786894	0.619237	0.624232	1.59784	3.07289	1.91554	1.60739	1.47328	1.12429	0.813799	0.887175	0.715841	SRGAP3,THUMPD3,SETD5	0
ENSG00000271555.1	sense_intronic	CTD-3214K23.1	chr8	53635463	53635701	1.3833	1.50405	0.51343	-1.60657	-0.398367	1.56445	-0.7252	2.61999	1.35225	0.65705	0.881956	0.298317	0.0502174	0.0958963	0.218314	0.137126	0.0456609	0.120621	0.240496	0.378009	0.201788	0.211689	0.142443	0.0849245	0.22477	0	0.0493259	RB1CC1	0
ENSG00000237400.1	antisense	AC006960.7	chr7	36502632	36544121	0.699939	-0.0148794	0.809255	-2.48913	-2.31832	-2.36438	-0.961274	-3.04839		1.15993	0.54166	0.322201	0	0	0	0.0203314	0	0	0.665985	0.649677	0.16437	0.0328051	0.0280458	0.0301397	0.0390022	0.0497683	0	AOAH	8335
ENSG00000257284.1	antisense	RP11-190J23.1	chr2	143919647	143929741	-0.99744	-0.392523	-1.25936	0.533009	1.48538	-2.05652	0.606567	-3.42461	-0.094644	0.360567	0.433547	0.112677	0.081195	0.161724	0.0225053	0.0520643	0	0.0233397	0.735836	0.707055	0.244828	0.0647823	0.0526071	0.13555	0.0285444	0.0903143	0.0266788	ARHGAP15	0
ENSG00000196756.7	processed_transcript	SNHG17	chr20	37049235	37063996	-0.164738	0.0307521	0.150931	0.241218	0.0611441	0.25881	-0.13507	0.196095	0.196571	10.5546	8.68437	10.3733	10.0097	10.0789	7.37934	6.50598	6.33563	4.10251	12.0018	10.074	9.43385	10.0577	9.80567	8.7405	7.52331	6.86761	3.46773	RALGAPB	37463
ENSG00000269191.1	antisense	AC005387.2	chr19	18643718	18646998	-0.576791	0.204897	0.0607166	0.562578	-0.519374	-0.0305637	-0.240678	-0.653927	0.0285803	1.32306	1.38968	2.11476	1.52621	1.10868	1.06273	0.583842	0.320993	0.8111	2.04147	1.44385	2.18063	1.21255	1.68105	1.68428	0.762575	0.62857	0.824821	FKBP8	0
ENSG00000231964.1	antisense	RP11-67C2.2	chr10	45940018	45948569	0.944957	0.402745	0.664385	1.63056	-0.612062	-0.517199	0.828803	0.170523	0.843744	0.807656	0.62032	0.403693	0.277929	0.0803202	0.0433165	0.101119	0.0768584	0.320857	0.377589	0.535094	0.23088	0.0666329	0.12425	0.0643311	0.0447803	0.084903	0.170835	ALOX5	0
ENSG00000261430.1	sense_intronic	LA16c-390E6.3	chr16	1517674	1522685	1.08806	0.656071	-0.148622	0.0816254	2.28426	-0.532019	0.278129	-0.718487	0.0678346	0.863342	0.617549	0.628086	0.575477	0.734164	0.224262	0.435427	0.148014	0.229472	0.395154	0.432245	0.679468	0.669565	0.144019	0.459407	0.370426	0.246135	0.186816	CLCN7	0
ENSG00000231795.1	sense_intronic	ITCH-IT1	chr20	33038735	33042357	1.50935	0.686355	0.372071	-0.284388	0.886652	0.623985	-0.0698467	-0.0115874	0.965045	0.688126	0.131146	0.396716	0.284942	0.277886	0.263273	0.0968502	0.166623	0.127186	0.215524	0.086888	0.318941	0.413415	0.142483	0.254313	0.112649	0.182212	0.0484112	ITCH	0
ENSG00000234705.1	antisense	HMGA1P4	chr9	131425413	131425857	1.05975	0.776217	-0.317924	0.287485	-1.14712	0.469438	-1.56915	-0.883216	-0.114787	0.77168	0.427068	0.206352	0.351794	0.168278	0.199948	0.156067	0.294844	0.632785	0.364945	0.302642	0.297912	0.384241	0.449687	0.225982	0.516829	0.680933	0.706068	WDR34	6347
ENSG00000259812.1	lincRNA	RP11-5N23.3	chr10	6628186	6628882	0.263548	0.449394	0.337354	0.404509	-0.149289	-0.857138	-0.897585	0.30785	-0.321136	14.5026	11.1572	6.61927	6.02759	5.64336	1.4787	0.887491	1.16234	0.716425	12.0709	9.69541	5.20235	5.58364	6.36023	4.00932	1.85707	1.17641	0.901687	PRKCQ	5923
ENSG00000256314.1	antisense	RP11-338E21.3	chr12	65047840	65048799	1.05808	-1.095	0.595401	-0.107444	-1.14735	-0.862688		-2.22071		0.536571	0.139818	0.122583	0.0444546	0.0206801	0.0192233	0	0	0	0.252063	0.376632	0.084926	0.0567481	0.0673169	0.0536126	0	0.0255281	0	RASSF3	0
ENSG00000248476.1	sense_intronic	BACH1-IT1	chr21	30723955	30734215	0.621452	0.348491	0.0467244	-0.404463	0.113434	0.0262599	-0.0503222	0.478236	0.815867	0.896509	0.823187	2.59853	1.24298	1.16249	0.712657	0.560657	0.620665	0.510757	0.603574	0.784149	2.53207	1.99025	1.08094	1.00381	0.599363	0.560046	0.267611	BACH1	0
ENSG00000259408.1	antisense	RP11-3D4.3	chr15	34147101	34149010	-0.51583	0.236639	-0.237731	-0.253886	0.0173554	0.0568084	-0.4947	-1.1213	-0.388798	1.4232	1.12418	0.961486	1.37695	1.31493	0.916817	0.767381	0.323098	0.242736	2.13127	1.08345	1.15871	1.94932	1.31554	1.1627	1.10655	1.01173	0.326823	RYR3	0
ENSG00000236703.1	antisense	MYB-AS1	chr6	135516221	135517133	3.32553	-2.92528	-1.93055	-0.801967	-0.266641	-0.322353	-0.930892	-2.32418	-1.06177	0.0734404	0	0.173678	0.63549	0.350067	0.342451	0.290479	0.124617	0.30921	0	0.0599681	0.791751	1.08116	0.430579	0.545113	0.617743	0.840818	0.672344	MYB	0
ENSG00000256481.1	antisense	RP11-21A7A.4	chr11	63849162	63854647	3.32553	2.17791		1.50508	3.01212	-0.44947	1.52101	-0.113183	-3.77555	0.0439091	0.0146684	0	0.294692	0.591724	0.18082	0.197179	0.114099	0	0	0	0	0.12756	0.0706579	0.318113	0.0616803	0.119498	0.0460983	MACROD1	0
ENSG00000272057.1	lincRNA	CTB-40H15.4	chr5	14872441	14872822	1.2382	0.402392	-0.730819	-0.477141	-1.30919	-0.398578	0.612338	-1.82244	1.31012	0.54024	0.2844	0.338869	0.212084	0.0886261	0.0529927	0.109867	0.0296221	0.0837935	0.239315	0.263866	0.554395	0.346705	0.237541	0.0885157	0.0609075	0.161953	0.0261751	ANKH	554
ENSG00000234072.1	antisense	AC074117.10	chr2	27579113	27590489	-0.306451	0.134971	0.351185	-0.209514	-0.0244059	0.0234361	-0.263148	-0.194597	0.0678821	0.888299	0.851789	2.74454	2.21828	2.76264	2.01492	2.02352	1.41498	1.26202	1.13548	0.925669	2.27227	3.05207	2.87396	2.69239	2.56034	2.03058	1.16265	GTF3C2,EIF2B4	0
ENSG00000236426.2	antisense	RP11-79M19.2	chr10	121094006	121095639	0.382551	-0.0762779	0.355203	0.954781	0.459873	-0.18516	1.58677	-0.896414	1.91465	3.03178	1.98248	1.25303	0.722469	0.20848	0.062285	0.121286	0.0293482	0.0804279	2.39318	2.52294	0.990368	0.339426	0.15311	0.0953288	0.0332477	0.0715641	0.0155374	GRK5	0
ENSG00000260708.1	antisense	CTA-29F11.1	chr22	47157791	47158460	-0.180787	0.110886	-0.100529	0.514567	0.0907145	0.466783	-0.176169	0.426998	0.326411	23.9115	23.2476	13.5025	9.96692	5.51638	5.20141	4.51877	5.29336	7.0106	27.5688	25.9847	14.5136	7.53384	5.38395	5.18324	5.33299	5.21427	5.51211	TBC1D22A	58
ENSG00000260279.1	antisense	AC137932.5	chr16	89363916	89364724	-0.231961	-0.150296	-0.245115	-0.330764	0.336113	-0.304594	0.381359	0.120555	-0.0774383	11.5684	7.97434	6.01838	6.42964	7.68024	3.87657	3.81634	2.59124	1.97282	13.754	10.735	7.37119	9.5102	6.22123	6.22883	3.05933	3.12638	2.05132	ANKRD11	0
ENSG00000272263.1	antisense	RP11-767C1.2	chr3	12873718	12874227	0.727608	0.225145	-0.0759429	-0.490952	0.154061	-0.931167	0.245744	0.225361	-0.178006	1.03305	0.939046	1.20211	0.660941	1.15913	0.474353	0.661322	0.637057	0.199848	0.584243	0.962248	1.2793	1.11966	1.03897	1.24703	0.607601	0.692073	0.223949	CAND2	0
ENSG00000272040.1	lincRNA	CTC-366B18.4	chr5	74904642	74905808	-0.674617	-0.242968	-0.414047	-0.0239731	-0.557189	1.19119	0.898336	0.400694	0.452625	0.328407	0.262876	0.43061	0.421676	0.35744	0.388237	0.455343	0.259458	0.440804	0.520637	0.377421	0.579298	0.534968	0.542276	0.236177	0.256063	0.247224	0.299083	ANKDD1B	1476
ENSG00000271614.1	lincRNA	LINC00936	chr12	90102736	90106367	-0.24625	-0.022113	-0.483114	-0.397535	-0.218341	0.137024	0.0845757	0.452753	-0.252544	2.23652	2.24333	1.32896	0.458503	0.422927	0.315452	0.337737	0.225715	0.148793	2.70782	2.58459	2.08851	0.73946	0.512804	0.391763	0.332346	0.204228	0.170962	ATP2B1	0
ENSG00000233296.1	antisense	AC092159.2	chr2	677186	697371	-0.447074	0.0394528	-0.03831	0.0290357	0.259431	0.163288	-0.13889	-0.640566	0.358809	0.63878	0.454003	0.285855	0.297863	0.251968	0.150276	0.194623	0.114161	0.241361	0.824778	0.52517	0.301474	0.276374	0.23219	0.192367	0.229021	0.226458	0.17884	TMEM18	0
ENSG00000267121.1	antisense	CTD-2020K17.1	chr17	43268298	43299589	-0.23311	-0.143881	-0.641252	-1.07637	-0.842825	-0.574343	-0.375296	-0.260288	0.0286686	6.19351	3.53223	4.76183	4.66382	5.84966	4.86248	4.2149	2.24925	3.87216	7.65132	4.655	7.72968	12.696	11.0488	9.58745	6.28491	3.7474	3.89603	FMNL1	0
ENSG00000236269.1	sense_intronic	ENO1-IT1	chr1	8935847	8938066	0.429137	0.709836	0.697728	0.364735	0.557428	0.0552826	0.363899	0.303904	-0.0412941	2.16328	2.86015	3.86471	2.22696	2.64807	1.51742	1.63084	1.56893	1.29802	1.60749	2.07867	2.43386	2.03046	1.80128	2.00207	1.33235	1.58431	1.315	ENO1	0
ENSG00000244586.1	antisense	WNT5A-AS1	chr3	55521727	55522336	-1.04653	0.325885	-0.403693	2.21023	0.857385	-1.73271	3.74716	-0.0223195	-0.830358	0.257227	0.523725	0.228173	0.294795	0.196607	0.0820872	0.0687042	0.0245084	0.0435205	0.581106	0.519286	0.300155	0.0614147	0.103433	0.483309	0	0.0263332	0.0943467	WNT5A	0
ENSG00000233844.1	sense_intronic	KCNQ5-IT1	chr6	73340223	73388282	-1.71539	0.910848	0.588797	0.449402	-0.110782	0.286212	-0.535941	-0.598582	0.740391	0.0587261	0.181107	0.133977	0.863117	0.613974	0.585349	0.475422	0.242084	0.308285	0.216975	0.121306	0.101001	0.846032	0.683512	0.662451	0.73651	0.470472	0.173291	KCNQ5	0
ENSG00000254671.1	antisense	STT3A-AS1	chr11	125440180	125462473	0.804587	-1.04033	-0.277175	-0.247549	-0.104404	0.138799	0.206138	-0.282236	-0.195871	0.615104	0.227987	0.492662	0.350896	0.617058	0.200071	0.269473	0.156849	0.0967123	0.361597	0.617813	0.6494	0.525168	0.686898	0.260653	0.226408	0.238769	0.116335	EI24,STT3A	0
ENSG00000241732.1	lincRNA	RP11-38P22.2	chr3	152557179	152559228	-0.313885	-0.19107	-0.648028	-0.315669	-0.62663	-0.0627894	-0.663695	-0.184561	-0.200027	1.29884	0.905894	0.494654	0.790786	0.980273	1.51805	1.62977	1.17406	1.94054	1.64189	1.24241	0.782939	1.19902	1.57031	2.19243	2.71245	1.68352	2.33709	P2RY1	1338
ENSG00000223478.1	antisense	RP11-545E17.3	chr9	131486724	131495473	0.411312	-0.0573159	-0.18968	-0.565306	-0.704427	0.0682033	0.32579	0.0171952	-0.200478	3.89924	3.06466	1.1166	0.81333	1.12043	1.34029	3.35554	5.96186	10.1599	2.98477	3.77546	1.26183	1.6059	1.95975	1.75649	2.76069	7.29661	10.8772	ZER1	0
ENSG00000225032.1	antisense	RP11-228B15.4	chr9	130578345	130584799	-0.253983	-0.121238	0.356984	-0.123622	-0.0152178	-0.423924	-0.405711	-0.159854	-0.314693	4.34802	3.0279	3.05136	2.16713	3.10762	2.08634	1.81404	1.21446	0.876867	5.45944	3.95544	2.54543	2.95116	3.17234	3.85497	2.5655	1.74276	1.04663	ENG	0
ENSG00000268970.1	sense_intronic	CTD-3099C6.11	chr19	53100952	53102140	-0.533818	0.216118	-0.4744	-0.0104181	-0.19322	-0.139679	-0.0997925	-0.579679	-0.580675	1.06481	1.37997	1.24148	1.47677	1.93832	1.83639	1.81568	1.25109	1.81926	1.5257	1.46048	1.73514	1.83505	2.29433	2.7623	2.02849	2.32799	2.58594	ZNF83	0
ENSG00000228686.2	antisense	RP11-492I21.1	chr1	175986413	175987896	0.549435	0.387294	-0.17815	0.0934673	-0.24964	-0.672765	0.650486	0.946302	-0.0562773	1.44401	1.39423	1.33696	0.844025	0.451869	0.282801	0.230842	0.160013	0.265037	0.999203	1.27328	1.39847	0.873499	0.536925	0.576239	0.171009	0.100653	0.298131	RFWD2	0
ENSG00000269656.1	antisense	CTD-2571L23.6	chr19	48260293	48272097	0.45544	0.187095	0.49908	0.260003	0.515271	0.356541	-0.00977434	0.0220303	0.298568	2.54029	2.23368	1.71086	1.43252	1.30199	0.991916	0.819714	0.653041	0.825243	1.84116	2.42578	1.19236	1.43459	0.893564	1.06642	0.83762	0.828292	0.623187	GLTSCR2	0
ENSG00000241014.1	processed_transcript	RP11-244H3.1	chr1	35439957	35450914	-0.218993	-0.0662055	-0.1348	-0.0686848	-0.264027	0.0491029	0.20443	-0.305974	0.314766	2.00656	1.34779	0.648108	0.96975	0.76322	0.400104	0.367522	0.307595	0.473956	2.36664	1.66053	0.731393	1.10408	0.966106	0.517414	0.343948	0.482872	0.395012	ZMYM6,ZMYM6NB	0
ENSG00000266936.1	antisense	CTC-215O4.4	chr19	11121593	11126687	-0.659066	0.169665	0.398911	-0.65351	0.477313	0.145436	0.264044	0.156201	-0.417958	1.09563	1.05777	2.83756	1.27948	1.8332	1.17359	0.978228	0.417964	0.255119	1.84354	1.10654	2.14325	2.44472	1.3049	1.42109	0.833989	0.482187	0.35284	SMARCA4	0
ENSG00000236337.1	sense_intronic	FMR1-IT1	chrX	147028461	147029103	-0.383787	-0.0885782	0.174906	0.139622	0.46535	0.511525	-0.160864	0.224162	-0.420036	4.74211	3.36155	1.83678	1.40237	1.57996	0.941368	0.864559	0.822282	0.654077	6.35473	4.20235	1.65832	1.50766	1.17647	0.902891	1.02174	0.911558	0.884963	FMR1	0
ENSG00000265100.1	antisense	RP11-147L13.2	chr17	66242770	66244079	0.451036	0.402527	0.0929095	-0.142015	0.452229	-0.331938	-0.0396853	-1.44405	-0.163631	1.15351	0.692447	0.717151	0.375677	0.27691	0.133116	0.128898	0.0911933	0.231343	0.859596	0.628316	0.706365	0.495064	0.202917	0.213426	0.151991	0.316575	0.258206	AMZ2	0
ENSG00000255158.1	antisense	RP11-754B17.1	chr11	665910	678391	0.329401	0.125878	0.4037	-0.377731	1.24979	-0.0752626	0.28789	0.818565	1.02206	3.5491	2.22216	2.12172	0.824327	0.910841	0.624281	0.382381	0.389745	0.494964	2.84123	2.42134	1.61282	1.30322	0.419315	0.812442	0.325653	0.266238	0.197463	DEAF1	0
ENSG00000260591.1	lincRNA	RP11-817O13.6	chr15	75647551	75648087	-0.285022	-0.116763	-0.416877	0.359869	-0.33458	-0.199491	-0.630408	0.230841	0.360139	11.4374	8.94806	4.65274	4.18685	2.27718	1.87541	1.67918	1.78492	1.38082	14.2372	10.9219	5.80776	3.00122	2.99305	2.89242	2.65597	1.87755	1.08708	NEIL1	0
ENSG00000260132.1	antisense	LA16c-312E8.2	chr16	1458835	1462249	0.800848	-0.151908	-0.331945	0.36372	0.84309	0.0541053	-0.721217	-0.267463	2.77631	1.23939	0.466176	0.290561	0.368368	0.317951	0.237593	0.144486	0.0569859	0.290926	0.605693	0.572581	0.346178	0.30568	0.175835	0.295189	0.287654	0.0997714	0.0297132	UNKL	0
ENSG00000243176.1	processed_transcript	RP11-550I24.2	chr3	156893012	157099054	-0.719761	0.667719	1.09206	0.757049	0.681872	0.890429	-0.449788	-0.356439	0.74142	0.122782	0.188646	0.233327	0.107635	0.159952	0.134482	0.106051	0.172485	0.448468	0.204019	0.145594	0.110395	0.0719123	0.103165	0.103539	0.150794	0.275908	0.258704	VEPH1	0
ENSG00000270060.1	sense_intronic	RP11-390K5.6	chr11	47189832	47191114	-0.236801	-0.293545	-0.0256985	0.249789	-0.217521	-0.189854	-0.0778488	0.149211	0.0807562	12.8575	7.36657	4.63168	6.33669	3.1837	1.65709	1.69148	1.2016	1.53479	15.507	10.2828	4.91177	4.50137	3.99899	2.47456	1.9151	1.49915	1.40574	ARFGAP2	0
ENSG00000261971.2	antisense	RP11-473M20.7	chr16	3101992	3109371	-0.240835	-0.134445	0.0722023	-0.235772	-0.365765	-0.0215677	-0.0734699	-1.10931	-2.05143	1.56596	0.880496	0.656375	0.762008	1.09188	1.03601	2.21854	1.12739	1.16976	1.86706	1.1903	0.66099	1.14222	1.54534	1.48671	2.42931	3.25325	4.83436	MMP25	0
ENSG00000261216.1	antisense	RP11-166B2.5	chr16	12002065	12002773	-0.328479	-0.740132	0.5001	0.0866643	0.169627	-0.977262	-0.0660954	0.223067	-0.65521	6.22096	2.6982	2.91135	1.18321	1.20835	0.462642	0.581222	0.578828	0.44484	7.86856	5.40184	2.06537	1.36482	1.14202	1.0995	0.614474	0.565848	0.684339	GSPT1	0
ENSG00000258181.1	lincRNA	RP11-493L12.4	chr12	47641907	47651322	0.428763	0.0157278	0.381713	-0.0580316	0.372837	0.187422	-0.295101	0.293001	0.196863	2.8504	1.39643	0.582783	0.963643	1.73124	1.32159	1.26144	2.29566	2.59892	2.12907	1.62789	0.434145	1.27202	1.37748	1.52904	1.61285	2.353	2.21009	PCED1B	11464
ENSG00000260496.2	lincRNA	RP11-161M6.3	chr16	1041148	1050926	-0.427136	0.222692	-0.38236	-1.61894	-1.23738	-3.5542	-0.654232	2.07126	4.61691	0.834662	0.587007	0.167244	0.0385333	0.0350331	0	0.0288252	0.0589791	0.0415743	1.1544	0.610287	0.21285	0.174919	0.111623	0.0225256	0.0528182	0.0170333	0	SOX8	4169
ENSG00000232600.2	antisense	AC084125.4	chr8	145660602	145665354	0.791435	-0.321218	0.708312	0.785133	0.668741	-0.159424	0.510634	0.0280213	-0.276057	0.426352	0.214987	0.508047	0.436087	0.565849	0.690338	1.66142	1.16013	0.485853	0.248839	0.309127	0.349256	0.317775	0.359411	0.987934	1.19783	1.41154	0.583581	TONSL	0
ENSG00000272426.1	lincRNA	RP11-108M9.6	chr1	17230834	17231271	0.838672	-0.101397	-0.0778517	-0.967607	-0.200555	1.39116	-0.108929	0.396054	-0.729603	0.919306	0.347482	0.451599	0.170284	0.268604	0.143911	0.0245186	0.133526	0.109423	0.529915	0.41315	0.496794	0.441649	0.341289	0.0778344	0.0235174	0.117782	0.184417	CROCC	0
ENSG00000232504.4	lincRNA	AC105053.4	chr2	86116403	86118103	-0.646143	-0.613295	-1.5629	-0.195907	0.595074	-2.12031	0.00759731	-1.43592	-3.24219	0.516802	0.265364	0.0748755	0.0546433	0.0413544	0.0118146	0.0134029	0.0132273	0	0.829134	0.505819	0.211835	0.0688858	0.0285994	0.0813011	0.0166916	0.0634452	0.0304474	ST3GAL5	266
ENSG00000238123.1	antisense	MID1IP1-AS1	chrX	38660821	38663136	1.15463	-0.420163	0.333054	-0.356769	-0.26127	-0.0605966	0.379732	-0.0600062	-0.11377	0.556919	0.21989	0.856823	2.16108	3.13301	3.26027	5.49144	3.30782	4.03713	0.248822	0.358148	0.759412	3.23638	3.81559	4.67135	4.41942	4.31193	4.30377	MID1IP1	0
ENSG00000272010.1	lincRNA	CTD-3025N20.3	chr8	66504085	66504707	-0.95813	0.46858	0.576342	0.922428	-0.511243	0.385161	0.646647	-0.0618938	-1.1846	0.243784	0.434341	0.524268	0.495064	0.579928	0.697764	0.944767	0.649031	0.382109	0.471713	0.368775	0.313182	0.318861	0.867691	0.678417	0.625879	0.829291	0.819859	ARMC1	9987
ENSG00000233930.3	antisense	KRTAP5-AS1	chr11	1592583	1620414	-0.280951	-0.720828	-0.140839	0.177557	0.153172	1.6924	0.379393	-0.262322	0.368112	1.02489	0.586296	0.211178	0.0752738	0.0546775	0.0251139	0.0229131	0.00843655	0.0138069	1.27311	1.10903	0.225699	0.0613557	0.0490122	0.00957593	0.0166966	0.0137242	0.0126109	DUSP8,KRTAP5-1,KRTAP5-2	0
ENSG00000267242.1	lincRNA	AC069278.4	chr19	44978645	44979403	0.462272	-0.0699427	-0.999062	0.185394	0.252691	0.170115	0.200527	-0.12186	-0.0319177	1.68403	1.1252	0.82776	1.15588	1.48031	0.737706	0.997659	0.734798	1.02264	1.25646	1.39755	1.49911	1.24365	1.27281	0.935058	0.900796	1.01858	1.03896	ZNF180	451
ENSG00000255031.1	antisense	RP11-802E16.3	chr11	67818207	67821229	-0.273213	-0.112301	-0.144511	-0.0082919	0.305071	0.209063	0.496262	0.281859	0.271042	2.18032	1.82853	1.184	0.515678	0.415551	0.400751	0.765178	1.10325	2.41308	2.68646	2.36017	1.31611	0.62517	0.407794	0.429446	0.58183	1.13671	1.9337	TCIRG1,CHKA	0
ENSG00000235989.2	antisense	MORC2-AS1	chr22	31318295	31328436	-0.210001	0.0707989	-0.457032	0.153862	-0.151373	0.249782	-0.157386	0.245484	-0.339936	4.72611	3.81789	1.20239	1.57692	1.82519	2.14631	1.76638	1.04152	0.508964	5.60744	4.22497	1.58739	1.74354	2.10558	2.4748	2.06027	1.10496	0.665895	MORC2	0
ENSG00000258001.1	lincRNA	RP11-756H6.1	chr12	57824899	57827718	1.0415	-1.07123	1.36879	0.426955	-4.69431	-0.794949	-0.540267	-1.38027	1.2187	0.439475	0.251235	0.195899	0.230917	0	0.0891813	0.101912	0.0393474	0.144198	0.207766	0.627008	0.0796759	0.185579	0.117302	0.195434	0.171429	0.135531	0.0621679	R3HDM2	111
ENSG00000234917.1	lincRNA	RP5-994D16.3	chr1	43144406	43147325	-0.853106	-0.385153	-0.531312	-0.905527	0.0211165	-0.416477	-0.287423	-0.141298	0.124757	0.351911	0.430623	0.423178	0.399321	0.766036	0.445848	0.592594	0.598817	0.630719	0.643608	0.70168	0.655911	0.940101	0.70277	0.783827	0.730644	0.856504	0.513286	YBX1	773
ENSG00000272092.1	lincRNA	RP11-350N15.5	chr8	38239882	38240979	0.351064	-0.274842	0.113316	-0.41492	-0.328875	0.0768666	0.00198868	0.374168	0.799188	2.28189	1.2781	3.38499	1.03209	0.892794	0.774963	0.907422	0.851046	1.76236	1.78465	1.76578	3.16988	1.56791	1.13751	0.941978	0.957006	0.812176	0.989554	WHSC1L1	92
ENSG00000228444.2	sense_intronic	RP11-173B14.4	chr13	76205407	76206271	-0.540845	0.151125	0.239385	-0.400696	-0.0983098	-0.261877	-0.682987	-0.752019	-0.130797	0.70391	0.553133	1.26308	0.756938	1.03111	0.261025	0.228096	0.078614	0.0672751	1.03809	0.619761	1.14556	1.17489	1.11515	0.436067	0.382588	0.160521	0.0855243	LMO7	0
ENSG00000259775.1	antisense	RP11-45P15.4	chr14	103798011	103798704	0.565462	-0.0827797	-0.0587489	1.80488	-0.390001	0.361323	0.473122	0.252936	0.0697785	1.1791	0.6733	0.52524	1.9008	0.553145	0.57671	0.983988	0.431905	0.260726	0.83077	0.84339	0.557774	0.453941	0.716526	0.585603	0.75368	0.456278	0.216898	EIF5	1177
ENSG00000267658.1	lincRNA	RP11-358B23.1	chr17	40306618	40307990	0.613931	1.49947	3.36267	1.07092	0.571543	0.203559	0.659548	-1.13711	0.692589	1.63607	2.29483	3.38391	0.345579	0.414044	0.191556	0.155819	0.0257519	0.379868	1.13231	0.972577	0.294954	0.175838	0.282832	0.217754	0.0927163	0.0903498	0.251793	CTD-2132N18.3,RAB5C	0
ENSG00000178412.4	lincRNA	RP11-567M16.3	chr18	77398928	77439745	0.825742	0.313359	-0.282304	-2.9349	0.364418	-0.565235	0.146402	-1.74663	0.0575411	0.338485	0.267941	0.0769788	0	0.0611447	0.0392339	0.0643264	0.0307997	0.637935	0.190045	0.256001	0.095602	0.0251429	0.0448573	0.0650228	0.0531853	0.137595	0.760501	CTDP1	56
ENSG00000271341.1	sense_intronic	RP11-474P12.5	chr9	127704887	127705774	-0.285259	0.261041	-0.0970618	0.25553	0.194777	0.239246	-0.0940628	-0.427498	-0.168327	4.99362	4.40608	1.67655	1.38761	2.15465	2.11317	2.11137	1.34911	1.83409	6.1075	4.28972	1.60806	1.60707	2.12132	2.46149	2.45046	2.32596	1.95486	GOLGA1	0
ENSG00000215458.4	antisense	AP001053.11	chr21	45225639	45232448	0.240036	-0.318492	0.182295	0.37543	0.43142	-0.189826	0.620323	0.123766	0.788593	1.74635	1.07185	0.902398	0.880718	0.639693	0.282512	0.318723	0.186719	0.276483	1.45106	1.58607	0.82863	0.763442	0.484859	0.445272	0.216182	0.218784	0.156464	RRP1	465
ENSG00000260942.1	antisense	CAPN10-AS1	chr2	241522117	241526116	-0.219172	-0.386871	-0.123247	-0.0796136	0.020465	0.223505	0.0616393	-0.324745	0.367029	1.85656	2.19727	2.58205	1.14329	1.24376	0.711961	0.622042	0.622818	0.992583	2.19001	3.42178	2.82565	1.51487	1.28308	0.78958	0.626284	0.958115	0.784961	CAPN10	17
ENSG00000261442.1	antisense	RP11-709D24.6	chr16	4684330	4690624	0.695768	0.129569	0.65019	-0.262747	1.19545	-0.189445	-0.273232	-0.557803	-1.63568	0.343729	0.276296	0.742508	0.314307	0.443819	0.233162	0.145479	0.1156	0.0620608	0.214436	0.315175	0.517493	0.421789	0.217501	0.358225	0.186848	0.232989	0.197525	MGRN1	0
ENSG00000254911.2	antisense	SCARNA9	chr11	93454679	93455032	0.285029	-0.170483	-0.127984	-0.215418	0.203191	-0.161433	-0.13122	-0.171832	-0.471097	8.10892	6.10536	6.00948	3.39345	3.96588	2.4208	2.13688	1.32654	1.35953	6.78688	8.17297	6.57216	4.70331	3.39801	3.60297	2.53214	1.90955	1.9161	KIAA1731	0
ENSG00000267548.1	3prime_overlapping_ncrna	RP11-229E13.2	chr17	40127182	40129749	0.178511	0.36981	0.652609	0.298687	0.322162	0.119189	0.0980011	0.310848	-0.047351	6.45972	5.76072	5.13724	2.07464	1.81607	1.00403	0.859515	0.804883	0.600674	5.7844	5.33783	3.01504	1.86119	1.49156	1.1784	0.867954	0.80661	0.612919	CNP,DNAJC7	0
ENSG00000260853.1	antisense	RP11-264B17.2	chr16	28968008	28978204	-0.249006	-0.257133	0.149485	-0.197372	-0.205725	-0.339109	-0.205963	-0.254691	-0.255877	4.5028	3.70418	6.72913	4.53927	4.03638	2.72026	3.61225	2.61343	2.76178	5.47235	5.28029	6.23402	6.27615	4.74879	4.48257	4.36501	4.22878	3.21813	NFATC2IP	0
ENSG00000257135.1	lincRNA	RP11-320M2.1	chr2	10588820	10591453	-0.39912	-0.0454358	0.673302	0.248875	0.149147	-0.124331	-0.538393	0.0917362	0.158406	0.542743	0.396945	0.238788	0.440913	0.427332	0.345088	0.49833	0.51107	0.50701	0.72339	0.431712	0.154075	0.452353	0.381925	0.520409	0.757275	0.60045	0.442913	ODC1	190
ENSG00000260911.1	lincRNA	RP11-196G11.2	chr16	31054471	31061201	-0.649376	0.115508	0.121518	-0.190057	-0.100354	0.492756	0.0293156	0.99064	-0.906918	0.80849	0.643335	0.840818	0.722783	0.966438	0.66698	0.460712	0.294943	0.149546	1.2875	0.701039	0.892873	1.03773	1.04676	0.555118	0.493432	0.168835	0.266096	STX4	175
ENSG00000270184.1	antisense	RP11-568J23.5	chr16	85817988	85821223	-0.251075	-0.771959	0.21205	0.168659	-0.0650086	-0.0898051	0.130388	0.0743062	-0.886724	7.6417	3.79916	2.4968	2.26282	1.90326	0.91431	0.956764	0.764531	0.366162	9.07539	6.64098	2.1675	2.44679	2.08194	1.23616	0.865965	0.90427	0.644605	EMC8	0
ENSG00000260398.1	sense_overlapping	RP11-594N15.3	chr8	79518187	79521940	0.251303	0.254909	0.0765636	-0.121962	0.0144957	0.152776	0.578186	0.603059	0.283462	1.64398	1.18314	2.66106	4.25143	4.43688	1.38796	0.698505	0.334045	0.40483	1.39937	1.18146	2.58578	5.68492	4.40761	1.70929	0.498816	0.298643	0.279587	PKIA	685
ENSG00000247556.2	processed_transcript	OIP5-AS1	chr15	41576188	41601901	0.138207	0.332422	0.119896	0.115636	0.150066	0.415916	0.0114916	0.121819	-0.472358	8.08584	6.66115	7.13936	10.8035	16.2653	17.6142	18.3811	15.8616	19.7232	7.44725	6.31467	6.51306	11.4333	14.8964	18.2014	18.9995	18.1937	26.1994	OIP5	0
ENSG00000238018.1	antisense	AC093110.3	chr2	54888148	54889929	-0.314586	-0.296715	-0.37667	-0.141399	-0.846761	-1.98163	-0.814069	-0.0129911	-0.794577	11.1815	5.61129	0.969997	1.40807	0.731384	0.22493	0.382954	0.657618	0.623164	13.2496	7.98541	1.12044	1.63373	1.62386	1.31384	0.720344	0.959646	1.07704	SPTBN1	0
ENSG00000100181.16	lincRNA	TPTEP1	chr22	17082777	17179521	-0.25447	0.00376268	-0.224394	-0.193542	0.0622257	0.111327	0.048082	0.489732	0.544007	0.449065	0.342069	0.34194	0.394327	0.393307	0.264754	0.272655	0.140541	0.211054	0.555588	0.401457	0.417938	0.546091	0.391167	0.340704	0.276441	0.136095	0.138221	CCT8L2	9077
ENSG00000260932.1	antisense	RP11-483P21.6	chr16	83963401	83964828	0.633954	-0.69807	-0.37045	1.24288	0.621736	1.10476	0.633116	1.21148	3.1347	1.0844	0.357112	0.299469	0.278099	0.291892	0.244693	0.226984	0.177448	0.211263	0.720422	0.727043	0.370117	0.139008	0.201569	0.15872	0.135853	0.103085	0.0171943	MLYCD	13614
ENSG00000258210.1	processed_transcript	RP11-478C19.2	chr12	110825268	110883353	-0.539957	-0.20811	0.154955	-0.424476	-0.171942	-0.107831	0.335807	-0.274425	-0.866847	0.627014	0.496293	0.70858	0.754099	0.809647	0.47466	0.51791	0.357047	0.15499	0.928771	0.647554	0.707929	1.15111	0.941155	0.752034	0.41295	0.57655	0.261312	ANAPC7,ARPC3	0
ENSG00000272143.1	lincRNA	FGF14-AS2	chr13	103046980	103048053	0.921675	1.21154	0.097521	0.572629	-0.324279	0.346719	-0.528523	-0.149817	-0.514618	0.273931	0.119529	0.15107	0.308652	0.413069	0.80978	1.24084	0.807321	0.604846	0.147091	0.0631968	0.138555	0.322513	0.528403	0.878412	1.9494	1.1205	0.782219	FGF14	0
ENSG00000253720.1	lincRNA	RP11-473O4.3	chr8	130952102	130961640	0.818151	0.531478	-0.308232	-0.505992	1.46232	-0.862107	0.726199	0.32258	-2.53858	0.684984	0.568407	0.457357	0.133801	0.2268	0.112795	0.0732152	0.0387514	0.0182748	0.360861	0.470333	0.575261	0.233326	0.0743508	0.291345	0.0556197	0.0424766	0.153563	FAM49B	0
ENSG00000267141.1	antisense	CTB-31O20.8	chr19	1860249	1862018	-0.322435	0.0332653	-0.0794527	-0.210208	-0.0230382	-0.197302	0.148987	-0.173204	0.331961	4.22373	4.85951	4.28868	1.42487	2.11765	0.946045	1.58644	0.700047	0.596972	5.24715	5.73274	4.53859	2.16032	2.23035	1.56814	1.56926	0.935399	0.497707	KLF16	0
ENSG00000228203.1	processed_transcript	RNF144A-AS1	chr2	7052408	7058813	0.325145	1.12582	1.24912	0.251966	0.412203	0.261569	0.256091	0.057269	-0.126632	0.366696	0.648922	2.51115	2.00849	2.96438	2.76918	4.19168	3.61948	3.61745	0.297022	0.361258	1.04719	2.26105	2.37689	3.17871	3.65386	4.33639	3.98248	RNF144A	0
ENSG00000227603.1	antisense	RP11-165J3.6	chr9	96197614	96199403	-0.386379	-0.114203	0.0180619	-0.655275	-0.109808	0.0171297	-0.228828	-0.169755	-0.106563	2.04166	1.91674	1.7239	0.752224	0.722698	0.360999	0.371459	0.714475	1.12302	2.73214	2.48521	1.67247	1.40552	0.814514	0.46775	0.430684	0.986755	1.1838	FAM120AOS	9373
ENSG00000258891.1	antisense	RP5-1021I20.5	chr14	74362867	74404817	0.365552	0.315434	0.375207	0.207538	0.288425	-0.180602	0.684556	0.4617	0.51966	0.525899	0.743706	0.363624	0.191359	0.185248	0.116311	0.109987	0.0733356	0.109218	0.408489	0.702708	0.278335	0.184013	0.154466	0.173992	0.0713262	0.0641161	0.0771443	RP5-1021I20.4,ZNF410,FAM161B	0
ENSG00000264290.1	sense_intronic	RP11-68I3.4	chr17	27896598	27897537	-0.730957	-0.458412	-0.768551	0.503951	-0.209263	-0.320549	-0.0970036	-0.024603	-0.574924	0.617016	0.376835	0.664584	1.06672	1.02197	0.698485	0.783365	0.693398	0.744666	1.0392	0.644356	1.1486	0.988557	1.24447	1.27268	0.881736	0.872944	1.05378	TP53I13	0
ENSG00000234773.2	lincRNA	CTD-2666L21.1	chr19	12305830	12348582	-0.35241	-0.497671	-0.0551832	-0.082472	-0.30208	-0.0605135	-0.356739	-1.39263	-0.0610305	0.732272	0.491512	0.321564	0.579633	0.616672	0.540285	0.516824	0.107116	0.308665	0.946146	0.836934	0.349729	0.747698	0.775359	0.791214	0.698336	0.369533	0.327487	ZNF44	0
ENSG00000261485.1	antisense	PAN3-AS1	chr13	28710980	28712330	0.389347	-0.182238	-0.206836	-0.992796	-0.0657217	-0.101869	-0.353825	-1.11945	0.603202	1.48307	1.35859	1.42953	0.558568	1.11971	0.551941	0.600738	0.383179	0.904882	1.14565	1.86885	1.56144	1.31932	1.22902	0.799606	0.809202	1.0424	0.627556	PAN3	313
ENSG00000227896.1	antisense	RP11-77P6.2	chr10	88281702	88282443	-0.659752	-0.0154978	0.436208	0.344548	-0.111976	0.258814	-0.0456156	-0.457717	-0.299772	0.564586	0.504319	0.796196	0.745652	0.601622	0.46304	0.771526	0.688168	0.745245	0.887256	0.653798	0.594158	0.788369	0.688493	0.508468	0.817327	1.15692	0.897986	WAPAL	130
ENSG00000203588.3	antisense	IGBP1-AS1	chrX	69383692	69385056	-0.492664	-0.350104	-0.255102	-0.341966	0.163584	-1.19719	-0.130821	-0.319541	0.829089	1.34179	1.24803	0.50385	0.30824	0.377041	0.188353	0.183864	0.192044	0.165415	1.88576	1.91357	0.625766	0.447704	0.342276	0.615815	0.202458	0.321457	0.086032	IGBP1	0
ENSG00000270031.1	sense_intronic	RP3-426I6.6	chr1	28146494	28146852	-1.17817	0.603611	1.1335	0.0975948	0.0372831	-0.0802377	0.144238	-0.128389	0.249341	0.225128	0.73814	0.655742	0.526209	0.401674	0.21607	0.215414	0.280684	0.472524	0.523963	0.598495	0.301691	0.584097	0.384917	0.310477	0.222256	0.384142	0.383992	STX12	0
ENSG00000259618.1	lincRNA	RP11-562A8.5	chr15	50786215	50789277	-0.505646	-0.471809	-0.471011	0.600446	0.941356	-0.133163	0.218458	1.20352	0.440021	2.51396	1.13138	0.579017	0.928351	0.556285	0.207589	0.154966	0.145534	0.448209	3.44822	1.77359	0.81996	0.620969	0.302956	0.358631	0.132631	0.0835294	0.271945	USP8	0
ENSG00000267201.1	lincRNA	AC005624.2	chr19	2458933	2462183	3.10717	2.53436	2.11668			0.483862	1.07502	1.04545	0.850109	0.0899112	0.0422042	0.0339338	0	0	0.115732	0.477864	2.7195	4.15858	0	0	0	0	0	0.114718	0.215679	1.58063	2.15204	LMNB2	1939
ENSG00000226647.2	antisense	RP11-336A10.2	chr10	5754137	5786030	0.511033	-0.322385	0.894701	0.121465	1.15146	-0.408919	0.249273	-0.440656	1.76548	0.554545	0.327526	0.626213	0.375218	0.472653	0.212148	0.20029	0.105679	0.147158	0.402339	0.501546	0.351187	0.415019	0.209304	0.371177	0.173224	0.158844	0.0451139	FAM208B	0
ENSG00000270015.1	sense_intronic	RP11-540B6.6	chr15	31218717	31220610	-0.172388	-0.13027	-0.248425	0.0695766	-0.203009	0.0651123	-0.100237	-0.120342	-0.202602	12.3432	9.2653	4.51606	6.65799	6.97865	6.16387	5.48974	3.37008	2.67379	14.2253	11.7292	5.46577	7.84982	8.3738	8.11056	6.2031	4.80095	3.01318	FAN1	0
ENSG00000224345.1	antisense	RP3-486L4.4	chr6	88410228	88411243	-0.260998	-0.00938152	-0.440065	0.554896	-0.268034	0.481014	0.0342632	-0.230774	-0.399646	10.8562	11.5203	8.6576	8.0828	5.34666	3.99417	2.9677	2.19048	3.11539	13.363	13.797	11.6098	6.54427	6.44369	3.89917	3.15085	3.09422	4.0641	AKIRIN2	0
ENSG00000261712.1	lincRNA	RP11-358L4.1	chr15	79705700	79706228	-1.99331	-0.86845	0.888313	0.324748	0.129444	0.189158	0.0178918	1.12359	-0.0522765	0.027993	0.0222132	0.241971	0.52808	0.864638	1.1365	1.23219	1.10081	0.800649	0.136755	0.0606294	0.139069	0.512224	0.81939	1.26048	1.26783	0.59836	0.728737	TMED3	1366
ENSG00000232640.1	antisense	RP1-266L20.2	chr6	170125187	170125950	0.637182	1.35547	0.607869	0.170107	0.0260036	0.531388	-0.366493	-0.506872	-0.673901	1.46415	1.31015	1.15555	2.15415	3.03839	2.92428	3.60367	1.89175	1.25336	0.96556	0.588394	0.740011	2.39268	3.02666	2.73795	4.83752	3.42732	1.78318	PHF10	1036
ENSG00000263843.1	antisense	RP11-649A18.12	chr17	73267450	73269976	-0.350634	-0.0363718	-0.123062	-0.0850696	0.173858	0.469148	0.604374	0.427401	0.0706707	0.852469	0.575347	1.24339	0.972067	1.02231	0.941535	1.38632	1.00714	0.697295	1.08355	0.701855	1.38067	1.29002	0.924798	0.944084	0.945058	0.957211	0.668877	SLC25A19	0
ENSG00000267702.1	sense_intronic	RP11-53B2.2	chr18	13486461	13490675	0.279831	-0.0123901	-0.129715	-0.758168	0.253469	-0.355444	1.0043	0.176965	-0.461237	1.88129	1.70466	5.50244	2.29841	1.76061	0.595301	0.954835	1.16829	0.560724	1.55317	2.05685	6.10421	4.61068	1.49123	1.00437	0.496127	1.3158	0.83148	LDLRAD4	0
ENSG00000256658.1	antisense	RP11-180M15.4	chr12	12876231	12876945	-1.98657	-0.486192	1.72262	3.18414	2.32998	0.854991	0.543188		-0.861627	0.0998671	0.19923	0.385264	0.15858	0.0786894	0.156773	0.143621	0	0.190855	0.498248	0.342039	0.0877179	0	0	0.0759561	0.0838611	0	0.317609	CDKN1B	926
ENSG00000225916.1	lincRNA	AC007879.4	chr2	208091673	208093032	3.09182	3.68116	3.53836		4.04342	-0.876846	2.56284	3.33187	2.84951	0.0586051	0.0662596	0.0624601	0	0.0743613	0.0494662	0.163177	0.467472	0.602216	0	0	0	0	0	0.173591	0.0257445	0.0441847	0.0761485	KLF7	59682
ENSG00000231724.1	antisense	RP11-573D15.3	chr3	186525481	186535910	3.09182	-3.15124		0.0489762	3.89334	-2.02893	-0.40347	-0.0163755	1.98517e-05	0.0598034	0	0	0.0211913	0.0708854	0.0200149	0.276709	0.438331	0.676752	0	0.0553245	0	0.0321343	0	0.105594	0.361559	0.569879	0.648465	RFC4	634
ENSG00000260831.1	sense_intronic	GHc-362H12.3	chrX	103197629	103202112	-0.315156	0.251161	0.252207	-0.233105	-0.273273	-0.960621	0.0915878	-0.442265	0.323809	0.522556	0.331297	0.115343	0.10434	0.154418	0.0845331	0.118023	0.0627849	0.0992047	0.657445	0.324176	0.102338	0.140931	0.188228	0.217342	0.115886	0.110368	0.0770011	TMSB15B	0
ENSG00000247092.2	antisense	SNHG10	chr14	95998634	96001209	-0.283105	-0.0584916	0.221451	0.11041	0.0553436	0.117773	-0.177112	0.00560307	0.0101412	1.11217	1.14496	2.67206	2.38926	2.5342	1.87757	1.92367	2.43418	1.7155	1.38795	1.43978	2.37731	2.72684	2.49518	2.32946	2.29283	2.99064	1.54728	GLRX5	0
ENSG00000229180.3	lincRNA	GS1-124K5.11	chr7	65992918	66007536	-0.206233	-0.133312	0.174688	-0.667054	-0.115441	-0.054361	-0.155762	-0.278079	-0.130934	1.71702	1.17808	3.41352	2.20848	3.27386	1.78034	1.6958	0.946385	1.12113	2.01677	1.55179	3.25174	4.41414	3.65851	2.49705	2.00776	1.54346	1.1963	AC008267.1	52209
ENSG00000240293.1	processed_transcript	CTA-286B10.7	chr22	35796135	35806001	1.61493	-0.752418	0.373077	2.35756	0.429141	0.710473	0.00316523	-0.254996	1.01995	0.202752	0.0848104	0.150713	0.210443	0.309362	0.597824	0.914224	0.539383	0.905845	0.0650787	0.197839	0.101178	0.0400898	0.21871	0.511629	1.01793	0.806986	0.435623	MCM5	0
ENSG00000204584.1	antisense	RP11-304F15.3	chr17	47923272	47926199	-0.314972	0.0877429	-0.0102012	-0.507108	-0.305604	-0.146816	-0.647825	-0.94634	-0.547349	1.22208	0.935562	1.22541	0.487932	0.693291	0.495693	0.283724	0.200692	0.240543	1.52235	1.04966	1.27885	0.850493	0.896844	0.797356	0.482451	0.473895	0.315279	TAC4	0
ENSG00000232811.1	antisense	RP11-96K19.2	chr1	111486089	111495470	0.389614	-0.0449866	-0.139182	0.107533	0.0373717	0.550433	0.519009	0.901137	0.0849027	0.715062	0.519619	0.270726	0.297966	0.289651	0.275621	0.217049	0.231282	0.261439	0.542069	0.651306	0.285722	0.33538	0.270428	0.257316	0.150498	0.146715	0.24978	LRIF1	0
ENSG00000265749.1	antisense	RP11-849F2.5	chr17	8268881	8284646	-0.387374	-0.462751	0.355385	0.323019	0.181906	0.122014	0.00676742	0.0316011	-0.797063	1.10173	0.626749	0.857067	1.10821	1.1163	0.826899	0.825893	0.613414	0.293134	1.50689	1.01105	0.675924	1.01563	1.04688	1.07933	0.889596	0.788126	0.515742	RPL26,KRBA2,RP11-849F2.7	0
ENSG00000243926.1	antisense	TIPARP-AS1	chr3	156389651	156392167	0.463492	0.151537	-0.489115	0.514552	-0.712595	-0.568903	-0.40228	0.0509915	0.303121	0.670837	0.441552	0.199981	0.269785	0.140655	0.0970197	0.12166	0.12486	0.368778	0.473984	0.464121	0.274101	0.18255	0.238413	0.191152	0.177449	0.155516	0.267492	TIPARP	0
ENSG00000260841.1	sense_overlapping	CTC-205M6.5	chr5	180211782	180214869	-0.288905	0.000576278	-0.297226	0.0853447	-0.0175907	-0.165043	-0.596181	-0.0918103	-0.597903	0.898705	0.797683	0.847246	0.986266	1.12337	0.662971	0.617433	0.558001	0.412269	1.12159	0.928865	1.00729	1.17508	1.29918	0.994933	1.02713	0.767241	0.616093	MGAT1	2672
ENSG00000269963.1	lincRNA	RP11-73M18.9	chr14	104179904	104180586	-0.328601	-0.183649	0.0266135	0.0747545	0.260453	0.181654	0.0701185	0.176656	-0.0171225	3.03466	3.02685	3.82699	3.1906	5.2018	4.22416	7.46783	6.44005	5.35257	3.86739	4.02672	3.85487	3.83012	4.38405	5.07868	7.33127	7.21331	5.37161	XRCC3	0
ENSG00000234689.1	lincRNA	LINC00444	chr13	48479464	48481492	0.670406	0.603446	0.381616	0.118482	-0.287761	-1.67909	-1.37436	1.7025		2.45758	1.97467	1.38318	0.39067	0.324648	0.0436491	0.106849	0.168959	0	1.53431	1.54801	1.10759	0.465885	0.428933	0.225721	0.326487	0.0584324	0	SUCLA2	29130
ENSG00000263033.1	lincRNA	RP11-396B14.2	chr16	11290034	11318373	-0.376786	-0.162679	-0.460471	0.203966	0.819616	-0.57421	-0.289442	-2.30432	0.75542	2.39414	1.8746	1.00504	0.648232	0.50992	0.145869	0.108384	0.017629	0.166963	3.10439	2.49435	1.35347	0.563879	0.317975	0.303642	0.149117	0.129375	0.120659	CLEC16A	13988
ENSG00000261824.2	lincRNA	LINC00662	chr19	28175488	28284848	-0.32773	0.0282671	0.571948	-0.0196638	0.059981	0.345945	0.193702	0.643742	0.459318	0.188161	0.157032	0.283349	0.399976	0.454675	0.448994	0.502709	0.615543	0.925024	0.241671	0.18902	0.196004	0.501741	0.447302	0.481599	0.458279	0.482384	0.651518	UQCRFS1	1413325
ENSG00000260545.1	antisense	CTB-134F13.1	chr16	58150789	58153257	-0.424136	-0.479891	0.826047	1.55607	-0.43711	-0.772416	0.640552	0.721727	-0.595046	2.50177	1.01963	0.606105	0.445376	0.219955	0.156649	0.183565	0.202707	0.12401	3.34507	1.53821	0.354504	0.173192	0.324562	0.394156	0.119803	0.149322	0.191942	C16orf80	0
ENSG00000265666.1	antisense	CTD-2267D19.2	chr17	38497119	38499388	-0.304985	-0.688368	-0.328476	-0.983122	-0.126213	-1.21912	0.696736	0.49524	0.617194	1.57678	2.8068	4.38921	0.615003	0.531469	0.177134	0.200707	0.115102	0.212947	1.99947	5.43291	5.54248	1.44999	0.566445	0.558049	0.137663	0.0989687	0.13869	RARA	0
ENSG00000253708.1	antisense	RP11-51J9.4	chr8	30034070	30038404	0.706862	-2.33426	-0.648858	0.373489	0.151347	1.2098	-0.0801518	1.02435	0.284645	0.791263	0.113688	0.159561	0.140437	0.0561015	0.0842848	0.0976819	0.118959	0.0937123	0.471025	0.740975	0.302446	0.132285	0.0435183	0.0514725	0.113477	0.0646053	0.0854866	LEPROTL1,DCTN6	0
ENSG00000241238.1	processed_transcript	AP001052.9	chr21	45141573	45152146	-0.806301	-0.933422	-0.248275	-1.07164	0.546238	1.57212	-0.248141	-0.0498833	-0.0129705	0.59727	0.545745	1.20163	0.277803	0.751283	0.581818	0.317458	0.328884	0.346299	1.07953	1.22677	1.56468	0.720204	0.526522	0.255494	0.436263	0.436324	0.327853	PDXK	0
ENSG00000239407.1	processed_transcript	LL0XNC01-237H1.2	chrX	102139342	102161086	0.568753	0.41458	-0.0731938	0.92716	0.193447	0.0469088	0.670303	0.36781	0.370131	0.440509	0.461702	0.459631	0.312363	0.423572	0.456372	0.675961	0.599403	0.681251	0.301514	0.434811	0.500334	0.211583	0.384517	0.603517	0.441992	0.576195	0.485611	RAB40AL	31114
ENSG00000237718.1	antisense	AC009095.4	chr16	67648284	67649245	-0.477487	-0.317091	-0.0995267	-0.211828	0.294321	-0.0569374	0.354187	-0.605747	-0.683638	1.4619	0.73413	1.14442	0.989907	1.12279	0.437421	0.732735	0.414601	0.430126	2.08988	1.1205	1.27289	1.23484	0.946469	0.673815	0.606966	0.816965	0.666591	CTCF	0
ENSG00000259804.1	antisense	CTD-2012K14.7	chr16	67595314	67596212	0.512191	-0.0608361	0.20949	-0.352682	0.219667	0.10119	0.56391	-0.144591	-0.397704	1.01838	0.941026	1.39687	0.636003	0.772393	0.557519	0.660576	0.41109	0.321254	0.748645	1.0713	1.14817	1.02325	0.692106	0.627925	0.469792	0.524252	0.421725	CTCF	98
ENSG00000244459.2	lincRNA	RP11-1398P2.1	chr4	1575789	1581980	-0.816512	0.748212	0.662836	0.258881	-0.424557	-0.471608	-0.826545	-0.595668	-0.494036	0.341033	0.283784	0.209645	0.317451	0.488565	0.368218	0.326132	0.233441	0.64318	0.61479	0.193924	0.133164	0.311556	0.681977	0.680834	0.660572	0.439224	0.88185	FAM53A	37662
ENSG00000260891.1	antisense	RP11-96D1.5	chr16	68246304	68255574	0.536706	-0.496385	-0.660236	-0.633805	0.774314	-0.992508	0.292399	-1.80085	0.379225	1.75144	0.576569	0.98067	0.442173	0.707692	0.492817	0.439865	0.123934	0.471911	1.18186	0.946579	1.6495	0.959674	0.421823	1.27954	0.388256	0.581619	0.36835	NFATC3	0
ENSG00000267263.1	sense_intronic	RP11-75C10.7	chr17	75465150	75467127	0.779919	-0.774037	-0.739089	-1.14796	1.51318	-1.08554	0.689251	-0.0372313	1.04844	0.495888	0.173502	0.164092	0.0908867	0.119056	0.082422	0.131947	0.0855579	0.1017	0.285904	0.361713	0.280245	0.237113	0.0436279	0.23664	0.0860704	0.100504	0.0450989	SEPT9	0
ENSG00000229751.1	antisense	RP11-142M10.2	chr10	14033815	14049525	1.25391	-1.26603	-0.339427	0.356064	-0.539038	0.0801163		-3.04839		0.283275	0.276502	0.268478	0.0805987	0.0769773	0.0113718	0	0	0	0.114303	0.843456	0.317394	0.0719212	0.116913	0.0159877	0	0.0462573	0	FRMD4A	0
ENSG00000231521.1	antisense	RP11-244N9.4	chr9	100396797	100398333	0.699462	0.191526	-0.139513	-0.0647016	0.605851	-0.914719	-0.271056	1.81354	0.374058	1.72634	0.967142	1.03381	0.363245	0.282467	0.122771	0.0756963	0.148436	0.135434	0.946531	1.0178	1.11432	0.444198	0.199424	0.348821	0.101972	0.0439279	0.124889	NCBP1	0
ENSG00000261123.1	sense_intronic	RP11-304L19.3	chr16	2144831	2147027	0.700494	-0.237725	0.460878	-0.159446	0.418749	0.805311	0.254453	0.281101	-0.049231	0.774999	0.496369	0.632014	1.03279	1.26437	1.12555	0.704495	0.692013	0.380252	0.468201	0.715238	0.475496	1.42362	0.970624	0.885162	0.616368	0.662099	0.411409	PKD1	0
ENSG00000237786.1	antisense	GFOD1-AS1	chr6	13486526	13487084	-3.02228	3.04369	-0.125155	-1.29376	-0.625575	-1.16997	-0.712488	-1.68203	-3.67387	0	0.0780896	0.72722	0.187163	0.17085	0.0841237	0.0634404	0.0691107	0	0.0811527	0	0.776923	0.554913	0.263766	0.291415	0.122604	0.270318	0.101867	GFOD1	0
ENSG00000249595.1	sense_intronic	AC004878.7	chr7	74856621	74857439	-3.02228	2.25298	0.0657605	0.0700857	3.00032	3.68236	2.95068		2.65079	0	0.0520731	0.136182	0.0413202	0.0625186	0.105915	0.0683375	0	0.329304	0.0926216	0	0.121921	0.0566829	0	0	0	0	0.0427572	GATSL2	0
ENSG00000263050.1	lincRNA	RP11-667K14.3	chr17	1946769	1948262	-0.348104	-0.485517	-0.253081	-1.10016	-0.865762	-0.171835	-0.125441	0.0641739	-1.03025	3.65656	3.05212	11.5876	5.38508	5.06646	1.98819	2.32972	1.05572	0.654059	4.73168	5.26364	13.2883	14.054	9.22639	3.31115	2.72675	1.24318	1.34692	DPH1,OVCA2	45
ENSG00000225135.1	lincRNA	RP11-361F15.2	chr6	147708800	147711601	-0.316699	0.584106	0.374487	-0.182666	0.295671	0.407571	0.415165	0.727114	0.101003	1.412	1.70856	1.08178	1.36385	1.83331	1.43075	0.997632	0.76484	0.820342	1.78806	1.38217	0.813049	1.56711	1.50307	1.47912	0.786805	0.561081	0.748772	STXBP5	1934
ENSG00000235298.1	antisense	RP11-575L7.8	chr9	86587148	86590692	-0.538714	-0.15557	-0.0778242	0.409056	0.368071	-0.762221	0.0786252	0.894207	-0.77005	1.42047	1.48637	1.18391	1.10585	1.45606	0.450041	0.345644	0.314211	0.180384	2.09886	1.95251	1.17889	1.11315	1.1602	1.04811	0.341491	0.217382	0.306977	HNRNPK	0
ENSG00000267364.1	lincRNA	RP11-47L3.1	chr17	33640521	33651919	0.757407	0.127066	0.346276	-0.935278	-0.451543	1.30828	0.515762	1.40612	1.00616	0.388692	0.190786	0.164121	0.0597988	0.15032	0.156088	0.381213	0.324229	1.26901	0.226779	0.202549	0.124814	0.145031	0.208279	0.072778	0.293662	0.15218	0.573319	SLFN11	25405
ENSG00000256988.1	lincRNA	RP11-234B24.4	chr12	4915708	4917807	-3.01126			-2.0968	-2.08023	-4.0552	-1.17497	-1.87078	-3.22074	0	0	0	0	0	0	0.0243371	0.186975	0.19983	0.0640246	0	0	0.0274046	0.0240956	0.0883014	0.0643311	0.856513	1.78653	GALNT8	0
ENSG00000228327.2	lincRNA	RP11-206L10.2	chr1	700237	714006	0.292481	-0.168563	-0.120418	0.222194	-0.20826	-0.0436938	-0.211921	-0.270865	-0.0201044	2.48719	1.69353	1.264	0.868725	1.03555	0.891731	0.874271	0.911067	0.974373	2.07582	2.20437	1.42868	0.943357	1.21858	1.19842	1.06148	1.3201	0.945521	AL669831.1	24526
ENSG00000261326.2	lincRNA	RP5-1057J7.6	chr1	23607802	23613245	0.405904	0.379017	0.319015	-0.851441	0.0726424	-0.390929	0.0848555	-0.13636	-0.154692	0.241678	0.516336	2.25681	0.867114	1.491	0.823534	0.771935	0.763933	0.691715	0.18403	0.473002	1.85348	1.80623	1.47111	1.37209	0.750994	0.930108	0.73062	HNRNPR	17019
ENSG00000261573.1	antisense	RP11-553K8.5	chr1	198626682	198636190	0.584759	-0.173824	0.0610964	-0.0313412	1.52342	-0.413406	-0.173894	-0.0711577	0.577983	1.55726	0.952389	1.4051	0.66435	0.909886	0.343637	0.105729	0.215598	0.17511	1.05798	1.25508	1.43635	0.815486	0.327099	0.582493	0.125669	0.273889	0.108214	PTPRC	0
ENSG00000263657.1	antisense	RP11-82O19.1	chr17	28088121	28114854	0.626031	-0.146474	0.020348	-0.0722823	1.60553	-1.29714	0.611457	-1.60696	-2.46572	0.964711	0.663499	0.934389	0.475829	0.46268	0.126876	0.230358	0.0559601	0.0225816	0.639241	0.861367	0.922983	0.62974	0.15052	0.48089	0.154633	0.244542	0.117858	SSH2	0
ENSG00000272405.1	antisense	RP11-284F21.10	chr1	156611458	156614679	-2.99583	3.26431			-2.31832	0.854991	0.349619	-0.366385	0.754007	0	0.00915431	0	0	0	0.00720349	0.049447	0.259663	2.00098	0.00934803	0	0	0	0.00387938	0.00349006	0.0372825	0.435924	1.62387	BCAN	0
ENSG00000235262.1	sense_intronic	KDM5C-IT1	chrX	53241590	53243861	0.569986	-0.0714452	0.0505938	0.125916	1.35609	0.533604	0.363816	-0.0332433	1.18619	0.923717	0.521337	0.43721	0.223712	0.221879	0.266829	0.116316	0.114741	0.0381246	0.649708	0.660645	0.413663	0.232361	0.0858954	0.233814	0.100333	0.149909	0.0145263	KDM5C	0
ENSG00000271380.1	antisense	RP11-307C12.12	chr1	154934301	154935099	0.547168	-1.13047	0.28639	-0.240317	-0.248608	0.408384	0.173458	0.612546	0.825227	0.960406	0.363438	0.608622	0.427569	0.393149	0.415226	0.756423	0.584047	0.465044	0.647735	0.991222	0.492274	0.604215	0.480642	0.418108	0.711114	0.476444	0.263672	PYGO2,SHC1	0
ENSG00000260927.1	antisense	RP11-459F6.3	chr16	58163433	58193037	-0.742645	-0.0534566	-0.799685	-0.373169	0.579445	-0.781786	-0.288553	0.134536	-0.457307	0.412675	0.56249	0.480552	0.415982	0.902123	0.371766	0.328783	0.486699	0.3767	0.70299	0.693121	0.842232	0.708601	0.626	0.85245	0.427295	0.55048	0.467641	CSNK2A2	0
ENSG00000271781.1	antisense	CTD-2589H19.6	chr5	675941	676731	0.460534	-0.0591596	-0.269746	0.303158	-0.221171	-0.00510486	0.166704	0.122882	-0.655717	1.37904	1.15646	0.879374	1.71881	1.59368	1.61025	1.81828	1.7228	0.920416	1.00375	1.44838	1.08392	1.57357	1.89142	2.22887	1.66674	2.07448	1.45894	TPPP	0
ENSG00000267249.1	sense_intronic	RP11-973H7.3	chr18	12670425	12671144	0.486515	0.304094	-0.310735	-0.444227	-0.0951246	0.217382	0.24874	0.984371	0.209773	1.36295	1.97872	1.94797	0.880709	1.58584	0.940863	1.32173	1.75318	1.1484	0.983835	1.87606	2.4444	1.43455	1.6608	1.11215	1.1735	1.10293	0.966112	CEP76	0
ENSG00000236935.1	antisense	AP003774.1	chr11	64092522	64096976	0.415692	0.402382	-0.0343232	-0.157304	-0.183695	0.336068	0.60317	0.331351	-0.116792	2.01329	1.80861	0.852051	0.559119	0.494945	0.405128	0.938246	0.754725	1.95697	1.51164	1.69963	0.883695	0.714652	0.664818	0.427944	0.641542	0.841452	2.11001	PRDX5	3239
ENSG00000230438.4	lincRNA	RP11-420G6.4	chr6	2854891	2876744	0.252493	0.355282	0.349791	-0.103452	-0.447078	0.665434	0.228199	-0.523766	0.162652	3.11256	3.03007	1.89997	0.545316	0.383855	0.177417	0.0796193	0.0710463	0.249814	2.6082	2.85689	1.51618	0.658609	0.559362	0.144523	0.0747408	0.130807	0.215857	SERPINB9	10756
ENSG00000259242.1	antisense	AC002306.1	chr19	19716690	19719991	0.309525	0.00984956	-0.317796	-0.57134	1.22788	0.0984796	1.19234	-0.545224	0.565371	1.57598	1.09837	0.773123	0.246796	0.296052	0.0983013	0.142075	0.0408887	0.105543	1.25457	1.31053	0.951587	0.405936	0.132791	0.131345	0.0670021	0.0790457	0.0726235	PBX4	0
ENSG00000261840.1	antisense	RP11-146F11.1	chr16	30709030	30710379	-0.281449	-0.0390984	-0.107595	0.564856	0.182651	0.0778636	-0.0108164	-0.0180457	0.112132	2.46523	1.88359	1.56761	2.26687	1.64869	1.45357	1.63366	1.28098	1.23496	3.06705	2.32058	1.69659	1.75732	1.49653	1.84655	1.73611	1.63571	1.12829	SRCAP	0
ENSG00000229380.1	antisense	AC147651.5	chr7	601595	605256	0.744926	0.0748182	1.03619	-0.998045	1.80613	-0.778479	0.388203	-1.35305	0.671819	0.674677	0.384383	0.387129	0.346689	0.73133	0.229808	0.303913	0.05793	0.0676782	0.400607	0.45057	0.215863	0.811842	0.206666	0.522254	0.24175	0.199922	0.0379882	PRKAR1B	0
ENSG00000260954.1	sense_intronic	LA16c-425C2.1	chr16	1629243	1630309	-0.908114	-0.0559903	4.16532	2.14965	-0.805793	-1.4311	0.250115	2.13952	0.775357	0.349483	0.375352	0.145467	0.439201	0.164942	0.0431274	0.354205	0.237957	0.181629	0.663084	0.454655	0	0.0965438	0.294995	0.18068	0.288627	0.0636959	0.114818	IFT140	0
ENSG00000270170.1	lincRNA	NCBP2-AS2	chr3	196669494	196670411	-0.182002	0.148466	-0.0184046	0.671998	0.0701078	0.344968	-0.275399	0.0309583	-0.26017	40.3653	32.3784	24.0574	28.2009	21.2006	24.9161	24.0093	21.4658	13.5974	46.4993	34.3169	24.4379	20.0311	20.6266	26.9754	30.2263	26.2585	15.682	NCBP2	26
ENSG00000247903.1	antisense	RP11-421F16.3	chr12	27124519	27132515	-0.27457	-0.316752	-0.0313162	0.0997196	-0.420846	-0.18214	0.209224	0.0107836	-0.24002	1.16804	0.845708	0.639432	0.995904	1.05416	1.19677	1.5229	1.31831	1.4578	1.43181	1.2878	0.643375	1.11097	1.44159	1.84571	1.372	1.5721	1.7216	TM7SF3	0
ENSG00000267291.1	antisense	CTB-186G2.1	chr19	39086986	39092334	1.55236	2.25298	0.193512	-0.666257	0.0461227	0.248118	0.253912	-0.880488	-0.352088	0.209147	0.0298001	0.331924	0.235279	0.434389	0.342141	0.468302	0.28448	0.210907	0.0557032	0	0.27638	0.507085	0.428347	0.40876	0.410994	0.628969	0.246429	MAP4K1	0
ENSG00000270103.2	lincRNA	RNU11	chr1	28975112	28975245	0.826544	0.863845	-0.425619	0.491512	-2.07023	0.357951	1.37135	0.492756	1.50884	1.2808	0.567197	0.0731025	0.174126	0.093198	0.15434	0.135738	0.26986	0.163681	0.742612	0.325556	0.0947466	0.143262	0.412701	0.129329	0.0537404	0.195706	0.0495853	TAF12	5515
ENSG00000261372.1	sense_overlapping	RP11-529H20.6	chr14	92511119	92516990	-0.535674	-0.776543	-0.150478	-0.551029	-0.0967262	-0.639759	-0.510305	-0.902121	0.0807871	0.404844	0.31866	0.54929	0.431201	0.562085	0.307582	0.186434	0.140242	0.266895	0.586766	0.641136	0.668	0.808039	0.674641	0.609294	0.311105	0.332418	0.281728	TRIP11	3879
ENSG00000257613.1	lincRNA	RP11-320P7.1	chr12	70612912	70615642	-0.35671	-0.213679	-0.362139	0.465684	-0.252724	-0.131847	-1.26232	0.110916	2.57485	2.32202	1.48131	0.564434	0.245515	0.144162	0.0681102	0.0701729	0.136089	0.315719	2.9874	2.04412	0.714084	0.183491	0.174448	0.0982288	0.17652	0.163996	0.0568886	CNOT2	21132
ENSG00000260804.2	lincRNA	RP11-566E18.3	chr2	217081768	217084915	0.223114	0.258644	-0.178755	-0.220385	0.225461	0.358323	0.258776	0.442979	-0.422066	1.08344	0.765598	1.49699	1.80642	3.58747	4.16051	5.60031	3.10933	1.14659	0.943201	0.768337	1.74003	2.37652	3.11084	4.47452	4.91073	2.84327	1.56784	XRCC5	10742
ENSG00000229502.1	antisense	RP11-52J3.2	chr6	158293603	158296242	0.503363	-0.220414	0.0208906	0.185096	1.40787	-1.19137	-2.02194	1.96733	-0.03918	0.654618	0.490349	0.454033	0.245153	0.276658	0.0616194	0.015016	0.0328428	0.0184313	0.444989	0.689686	0.447387	0.296253	0.10935	0.217271	0.079862	0.00944592	0.0174146	SNX9	0
ENSG00000203875.6	processed_transcript	SNHG5	chr6	86370710	86388451	0.132538	0.216444	-0.0124592	0.472067	-0.0677348	0.191248	-0.300451	0.129037	0.0185931	27.0328	22.8077	15.1817	17.0791	16.3873	15.5086	13.4403	17.443	16.8379	24.9012	23.1895	15.4403	14.4727	17.65	18.551	17.5319	19.8152	16.2892	SYNCRIP	17200
ENSG00000261114.1	sense_intronic	RP11-325K4.2	chr16	56974940	56975638	0.303832	0.11442	-0.0673971	0.33873	-0.35628	0.050415	-0.0908652	0.561761	0.0724927	4.86239	2.43942	1.20005	1.42144	1.77363	0.519628	0.711914	0.57431	0.718169	3.99837	2.76906	1.25169	1.44438	2.32598	0.696066	0.794736	0.489694	0.647038	HERPUD1	0
ENSG00000259244.1	processed_transcript	RP11-182J1.12	chr15	85056472	85070180	0.766253	-0.426893	-1.04047	-0.911607	-0.331834	-1.26916	0.408028	2.23761	0.583529	0.791535	0.343233	0.265442	0.315584	0.341139	0.107159	0.138104	0.238601	0.142692	0.506616	0.550229	0.609934	0.760373	0.450357	0.33152	0.113051	0.0530934	0.0957836	ZSCAN2	74037
ENSG00000258424.1	antisense	RP11-471B22.2	chr14	90868867	90871579	-0.303111	-0.899884	-0.213903	-0.592966	-0.208571	-0.262034	0.136465	-0.289854	-0.557254	31.9693	18.5638	8.12039	3.7358	4.58763	2.22937	2.17059	1.88786	1.41891	38.817	37.8668	9.60823	6.68614	5.57715	3.79244	2.06666	2.89833	2.03088	CALM1	0
ENSG00000259598.1	antisense	RP11-275I4.1	chr15	38816271	38826856	0.333068	0.414029	0.721354	0.0458683	0.832194	0.172666	0.0725281	-0.579481	-1.23427	4.38005	3.66945	1.90794	1.04751	0.958436	0.43567	0.438159	0.187863	0.134419	3.40253	3.18685	1.0972	1.05527	0.557813	0.495399	0.440804	0.371837	0.328162	RASGRP1	0
ENSG00000204277.1	lincRNA	RP11-219G17.4	chr17	76257430	76274573	-0.30259	-0.131213	1.93042	0.585345	1.21428	2.42786	2.97914	1.2834	-1.04379	0.811876	0.627069	0.402325	0.0845193	0.074219	0.0564142	0.0422347	0.0949593	0.0634505	1.01279	0.832865	0.105834	0.0744222	0.0356421	0.0105119	0.00368785	0.0484756	0.11958	TMEM235	20362
ENSG00000268516.1	antisense	CTD-3138B18.5	chr19	58768639	58790174	0.247913	-0.230024	0.185637	-0.37732	0.140525	-0.121408	0.0501197	-0.289906	-0.337487	1.80691	0.932603	1.2356	1.59911	2.47231	1.59642	1.74596	1.23647	1.1838	1.54752	1.33336	1.10274	2.54211	2.27371	2.49665	1.76186	1.93416	1.48753	ZNF544,CTD-3138B18.4	0
ENSG00000237399.3	processed_transcript	PITRM1-AS1	chr10	3183824	3210164	-0.202769	0.0965575	0.31402	0.368775	0.307207	0.235869	-0.122896	-0.131659	-0.032658	1.4415	1.08387	1.08464	1.2888	0.990989	0.659676	0.443703	0.316605	0.252549	1.65908	1.21912	0.881144	1.11448	0.838586	0.75365	0.494447	0.447545	0.253147	PITRM1	0
ENSG00000263013.1	sense_intronic	RP11-876N24.5	chr16	11032743	11033901	-0.579346	0.813104	0.0636522	-0.09601	-0.0541418	0.0302478	-0.0550657	0.518384	-0.608137	0.359414	0.709066	1.42309	2.16192	2.03726	1.31779	1.13046	1.39037	0.788925	0.549194	0.496539	1.38775	2.74882	2.14001	1.7085	1.20154	1.20711	1.21767	DEXI	0
ENSG00000268584.1	antisense	RP11-464F9.20	chr10	75385754	75386548	-0.485106	-0.117017	-0.692056	0.471468	-0.198809	-0.210643	-0.0330153	-0.409364	-0.0992566	0.81557	0.590284	0.230888	0.448218	0.326369	0.365073	0.660145	0.50752	0.514005	1.16254	0.736551	0.347716	0.343061	0.372977	0.5089	0.699994	0.830912	0.521597	USP54	43
ENSG00000235706.3	antisense	DICER1-AS1	chr14	95623982	95646263	-0.255553	-0.112187	0.0419535	0.021267	-0.0872848	0.442843	-0.137204	-0.529951	0.313369	0.658036	0.44131	0.185244	0.279855	0.220617	0.192616	0.259198	0.164424	0.532077	0.801785	0.560007	0.17777	0.29968	0.265107	0.189915	0.298357	0.298388	0.440566	DICER1	0
ENSG00000228817.2	sense_intronic	BACH1-IT2	chr21	30743268	30746029	0.969706	0.247652	-0.51047	-0.873936	0.467669	-0.0474835	2.1865	-0.234183	0.381346	0.313349	0.318999	0.668722	0.261374	0.348228	0.199814	0.306357	0.0805299	0.15108	0.144399	0.328777	0.960529	0.613793	0.256965	0.276473	0.0649594	0.125816	0.10109	BACH1	0
ENSG00000259407.1	antisense	RP11-158M2.3	chr15	86287340	86293512	-0.479874	0.935929	-0.123302	-0.591172	-0.524221	-0.457582	-0.0409641	0.131721	0.246208	0.717711	1.63215	1.59434	0.854644	1.04107	0.398208	0.385909	0.304196	0.385141	1.00792	1.04344	1.76318	1.7069	1.6339	0.744857	0.431379	0.342481	0.264372	AKAP13	0
ENSG00000229044.1	antisense	RP11-266K22.2	chr1	31805914	31819646	-1.0641	-1.19539	-0.840749	2.94009	-0.610306	-2.31981		4.24106		0.215931	0.102691	0.0314738	0.0513054	0.0269243	0	0	0.130496	0	0.465769	0.268374	0.0686956	0	0.0479897	0.022393	0	0	0	ZCCHC17	0
ENSG00000250220.1	antisense	RP11-692D12.1	chr4	74124926	74183670	0.649262	-0.425974	-0.179816	0.491091	-0.405723	-0.0280804	-0.676823	-0.600654	0.0749699	0.718756	0.454702	0.438291	0.703707	0.511068	0.430717	0.196261	0.194511	0.295575	0.457312	0.711019	0.486808	0.60589	0.717965	0.563484	0.351319	0.36116	0.27336	ANKRD17	411
ENSG00000232648.3	antisense	RP11-367N14.2	chr4	184416091	184425647	0.751791	0.0129898	-0.604307	-0.033475	0.314184	0.772421	-0.0569043	0.541785	-0.21535	0.663283	0.721189	0.450032	0.586237	0.585627	0.612523	0.507911	0.508637	0.424873	0.371667	0.853513	0.692135	0.650043	0.502661	0.413222	0.559108	0.409912	0.48175	ING2	500
ENSG00000260778.2	lincRNA	MIR940	chr16	2318156	2323419	0.581106	-0.177247	0.241077	-1.10484	-0.355881	0.294497	-0.297035	-0.0741104	0.0303361	0.425558	0.402286	0.97185	0.50578	0.796812	0.610692	0.523568	0.366744	0.356404	0.288456	0.554514	0.892633	1.31736	1.03928	0.659327	0.66272	0.448874	0.357723	RNPS1	0
ENSG00000248866.1	lincRNA	USP46-AS1	chr4	53525573	53527835	-1.19169	-0.600107	-0.595548	-0.147616	-0.595785	0.363499	-0.286337	-0.0169811	-0.438814	0.0643831	0.0866147	0.116257	0.377449	0.51094	0.457705	0.579138	0.274875	0.261155	0.151722	0.167499	0.173821	0.566877	0.790946	0.485744	0.74263	0.366235	0.35273	USP46	71
ENSG00000248008.2	antisense	DYNLL1-AS1	chr12	120928131	120933743	-0.46455	0.0147902	-0.0114708	0.233351	0.245819	0.40009	0.272889	0.190169	-0.342574	0.374437	0.334747	0.466879	0.95304	1.20534	2.72386	3.37344	2.97807	1.21126	0.527037	0.389508	0.472835	0.966841	1.03098	2.84986	2.91087	3.22008	1.49813	DYNLL1	0
ENSG00000177337.3	antisense	DLGAP1-AS1	chr18	3593730	3598350	0.20447	0.261565	0.638748	0.752558	-0.594081	0.337582	-0.771964	-0.354376	0.00109819	2.67345	1.78174	1.13724	0.80097	0.424659	0.470669	0.350657	0.672868	1.38122	2.33065	1.8107	0.687076	0.500018	0.705396	0.484378	0.620309	1.0546	1.41123	DLGAP1	0
ENSG00000272269.1	antisense	RP11-500C11.3	chr6	17706488	17707575	0.161066	0.205899	-0.132407	0.137601	0.0752734	0.409418	0.162807	0.173842	-0.0568082	18.0595	20.665	26.8324	23.2964	26.2344	26.4045	29.8989	25.2279	19.8158	16.4278	21.2958	29.3991	25.3883	25.3427	27.2527	28.2915	27.9525	20.2384	NUP153	0
ENSG00000228506.1	antisense	RP11-98I9.4	chr6	99872798	99879249	0.237205	0.0203564	0.248424	0.273809	0.243293	-0.0244251	-0.01486	-0.0688247	-0.0499326	3.41502	2.6928	1.60718	1.43875	1.40213	1.1103	1.36078	1.20723	1.73387	2.94886	3.18814	1.34374	1.35282	1.18608	1.57785	1.42615	1.57539	1.81199	PNISR	0
ENSG00000232686.1	sense_intronic	ARID4B-IT1	chr1	235333435	235334206	0.396069	-0.723635	0.116399	-0.0340172	0.541059	-0.688887	-0.207438	0.599446	-1.56717	3.12389	1.31733	1.22414	0.729379	0.589721	0.201632	0.147578	0.222358	0.0997337	2.44275	2.54657	1.10199	0.903795	0.433075	0.493481	0.181846	0.171417	0.373058	ARID4B	0
ENSG00000269125.1	antisense	RP11-98F14.11	chr13	113819316	113819497	1.94026	-0.872047	0.765233	0.0465104	0.448139	0.011796	-1.73174	0.817202	-0.175682	0.353699	0.170566	1.03286	0.955171	0.594356	0.224262	0.0706376	0.326075	0.323969	0.0780375	0.32889	0.681908	1.16074	0.448746	0.213221	0.269733	0.215306	0.397668	PROZ	0
ENSG00000260034.1	antisense	RP11-266L9.2	chr16	25151898	25160353	0.270221	-0.13794	0.644766	0.73765	1.05517	-0.464973	0.500724	0.143442	0.625189	0.63124	0.307998	0.195383	0.263656	0.123304	0.0554843	0.0653127	0.0492076	0.103491	0.518764	0.400316	0.125118	0.156366	0.0610798	0.100114	0.0469275	0.0537053	0.0656553	LCMT1	0
ENSG00000262006.1	lincRNA	RP11-700H6.4	chr17	48986998	48987593	-0.756863	-0.0603418	0.81262	-3.18496	0.0340732		-2.70291		-2.78647	0.457424	0.30348	0.119589	0	0.0228279	0	0	0	0	0.748819	0.398382	0.0731899	0.0542056	0.0236028	0	0.0320814	0	0.0479166	TOB1	41659
ENSG00000226352.2	antisense	RP11-523H24.3	chr13	20248764	20250024	0.584781	-0.117928	0.399755	-0.303775	-0.230793	0.566593	-0.206566	-0.377747	0.485405	1.5796	0.97323	1.56581	1.09394	1.4412	1.24459	0.856983	0.595461	1.10719	1.06348	1.25598	1.24936	1.62759	1.70631	1.14283	1.03615	0.93601	0.806477	PSPC1	0
ENSG00000235236.1	antisense	RP13-131K19.1	chr3	49017351	49021418	-0.560595	0.093943	0.0839095	-0.176801	0.844977	0.103317	-0.0272672	0.499569	-0.0892365	0.422125	0.456903	0.52912	0.315227	0.530281	0.19693	0.256249	0.285921	0.158863	0.644777	0.512043	0.553438	0.422296	0.301774	0.26156	0.269664	0.247347	0.178207	ARIH2	0
ENSG00000226816.2	lincRNA	AC005082.12	chr7	23245632	23247664	0.355745	0.0963562	0.0523787	0.384402	-0.308919	0.0861144	0.042422	0.289453	-0.191981	0.907782	0.711976	0.528389	0.743899	0.706369	0.607065	0.629932	0.324709	0.347151	0.735342	0.804794	0.527129	0.756943	0.890668	0.856027	0.64375	0.359723	0.408648	NUPL2	5002
ENSG00000247828.3	antisense	TMEM161B-AS1	chr5	87564712	87732502	0.206702	0.0182156	0.113529	-0.299542	-0.0921838	-0.235756	-0.305506	-0.1861	-0.154781	0.875821	0.699608	1.00559	0.661915	0.824411	0.553546	0.475615	0.447773	0.662034	0.768753	0.820152	0.953551	1.05054	0.913421	0.87107	0.612655	0.638603	0.730611	TMEM161B	0
ENSG00000269487.1	antisense	CTB-174O21.2	chr19	47231860	47235957	0.659841	-0.187482	-0.259034	1.04397	0.291231	-0.432787	0.275119	1.05313	0.815171	0.861613	0.85432	0.705559	0.567946	0.370111	0.285355	0.333323	0.37655	0.122022	0.55468	1.09497	0.834137	0.344775	0.362962	0.438619	0.299721	0.251643	0.0634074	STRN4	0
ENSG00000267080.1	antisense	ASB16-AS1	chr17	42253341	42264085	-0.178486	-0.0162736	-0.370512	-0.236625	-0.227073	-0.113269	-0.103648	-0.191908	-0.458783	2.70701	1.98054	1.13721	1.369	1.78893	1.38898	2.15893	1.8541	1.37835	3.11215	2.45419	1.4415	1.89865	2.18597	2.06333	2.42543	2.72263	1.84082	ASB16	0
ENSG00000266975.1	antisense	CTC-425F1.2	chr19	13041336	13044110	-0.60963	0.80802	0.0715548	-0.278543	1.00724	-0.0679439	0.0360857	-0.980948	-0.695048	1.5531	1.9786	2.5741	1.96657	3.08944	1.83836	1.48067	0.8026	0.537241	2.39449	1.36784	2.65397	2.81665	1.56074	2.72963	1.49209	1.65526	0.799118	FARSA	0
ENSG00000248268.1	antisense	CTC-499J9.1	chr5	110613215	110638265	0.762757	-0.288073	-0.0487679	-1.77553	2.43089	-1.21208	4.31799	3.69723	-0.173232	0.628654	0.394886	0.338134	0.0405727	0.126178	0.0689534	0.110218	0.0627723	0.0442418	0.342566	0.576129	0.322293	0.192917	0.0162025	0.238568	0	0	0.0431367	CAMK4	0
ENSG00000259940.1	antisense	CTD-3203P2.1	chr16	27224631	27226314	-0.39846	0.197973	0.095088	-0.20667	-0.387446	-0.0698218	-0.934181	-0.15939	-0.654679	0.630771	0.45508	0.636898	0.738229	0.841236	0.439076	0.228778	0.260425	0.213336	0.844456	0.471151	0.620955	1.03362	1.11624	0.626245	0.477002	0.384429	0.325683	KDM8	0
ENSG00000248544.2	antisense	CTB-47B11.3	chr5	156802749	156811958	-0.281711	0.0452252	0.157687	0.0572869	0.588115	-0.102446	0.896415	0.232607	0.305602	1.32346	0.847092	0.586665	0.541939	0.514851	0.314184	0.551671	0.345001	0.557598	1.6497	0.992856	0.513069	0.592043	0.374506	0.464151	0.318944	0.380882	0.435893	CYFIP2	0
ENSG00000245711.2	antisense	NADK2-AS1	chr5	36221157	36222004	-0.349713	-0.196922	-0.125552	0.726613	0.628478	0.266966	0.458402	-0.0859116	0.0727326	2.03564	1.12862	0.549617	0.813134	1.00761	0.627594	0.724987	0.551992	0.454151	2.64866	1.55501	0.637394	0.626253	0.726111	0.711455	0.568692	0.672572	0.425111	NADK2	0
ENSG00000270102.1	lincRNA	RP11-498E2.8	chr9	125093146	125093622	-0.436866	-0.169909	-0.428269	1.16067	-0.106263	0.1284	-0.228495	1.10521	0.801942	1.68455	1.08058	0.741633	1.14174	1.02473	1.04943	0.964673	1.20071	0.858096	2.30567	1.41508	1.01775	0.71687	1.19253	1.30699	1.1875	0.726997	0.454353	MRRF	7403
ENSG00000237943.1	lincRNA	PRKCQ-AS1	chr10	6622381	6627641	0.141585	0.381846	0.422168	0.376818	-0.111802	-0.443275	-0.724233	0.10067	-0.0510181	23.9186	21.5302	19.0528	21.3463	18.7538	8.88478	5.97151	7.49104	7.24046	21.9849	19.7044	14.2803	20.2715	20.6693	16.7501	10.5216	8.78587	7.36575	PRKCQ	118
ENSG00000225195.2	processed_transcript	RP11-338E21.2	chr12	65022124	65023756	0.846328	-0.40415	4.93105	0.19239	3.33095	-1.29275	-0.185672	-3.04839	-3.28376	1.03536	0.209104	0.288495	0.0860344	0.0878533	0.038595	0.0363022	0	0	0.535525	0.326834	0	0.0985057	0	0.114197	0.0506585	0.0940068	0.0868919	RASSF3	0
ENSG00000259684.1	antisense	RP11-120K9.2	chr15	50849798	50852697	-0.286276	-0.0139217	-0.0378758	0.200481	-0.184296	0.832713	-0.413794	0.43761	0.222698	4.02189	2.44244	2.0642	2.27833	2.38989	1.78585	1.03167	1.29123	0.703719	4.92823	2.79251	2.22829	2.4843	2.82339	1.37476	1.43982	1.14082	0.57841	TRPM7	0
ENSG00000256139.2	sense_overlapping	RP11-968O1.5	chr12	109549023	109563399	0.543721	0.36188	-0.551735	0.279524	-0.564818	-0.964499	-0.724821	0.176472	-0.0995991	0.72875	0.542359	0.225852	0.101972	0.110103	0.0394614	0.0844922	0.0946691	0.0805017	0.50203	0.493588	0.334991	0.105127	0.169847	0.102908	0.155564	0.112305	0.0902162	ACACB	0
ENSG00000258534.1	lincRNA	CTD-2134A5.4	chr14	104320703	104346448	0.455335	-0.41609	-1.00042	-0.133258	-0.519398	0.413593	-0.333126	-0.227677	0.807067	1.67931	0.61777	0.172265	0.413573	0.434801	0.395552	0.672089	0.372995	0.928891	1.25407	0.939982	0.374036	0.503044	0.644903	0.390404	0.900064	0.54159	0.521491	PPP1R13B	6776
ENSG00000226416.1	antisense	MRPL23-AS1	chr11	2004467	2011150	0.383481	-0.0525603	-0.642388	-0.224269	-0.565053	0.153171	-0.343293	-0.723196	0.336469	0.780941	0.783303	0.523703	0.510271	0.500566	0.278977	0.247226	0.176941	0.551057	0.614392	0.970058	0.827816	0.706235	0.780994	0.376625	0.334716	0.361656	0.546042	MRPL23	0
ENSG00000225798.1	antisense	AC025918.2	chr15	59182166	59186281	-0.545635	-0.518907	-0.135702	-1.35813	-0.503929	-1.03337	1.4893	0.678209	0.85267	1.20529	0.825275	0.74081	0.211269	0.324425	0.185065	0.278189	0.208438	0.162217	1.78359	1.41554	0.81462	0.623443	0.479331	0.444644	0.0892391	0.164305	0.097657	RNF111,SLTM	0
ENSG00000271895.1	antisense	RP4-635E18.8	chr1	11089716	11090585	-0.163737	0.01877	-0.24894	0.188559	-0.330261	0.0130506	-0.52881	0.383342	-0.320057	23.3535	18.0461	10.4111	8.11427	5.93243	2.65346	1.54552	1.46227	0.765902	26.7882	20.8229	11.8572	7.00058	7.69885	3.2867	2.4037	1.52268	0.925107	MASP2	0
ENSG00000236896.1	antisense	RP11-535C21.3	chr9	100748833	100749938	0.579879	-0.59114	0.0836877	-0.0663135	0.840992	-0.0351364	-0.286005	0.931961	0.0891553	1.4982	0.840533	1.78203	0.741864	1.40423	0.872299	0.672181	0.690583	0.393951	0.993608	1.52358	1.67039	0.954478	0.796175	1.19861	0.888241	0.479381	0.340977	ANP32B	0
ENSG00000225111.1	sense_intronic	AC083900.1	chr2	208733306	208734639	0.614312	-0.0404284	-1.89613	1.55306	1.08609	4.11387		1.17609	-0.0742532	1.13455	0.734268	0.0734274	0.0984726	0.140048	0.0829804	0	0.0426007	0.0197886	0.738471	0.880655	0.21504	0.0370199	0.0584956	0	0	0.0280813	0.0239869	PLEKHM3	0
ENSG00000262758.1	lincRNA	CTD-3195I5.1	chr17	3710042	3712148	-0.195753	0.0122892	-0.130235	-0.0794749	0.0783837	0.16474	0.281392	0.764437	0.344969	7.04383	6.42149	9.91271	6.56655	8.5425	6.7291	7.06057	7.70303	6.69271	8.30228	7.69792	11.0956	8.38903	8.33346	8.28187	6.05899	5.71791	5.1118	C17orf85	2312
ENSG00000262678.1	antisense	RP5-1050D4.4	chr17	4889761	4890619	-0.640303	-0.40598	0.180157	0.675153	0.728153	0.240393	0.93664	0.272256	-0.924208	0.595957	0.323627	0.350845	0.73696	0.600599	0.432675	0.912267	0.796798	0.165286	0.902653	0.55833	0.299527	0.574263	0.389292	0.47948	0.459781	0.751312	0.323396	CAMTA2	0
ENSG00000228705.1	antisense	LINC00659	chr20	61405480	61406764	0.576992	-0.2575	-0.985817	-1.15052	-0.934003	-0.595647	-1.41603	-1.43095	-0.648132	1.12829	0.887896	1.15884	0.607889	0.347041	0.33802	0.435928	0.166372	0.407844	0.751727	1.17953	2.13356	1.61581	0.656533	0.744379	1.31242	0.620764	0.599025	NTSR1	11357
ENSG00000230648.1	antisense	RP3-406P24.3	chr6	4019077	4021449	1.49205	0.629306	-0.391897	-0.107444	0.976366	1.81033	0.248398	0.590498	-0.934738	0.543973	0.555052	0.291105	0.111079	0.210528	0.183212	0.224221	0.45756	0.344932	0.212501	0.386489	0.330459	0.132769	0.0887186	0.0437924	0.19769	0.305449	0.598535	PRPF4B	52
ENSG00000249456.1	sense_overlapping	RP11-298J20.4	chr10	126605712	126631450	0.431679	-0.121063	-0.772792	0.201683	0.319384	0.181117	0.0124202	0.3771	0.426202	2.1109	1.94155	1.46159	1.27599	1.24624	0.723018	0.687234	0.96973	1.0689	1.60962	2.4162	2.40059	1.17698	0.990076	0.887069	0.68397	0.910892	0.700265	ZRANB1	0
ENSG00000259712.1	antisense	CTD-2184D3.5	chr15	52348872	52392720	0.617376	-0.483245	-0.594284	-0.371234	0.308504	-0.272584	-0.160881	-0.51525	-0.85345	0.793351	0.494585	0.584046	0.382134	0.382945	0.167905	0.123128	0.29778	0.150772	0.530533	0.831178	0.890235	0.609764	0.320998	0.28385	0.142082	0.554553	0.257743	MAPK6	0
ENSG00000229728.1	antisense	RP11-314N13.3	chr20	1342266	1343229	0.416766	0.50096	-0.147181	-0.843765	-0.0276893	-0.298558	-0.0904565	-0.637965	-0.0158299	2.48112	2.34675	1.27715	0.97103	1.08031	0.532859	0.510549	0.488985	0.440132	1.87066	2.00466	1.37841	2.06197	1.22275	0.845631	0.59579	0.846939	0.448604	FKBP1A	6393
ENSG00000232065.1	antisense	AC023797.1	chr3	196358369	196359458	1.52456	-0.352496	0.00979198	-2.12361	-0.578084	-0.421844	-0.928286	-0.117979	-0.334711	0.276819	0.439425	0.34933	0.104236	0.402134	0.255139	0.344555	0.323932	0.231478	0.084806	0.678417	0.358637	0.562325	0.604986	0.472131	0.692299	0.434292	0.27997	NRROS	7099
ENSG00000270964.1	lincRNA	RP11-502I4.3	chr15	67833410	67834942	-0.433178	-0.103036	0.197274	0.890671	0.407479	0.447463	-0.817862	-0.922495	-0.751037	0.538078	0.365444	0.15776	0.367205	0.363246	0.223854	0.276845	0.188279	0.229342	0.769154	0.467561	0.144317	0.215099	0.289627	0.226863	0.507439	0.465898	0.381883	MAP2K5	105
ENSG00000254812.1	antisense	RP11-661A12.12	chr8	144714241	144715926	-0.54578	-0.0516049	-0.564332	0.30121	-1.69123	-0.498913	-0.650669	-0.15798	-0.211777	0.666917	0.487869	0.443557	0.41421	0.0798302	0.178173	0.248988	0.195057	0.302763	0.978835	0.633605	0.595727	0.319864	0.316319	0.347804	0.408786	0.290634	0.344807	ZNF623	2257
ENSG00000261373.1	antisense	VPS9D1-AS1	chr16	89778264	89784573	-0.182686	-0.0657236	0.0358779	0.3148	0.164401	0.409736	-0.0484714	0.484189	0.489685	4.13961	3.71978	4.91111	10.3947	12.3091	9.07391	9.00785	7.34925	3.90995	4.7912	4.70254	4.92666	10.0586	11.1577	9.46257	9.84282	6.72427	2.63548	VPS9D1	0
ENSG00000254510.1	processed_transcript	RP11-867G23.10	chr11	66176629	66184608	2.81786	-1.28112	-1.39919	-2.24594	-1.31463	-0.880801	-0.105299	0.510216	0.48498	0.0158213	0.010463	0.0761942	0.0240748	0.03203	0.0168452	0.571994	0.676449	0.592531	0	0.0409697	0.197934	0.132106	0.0897635	0.0500527	0.64235	0.670415	0.535934	NPAS4	3867
ENSG00000258884.1	lincRNA	CTD-3035D6.2	chr14	91288709	91294472	2.81786	1.46478	2.09478		2.57831	-3.72463	1.42066	-0.053689	0.78845	0.0848785	0.120374	0.0395398	0	0.032079	0	0.460108	0.766842	2.50791	0	0.0537376	0	0	0	0.0892747	0.167594	1.00411	1.24747	TTC7B	5886
ENSG00000230479.1	antisense	AP000695.6	chr21	37802658	37853368	2.81786		0.370523	-0.102215	0.326673		1.06943	6.72262	3.38071	0.0353903	0	0.0699961	0.0530268	0.0144746	0	0.0635171	0.307319	0.828857	0	0	0.0481948	0.0718167	0.0120883	0	0.0262698	0	0.0783235	CLDN14	0
ENSG00000230124.2	antisense	RP5-1180C10.2	chr1	180238788	180245359	-0.197386	-0.0698346	-0.0781856	-0.3036	-0.173422	-0.232889	-0.0489552	-0.413702	-0.208261	1.63408	1.08129	1.24564	1.50342	2.19372	1.34991	1.38205	0.760235	0.511023	1.91078	1.35652	1.34812	2.30154	2.49372	2.20085	1.51287	1.27203	0.603413	LHX4,ACBD6	0
ENSG00000260539.1	lincRNA	RP11-252A24.7	chr16	74481325	74483790	-0.181727	0.0488081	-0.176181	-0.637659	-0.185223	0.166185	-0.368149	0.0276904	-0.206587	6.91627	6.91434	13.9302	8.5881	12.141	8.99838	6.41665	5.3644	7.2336	8.13072	7.94912	15.7762	14.9509	14.2102	11.0344	8.99078	6.65522	8.0055	GLG1	2066
ENSG00000260077.1	lincRNA	RP11-254F7.2	chr2	10179219	10180790	-0.298375	0.320875	0.432952	0.930294	0.7004	1.40362	0.301483	0.407774	0.0140393	1.43918	1.54896	1.69466	0.838732	0.68056	0.798741	1.24977	0.919285	1.26125	1.80687	1.49818	1.2767	0.562667	0.456725	0.390585	1.05305	0.904185	1.27016	KLF11	2186
ENSG00000266969.1	antisense	RP11-773H22.4	chr18	12984693	12991172	-0.716676	0.670801	0.912586	0.713819	-0.141813	0.708174	0.671911	0.785423	0.381968	0.512852	0.53585	0.841047	0.516992	0.801068	0.585615	0.745337	0.459865	0.386476	0.826216	0.406789	0.461037	0.408775	0.957279	0.507041	0.456631	0.325472	0.290738	SEH1L	0
ENSG00000259709.1	antisense	CTD-2184D3.7	chr15	52416758	52432443	0.288976	-0.0972676	-0.902252	0.245582	0.102258	-0.170852	0.36129	-1.90605	-5.97004	1.64124	1.24804	0.314519	0.163473	0.170969	0.0755473	0.124115	0.0200687	0	1.35001	1.61382	0.549308	0.161866	0.168924	0.104899	0.109762	0.097203	0.101272	GNB5	0
ENSG00000255121.2	lincRNA	RP11-110I1.12	chr11	118865534	118868714	0.57036	-0.386756	0.682442	-0.582992	0.363295	0.50128	0.00487989	0.344539	-0.132261	0.310698	0.156079	0.439821	0.866798	1.61817	2.02587	4.90128	5.23111	2.85449	0.21163	0.229928	0.300088	1.31901	1.27386	2.01152	5.15168	5.1045	3.11928	CCDC84	138
ENSG00000270067.1	antisense	CTC-487M23.5	chr5	112229030	112229698	-0.344251	-0.129234	0.279709	-0.135216	-0.048161	0.189363	0.125617	0.342899	0.398441	2.47995	1.5625	2.45968	2.26373	3.59206	3.10631	2.58495	2.08726	2.11273	3.05661	2.06416	2.06342	2.97082	3.74328	3.81565	2.4573	1.99994	1.50944	REEP5	0
ENSG00000178803.6	antisense	ADORA2A-AS1	chr22	24825178	24891042	-0.23074	-1.08689	-0.536122	-1.17616	-0.100097	-0.443	-0.668838	-0.216854	-0.122245	0.80195	1.09338	1.07817	0.197555	0.220078	0.113003	0.115769	0.104616	0.142312	0.948452	2.829	1.54937	0.558014	0.230167	0.207783	0.193993	0.162541	0.151207	KB-1896H10.1,ADORA2A,UPB1	0
ENSG00000270159.1	antisense	RP11-568J23.6	chr16	85826021	85826539	-0.361172	-0.543659	-0.835509	1.21383	0.966402	0.916725	0.200295	0.807774	-1.0303	3.15585	1.55867	0.503065	0.664058	0.355299	0.27593	0.259849	0.347956	0.0873097	4.03569	2.73111	0.916807	0.315279	0.195489	0.232168	0.234742	0.219717	0.16831	EMC8	0
ENSG00000262171.1	antisense	CTA-972D3.2	chr16	15978886	15980015	-0.965492	-0.318522	0.404844	-0.340027	-0.418833	0.252011	-0.0228141	-0.153434	1.49403	0.207041	0.26221	0.419253	0.313435	0.356093	0.308066	0.233662	0.123602	0.54657	0.424637	0.405779	0.295252	0.513523	0.483111	0.389917	0.253834	0.191335	0.176379	FOPNL	0
ENSG00000255224.1	antisense	CTD-3065J16.9	chr8	145132905	145134168	-0.461277	0.444076	0.516992	0.0145016	-0.182409	-0.144555	-0.181588	0.224246	-0.277096	0.520468	0.540094	0.903386	0.898079	0.955828	0.714721	0.934321	0.889772	0.529008	0.7329	0.514259	0.662926	1.11602	1.16755	1.05946	1.09947	0.917517	0.661811	EXOSC4	0
ENSG00000261560.1	sense_intronic	RP11-166B2.3	chr16	11974932	11976426	-0.250208	-0.388972	0.27837	-0.268175	0.150987	0.0177768	-0.00914861	0.173121	-0.0724817	5.40325	3.12081	2.69963	1.09896	1.20442	0.548389	0.522198	0.577428	0.297472	6.30357	4.81899	2.32033	1.62307	1.06783	0.728338	0.54378	0.661374	0.303544	GSPT1	0
ENSG00000235688.1	antisense	AC116614.1	chr2	945320	945960	-0.569882	-0.0692299	-0.118642	1.53844	-0.168466	-0.0817035	-0.641066	-0.195585	-1.03319	0.794628	0.580557	0.231216	0.190325	0.179771	0.156836	0.349213	0.6394	0.663406	1.19896	0.7291	0.22971	0.0719476	0.198982	0.217468	0.546355	0.918716	1.26448	SNTG2	594
ENSG00000235167.1	processed_transcript	RP11-425M5.5	chr20	36120874	36137633	-0.303187	0.0903904	-0.0718008	0.0621349	-0.316758	0.190112	1.19924	-1.8027	0.246279	1.92283	1.71504	0.8299	0.635296	0.286315	0.183131	0.220668	0.0348047	0.078215	2.33866	1.88906	0.833897	0.483758	0.351818	0.224386	0.0999561	0.161208	0.0624543	BLCAP	0
ENSG00000226530.1	processed_transcript	RP11-348F1.2	chrX	51139363	51208513	-0.408813	0.53098	-0.582741	0.285845	-0.335166	-0.32127	-0.429342	-0.84549	-1.08082	0.99482	0.772025	0.203278	0.331183	0.14682	0.13204	0.247182	0.145559	0.167807	1.30518	0.601265	0.300389	0.277125	0.185493	0.216718	0.353957	0.31516	0.364797	CXorf67	0
ENSG00000185904.7	lincRNA	LINC00839	chr10	42970991	42990784	0.45904	0.385337	0.0368222	-0.494889	-0.461542	-0.261546	-0.492558	-0.174737	-0.387195	0.206801	0.162764	0.504315	0.766542	0.831465	0.465469	0.273145	0.158245	0.164399	0.148605	0.147344	0.533809	1.18735	1.1525	0.765299	0.402394	0.226534	0.220611	ZNF33B	93771
ENSG00000255968.1	antisense	RP11-513G19.1	chr12	26471886	26574395	0.364362	-0.36739	-0.182339	-0.280566	0.129888	1.05567	1.36543	-2.82902	-0.659756	2.23679	1.10864	0.349074	0.495858	0.234106	0.180415	0.0855296	0	0.0845509	1.68191	1.66247	0.363614	0.52857	0.251803	0.112273	0.0317436	0.0331406	0.150354	ITPR2	0
ENSG00000267523.1	antisense	CTD-2537I9.12	chr19	56173267	56186081	-0.28567	-0.372469	-0.0615987	-0.452773	-0.0151887	-0.23466	-0.159152	-0.229067	-0.353949	8.94399	11.0386	16.6771	9.74901	11.7155	5.54509	5.3906	3.60449	3.66799	11.1116	17.806	18.7412	17.9976	11.9709	8.6891	6.31062	5.40062	4.62751	U2AF2	0
ENSG00000267440.1	lincRNA	CTC-501O10.1	chr17	41757641	41783252	-0.391903	0.128627	-1.14797	-0.104061	-0.154843	-2.80976	-1.37436	3.41239	0.740149	1.99316	1.75628	0.523933	0.233216	0.191756	0.0117876	0.0429617	0.0392755	0.09091	2.66786	1.85709	1.15901	0.254617	0.25601	0.178676	0.130835	0	0.0395855	MEOX1	18319
ENSG00000238184.1	processed_transcript	AC129929.5	chr11	2349979	2399222	-0.385722	0.199147	-0.0511165	-0.0403539	-0.234746	-0.656544	-0.565687	0.390198	-0.308715	0.439743	0.350879	0.221907	0.145996	0.140592	0.0929043	0.0577244	0.131523	0.108334	0.573657	0.365038	0.240931	0.170483	0.169039	0.218121	0.0919955	0.124913	0.130102	CD81	0
ENSG00000224934.1	lincRNA	RP11-441O15.3	chr10	101190948	101195542	0.658737	0.799299	-0.310607	-0.356635	-0.307877	0.396571	0.348646	-0.544174	-0.31745	0.664123	0.392704	0.271426	0.456332	0.434439	0.481489	0.372339	0.239749	0.56436	0.418053	0.28035	0.351447	0.707595	0.537407	0.490898	0.30561	0.420861	0.724423	GOT1	567
ENSG00000266498.1	lincRNA	RP11-45M22.5	chr17	17138747	17139432	0.71087	0.153676	-0.509183	0.391635	0.0950556	-1.40675	1.4698	-2.45063	-1.50525	0.564926	0.68413	0.407669	0.357688	0.260894	0.106209	0.14565	0.0182131	0.0328591	0.357567	0.740187	0.610058	0.326063	0.250619	0.374332	0.0551466	0.128622	0.0983687	RP11-45M22.4,FLCN	0
ENSG00000215022.3	antisense	RP1-257A7.4	chr6	13265093	13295818	0.334661	0.0731358	0.247508	-0.599554	-0.285791	-0.140869	0.168238	-0.297783	0.254376	0.574464	0.410017	0.676469	0.338692	0.548842	0.289832	0.339188	0.166723	0.303586	0.463236	0.468746	0.586759	0.654294	0.712907	0.423315	0.309461	0.252856	0.242007	PHACTR1,TBC1D7	0
ENSG00000265800.1	sense_intronic	RP11-649A18.5	chr17	73134511	73137445	0.547299	-0.300631	0.265977	-0.295273	0.329652	0.547202	1.03977	0.28242	0.0340442	1.57166	1.3727	1.24062	0.563344	1.34113	0.939489	0.993675	1.84394	1.21277	1.0798	2.10874	1.04442	0.868463	1.1344	0.793741	0.488741	1.8438	1.15614	HN1	0
ENSG00000235423.4	3prime_overlapping_ncrna	RP11-282O18.3	chr12	123736577	123746030	0.406385	-0.0831544	0.0738632	-0.321883	0.334299	0.545433	0.0109475	0.194566	-0.296493	0.380547	0.329809	0.677515	0.634785	0.783331	0.574407	0.811584	0.718487	0.511358	0.286359	0.411752	0.658213	0.968251	0.651343	0.532655	0.816128	0.797942	0.633981	C12orf65,CDK2AP1	0
ENSG00000228606.1	antisense	RP11-574F21.2	chr1	160231534	160232568	0.292088	0.0130115	-0.200587	0.73407	-0.327836	-0.159509	-0.424625	-0.274486	0.371722	4.72361	2.95956	2.16005	2.59474	2.08454	1.25658	1.07511	0.866115	1.12579	3.91871	3.56993	2.50863	1.88594	2.61818	1.90656	1.54339	1.39369	0.900075	DCAF8	0
ENSG00000250390.2	lincRNA	RP11-338H14.1	chr11	95215570	95230717	-0.539393	0.654919	0.51609	0.227686	-0.273515	0.276408	-0.00997573	0.851567	-0.304809	0.784928	0.767229	0.893614	0.990346	0.746695	0.74311	0.662548	0.704761	0.766978	1.15669	0.557223	0.589464	1.00543	0.909986	0.864704	0.671204	0.49438	0.878637	SESN3	249865
ENSG00000256250.1	lincRNA	RP11-989F5.1	chr12	131295151	131296983	1.18312	-0.824121	0.098615	-0.986492	-0.454904	0.119254	1.67268	0.206218	-0.335085	0.245107	0.0242711	0.348616	0.228753	0.286918	0.285581	0.421303	0.401584	0.18774	0.0990061	0.063622	0.314319	0.586453	0.425932	0.344526	0.131153	0.479524	0.220686	STX2	0
ENSG00000257543.1	lincRNA	RP11-321F8.4	chr12	101802150	101802838	1.06104	-0.116359	0.207986	-0.489952	-0.210866	0.35231	-0.39455	-0.183021	-2.1179	0.512255	0.30003	0.333379	0.307123	0.321673	0.126966	0.246227	0.187151	0.0574886	0.24995	0.365355	0.295865	0.557997	0.420977	0.126643	0.367052	0.27434	0.284941	ARL1	552
ENSG00000231074.4	antisense	HCG18	chr6	30255174	30294927	0.170566	0.0866147	-0.0808406	-0.227811	0.161941	0.00263164	0.0452976	0.118849	-0.230525	0.837217	0.770022	1.88994	1.5877	2.09806	1.44959	1.09956	0.862447	0.602828	0.755775	0.861907	2.02636	2.14292	1.91129	1.97222	1.11236	1.00162	0.72001	TRIM39	0
ENSG00000233355.2	processed_transcript	CHRM3-AS2	chr1	239866684	239893765	-0.125237	-0.00321379	-0.157659	-1.34996	-0.849071	-0.477456	-0.557733	-0.478356	-0.507319	14.7501	10.8132	7.43933	1.80673	1.92958	1.38901	1.5651	1.94781	5.38441	16.2799	12.8477	8.57504	5.54305	3.61418	2.50725	2.46684	3.44947	7.28543	CHRM3	0
ENSG00000223804.1	lincRNA	RP6-206I17.1	chr1	143647638	143745417	-0.270569	0.290852	0.0487513	-0.140113	-0.510541	0.278316	0.197977	0.517774	1.05194	0.756092	0.71572	0.659644	0.479992	0.483509	0.360396	0.287126	0.227715	0.369671	0.92645	0.690845	0.632599	0.611465	0.709687	0.398462	0.268252	0.203788	0.167548	PPIAL4G	21727
ENSG00000269397.1	sense_intronic	CTB-92J24.2	chr19	24110590	24112089	0.843616	0.464024	-0.480827	0.21932	-0.288639	0.724663	0.21596	0.133342	0.29247	0.183353	0.18766	0.0951315	0.164604	0.194746	0.367466	1.71757	1.1777	1.41708	0.10391	0.163979	0.129589	0.177625	0.235268	0.29978	1.52953	1.31026	1.11891	ZNF726	0
ENSG00000236498.1	antisense	AC107081.5	chr2	62095567	62113217	-0.340622	-0.653168	0.0565097	0.682285	0.397596	-0.276339	0.311912	-0.140095	-0.971096	1.76647	0.981662	0.858392	0.904951	0.571777	0.3742	0.571581	0.321616	0.155723	2.24264	1.73565	0.826586	0.57923	0.461968	0.722095	0.486157	0.438323	0.298257	CCT4	0
ENSG00000267475.1	lincRNA	CTD-2538C1.2	chr19	33177995	33182656	0.559759	0.960811	-0.624787	0.0777319	0.0200361	0.34828	-0.171573	-0.465691	-0.163602	1.02707	0.715728	0.200212	1.10257	1.23139	2.01471	1.62218	1.67978	1.93844	0.710329	0.39074	0.369025	1.29824	1.2229	2.23167	1.9183	2.86703	2.14003	NUDT19	211
ENSG00000259792.1	antisense	RP11-114H24.6	chr15	78285747	78287631	-0.602388	-0.212693	1.31735	1.12736	0.960729	0.345278	0.128267	0.448108	2.71059	0.677569	0.344524	0.530862	0.177818	0.138139	0.0914065	0.176174	0.182233	0.377726	1.05487	0.474284	0.209884	0.0936827	0.0690298	0.107225	0.165803	0.158585	0.0455763	TBC1D2B	0
ENSG00000177738.3	sense_overlapping	CTD-2201E18.3	chr5	43014516	43067521	0.211011	0.488386	0.024974	-0.137364	0.0396429	-0.157817	-0.270968	-0.753877	-0.880065	2.1135	2.31335	1.26428	0.717592	0.821114	0.694935	0.970912	0.755662	0.89082	1.85816	1.96746	1.18856	1.03493	0.825079	1.05381	1.22243	1.57696	1.72559	ANXA2R,ZNF131	0
ENSG00000245148.2	antisense	ARAP1-AS2	chr11	72411519	72416652	0.32715	-0.228099	-0.419872	0.113965	0.816014	-0.376655	0.380762	0.95449	0.172634	1.31323	0.817474	0.777352	0.748421	0.848862	0.456849	0.504609	0.320014	0.371288	1.02985	1.17944	1.01819	0.852894	0.497542	0.783078	0.412534	0.201271	0.315289	ARAP1	0
ENSG00000237346.1	lincRNA	RP3-448I9.2	chr6	14391462	14393519	0.829463	4.34448	-0.425619	1.40746	0.0935736	-4.30896	2.48272	4.11442	0.911059	0.527379	0.140497	0.0396411	0.125166	0.168624	0	0.0263617	0.0965246	0.166273	0.292447	0	0.0513781	0.0566662	0.173598	0.107884	0	0	0.0861969	CD83	254313
ENSG00000237513.1	processed_transcript	RP11-325F22.2	chr7	104581510	104602781	0.23802	0.437917	-0.00207087	-0.34959	-0.189401	-0.505973	-1.01088	-0.514773	-0.0642787	4.22883	3.8451	2.06319	0.468661	0.384477	0.195424	0.135777	0.233495	1.01678	3.69291	3.38978	2.06397	0.669183	0.473161	0.388119	0.297362	0.443443	1.68579	LHFPL3	32509
ENSG00000231927.1	antisense	AC102953.6	chr7	1548291	1549063	-0.809694	-0.521714	2.09478	4.12188	-4.06712	-0.807395	1.71112	-1.26065	0.534753	0.668552	0.653235	0.0627694	0.195821	0	0.0414214	0.187206	0.0961368	0.367935	1.19296	1.12406	0	0	0.199688	0.0852624	0.0428212	0.319101	0.239317	INTS1	2802
ENSG00000267002.1	lincRNA	RP11-242D8.1	chr17	41316200	41322420	-0.312085	-0.254598	-0.129475	-0.411105	-0.161323	-0.0712455	0.0534549	-0.367343	-0.109685	1.47379	1.54731	1.2656	1.2384	1.91344	1.69037	1.67105	1.44566	2.0888	1.83659	2.17504	1.35302	2.07977	2.30382	2.44113	1.64626	2.27912	2.24534	NBR1	78
ENSG00000224281.3	processed_transcript	SLC25A5-AS1	chrX	118599997	118603061	-0.22747	-0.415772	0.255477	-0.00463402	-0.197346	0.179341	-0.315715	0.156962	-0.286397	0.619102	0.407512	0.501098	0.478201	0.52192	0.438509	0.452942	0.391674	0.197134	0.736753	0.651718	0.43966	0.600302	0.609505	0.53018	0.586118	0.445743	0.231712	SLC25A5	0
ENSG00000271921.1	sense_intronic	RP4-740C4.9	chr1	2306292	2306792	-1.83265	0.747159	-1.44114	1.02809	0.446101	-1.07852	-0.492023	-1.05753	-1.05111	0.0339539	0.0611498	0.0274452	0.234172	0.27069	0.125022	0.274443	0.200656	0.0889742	0.141134	0.0372189	0.107119	0.135378	0.200694	0.359792	0.411071	0.556023	0.167731	MORN1	0
ENSG00000180846.4	antisense	CSNK1G2-AS1	chr19	1952530	1954585	0.227623	-0.0609885	0.287658	0.43932	0.390672	-0.489924	0.127082	-0.496182	0.296199	2.75258	2.02805	1.24393	0.691598	0.595215	0.370686	0.371443	0.333225	0.360634	2.39107	2.5287	1.02121	0.639126	0.468195	0.648222	0.352654	0.483889	0.280117	CSNK1G2	0
ENSG00000260388.1	lincRNA	LINC00562	chr13	48504290	48506757	0.331724	-0.325368	-0.244549	-0.668906	-0.268453	-0.0813381	0.59225	0.446804	-1.23309	0.725527	0.409238	0.335916	0.165623	0.229154	0.199565	0.224272	0.167814	0.0685308	0.5809	0.596334	0.389527	0.313903	0.280181	0.270273	0.157726	0.155439	0.152934	SUCLA2	3865
ENSG00000267248.1	processed_transcript	CTD-2319I12.4	chr17	58203896	58213005	0.549601	0.894288	0.419293	-0.564303	0.121438	0.694023	0.220383	0.063655	-0.0332517	0.335524	0.302534	0.0852626	0.0988335	0.171925	0.286335	0.486712	0.519429	0.821925	0.2309	0.191652	0.0677169	0.180538	0.157756	0.245213	0.441932	0.609766	0.754349	CA4	14292
ENSG00000268842.1	antisense	CTD-2245F17.2	chr19	53665681	53666816	-1.26758	0.206841	4.07052	0.14071	0.444253	1.16573	0.0786148	-0.0884169	0.724677	0.134453	0.247396	0.169997	0.0963425	0.210093	0.476797	0.414486	0.330642	0.536701	0.339801	0.276278	0	0.0960921	0.175645	0.261204	0.383994	0.393711	0.311468	ZNF665	0
ENSG00000272123.1	antisense	CTD-2366F13.2	chr5	52384846	52385298	0.509269	0.164269	-0.898767	0.718967	-0.409882	0.0739516	-0.890475	0.685713	-0.0910499	1.60483	1.26709	0.212656	0.481158	0.296844	0.0716412	0.0799772	0.0727253	0.0265616	1.1597	1.31689	0.422698	0.315742	0.410104	0.104423	0.157598	0.058562	0.0220635	ITGA2	0
ENSG00000261669.1	antisense	CTD-2515A14.1	chr16	24814772	24831060	-0.473214	-1.29357	0.207702	1.39444	-0.631421	-1.09173	0.551874	0.0261135	0.0571273	0.997045	0.395912	0.337923	0.622507	0.291057	0.135229	0.331916	0.214615	0.201228	1.40885	1.18819	0.311024	0.270599	0.475305	0.425739	0.2226	0.279814	0.18547	TNRC6A	0
ENSG00000236871.2	lincRNA	LINC00106	chrX	1515320	1518295	-0.193077	-0.318938	0.21317	-0.0615412	-0.155944	-0.382502	0.198642	-0.119405	-0.47284	9.9635	6.84132	5.6795	5.72439	7.01264	5.4699	7.54147	4.39912	2.74328	11.4828	9.94306	4.96744	7.24428	7.99188	8.68649	6.85789	6.29923	3.46329	SLC25A6	3703
ENSG00000260257.1	lincRNA	RP5-1085F17.3	chr20	31444848	31446557	-0.177649	-0.103343	0.0381121	0.2633	-0.196663	0.262846	0.155898	0.445205	-0.162071	6.53253	6.63586	5.15104	3.24249	3.18577	2.62665	2.4554	1.91838	1.62203	7.47989	8.50303	4.8197	3.20763	3.99115	2.98148	2.39317	1.78683	1.68447	EFCAB8	172
ENSG00000233806.3	antisense	AC131097.3	chr2	242823514	243020873	-0.204039	-0.101683	-0.0190849	-0.387428	-0.230911	-0.530169	-0.272592	-0.363675	-0.113937	2.18499	1.41497	0.854296	0.423841	0.516162	0.398408	0.671593	0.434607	0.581	2.52488	1.80506	0.858481	0.663458	0.619648	0.775735	0.861193	0.743588	0.617052	AC131097.4	0
ENSG00000267898.1	lincRNA	CTD-2639E6.9	chr19	49467232	49468415	0.356116	-0.00661982	-0.0603019	0.106769	-0.104323	-0.146888	-0.691389	0.52811	1.63281	0.927841	0.748068	0.622743	1.25088	0.847699	0.478705	0.247775	0.299464	0.837102	0.729095	0.901773	0.668789	1.41968	0.936591	0.723544	0.420632	0.256639	0.443641	FTL	143
ENSG00000230163.1	antisense	RP5-997D16.2	chr1	35316295	35317156	-0.266376	0.219948	-0.066248	0.122989	0.21238	0.13062	0.049525	0.292246	-0.471193	4.24542	4.69258	5.4697	4.00842	4.97647	2.90263	2.95764	1.86925	1.17919	5.09803	4.80945	5.77777	4.51609	4.46516	3.70581	3.01681	2.0392	1.60772	SMIM12	0
ENSG00000268804.1	lincRNA	RP11-542M13.3	chr16	85968887	85969829	0.553193	0.0209917	-0.860757	-2.12674	-0.519437	-1.49459	-2.0648	-0.404432	-0.897066	0.789519	1.80944	1.89047	0.648451	1.40756	0.757725	0.363615	0.394226	0.179311	0.549057	2.09655	3.39497	2.88689	2.01919	2.59657	1.5944	0.702954	0.315201	IRF8	12672
ENSG00000260051.1	antisense	LA16c-390E6.4	chr16	1501761	1502654	-0.183514	-0.277917	0.155452	0.577779	-0.0439742	-0.137638	-0.0288026	-0.126983	0.197315	16.5394	10.1057	4.43121	12.1231	7.35801	3.61365	4.13771	2.94462	2.68552	19.3106	13.3127	3.99063	8.06777	7.6959	5.72075	4.44953	4.17964	2.34457	CLCN7	0
ENSG00000265625.1	sense_intronic	RP11-68I3.11	chr17	27971814	27972865	0.219346	0.0244903	0.794536	1.06902	0.786869	0.424271	1.19685	-0.277077	0.522307	5.25092	3.95011	2.43325	1.36397	0.676872	0.45516	0.428381	0.277114	0.327621	4.54143	4.67207	1.38101	0.630018	0.451855	0.419695	0.207274	0.446167	0.217309	SSH2	0
ENSG00000236234.1	antisense	AC091132.1	chr17	43530210	43541431	0.595855	-0.812737	-0.169578	0.366321	0.51315	0.0351801	0.193876	0.726798	-0.918377	0.649991	0.239264	0.168886	0.166257	0.142547	0.0636509	0.0727372	0.0771499	0.0120801	0.452914	0.493807	0.179882	0.145779	0.105974	0.0831741	0.0719681	0.0501394	0.029286	PLEKHM1	0
ENSG00000242154.1	antisense	RP4-778K6.3	chr7	104944724	104947089	-0.578886	-0.103654	-0.260939	-0.838488	0.172309	0.552317	0.869674	-0.113516	-1.32622	0.644316	0.706582	0.630659	0.242485	0.498266	0.216638	0.243394	0.123801	0.0765571	0.969783	0.88951	0.748771	0.537026	0.435985	0.191878	0.13888	0.181185	0.210737	SRPK2	0
ENSG00000227161.1	sense_overlapping	AC092755.4	chr15	59936497	59964501	-1.45096	-0.341874	-0.250281	-0.843649	-2.46852	-0.583336	0.00759731	-2.82902	-0.0742532	0.338676	0.428141	0.601081	0.482055	0	0.209287	0.112786	0	0.0972765	0.978024	0.7837	0.782687	1.06659	0.0974625	0.429813	0.148776	0.268264	0.117915	GTF2A2,BNIP2	0
ENSG00000269423.1	lincRNA	CTC-273B12.6	chr19	48969623	48970237	-0.52362	0.153934	0.19092	0.219969	0.536303	0.0425634	-2.0229	1.54805	0.322769	0.718515	1.0058	1.02337	0.395159	0.277637	0.17299	0.0671124	0.272505	0.165984	1.04613	1.10787	0.912155	0.379936	0.200748	0.202676	0.314534	0.101125	0.140641	CTC-273B12.7	0
ENSG00000231865.1	sense_intronic	SIK3-IT1	chr11	116756762	116761437	0.237217	0.128592	-0.151579	-0.0858597	0.719352	-0.382229	1.39554	-0.908415	0.540143	1.66684	1.31314	1.64411	0.386345	0.370994	0.227268	0.28495	0.0823234	0.125184	1.42367	1.39642	1.80542	0.495325	0.235823	0.390809	0.115647	0.200427	0.0890627	SIK3	0
ENSG00000260231.1	antisense	RP4-659J6.2	chr7	139877061	139879440	-0.179883	-0.262541	-0.86773	0.0218955	-0.105911	0.629147	0.0176231	-0.469342	-0.574791	4.01258	2.90654	2.12893	1.87832	1.14915	1.39114	1.53525	1.02082	2.51097	4.60161	4.15189	3.88538	2.03923	1.20956	1.22371	1.60584	2.14741	6.73742	JHDM1D	226
ENSG00000235119.1	lincRNA	RP11-9M16.2	chr9	117159004	117160783	-0.424588	-0.167162	-0.434632	0.180091	0.674843	0.912625	0.808219	0.810354	-0.361453	5.87477	7.34256	4.06692	3.80984	3.07209	2.47915	2.26959	3.09163	1.71071	8.0877	9.99909	5.42236	3.97302	1.99251	1.71465	1.29611	2.19948	2.49974	AKNA	2319
ENSG00000249318.1	antisense	AC010468.2	chr5	110601507	110605787	0.61029	0.272196	0.660596	-0.567091	1.65235	-0.697477	5.42379	-0.566176	0.698584	1.05829	0.899165	0.447348	0.190379	0.241252	0.114385	0.277575	0.103542	0.0456869	0.696492	0.868036	0.32893	0.341938	0.0736082	0.242613	0	0.148858	0.0281801	CAMK4	0
ENSG00000266912.1	lincRNA	CTC-325H20.2	chr19	9455460	9456574	0.655662	-0.624374	0.185531	0.0965371	0.349255	0.222493	0.825927	0.353434	1.2352	0.356628	0.188425	0.354132	0.541874	0.714549	0.433261	0.344026	0.156079	0.243432	0.23476	0.340063	0.307756	0.57212	0.569484	0.495814	0.201377	0.155823	0.0725985	ZNF559,ZNF177	0
ENSG00000254855.1	antisense	RP11-867G23.1	chr11	66032248	66033137	-0.531051	-1.11461	-0.366262	-0.0676619	0.0603378	-0.254814	-1.10107	-0.586306	-0.196343	0.886497	1.32661	1.47704	0.679478	0.796112	0.484198	0.428759	0.306481	0.443473	1.30299	3.48875	1.8996	0.847121	0.778852	0.830727	0.987171	0.598822	0.494493	KLC2	0
ENSG00000260917.1	sense_overlapping	RP11-57H14.4	chr10	114583249	114587485	-0.218242	0.113	-0.447525	-0.0171952	-0.222769	0.408508	0.4002	0.652416	-0.0533973	1.47516	1.45304	0.592048	1.16469	1.88114	2.34328	2.20119	1.54065	1.69145	1.70099	1.62681	0.754802	1.51748	2.32547	2.4187	1.77402	1.32597	1.56862	VTI1A	4746
ENSG00000272170.1	antisense	RP11-387M24.5	chr6	43042069	43042477	-0.62052	-0.745464	0.48139	0.519607	-0.0580335	2.11777	1.40522	-2.22071	1.05003	0.70826	0.659945	0.575123	0.337903	0.20376	0.117319	0.164845	0	0.23762	1.08832	1.25435	0.395494	0.2664	0.234551	0.0279362	0.069283	0.032142	0.0850348	KLC4	0
ENSG00000260920.1	sense_overlapping	RP1-228H13.5	chr1	40929991	40932436	0.221942	0.0376935	-0.380442	-0.149931	0.00314012	0.450583	0.287596	0.173888	0.326567	2.67345	2.76322	5.19502	3.43289	3.23229	2.33736	2.23603	1.69111	2.19608	2.35515	3.21418	6.81307	4.75634	3.25249	2.40334	1.91062	1.85019	1.68561	ZFP69B	601
ENSG00000229539.1	antisense	RP11-119B16.2	chr20	3868886	3869515	0.576714	-0.386767	-0.196725	-0.14366	-0.532172	-0.70724	0.388624	0.615702	-0.384323	1.16951	0.418462	0.538067	0.481973	0.459256	0.2855	1.00213	0.792696	0.715129	0.793292	0.633294	0.653104	0.721455	0.729101	0.628255	0.748869	0.645127	0.927527	PANK2	0
ENSG00000251666.1	sense_intronic	ZNF346-IT1	chr5	176478715	176479964	-0.360123	-0.296667	0.0666039	0.661226	-0.523683	-0.586115	-0.914471	0.373751	-0.25978	1.49016	0.982215	1.61577	1.52072	0.874962	0.549619	0.492658	0.55805	0.405449	1.96205	1.41725	1.57676	1.16794	1.1711	1.08252	1.00375	0.588624	0.476064	ZNF346	0
ENSG00000260455.1	lincRNA	RP1-67M12.2	chr6	22135186	22147422	0.322395	0.116984	0.0494815	-0.852628	-1.00683	-0.260482	-0.997063	-3.08032	-1.23278	0.925708	0.557912	0.310682	0.133909	0.100404	0.0369556	0.0344091	0.0173845	0.0313376	0.759528	0.612986	0.30964	0.279162	0.214411	0.0583673	0.0809583	0.195648	0.0773669	PRL	140058
ENSG00000215039.2	antisense	CD27-AS1	chr12	6548167	6560733	-0.235047	-1.02938	-0.87918	-1.44111	-0.893698	-0.674791	0.130264	0.263929	0.639102	0.351963	0.434263	1.39641	0.852209	0.991546	0.460508	0.790206	1.37449	2.48393	0.419417	1.08783	2.80581	2.8728	1.92248	1.02664	0.737847	1.45736	1.72059	CD27	0
ENSG00000228439.3	antisense	TSTD3	chr6	99968569	99979794	0.637172	-0.0718871	-1.79724	-0.153009	-0.0315159	0.0596077	-0.287996	-0.408068	-0.413547	0.407271	0.198991	0.0287355	0.0688593	0.103565	0.0986252	0.370235	0.37751	0.576486	0.23388	0.237372	0.104979	0.0970525	0.112323	0.129989	0.464627	0.631175	0.754052	USP45	0
ENSG00000267274.1	sense_overlapping	CTD-2006C1.12	chr19	12050774	12064196	0.416218	0.0275837	-0.283971	-0.548559	-0.299384	0.0950712	0.368716	-0.088678	0.0150066	2.27298	1.25305	1.30096	0.894246	1.27947	1.07053	1.43991	0.816587	0.97209	1.74546	1.57699	1.76304	1.7133	1.63525	1.35042	1.15232	1.03787	0.940804	ZNF763,ZNF700	0
ENSG00000231113.2	antisense	RP3-475N16.1	chr6	42908102	42916098	-0.173187	-0.0998576	-0.460796	-0.377822	-0.338585	-0.41608	-0.516428	-0.0829225	-0.0202579	5.82613	5.91445	4.99183	3.46015	3.97975	2.40721	2.03588	1.48352	1.83748	6.66008	7.54453	6.92451	5.25177	5.11674	4.73756	3.08529	2.05628	1.80722	CNPY3	1077
ENSG00000270567.1	sense_intronic	RP11-379K17.11	chr3	169805372	169806638	-0.211122	-0.167904	-0.437454	0.297359	-0.21616	0.196839	-0.396708	0.607793	0.654866	3.76741	2.60412	1.37149	1.30291	1.02829	0.848369	0.579588	0.446557	0.835207	4.42543	3.52895	1.87838	1.21016	1.22664	1.01289	0.795785	0.367097	0.505937	PHC3	0
ENSG00000261449.1	antisense	RP11-589C21.5	chr8	42009290	42010281	0.522818	0.065599	0.392949	0.419815	0.359864	1.51128	-1.7711	0.615369	0.341509	0.647443	0.710179	0.225706	0.0462111	0.0851701	0.0238785	0.0129015	0.0339948	0.0279756	0.481011	0.786718	0.169218	0.0470551	0.0616295	0.0115015	0.0453733	0.0254719	0.024463	AP3M2	183
ENSG00000260646.1	lincRNA	LA16c-385E7.1	chr16	1562980	1564676	0.474588	-0.841541	0.0704606	-1.23061	0.34331	-0.708177	-0.453089	-0.237051	0.204428	1.15646	0.440982	0.627069	0.224106	0.532855	0.263025	0.389537	0.278936	0.259671	0.870199	0.960395	0.593253	0.727601	0.454696	0.594418	0.599151	0.429762	0.217355	IFT140	0
ENSG00000267798.1	sense_intronic	RP11-333J10.3	chr17	35355897	35357333	0.367098	-0.1388	0.0540087	0.163032	0.147312	-0.356319	0.103547	-2.18289	-0.565704	1.92553	1.41094	1.32905	0.837326	0.550957	0.290248	0.193708	0.0805326	0.0992518	1.47211	1.84572	1.27829	0.915549	0.519793	0.518054	0.187967	0.467402	0.146897	AATF	0
ENSG00000267694.1	antisense	RP11-691H4.4	chr18	13461019	13470822	0.657229	0.102145	-0.27068	-0.574667	2.26188	0.84963	3.35315	1.13714	-0.119189	0.818959	0.672369	1.52085	0.730947	0.737496	0.352567	0.304245	0.363017	0.240305	0.50717	0.76917	1.91822	1.15829	0.166144	0.257894	0.0362374	0.176428	0.231036	LDLRAD4	0
ENSG00000261609.2	lincRNA	MIR4720	chr16	81416874	81424489	0.188434	0.362112	0.295072	0.343387	0.409749	0.481574	-0.0635828	0.216703	0.356256	2.16463	2.39578	3.26516	2.4544	3.28825	3.33602	2.67985	2.29866	3.52501	1.94213	2.23952	2.67458	2.34211	2.51467	3.31412	2.92337	2.49485	2.73817	GAN	2934
ENSG00000224043.3	antisense	AC016725.4	chr2	135493034	135676280	0.470105	0.499711	0.158413	0.131454	0.178334	0.485002	0.330611	0.386711	0.384732	0.26725	0.208207	0.258682	0.246255	0.275604	0.264362	0.245929	0.366661	1.20774	0.19792	0.178654	0.233033	0.282761	0.246503	0.26407	0.202378	0.345585	0.716477	ACMSD,CCNT2	0
ENSG00000265975.1	lincRNA	CTB-41I6.2	chr17	8870840	8880312	0.379312	-0.0753378	-0.432791	0.390805	-0.776433	-0.258526	-0.538407	-0.59929	-0.935639	2.19159	1.38387	0.783301	1.32547	0.93644	0.907369	0.801516	0.701813	0.83339	1.70472	1.75852	1.08007	1.19209	1.62752	1.47518	1.29167	1.41513	1.52746	PIK3R5	1811
ENSG00000230555.2	lincRNA	RP11-517P14.2	chr10	43916186	43917548	-0.336849	0.577576	0.184728	0.0514983	-0.0701431	0.140466	0.0864032	-0.0695162	-0.148892	1.73264	1.66865	0.675617	0.828227	0.893022	1.31299	2.93749	2.08912	1.58233	2.19761	1.31888	0.580033	0.960359	0.983893	1.68829	2.85322	2.77003	1.6373	HNRNPF	11572
ENSG00000261026.1	sense_overlapping	CTD-3247F14.2	chr8	22536526	22541522	0.499008	-0.409203	-0.542116	-1.17076	-0.334862	-0.520651	0.0850534	-0.728552	0.758757	1.40596	3.5836	2.95136	0.313287	0.342934	0.054668	0.106167	0.0153435	0.0469014	1.17825	5.771	4.15139	0.881299	0.465066	0.109071	0.113145	0.038853	0.0270414	EGR3	3650
ENSG00000271716.1	antisense	RP11-169K17.4	chr3	11648658	11652222	-0.5277	-0.406209	-1.27362	0.505307	-0.0889718	-2.01986		-1.77558	1.27579	0.717777	0.516233	0.135482	0.220554	0.0988781	0.0148599	0	0.019526	0.0587741	1.04843	0.809361	0.409107	0.177915	0.100416	0.116507	0	0.0849663	0.0172538	VGLL4	0
ENSG00000263011.1	sense_overlapping	RP11-473M20.11	chr16	3156765	3159577	-0.749501	0.462539	0.5867	0.713879	-0.141953	-1.97792	-0.0578389	-0.576729	-0.228446	0.586333	0.714782	0.195578	0.142731	0.446224	0.0540708	0.490939	0.190693	0.477124	0.993369	0.624031	0.127835	0.0888319	0.525669	0.339537	0.566907	0.378428	0.579729	ZNF205	2984
ENSG00000267390.1	antisense	RP11-635N19.1	chr18	61034561	61048862	0.748789	1.02671	1.43573	-0.163186	-0.236652	1.1646	-0.538353	0.453153	1.06773	0.384166	0.296915	0.727566	0.395849	0.509129	0.479317	0.340395	0.403671	1.41215	0.22716	0.168622	0.26935	0.519958	0.637486	0.263971	0.51798	0.341578	0.661766	KDSR	0
ENSG00000234062.3	processed_transcript	RP11-308D16.4	chrX	135991554	136103789	-0.457003	-0.388442	0.23	0.179543	-0.275057	-0.403488	0.583679	0.078615	0.743905	0.146556	0.110914	0.191276	0.416119	0.480339	0.322318	0.499251	0.424121	0.526997	0.197228	0.175622	0.175491	0.45967	0.612942	0.589321	0.346821	0.52744	0.303479	GPR101	8518
ENSG00000232470.1	lincRNA	RP11-313D6.3	chr10	112629501	112631352	0.190731	0.493733	0.246698	0.272402	-0.0203386	-0.451001	-0.169696	-0.267736	0.57852	18.0507	15.9032	7.445	4.41256	2.64545	1.06448	0.886929	0.671961	1.44136	16.0794	12.9891	5.7582	3.64918	2.69515	1.76769	1.01624	1.02165	0.952255	PDCD4	213
ENSG00000258733.1	lincRNA	CTD-2341M24.1	chr14	86401054	86596117	0.304057	-0.185413	0.270242	0.137955	-0.0490993	0.230727	-0.0111398	-0.321331	0.468759	1.07115	0.653295	0.351095	0.205064	0.277518	0.496662	0.360241	0.261539	0.941007	0.8842	0.888801	0.299312	0.223972	0.304324	0.54583	0.395043	0.445538	0.665334	FLRT2	306020
ENSG00000239636.1	antisense	RP4-728D4.2	chr1	36035414	36043330	-0.337783	-0.0322055	-0.472724	-0.624823	-0.527474	0.471855	0.0941811	-0.283367	-0.140932	1.11123	0.796589	0.236457	0.213	0.330231	0.534572	0.580369	0.434124	1.07595	1.42622	0.953238	0.350128	0.351712	0.49965	0.54717	0.567636	0.665714	1.13359	TFAP2E	0
ENSG00000269918.1	sense_intronic	AF131215.9	chr8	10962201	10964214	-0.377831	-0.200611	0.754058	0.073626	-0.19226	-0.133214	-0.114229	-0.115957	-0.371146	0.469741	0.379672	0.702404	0.548735	0.788384	0.593442	0.359071	0.333841	0.547027	0.615011	0.526824	0.410444	0.6571	0.943728	0.855325	0.401776	0.474309	0.672083	XKR6	0
ENSG00000245275.2	antisense	SAP30L-AS1	chr5	153708997	153825410	0.311737	0.296785	0.288871	-0.235976	0.422147	0.182949	0.393013	0.443182	0.814429	0.781393	0.651782	0.685111	0.452893	0.667795	0.356177	0.438758	0.468163	0.764451	0.646089	0.626235	0.569042	0.685511	0.513975	0.429258	0.357107	0.427826	0.429672	GALNT10	0
ENSG00000228809.1	antisense	RP4-705D16.3	chr20	16695489	16711593	-0.382216	0.66036	-0.828907	1.53328	-0.128979	1.1723	-0.817311	1.06209	1.84533	0.864853	0.610023	0.103649	0.261828	0.0646419	0.0703288	0.0311893	0.0397777	0.0801947	1.13166	0.466506	0.175931	0.0720841	0.0789344	0.0517009	0.0560402	0.0230106	0.0214151	SNRPB2	0
ENSG00000270084.1	antisense	GAS5-AS1	chr1	173832386	173833079	0.322741	-0.176793	0.352926	-0.109218	0.177507	-0.0533783	0.0695905	-0.0871599	0.584759	2.73753	2.26226	2.91174	2.18925	3.05947	2.11094	1.79557	1.56535	1.0829	2.17327	3.01741	2.3129	2.86064	2.70694	2.83907	1.74677	2.007	0.70194	ZBTB37	4141
ENSG00000224046.1	processed_transcript	AC005076.5	chr7	86780739	86781736	-0.449495	0.00775951	-0.516138	0.329071	-0.0646105	0.212617	-0.264268	-0.111449	0.516182	0.537383	0.449272	0.319272	0.147408	0.165471	0.176954	0.5954	0.452842	0.587345	0.745185	0.512862	0.385022	0.160991	0.19031	0.21017	0.741535	0.592871	0.391624	DMTF1	0
ENSG00000222043.2	antisense	AC079305.10	chr2	178129087	178130243	-0.420654	-0.187585	-0.474944	0.140877	-0.486929	-0.553756	0.330548	0.411637	1.31053	1.46143	1.58271	0.958883	0.617521	0.258809	0.109147	0.155167	0.322302	0.424167	2.04143	2.12078	1.31973	0.642359	0.371834	0.217297	0.128502	0.303571	0.177984	NFE2L2	0
ENSG00000272009.1	antisense	RP1-313I6.12	chr6	28046570	28048908	-0.407196	-0.542626	-1.26332	0.0578228	-0.186913	0.921995	0.757188	0.382556	0.783435	1.26429	2.54364	1.29748	1.97937	2.34685	0.915016	0.916812	1.18624	4.02666	1.74169	4.38436	3.32784	2.25819	2.72606	0.659042	0.580271	1.11836	2.27913	ZNF165	0
ENSG00000248489.1	lincRNA	CTD-2007H13.3	chr5	98264875	98330717	-0.481626	-0.0979264	-0.0347423	-0.250663	0.135459	0.205323	-0.982519	0.288961	0.410314	1.03444	1.11016	1.23953	0.783662	0.765727	0.432789	0.285113	0.499632	0.682573	1.49471	1.40948	1.30275	1.12516	0.750933	0.515957	0.615191	0.506897	0.541195	CHD1	2635
ENSG00000235072.1	lincRNA	AC012074.2	chr2	25592042	25598714	0.452276	0.019719	-0.870833	0.641879	0.515022	-0.489401	-0.767575	0.908527	3.94411	1.87889	1.49984	0.374629	0.29788	0.412737	0.16892	0.157688	0.0546919	0.0917915	1.37001	1.70648	0.643498	0.204069	0.284383	0.312733	0.284637	0.0293849	0	DTNB	1353
ENSG00000269444.1	sense_overlapping	CTB-180A7.6	chr19	6386773	6390411	-0.466336	-0.662621	0.0893374	0.0986257	0.245522	-0.398088	-0.0420817	-0.588281	0.342498	1.20452	0.694763	0.646664	0.509328	0.629859	0.205198	0.377836	0.269832	0.129024	1.67775	1.28351	0.602599	0.564653	0.529469	0.36049	0.427478	0.516305	0.104061	GTF2F1	0
ENSG00000230149.2	processed_transcript	RP3-508I15.19	chr22	39130735	39134995	-0.284767	0.0827531	-0.275351	-0.319315	0.00852217	-0.0502987	0.106444	-0.338847	-0.077433	3.54001	4.57216	5.58125	3.10667	3.68312	1.86314	1.95658	1.01075	1.57288	4.37092	5.25084	6.79498	4.66024	3.70434	2.64091	1.87862	1.59925	1.52965	GTPBP1,SUN2	0
ENSG00000152487.6	lincRNA	ARL5B-AS1	chr10	18940195	18948214	-0.299578	-0.735087	0.89075	-0.591073	0.233814	0.398116	-1.15393	-0.00250715	-0.858584	0.576441	0.258047	0.327716	0.126017	0.151389	0.0579321	0.0200014	0.0490096	0.0422744	0.719535	0.500285	0.182555	0.233065	0.145112	0.0489701	0.0461806	0.0638635	0.0826971	NSUN6,RP11-139J15.7	0
ENSG00000224844.1	lincRNA	AC107079.1	chr2	238031553	238032740	0.638349	0.871216	-0.349905	0.621663	1.3505	0.408015	2.78549	5.13104	1.03779	0.601362	0.564003	0.299744	0.103131	0.0876902	0.120195	0.15834	0.110162	0.0506848	0.361106	0.348673	0.308892	0.08014	0.0360406	0.112213	0.0247543	0	0.0167944	COPS8	22444
ENSG00000152268.8	processed_transcript	SPON1	chr11	13983914	14289646	0.175754	0.212414	-0.0139774	-0.136365	0.392155	1.80002	1.48603	2.30753	2.97198	1.36778	1.27467	2.57367	2.54173	2.84424	1.73862	0.953357	1.1266	1.39365	1.25536	1.28701	2.67886	3.5502	2.3813	0.710438	0.35813	0.302644	0.178802	RRAS2	9826
ENSG00000260023.1	lincRNA	RP11-49C24.1	chr16	70610204	70611571	0.290004	0.0848803	0.0653312	0.0461683	0.026736	0.14786	0.274884	0.298267	0.0366647	7.68272	4.95359	4.56285	3.89288	4.60876	4.1871	3.5877	3.65542	2.60243	6.58422	5.61436	4.43867	4.59001	4.69806	5.13445	3.09224	3.73365	2.5837	SF3B3	1384
ENSG00000270557.1	lincRNA	RP11-546J1.1	chr2	158734195	158735077	-0.800722	-0.06717	-0.7924	-0.828332	-0.558179	0.112465	0.0957127	0.583493	0.898598	0.163959	0.208536	0.227817	0.136183	0.245533	0.256118	0.235808	0.304337	0.871811	0.283498	0.246814	0.441301	0.308169	0.407439	0.296204	0.229288	0.258678	0.462455	UPP2	0
ENSG00000267093.1	lincRNA	CTD-2105E13.13	chr19	55911113	55911787	0.388559	-0.530324	0.0978038	-0.178068	1.37418	0.160294	1.9717	1.3326	1.75543	1.66214	1.41585	1.08695	0.28545	0.41856	0.157574	0.16223	0.291602	0.530114	1.26605	2.41855	0.992052	0.402032	0.157608	0.198414	0.0406871	0.149698	0.153416	RPL28	0
ENSG00000239300.1	antisense	RP11-400L8.2	chr2	9645574	9652541	0.386284	-0.538383	-0.336717	-0.442081	0.188107	-0.919628	-0.414976	-0.191534	-0.296945	1.56809	0.645595	0.90381	0.48875	0.599308	0.323364	0.217152	0.202509	0.194336	1.23364	1.15922	1.15318	0.822986	0.536324	0.677763	0.310381	0.271768	0.229455	ADAM17	0
ENSG00000243389.1	3prime_overlapping_ncrna	AC012442.5	chr2	113346617	113372008	-0.710613	-0.786612	-0.756644	1.28807	0.998129	0.0527456	-2.01691	-0.463329	-0.155382	0.454711	0.231965	0.207411	0.195029	0.154615	0.138615	0.0555557	0.10474	0.146168	0.745732	0.48383	0.38143	0.0934708	0.0914091	0.161247	0.275048	0.180477	0.19132	CHCHD5	0
ENSG00000240288.3	antisense	GHRLOS	chr3	10327438	10335133	0.255791	-0.118116	-0.28122	-0.493169	-0.0409402	-0.261237	-0.0224508	0.0644443	0.0461403	0.797555	0.526464	1.7124	1.27964	1.59903	0.85136	0.76291	0.543458	0.706778	0.685497	0.676332	2.25922	2.17657	1.66832	1.41514	0.810685	0.661036	0.686193	SEC13,RP11-438J1.1,GHRL	0
ENSG00000265415.1	antisense	CTD-2510F5.4	chr17	57280038	57281190	0.952685	0.0849669	0.951457	-0.776779	-0.86653	0.311209	0.387656	0.360881	-0.215613	0.551236	0.234954	0.107494	0.0714792	0.153674	0.348885	2.64178	28.2896	31.4142	0.292184	0.285852	0.0396577	0.161734	0.310267	0.334798	2.04722	27.5896	35.5536	PRR11,CTD-2510F5.6	0
ENSG00000226287.3	processed_transcript	TMEM191A	chr22	21055220	21058894	-0.22342	0.0956704	-0.176599	0.0392187	-0.200658	-0.377914	-0.762305	-0.0606833	0.203844	0.520878	0.423342	0.195636	0.130667	0.0929574	0.0638367	0.061856	0.0542831	0.122553	0.617968	0.470733	0.224366	0.126661	0.10956	0.115345	0.112975	0.0727745	0.103431	PI4KA	3085
ENSG00000234160.1	antisense	RP11-613M10.6	chr9	37509147	37510296	0.349973	0.164656	0.0942376	-0.125205	0.106351	0.431857	-0.226637	0.355339	0.0436838	4.92607	5.29338	8.43291	10.2333	15.8413	15.7203	14.4939	13.4739	11.8529	3.88238	5.58975	7.9546	12.8602	14.9974	16.3088	17.777	13.3391	11.5517	FBXO10	593
ENSG00000258926.1	antisense	RP11-47I22.1	chr14	62004226	62012005	-0.218884	-0.0707782	-0.156489	-0.743505	0.108875	-0.120031	0.0446303	-0.767178	-0.940735	10.3067	5.85045	4.86431	2.36791	1.92891	0.566377	0.584372	0.268317	0.384584	11.9093	7.21585	5.46021	4.83179	1.80057	0.786611	0.615482	0.631669	0.700185	PRKCH,RP11-47I22.4	0
ENSG00000232762.1	antisense	RP4-784A16.4	chr1	53770208	53773134	-1.2266	-0.222641	1.95112	0.393074	1.30687	-0.302258	-0.441663	-0.134906	0.0764092	0.0656081	0.112304	0.38867	0.409778	0.378014	0.419397	0.198648	0.554265	0.542249	0.152968	0.151324	0.102718	0.36776	0.154704	0.735959	0.27252	0.717252	0.505011	LRP8	0
ENSG00000268030.1	antisense	AC005253.2	chr19	18668585	18672370	-0.242395	-0.0536152	0.137561	0.148033	-0.288789	-0.0367901	0.0890759	0.0317729	0.268914	2.60496	2.16608	1.95948	2.42126	2.3707	1.22224	1.31084	1.09663	1.45578	3.18867	2.63977	1.78656	2.65147	2.94935	1.68824	1.26545	1.34586	1.27574	KXD1	0
ENSG00000260145.1	antisense	RP11-322D14.2	chr16	57086417	57092409	0.467396	0.702332	1.67266	0.713652	1.43569	0.219736	0.37749	0.295836	1.62413	1.08337	1.32763	2.57898	0.925638	0.922037	0.697301	0.653456	0.473195	0.720129	0.792826	0.997263	0.812777	0.691618	0.332502	0.785279	0.522222	0.47605	0.241542	NLRC5	0
ENSG00000267571.1	processed_transcript	AC104532.4	chr19	5911589	5913910	0.306311	-0.0836581	0.202655	0.0465306	0.122304	-0.539084	0.253672	-1.34201	0.689876	3.24959	1.90836	1.03876	0.745359	0.801524	0.236887	0.363584	0.091184	0.392819	2.66809	2.4403	0.875415	0.823637	0.745936	0.500363	0.330353	0.316011	0.219935	AC104532.2,CAPS	0
ENSG00000270127.1	lincRNA	RP11-526I2.5	chr15	101087972	101090358	-0.193914	0.209437	1.33053	0.223607	0.491176	-0.0737773	-0.151498	-0.306904	0.0352899	3.38351	2.70293	6.62924	2.94221	4.75988	2.5456	1.96595	1.74117	1.84851	3.9792	2.7505	2.95751	3.12291	3.45536	3.43463	2.27229	2.80956	1.76528	CERS3	2772
ENSG00000237331.1	antisense	XIAP-AS1	chrX	123006476	123007782	0.803287	0.985688	-0.0358706	-0.924169	0.403709	-0.558912	-0.384393	0.487575	-0.203633	0.500589	0.581279	0.680607	0.205037	0.232506	0.0997211	0.113482	0.238425	0.0776996	0.281847	0.360422	0.697098	0.520473	0.199688	0.170525	0.136498	0.21574	0.0776745	XIAP	0
ENSG00000259001.2	antisense	RPPH1	chr14	20811207	20811844	0.482053	0.489105	0.0314592	1.08431	-0.173043	0.454207	-0.0585292	-0.183507	1.25478	0.69661	0.838559	0.625737	0.62103	0.37058	0.425237	0.338206	0.33958	0.993417	0.494283	0.701062	0.590138	0.349757	0.423727	0.401451	0.35665	0.469353	0.426298	PARP2	0
ENSG00000272288.1	antisense	RP11-140K17.3	chr6	34664094	34665247	-0.361967	0.0760694	-0.33113	0.0975928	-0.503041	0.344397	-0.445064	-0.0649578	0.105242	0.896229	0.875434	0.550177	0.685736	0.706627	0.750289	0.762934	0.674028	0.78735	1.17039	0.99297	0.694692	0.776205	1.02697	0.822284	1.09602	0.915908	0.662633	C6orf106	0
ENSG00000224113.2	sense_overlapping	RP5-837J1.2	chr17	33332107	33336762	0.209747	0.031688	-0.0189649	0.470319	0.241196	0.504019	-0.210438	0.0208743	-0.0523376	0.781573	0.522554	0.543605	0.874018	1.09319	1.02952	0.63416	0.505291	0.717222	0.683524	0.613753	0.560581	0.786348	0.940521	1.00441	0.764281	0.63211	0.659704	RFFL	0
ENSG00000262580.1	processed_transcript	RP11-334C17.5	chr17	78174472	78179748	-0.153253	0.00313103	-0.345828	-0.898437	-0.645886	-0.215357	-0.711035	-0.934013	-0.529947	1.91851	1.37718	0.817433	0.331563	0.410173	0.335663	0.336682	0.305946	0.38187	2.18282	1.66343	0.977086	0.744788	0.743034	0.494606	0.614395	0.723614	0.545161	CARD14	0
ENSG00000256582.1	lincRNA	RP11-75L1.1	chr12	9856673	9861946	0.21881	0.0113224	-0.167999	-0.580936	-0.157444	-0.0780122	-0.547843	-1.34046	-0.916576	9.48896	7.16813	9.70649	8.50898	6.14722	0.855185	0.260265	0.13333	0.226735	8.11078	8.50251	11.1752	14.8793	7.29922	1.43601	0.422978	0.478717	0.423093	CLECL1	6510
ENSG00000254165.1	antisense	RP11-503E24.2	chr8	42392672	42393447	0.235582	-0.22908	0.377654	-0.122236	0.510487	0.0569385	0.287182	0.376936	-0.357458	5.25455	3.33409	4.90559	1.95721	2.25365	1.40518	1.44995	1.19697	0.748591	4.47465	4.65822	3.79701	2.60595	1.60545	1.82862	1.23941	1.15176	0.958549	SLC20A2	0
ENSG00000260884.1	lincRNA	AC009120.5	chr16	74347235	74349532	0.328782	-0.455564	-0.194408	-0.146398	0.37715	-0.527748	0.239671	-0.183406	-0.391164	3.0413	1.45287	2.23228	2.12371	3.25186	1.55582	2.07128	1.44959	1.14604	2.47227	2.37019	2.63316	3.20465	2.54979	2.7972	1.88904	2.09943	1.51704	PSMD7	7049
ENSG00000261423.1	lincRNA	RP11-1007O24.3	chr15	72700119	72767509	0.239654	-0.0482019	0.18398	0.281173	-0.2248	0.0699105	0.367629	-0.0847912	-0.63312	1.46185	1.1512	1.04713	0.55051	0.443109	0.34015	0.337791	0.334052	0.178272	1.22329	1.43714	0.950374	0.538427	0.52542	0.474025	0.26764	0.442705	0.261046	TMEM202,ARIH1	0
ENSG00000269944.1	sense_intronic	RP11-770J1.7	chr11	118286692	118287236	0.602081	0.202937	-0.314766	0.302615	0.598792	-0.49589	4.83231	2.0634		0.765743	0.480136	0.292822	0.172175	0.145892	0.0570437	0.14792	0.104589	0	0.498487	0.473653	0.353755	0.15744	0.0998943	0.119941	0	0.0212773	0	ATP5L	0
ENSG00000263004.1	lincRNA	RP11-166P13.3	chr17	55155659	55162385	-0.365089	-0.0701145	-1.19473	0.818384	-0.887494	-1.62311	-0.238687	-0.321502	-1.51022	0.830955	0.627899	0.153952	0.34063	0.117875	0.052107	0.193688	0.27557	0.23223	1.10847	0.775237	0.322984	0.190565	0.235756	0.206092	0.263634	0.440466	0.655499	AKAP1	68
ENSG00000265791.1	sense_intronic	CTD-2349P21.10	chr17	29108511	29109239	-0.478584	-0.239391	0.433753	-0.553968	0.0651461	-1.07725	-0.286392	-0.507403	-0.265737	1.62718	1.67766	3.2971	1.62955	2.39744	0.813793	1.15929	1.13702	1.35556	2.30161	2.36519	2.60977	2.88314	2.52098	2.34689	1.49686	1.87047	1.49718	CRLF3	0
ENSG00000258623.1	antisense	CTD-2325P2.3	chr14	69150128	69152282	0.813554	0.0929734	-1.33409	-1.77639	-0.781559	-3.75297	-1.49241	-0.116737	0.932122	0.550111	0.40812	0.519134	0.274027	0.30362	0.0201604	0.092117	0.100544	0.86879	0.310176	0.425212	1.34606	1.18806	0.533203	0.428683	0.293635	0.136459	0.404857	RAD51B	0
ENSG00000247982.2	lincRNA	LINC00926	chr15	57592563	57599959	-0.186467	-0.221059	0.0524869	-0.097184	0.0683542	-0.4314	-0.206338	-0.322363	0.207473	1.49936	0.971635	0.593268	0.528064	0.62103	0.278787	0.237317	0.144266	0.208958	1.73801	1.36462	0.60856	0.657171	0.630825	0.460474	0.285111	0.230218	0.173813	TCF12	1084
ENSG00000223946.1	lincRNA	RP11-533O20.2	chr6	41997791	41999120	0.44634	0.510415	0.316354	-0.475697	0.174307	-2.23882	0.11531	0.984486	2.25335	8.2838	3.56559	2.7657	0.812622	0.737819	0.368768	0.282574	0.187684	0.408929	5.51925	2.89064	2.26106	1.4725	0.661063	2.28595	0.31153	0.160284	0.0657319	CCND3	0
ENSG00000223692.1	sense_intronic	DIP2A-IT1	chr21	47882384	47889219	0.249719	-0.0882637	-0.12409	0.65854	0.865771	0.449342	-0.306944	-0.07685	-0.369331	7.60416	4.06356	2.13269	1.19589	0.418293	0.337656	0.37477	0.263889	0.119119	6.53664	5.11401	2.38093	0.624619	0.226944	0.32509	0.486587	0.355837	0.160457	DIP2A	0
ENSG00000264364.1	lincRNA	RP11-159D12.9	chr17	56168909	56172897	0.170151	-0.03941	-0.00909976	-0.220459	0.154068	0.272383	0.0389573	0.157556	-0.363345	2.36081	2.77284	4.44383	3.29059	5.84163	5.33584	5.95616	6.31348	4.07991	2.13336	3.41515	4.4951	4.43207	5.36939	6.11057	6.08235	7.06534	5.10175	DYNLL2	317
ENSG00000227372.5	antisense	TP73-AS1	chr1	3652548	3663900	-0.139034	0.0108061	-0.13149	0.328373	-0.0433093	0.241547	0.0344401	0.256483	0.00552721	3.71898	2.92657	2.00854	2.51858	2.80114	3.03721	3.36877	2.71133	2.3428	4.17743	3.4683	2.22368	2.4013	2.96569	3.53886	3.43283	2.8542	2.29038	TP73	0
ENSG00000230590.3	lincRNA	FTX	chrX	73183790	73513409	0.199638	-0.148754	-0.0365141	-0.0601768	0.340355	-0.0544909	0.267678	0.284747	-0.0768001	0.805135	0.524648	0.726704	0.508086	0.632007	0.541327	0.534913	0.331511	0.243859	0.70538	0.693281	0.740765	0.662597	0.519385	0.763563	0.45989	0.33775	0.256605	ZCCHC13	10616
ENSG00000268615.1	lincRNA	RP11-65J3.15	chr9	132090540	132090680	-2.64069	-0.59259	-0.887625	-0.478548	-0.690701	0.0587675	2.48272	-2.9501		0	0.101419	0.264845	0.574953	0.659111	0.132343	0.093479	0	0	0.147229	0.191469	0.399399	0.889716	1.11439	0.187102	0	0.179032	0	IER5L	150000
ENSG00000261320.1	lincRNA	RP11-297D21.2	chr16	67464570	67465367	-2.64069	-2.47257	0.955496	0.320954	1.37673	0.524017	-0.0346889	0.465671	3.05385	0	0	0.0508036	0.454866	0.997476	0.259555	0.139696	0.238492	0.0464389	0.0435773	0.0378413	0.0285958	0.539735	0.377691	0.243753	0.143764	0.214934	0	HSD11B2	0
ENSG00000231977.1	lincRNA	RP5-963E22.4	chr20	61798149	61812255	-2.64069	1.79981	-0.216595	2.08755	0.943736	0.029855	1.29153	0.219262	-1.39024	0	0.104733	0.247095	0.260562	0.426517	0.22845	0.184653	0.0594439	0.0171135	0.0407294	0.0379149	0.299497	0.0732188	0.187474	0.319755	0.0642368	0.0696552	0.0642485	YTHDF1	14526
ENSG00000235138.1	antisense	RP11-374P20.4	chr9	136919412	136923927	0.344885	-0.771572	-0.0175106	-0.443589	0.472959	0.0543195	0.00721841	-0.13628	-0.942279	0.64543	0.366137	1.00211	0.675586	0.982061	0.557482	0.489379	0.347363	0.361175	0.512885	0.742249	1.03542	1.08645	0.715352	0.744654	0.516545	0.505758	0.421373	BRD3	0
ENSG00000268204.1	antisense	CTD-3214H19.6	chr19	7698652	7701876	-0.315031	0.416842	-0.501852	0.347589	-0.143502	-0.402721	-0.80795	-0.671487	1.02265	1.62016	1.18295	0.468801	0.742398	0.926384	0.549209	0.309619	0.187281	1.1538	2.04717	1.07633	0.681467	0.703562	1.06878	1.03494	0.572091	0.38762	0.651966	CTD-3214H19.4,STXBP2	0
ENSG00000257285.1	antisense	RP11-298I3.1	chr14	23398818	23424771	0.928361	-0.247777	0.865587	-0.3948	-0.229717	-0.102447	-0.138615	-0.200082	-0.351565	0.155759	0.0978496	0.113794	0.143663	0.384171	0.40574	0.596556	0.509825	0.563753	0.0704129	0.134187	0.060817	0.233323	0.465645	0.581065	0.690099	0.709652	0.74371	HAUS4,RP11-298I3.5	0
ENSG00000225331.1	lincRNA	AP001055.6	chr21	45578623	45579959	-0.227896	-0.400047	-0.922092	-0.547554	-0.309172	0.125506	0.125814	-0.855122	0.0457398	2.63205	1.83289	1.04792	0.980428	1.14047	0.904372	1.01772	0.511161	1.25312	3.16705	2.9506	1.99013	1.77622	1.51163	1.12285	0.965456	1.1239	1.17563	AP001055.1	7859
ENSG00000259416.2	antisense	RP11-158M2.5	chr15	86298172	86299468	-0.501395	0.672372	-0.00589025	-1.02817	0.517918	0.0357911	1.42571	0.938581	1.0878	0.485686	0.88322	1.33815	0.417496	0.901928	0.320752	0.453971	0.482018	0.413695	0.696291	0.669011	1.35589	1.15884	0.67169	0.421025	0.175558	0.312121	0.177424	KLHL25	3086
ENSG00000259097.1	lincRNA	RP11-61O1.1	chr14	98534577	98671480	0.302268	0.147282	-1.12948	0.415509	-0.420597	0.0157327	2.8041	2.09811	1.59005	3.68456	1.6641	0.269782	0.394824	0.293515	0.123814	0.369412	0.329727	0.296299	3.04459	1.79487	0.676021	0.373171	0.42295	0.151685	0.0496998	0.0936648	0.0823656	C14orf64	90116
ENSG00000233654.1	antisense	AC093388.3	chr2	191399581	191432828	0.666221	0.551109	-0.26204	-0.608479	0.115168	0.60851	0.103616	-0.369131	0.186565	0.838868	0.575701	0.923151	0.458876	1.02425	0.679562	1.74005	1.54399	1.94854	0.51951	0.467644	1.15158	0.813187	0.963738	0.615432	1.69524	2.49297	1.7134	TMEM194B	133
ENSG00000267560.1	antisense	RP11-173A16.1	chr18	59967269	59968231	-0.334772	0.0102788	-0.971686	0.147033	0.360757	-0.109956	0.451611	-1.28315	1.22838	1.9651	0.875952	0.530927	0.5635	0.495954	0.239376	0.227934	0.142102	0.569428	2.47787	1.00741	1.06895	0.578587	0.380186	0.386852	0.18076	0.430788	0.241973	KIAA1468	0
ENSG00000267568.2	processed_transcript	RP11-87G24.3	chr17	74946399	74965238	-0.358621	-0.421729	-0.528063	-2.11913	-2.26247	-2.22989	-3.03	-3.65317	-2.55137	0.625	0.373494	0.129254	0.0922409	0.262911	0.112434	0.0528932	0.00778817	0.0451196	0.812587	0.580092	0.196323	0.483369	1.35423	0.639744	0.514028	0.164888	0.265396	MGAT5B	0
ENSG00000233613.1	antisense	DCUN1D2-AS	chr13	114123216	114130450	-0.495368	0.154513	0.278918	0.708313	0.487774	-0.841167	1.00972	-1.65336	0.474704	0.686355	0.349443	0.342475	0.436092	0.317063	0.180778	0.29366	0.108573	0.317096	0.941924	0.352955	0.278087	0.295558	0.238796	0.460479	0.156054	0.446049	0.217323	DCUN1D2	0
ENSG00000261996.1	antisense	CTC-281F24.1	chr17	6556783	6558328	-0.264657	-0.162818	-0.327527	-0.400973	-0.807459	-0.433431	-1.03334	-1.32371	-0.231284	2.30148	1.71859	1.18419	0.983677	1.0498	1.16501	0.913602	0.339055	0.977434	2.81349	2.32114	1.44394	1.67383	1.97527	2.0259	2.01704	1.11138	1.13246	C17orf100	0
ENSG00000260260.1	lincRNA	RP11-304L19.5	chr16	2204798	2205359	0.167813	0.415355	0.048384	0.375091	0.0529151	0.132549	-0.251696	0.15786	0.0544087	25.4113	22.9766	17.1859	21.5668	23.3311	22.7709	23.3998	33.3904	21.2125	23.0575	20.5889	16.9495	19.8236	22.8737	28.2413	29.0032	36.863	19.4759	TRAF7	340
ENSG00000231826.1	lincRNA	AC016735.2	chr2	43254992	43266686	-0.252192	0.33363	0.319935	0.674578	0.660791	-1.42143	-3.50046	-0.567515	0.850022	0.706704	0.646928	0.404798	0.0720128	0.0530081	0.00345541	0	0.00636163	0.0543283	0.828328	0.608842	0.296488	0.0522135	0.0390438	0.0213054	0.0113615	0.0136576	0.0338068	THADA	127114
ENSG00000235415.1	lincRNA	AC005808.3	chr20	52224893	52251129	-0.644592	-0.22002	-0.818567	0.236152	0.374607	-1.33413	1.12385	0.123603	0.591962	0.586906	0.556955	0.0331259	0.112901	0.149154	0.0244804	0.0897929	0.0660104	0.102692	0.923857	0.809951	0.0694926	0.100879	0.116151	0.0789454	0.0309608	0.068095	0.0621141	ZNF217	0
ENSG00000250012.1	antisense	RP11-124N2.1	chr3	125803063	125814192	-0.553942	0.33341	0.1335	0.231301	-0.951781	-0.13932	-0.720655	0.0566724	0.397113	0.440904	0.434105	0.271119	0.179855	0.15472	0.254187	0.224148	0.322929	0.392886	0.649867	0.420286	0.242184	0.145589	0.362904	0.391433	0.370098	0.363907	0.291842	SLC41A3	0
ENSG00000226791.3	lincRNA	AC109826.1	chr2	99378401	99388543	0.315544	-0.0439715	-0.580972	0.0231266	-0.136876	-0.232965	-0.875184	-0.668034	-0.251455	1.16956	0.914386	0.461232	0.813769	0.784171	0.377254	0.588664	1.17666	2.53583	0.966057	1.12681	0.703999	1.01313	0.957086	0.619122	1.13475	2.34432	3.07756	KIAA1211L	21766
ENSG00000229832.1	antisense	RP11-384C4.2	chr1	212530760	212531695	0.697728	0.210011	0.84565	0.308189	0.637513	-0.586829	0.409993	-0.552371	-0.0567651	0.583083	0.671851	0.740752	0.637035	0.750319	0.389837	0.326606	0.245715	0.149722	0.36083	0.621491	0.439538	0.615341	0.51107	0.814425	0.287926	0.361156	0.1601	PPP2R5A	0
ENSG00000258646.1	antisense	RP11-950C14.3	chr14	75471422	75475184	0.562283	-0.811302	0.280098	0.36611	0.229304	0.156772	1.578	0.757427	-0.0934302	0.990778	0.539218	0.876166	0.48103	0.542842	0.285992	0.248111	0.255763	0.234329	0.649229	1.08119	0.752038	0.395748	0.476415	0.396188	0.0968294	0.184185	0.256643	EIF2B2	0
ENSG00000267729.1	antisense	AC010761.14	chr17	27054276	27054757	-1.38591	0.954627	0.239114	-1.9511	0.355729	0.0175085	0.277122	-1.00481	1.77351	0.153886	0.275515	0.0635943	0.0547134	0.41263	0.373228	0.286009	0.225663	0.975272	0.524104	0.156942	0.0613043	0.317711	0.335623	0.471242	0.246901	0.585202	0.234134	TLCD1,NEK8	0
ENSG00000233953.1	antisense	AC009970.1	chr2	60722821	60727099	0.703595	-1.25774	-0.919966	0.0558155	-0.346627	-0.355102	-3.5922	3.79534	1.31012	0.695559	0.239029	0.261284	0.226245	0.0782216	0.0645873	0	0.0784938	0.0747734	0.453546	0.642244	0.530476	0.266598	0.102343	0.109323	0.0880546	0	0.0277149	BCL11A	0
ENSG00000231507.1	lincRNA	RP11-134P9.3	chr1	203256280	203257929	0.295085	-0.184863	-0.0676905	-0.182633	-0.0161247	0.0762477	-0.298022	0.229969	0.689153	3.01542	3.81807	3.81671	1.18496	1.15255	0.607116	0.342561	0.306668	0.767625	2.51556	5.18182	4.04633	1.52839	1.18131	0.788929	0.438885	0.335505	0.463149	CHIT1	13511
ENSG00000247134.2	lincRNA	RP11-11N9.4	chr8	32853696	32902373	0.267362	0.243867	-0.639263	-0.221585	-0.490318	-0.145228	-0.0646968	0.165013	-0.143843	1.70683	1.38002	0.662583	0.370124	0.28135	0.506711	1.42503	1.59609	1.55054	1.44853	1.38227	1.00497	0.514206	0.419123	0.755911	1.55469	1.6883	1.69598	NRG1	231148
ENSG00000260101.1	lincRNA	RP11-568N6.1	chr2	64749321	64751227	-0.397819	-0.154163	-0.959372	-1.26959	-1.34442	-1.10436	-1.55096	-0.356865	0.160662	0.399806	0.67519	0.859963	0.636209	1.2126	1.56374	0.796359	0.685308	0.750921	0.524088	0.907672	1.707	1.97592	3.35769	4.57749	2.57326	1.15957	0.633814	AFTPH	238
ENSG00000256392.1	processed_transcript	RP11-347I19.3	chr12	122217514	122241309	-0.218567	-0.328029	-0.443049	0.639121	0.0786631	0.432754	0.200912	-0.0710663	0.143471	5.05781	2.39342	1.03749	1.92215	0.836809	0.554761	0.577876	0.45337	0.649004	6.30245	3.16695	1.34519	0.983354	0.880724	0.529342	0.556919	0.665105	0.578627	TMEM120B,RHOF	0
ENSG00000234614.1	antisense	AL450992.2	chr1	151814353	151822861	0.686907	0.442312	0.0224105	0.36842	1.09245	1.518	0.950229	1.6463	1.35025	0.604766	0.460495	0.893648	6.56009	10.7959	25.4651	36.1675	58.1094	54.667	0.401599	0.425415	0.936547	5.6559	5.11302	12.1185	19.5911	23.2575	21.1591	THEM5	0
ENSG00000231346.1	lincRNA	RP5-836N10.1	chr1	112142277	112151345	-0.509776	-0.429956	-0.268138	-0.997897	-0.812581	-0.902026	-0.294503	-0.563623	-0.14372	0.17017	0.106033	0.507216	0.382583	0.478393	0.253502	0.242159	0.286782	0.520054	0.253861	0.177768	0.680098	0.931163	0.850536	0.655912	0.321046	0.518603	0.570538	RAP1A	0
ENSG00000228857.2	lincRNA	AC104653.1	chr2	114588626	114600933	0.447877	0.69488	0.851978	-0.443585	-0.0239173	-0.0178289	-0.24628	-0.519385	0.199524	0.748715	0.665186	0.931688	0.21869	0.421309	0.322978	0.3255	0.465634	1.86843	0.565136	0.469436	0.527797	0.376881	0.467884	0.403428	0.400584	0.828606	1.57654	ACTR3	46604
ENSG00000241155.1	antisense	ARHGAP31-AS1	chr3	119033140	119041607	0.555558	0.95412	0.287979	-0.266932	1.17291	0.140293	1.02839	0.177822	0.290893	0.735208	1.25829	1.87948	0.561882	0.732831	0.276554	0.422983	0.344023	0.297319	0.537729	0.779618	1.52407	0.821895	0.350246	0.33917	0.213956	0.372915	0.252882	ARHGAP31	0
ENSG00000260936.1	sense_intronic	FTO-IT1	chr16	54073305	54074638	0.477055	0.276688	-0.209348	-0.14531	0.295864	0.722501	0.958975	-0.272124	0.226411	0.517124	0.484816	0.32569	0.171073	0.334981	0.296944	0.290357	0.16723	0.119529	0.387816	0.485742	0.374849	0.229735	0.286319	0.246075	0.158308	0.258508	0.0932349	FTO	0
ENSG00000230684.1	antisense	RP11-409K20.6	chr9	132695815	132698820	0.480551	0.408533	0.729533	-0.5944	1.20155	-0.395028	0.0410513	2.33996	0.0844029	2.49591	1.86969	1.96869	0.854924	1.07341	0.43723	0.552327	0.212473	0.270458	1.83542	1.82573	1.21953	1.61219	0.489197	0.705729	0.604714	0.0482672	0.21628	FNBP1	0
ENSG00000233864.3	lincRNA	TTTY15	chrY	14774265	14804162	0.118411	0.25375	0.244364	0.703001	0.235235	0.481989	0.410635	0.309307	0.193393	4.85247	4.40797	2.66313	2.00536	1.56619	1.43659	1.66727	1.36841	1.54246	4.53081	4.41919	2.29128	1.4919	1.33425	1.49028	1.35906	1.42844	1.35075	USP9Y	8998
ENSG00000226752.2	antisense	PSMD5-AS1	chr9	123587106	123616651	0.112326	0.0561257	0.0506725	0.0861319	-0.228349	-0.0361592	-0.278966	-0.099961	-0.0925381	4.64687	3.83231	3.64201	3.13011	3.16975	2.60419	2.21533	1.97148	2.7977	4.37453	4.44782	3.50042	3.77836	4.0737	3.68946	2.86012	2.65037	2.91306	PSMD5	0
ENSG00000175701.6	lincRNA	LINC00116	chr2	110969106	111002997	-0.228183	0.405699	0.0203486	0.349756	0.0304452	0.451848	-0.111128	0.296194	0.19476	1.15407	1.41987	2.11117	3.80086	4.41643	6.67596	8.29162	6.58235	5.26152	1.37444	1.27859	2.12932	3.56287	4.31438	6.70363	9.32279	6.65309	4.37697	NPHP1	6463
ENSG00000233368.2	lincRNA	RP11-277L2.3	chr1	149576594	149577296	-0.514752	0.242232	-0.519381	0.316526	-0.0415444	0.21707	0.298514	1.04917	1.38186	0.693039	0.689525	0.390084	0.621386	0.318347	0.209763	0.177094	0.143568	0.234283	0.998163	0.724585	0.598942	0.584281	0.361605	0.214686	0.155191	0.0888786	0.0838263	PPIAL4C	22807
ENSG00000228350.1	antisense	RP11-148G20.1	chr3	48701209	48706607	1.14889	-0.184615	-2.39305	-0.149144	-0.639712	0.00996595	-0.565876	-0.343523	0.507562	0.668063	0.193102	0.0590988	0.629074	0.387925	0.336875	0.390229	0.946404	1.36271	0.261092	0.260132	0.420063	1.0018	0.685354	0.588215	0.603791	1.3541	0.959088	NCKIPSD	0
ENSG00000226842.1	antisense	RP11-166N17.3	chr10	32570614	32571757	0.747913	0.155154	0.33098	-0.943598	0.329708	-1.96184	4.44453	1.03648	-1.93729	0.541154	0.653081	0.402192	0.10459	0.191117	0.0398293	0.124783	0.139365	0.0338017	0.306583	0.729955	0.309668	0.268642	0.162548	0.22496	0	0.0798036	0.125424	EPC1	0
ENSG00000230633.1	antisense	RP11-37E23.5	chr13	32872291	32872849	0.474471	0.771363	0.467198	-0.644685	-1.30542	-1.5918	-0.824218	-0.585445	-1.36138	1.43626	0.890713	0.73436	0.3814	0.534572	0.228105	0.17044	0.132024	0.185384	1.04851	0.564508	0.540996	0.803321	1.28434	0.872068	0.327406	0.264789	0.468923	FRY	1497
ENSG00000236991.2	antisense	RP11-383C5.7	chr10	127433296	127440679	-0.223078	-0.150811	0.0733067	0.523753	-0.101666	0.767756	0.229119	-0.21435	-0.956668	0.985934	0.477711	0.232563	0.308848	0.220583	0.198812	0.186046	0.150358	0.0696686	1.16098	0.604622	0.241468	0.233061	0.242671	0.146145	0.164264	0.222163	0.13101	C10orf137	0
ENSG00000178947.8	lincRNA	LINC00086	chrX	134555868	134561999	-0.266039	0.139485	-0.164734	-0.42025	-0.206481	-1.09833	-3.05812	-2.66534	-1.82039	0.460082	0.464389	1.58576	5.33201	7.15808	1.41526	0.495795	0.260201	0.23462	0.558619	0.504629	1.84578	7.40808	8.47972	4.16479	4.38925	2.30234	0.841856	ZNF449	58791
ENSG00000236144.2	antisense	AD000090.2	chr19	36031640	36036931	-0.199919	-0.074395	-0.0161004	-0.245615	-0.226726	-0.139215	-0.345934	0.12393	-0.079516	1.12647	0.693171	0.60486	0.821934	1.21958	1.03949	1.32156	1.10702	0.699543	1.34831	0.87062	0.620476	1.19435	1.44965	1.63646	1.76329	1.27812	0.73713	GAPDHS,TMEM147	0
ENSG00000249784.1	sense_intronic	SCARNA22	chr4	1976363	1976487	-0.890497	0.49196	0.0980963	-1.13165	-0.160352	0.29081	0.324695	1.12702	-0.288328	0.772982	0.335206	0.799523	0.19435	0.373123	0.451352	1.99966	4.97796	2.78718	1.55848	0.330226	0.848448	0.555495	0.459926	0.439328	1.65732	2.82706	3.18621	WHSC1	0
ENSG00000203497.2	antisense	PDCD4-AS1	chr10	112629626	112631991	0.145386	0.343141	0.24303	0.347554	-0.134116	-0.0849327	-0.118328	-0.131834	-0.0537848	35.1475	31.3444	20.7107	10.4862	5.3811	2.88041	3.14136	2.10527	3.50986	32.3528	30.1136	17.1532	8.62777	6.63688	3.76266	3.74326	3.00958	3.31995	PDCD4	0
ENSG00000240373.1	antisense	SEC62-AS1	chr3	169696324	169703503	-0.367645	-0.379839	-0.685236	0.070015	0.108105	-0.582311	4.84422	-0.756485	0.58658	2.5227	1.68081	0.873774	0.573745	0.875088	0.282073	0.228365	0.15771	0.449526	3.21583	2.57456	1.44405	0.641161	0.841137	0.626898	0	0.326618	0.236456	SEC62	0
ENSG00000267582.1	antisense	CTD-3252C9.2	chr19	13907388	13907747	-0.514591	-0.999708	0.662965	0.992635	0.0876873	0.805163	-1.19943	-0.174202	-0.00806323	1.08403	0.602843	0.481944	0.66358	0.191637	0.174995	0.0869957	0.0621507	0.0946279	1.62323	1.47509	0.294529	0.337019	0.184332	0.137694	0.233513	0.10206	0.0902669	ZSWIM4	0
ENSG00000227508.2	lincRNA	RP5-894D12.3	chr6	170581562	170588975	0.344694	-0.644483	-1.00832	-1.35917	-1.94614	-0.290153	-0.924975	-2.20142	-1.49276	0.330134	0.153257	0.127057	0.0930763	0.0713073	0.0835756	0.115218	0.0655904	0.17136	0.270873	0.273857	0.248593	0.31021	0.277431	0.134595	0.231054	0.4008	0.463315	DLL1	2319
ENSG00000234129.2	lincRNA	RP11-120D5.1	chrX	10988011	11129234	-0.837252	-0.434353	-0.344121	0.675249	-4.62927	-0.337767	0.564921	0.0129183	0.406138	0.103617	0.071603	0.0888207	0.0332631	0	0.0254143	0.251518	0.333366	0.602079	0.189528	0.117345	0.118505	0.0234385	0.0658318	0.0525771	0.168274	0.425352	0.406815	HCCS	187
ENSG00000255959.1	antisense	RP11-804A23.2	chr11	60603469	60610438	-1.16323	0.659474	0.00388843	-0.917434	0.497656	-0.0525057	-1.35629	1.63517	2.48272	0.0917318	0.121705	0.658536	0.358149	0.538376	0.268415	0.109974	0.284977	0.183085	0.23237	0.0900575	0.733301	0.74914	0.395113	0.409146	0.313566	0.102897	0.0238271	CCDC86	0
ENSG00000260837.1	lincRNA	RP11-434B12.1	chr2	8861264	8862816	-0.283248	-0.169577	-0.400801	-0.410637	-0.331287	0.0760639	-0.554648	-0.31378	0.171057	1.307	0.897935	0.449084	0.264886	0.316196	0.233838	0.153112	0.161884	0.354382	1.59426	1.20768	0.625398	0.434951	0.429006	0.303811	0.242719	0.245463	0.331623	KIDINS220	2592
ENSG00000267330.1	lincRNA	AC131056.5	chr17	34552690	34554250	1.05745	-0.0205	1.82474	0.559968	-1.46173	0.0199708	-1.83762	-3.73675	-1.70535	0.522508	0.447137	0.441641	0.271755	0.10528	0.18375	0.049732	0	0.15844	0.252708	0.562363	0.117592	0.22236	0.31109	0.253268	0.218348	0.154528	0.475689	CCL4L1	12410
ENSG00000264273.1	antisense	CTD-2145A24.4	chr17	18762667	18764779	-0.356973	-0.477387	-0.602151	0.163862	1.45443	1.20292	0.0973062	-1.25347	-3.28376	2.18446	1.24925	0.289035	0.32679	0.394105	0.135262	0.17384	0.0494719	0	2.77332	2.05241	0.447305	0.296963	0.138638	0.0928245	0.169745	0.163029	0.0495185	PRPSAP2	0
ENSG00000258959.1	antisense	RP11-1017G21.4	chr14	102502652	102532565	0.291261	-0.33078	-0.218927	-0.326496	0.0514487	-0.109353	0.0902524	-0.306415	1.30001	1.39869	0.918234	0.955422	0.376801	0.411385	0.240566	0.213314	0.128347	0.259442	1.1657	1.39972	1.08279	0.590621	0.418885	0.304098	0.209607	0.218321	0.10219	DYNC1H1	0
ENSG00000230408.3	antisense	AC007163.6	chr2	201645218	201676893	-0.833404	1.12284	0.0310888	-0.122227	-0.0121763	1.17831	1.22559	1.03878	0.810543	0.128441	0.37896	0.456486	0.148484	0.184575	0.337275	0.269885	0.293058	0.53575	0.229062	0.206006	0.435633	0.237062	0.179886	0.191544	0.119501	0.163514	0.360842	BZW1	0
ENSG00000250909.1	antisense	RP11-843P14.2	chr5	175774944	175780587	-0.358793	-0.30059	-0.0389592	-0.197611	-0.173993	-0.446034	-0.541761	-1.01978	0.0590782	1.74355	1.91308	1.80491	1.40658	1.14236	0.626879	0.451026	0.269921	0.519837	2.31011	2.75121	1.93265	1.81435	1.32032	1.1608	0.6794	0.679202	0.435816	KIAA1191	0
ENSG00000230751.1	sense_intronic	AC007036.4	chr7	30180486	30181033	0.650916	-0.380581	0.517607	0.388524	0.545207	0.850198	1.053	-1.68171	0.515716	0.74914	0.33288	0.20011	0.160616	0.219593	0.0424845	0.0731357	0.0237484	0.0814891	0.444728	0.464047	0.137885	0.143981	0.154105	0.0221364	0.0361377	0.115819	0.0521331	C7orf41	0
ENSG00000269961.1	lincRNA	CTD-2033C11.1	chr5	65220457	65220963	0.832013	0.343228	-0.863207	-0.552114	-0.231588	0.866972	0.462532	1.01922	-2.18677	0.416794	0.567617	0.380092	0.340909	0.243358	0.241894	0.253743	0.316566	0.0633948	0.245662	0.512359	0.715475	0.581378	0.305965	0.170692	0.190985	0.176825	0.316793	ERBB2IP	1340
ENSG00000266297.1	sense_intronic	MIR744	chr17	11985216	11985313	1.05421	0.482548	0.81504	1.48098	0.598489	1.30363	-2.1826			1.32246	1.34228	2.67647	1.29684	0.476982	0.493465	0	0	0	0.583983	1.09308	1.48	0.605017	0.340121	0.23501	0.145708	0	0	MAP2K4	0
ENSG00000235453.3	antisense	TOPORS-AS1	chr9	32551142	32567003	0.198062	0.197859	0.16318	0.0620973	-0.295256	-0.0531224	-0.261269	-0.331385	-0.440707	1.51004	1.21501	0.899569	0.752231	0.510285	0.469549	0.493875	0.358216	0.451137	1.32125	1.25652	0.815845	0.679098	0.64553	0.666139	0.640868	0.570416	0.603417	TOPORS,NDUFB6,GVQW1	0
ENSG00000263393.1	antisense	RP11-53I6.4	chr18	29702363	29704441	-0.392453	-0.88699	0.431275	-0.35208	0.800428	0.134928	-0.241337	0.194523	-0.292522	1.43076	0.906874	0.93617	0.488289	0.468907	0.228461	0.379384	0.448492	0.279682	1.96983	1.92215	0.699394	0.680903	0.278142	0.29287	0.459393	0.485156	0.332987	RNF138	0
ENSG00000245614.2	antisense	DDX11-AS1	chr12	31173697	31226781	0.434196	-0.150884	-0.641727	-0.101835	-0.252089	0.427325	0.444615	0.123369	0.234395	0.286622	0.155721	0.0626771	0.141413	0.149362	0.241442	0.665619	0.420447	0.678237	0.211377	0.211987	0.0980753	0.192669	0.181762	0.241938	0.506347	0.521723	0.577805	DDX11	0
ENSG00000257824.1	antisense	RP11-1049A21.2	chr12	54936895	54937889	0.230973	0.103838	-0.0372887	0.361801	-0.103135	0.607291	-0.00697853	0.00933561	-0.0875838	7.98591	6.13762	4.47114	2.86779	2.93385	2.47854	2.47976	1.74211	3.70783	6.89576	6.90572	4.38674	2.71523	3.38502	2.24552	2.58036	2.21698	3.86086	NCKAP1L	0
ENSG00000224429.2	lincRNA	RP11-101P17.9	chr13	21877651	21922860	0.254306	0.378834	0.225596	-0.473276	-0.531821	-0.572488	-1.42474	-1.65757	-1.52096	1.00336	0.670653	0.304704	0.133052	0.193685	0.164677	0.184582	0.251216	0.657788	0.846736	0.610105	0.25079	0.222383	0.311017	0.335028	0.53686	1.02222	1.89738	ZDHHC20	27403
ENSG00000232533.1	antisense	AC093673.5	chr7	143076785	143077588	0.271392	0.210775	-0.384002	-1.15418	-0.209886	-0.0457543	0.541426	0.643344	-0.0612898	3.99876	6.70204	10.4451	1.72604	1.71103	1.76072	3.07055	3.37658	4.47019	3.38258	6.85529	13.6537	4.80302	2.00208	2.46525	2.18876	2.61323	4.54652	ZYX	585
ENSG00000268220.1	antisense	RP11-379K17.12	chr3	169805598	169807378	-0.131246	0.124531	-0.0285158	0.314687	0.0285562	0.20541	0.048214	0.0211417	0.0075236	16.4051	12.247	6.48601	5.94869	5.04461	3.99052	3.2393	1.74926	2.78806	18.1082	13.2272	6.42162	5.46172	5.05034	4.72328	3.28502	2.19648	2.69361	PHC3	0
ENSG00000234663.1	lincRNA	AC104820.2	chr2	181966659	182264286	0.254839	0.395713	0.124821	-0.0840839	-0.265178	-0.639844	-0.23048	0.658818	0.288413	0.856844	0.573434	0.322768	0.117858	0.164949	0.0706701	0.0796919	0.10649	0.162184	0.737133	0.528212	0.29309	0.149939	0.207961	0.131021	0.103518	0.0831097	0.137822	UBE2E3	25347
ENSG00000225948.2	lincRNA	RP11-554I8.1	chr10	6660678	6667308	-0.264054	0.537538	1.33894	-0.182142	0.344515	-1.00595	-0.758428	-0.838016	-0.399774	3.95808	5.78358	25.8385	7.31493	7.29816	1.10201	0.554324	0.247258	0.314411	4.77677	4.30658	10.6943	10.4501	5.96675	2.83762	1.05483	0.611214	0.455499	PRKCQ	38415
ENSG00000255201.1	antisense	RP11-350N15.4	chr8	38279407	38283614	0.662289	-0.0801625	0.137396	0.817472	-0.430955	0.236579	-1.57054	-4.46391	0.569576	0.602668	0.448996	0.281081	0.25225	0.152945	0.134604	0.0605734	0	0.0962712	0.399693	0.542977	0.292509	0.168931	0.202664	0.168593	0.18419	0.119295	0.0649767	FGFR1	0
ENSG00000237945.2	antisense	LINC00649	chr21	35287838	35349992	-0.139941	0.0490318	-0.316354	-0.780734	-0.508625	-0.451016	-0.650153	-0.540862	-0.667701	1.83673	1.10512	0.668483	0.632278	0.942948	0.646444	0.664041	0.732542	1.28799	2.10518	1.32028	0.906704	1.32863	1.39907	1.24519	1.1603	1.37988	1.93382	ATP5O	0
ENSG00000261433.1	lincRNA	CTC-297N7.1	chr17	10561859	10562399	0.566688	-0.242317	0.431646	-0.366172	0.449674	-0.389951	0.0777873	-1.44495	-1.00219	0.774642	0.417554	0.566884	0.703648	0.781519	0.410487	0.361194	0.0663319	0.0896055	0.519982	0.586185	0.435556	0.994846	0.5833	0.726939	0.349839	0.23198	0.170024	MYH3	1233
ENSG00000238197.1	processed_transcript	PAXBP1-AS1	chr21	34100426	34115433	0.202051	0.0956447	-0.142581	-0.239125	-0.16426	0.0227525	0.111014	-0.0335981	0.197693	0.667889	0.488487	0.454656	0.291123	0.319575	0.178143	0.245078	0.179973	0.283977	0.59205	0.539579	0.510225	0.371261	0.378149	0.236335	0.235938	0.23122	0.235572	PAXBP1	0
ENSG00000250015.1	lincRNA	CTC-339F2.2	chr5	115638051	115639831	1.34034	2.15655	-0.895739	0.670127	0.634742	0.697279	-0.144658	-0.311821	-1.3357	0.395078	0.639701	0.122169	0.554433	0.485571	0.674155	0.601767	0.103911	0.0469082	0.131276	0.150018	0.269992	0.403712	0.324711	0.558877	0.672047	0.180856	0.164785	COMMD10	0
ENSG00000259577.1	lincRNA	RP11-430B1.2	chr15	52472290	52498071	0.201623	-0.00157339	-0.766141	1.58233	-0.0238135	-0.422708	0.00319157	-0.698628	0.216977	2.00166	1.24473	0.287804	0.387208	0.115401	0.0694787	0.128889	0.0832947	0.157285	1.73307	1.47029	0.468815	0.119633	0.127518	0.128845	0.135133	0.174008	0.132746	GNB5,MYO5C	0
ENSG00000258515.1	antisense	RP11-203M5.7	chr14	20919464	20920077	-0.22533	-0.15675	-0.256977	0.141217	-0.250647	-0.151336	0.0365579	-0.251051	-0.266531	7.69114	6.53681	3.8768	4.66745	4.72729	2.77371	3.61504	2.02927	1.61867	9.3537	8.42508	4.43431	5.17826	5.94213	4.0973	3.68614	3.32803	2.02569	OSGEP	0
ENSG00000224635.1	lincRNA	RP4-564F22.5	chr20	37034658	37045444	0.365391	0.193601	0.51855	-0.779241	0.138751	0.0317989	0.0711666	-0.172926	-0.0541849	0.528574	0.501619	1.64623	1.18678	2.07456	1.07344	1.00213	0.966868	0.470751	0.410338	0.535248	1.23668	2.21047	1.94196	1.48974	0.985967	1.30064	0.483593	LBP	28993
ENSG00000226328.1	processed_transcript	CTA-217C2.1	chr22	45529710	45559662	0.182551	0.308604	0.443043	-0.0728443	0.179881	0.173789	-0.0435602	0.0412473	-0.194048	3.95093	3.75729	5.31843	5.07006	5.9781	3.42585	3.00539	2.89529	3.13251	3.57253	3.6851	4.044	6.45524	5.37867	4.07998	3.25376	3.51325	3.46369	NUP50	60
ENSG00000248559.1	antisense	RP11-215P8.3	chr5	133735186	133737612	0.305068	0.0976276	0.129236	0.485881	0.304095	0.395721	-0.230475	0.871953	-0.0518851	3.69726	2.14816	1.29112	0.677163	0.822664	0.754401	0.671615	0.974256	0.304562	2.83713	2.33159	1.09239	0.549865	0.686566	0.745693	0.790718	0.69028	0.309711	CDKN2AIPNL	166
ENSG00000267904.1	sense_intronic	CTC-429P9.5	chr19	16750778	16751479	-0.1986	-0.0404837	-0.348285	0.293466	-0.180051	-0.00941852	-0.136191	0.393788	-0.60976	10.7016	7.50356	4.84765	6.87754	6.4308	5.38838	4.61375	3.82708	2.33957	12.2954	9.0911	6.24735	6.23947	7.63508	7.35004	5.4183	3.81139	3.36247	CTC-429P9.4,SMIM7	0
ENSG00000265205.1	antisense	AC010761.13	chr17	26997072	26999822	0.256818	0.17922	-0.203172	-0.645006	0.261677	-0.331001	0.398018	0.0513316	0.428927	5.98305	5.7477	7.36489	3.70844	5.71253	3.27472	3.07657	1.31048	1.39253	4.95452	5.90876	8.37915	6.94109	4.95497	5.43193	2.31419	1.76291	1.00599	SUPT6H	0
ENSG00000225938.1	antisense	RP4-575N6.4	chr1	101701239	101702084	0.227338	0.249909	-0.0603839	0.21187	0.571334	1.07582	0.266007	-0.106718	-0.379326	8.4665	7.68547	3.80854	3.77586	3.5874	2.73787	4.93566	5.21254	13.6668	7.36415	7.71708	3.89953	4.10815	2.46434	1.85158	4.27992	7.09817	19.7739	S1PR1	360
ENSG00000271366.1	antisense	AC002128.5	chr19	35742343	35744542	0.635803	-0.13054	-1.64747	-0.358072	2.54951	1.78807	0.780651	0.0159171	5.4098	0.541092	0.305233	0.143756	0.112087	0.238169	0.0579645	0.0384984	0.036643	0.199819	0.357844	0.39681	0.400051	0.168511	0.0405697	0.024274	0.0201484	0.0406891	0	LSR	0
ENSG00000271992.1	lincRNA	RP11-42O15.3	chr1	70910754	70911219	2.47803	2.25298	-0.915944	-2.9349	1.0401	1.01207	0.168609	0.614571	1.0712	0.0365096	0.0328762	0.0590219	0	0.0477709	0.199898	0.12205	0.21063	1.42963	0	0	0.121418	0.0598022	0.0181248	0.13366	0.111616	0.159516	1.11289	CTH	5220
ENSG00000229953.1	antisense	RP11-284F21.7	chr1	156616299	156631216	2.47803	0.0724181	-3.50341				2.11152	0.0901836	0.45741	0.0210518	0.0198281	0	0	0	0	0.0881883	0.239287	1.46387	0	0.0270821	0.0491659	0	0	0	0.013594	0.286239	1.00093	BCAN	0
ENSG00000261061.1	sense_intronic	RP11-303E16.2	chr16	81064375	81065090	0.454662	0.482062	-0.0374631	-0.399372	-0.00755159	0.617955	0.0281029	0.440099	-0.0446624	0.895015	1.38937	2.5406	1.32616	2.40613	4.04637	11.9415	16.0869	14.1849	0.647746	1.21504	2.62345	1.91818	2.46319	3.66419	12.3692	14.5994	14.3693	CENPN	0
ENSG00000260302.1	lincRNA	RP11-973H7.1	chr18	12774650	12775922	-0.393528	-0.327098	-0.142655	0.0293939	0.478	-0.373734	-1.32555	-0.51566	-1.6873	0.564958	0.33435	0.308861	0.279023	0.302667	0.147677	0.119184	0.351066	0.296709	0.759224	0.49256	0.336867	0.33393	0.224026	0.259175	0.322877	0.638276	0.931986	PTPN2	9555
ENSG00000272382.1	lincRNA	CTD-2035E11.4	chr5	43033818	43034737	-0.269809	0.28201	0.388681	0.059376	-0.649576	-0.593163	-1.32185	-1.43778	-0.507375	1.88602	1.68044	0.879729	0.520917	0.230016	0.152767	0.10527	0.0558493	0.269149	2.29672	1.75757	0.560758	0.52429	0.45664	0.321384	0.313108	0.249054	0.378338	ANXA2R	4598
ENSG00000232445.1	antisense	RP11-132A1.4	chr7	100951627	100954266	-1.03509	1.32461	1.18522	0.299161	0.62398	0.639593	-0.245575	0.626413	0.689105	0.0886245	0.103115	0.940753	5.88027	8.41146	7.48593	9.06383	13.5484	5.20937	0.186602	0.0476212	0.426007	4.24049	5.48725	6.57598	11.4056	11.2021	3.02588	RABL5	2709
ENSG00000261353.1	lincRNA	CTA-14H9.5	chr6	26527291	26527632	0.792981	-0.288282	-0.0831545	-0.516619	0.089225	0.572221	0.331793	0.743475	-0.102	0.631029	0.414667	0.33034	0.492517	1.19334	1.79887	1.49152	0.952948	1.16037	0.355995	0.616006	0.397909	0.858252	1.11801	1.68387	1.25324	0.708971	1.05675	HMGN4	11001
ENSG00000259238.1	antisense	RP11-361D15.2	chr15	59980716	59981617	-0.413265	0.0652779	-0.45275	-0.818636	0.44882	-0.22745	2.64534	2.00854	0.12051	1.53901	0.997152	0.813325	0.219095	0.364906	0.115472	0.213645	0.40046	0.197824	2.08722	1.14569	1.11744	0.462987	0.271461	0.183967	0.0325903	0.12287	0.170459	BNIP2	0
ENSG00000236618.2	antisense	PITPNA-AS1	chr17	1420225	1421390	0.304799	0.159343	-0.536169	0.202749	0.273328	0.253893	-0.456693	0.20532	0.0195788	2.8755	2.32114	1.23547	2.24072	1.88392	2.17322	2.45213	2.70184	2.83077	2.4035	2.51557	1.70503	2.18853	1.59807	2.41568	3.61837	2.87632	2.591	PITPNA	0
ENSG00000229874.2	antisense	RP11-312O7.2	chr1	206135293	206137984	-1.03119	0.687182	-1.19099	1.84955	1.6856	-0.449294	1.01225	0.15707	-0.286387	0.0497359	0.0865374	0.01166	0.0647084	0.0337818	0.0740961	0.221539	0.325001	0.454998	0.106074	0.061922	0.0287689	0.0227115	0.00716636	0.130033	0.112769	0.351566	0.544309	FAM72A	0
ENSG00000261434.1	sense_overlapping	CTD-2083E4.7	chr5	195893	196456	-1.27996	-0.623243		-0.0597046	2.00565	0.65458	-0.120467	0.263843	-0.607917	0.0593089	0.0460518	0	0.105195	0.0952698	0.37537	0.334643	0.115946	0.035381	0.154994	0.0966382	0	0.125711	0.021017	0.363623	0.396868	0.133559	0.0531405	LRRC14B	425
ENSG00000245667.2	antisense	RP5-940J5.8	chr12	6652670	6654097	0.874777	-1.03359	-0.530118	-0.694563	-0.236273	0.410483	-0.486434	-0.299432	-0.895293	0.315898	0.185858	0.413461	0.25292	0.407922	0.442771	0.162086	0.0980602	0.183153	0.166341	0.496698	0.613261	0.541811	0.507781	0.45373	0.24035	0.157105	0.316228	IFFO1	0
ENSG00000258559.2	sense_overlapping	AC005519.4	chr14	74755830	74761128	-0.237079	-0.312718	-0.232993	0.291742	-0.109282	-0.177957	0.0875482	0.412837	-0.292226	2.63521	1.72255	1.63977	2.35674	1.79692	1.23289	0.930285	0.792565	0.527836	3.16615	2.51908	1.93975	2.22553	2.00711	2.02201	0.930531	0.765214	0.638902	ABCD4	0
ENSG00000228801.5	antisense	RP11-110G21.1	chr8	52811885	52859733	0.179402	0.0741429	-0.564016	0.700938	-0.311661	0.0437649	-0.241859	0.00552956	0.105347	2.40986	1.52615	0.293585	0.839989	0.447368	0.505768	0.728595	0.699642	1.01984	2.16323	1.74578	0.424855	0.488955	0.560641	0.682535	0.898676	0.903303	0.929716	PCMTD1	150
ENSG00000263874.1	lincRNA	LINC00672	chr17	37081421	37084310	-0.195202	-0.336555	-0.791852	-0.303048	-0.848042	-0.874845	-0.173828	-0.350965	-0.13557	2.12148	1.06274	0.555404	0.450374	0.301118	0.0975473	0.28777	0.250962	0.496314	2.42226	1.57186	0.879417	0.562153	0.616264	0.233728	0.34771	0.414895	0.53589	LASP1	3398
ENSG00000246273.2	antisense	SBF2-AS1	chr11	9779839	9832866	0.322017	0.289798	0.632555	0.542557	-0.182025	0.370185	-0.0233955	-0.107573	-0.194875	0.223002	0.156586	0.223062	0.768247	0.79327	1.09779	1.04652	0.964547	0.752541	0.179745	0.157895	0.143708	0.664866	0.897914	1.17347	1.1254	1.28988	0.803697	SBF2	0
ENSG00000235880.1	antisense	RP11-59O6.3	chr9	267966	273002	0.740953	0.794252	0.973984	-1.39731	0.712535	0.0959443	0.177331	-0.427798	-0.0490014	0.596239	0.80337	0.546018	0.260641	0.481856	0.541855	0.856897	0.713461	0.975229	0.335961	0.589514	0.290821	0.86171	0.291962	0.658444	0.787258	1.13375	1.00094	DOCK8	0
ENSG00000235904.1	antisense	RBMS3-AS3	chr3	29305685	29332217	2.45532		-2.43963	-1.57394	-0.924089	0.571196	-1.16714	-1.39729	-1.01014	0.0268641	0	0	0.0201068	0.0363559	0.0416611	0.0551401	0.0738856	0.180894	0	0	0.0442744	0.0810699	0.0796335	0.0404519	0.13191	0.245299	0.348555	RBMS3	0
ENSG00000257924.1	lincRNA	RP11-493L12.5	chr12	47747537	47763718	2.45532	-2.47257	-1.46934	1.01258	2.99692	0.744611	0.833075	1.04027	1.36497	0.030566	0	0.0191946	0.159653	0.170173	0.441577	1.57758	2.74577	10.9079	0	0.0333313	0.0799507	0.0852263	0.0156947	0.343319	0.902156	1.52387	6.12896	PCED1B	117094
ENSG00000231530.1	antisense	RP11-187A9.3	chr13	42617863	42618383	2.45532	1.19672	0.59928	-1.83117	-1.25525	-1.41019	0.330672	-1.34634	-1.78646	0.041562	0.266375	0.453285	0.163985	0.263354	0.172877	0.512896	0.147543	0.205722	0	0.137802	0.285101	0.733625	0.61623	0.631639	0.433433	0.553267	0.603027	DGKH	0
ENSG00000206417.4	antisense	H1FX-AS1	chr3	129034235	129045068	-0.226907	-0.171261	-0.552127	1.21213	-1.20391	0.744449	0.0215211	-0.258756	0.39678	0.529562	0.440717	0.111274	0.193618	0.0328426	0.0972649	0.0941104	0.109679	0.201605	0.633747	0.580883	0.148397	0.0709854	0.0933036	0.0763421	0.0959163	0.157493	0.158814	H1FX	0
ENSG00000253930.1	antisense	RP11-1149O23.2	chr8	23046792	23048188	-0.217752	0.371977	0.22339	-0.628949	-0.574802	0.0766714	-0.0586023	-0.0580069	-1.39222	4.64403	3.43914	4.26785	2.60846	3.19441	2.60516	2.03139	1.37561	0.598651	5.49277	3.15449	3.69362	4.52043	4.88081	3.50863	2.24838	1.80578	1.5052	TNFRSF10A	0
ENSG00000254461.1	antisense	RP11-755F10.3	chr11	66027038	66029305	-0.228859	-0.701232	-0.412427	0.268463	0.0515261	0.239108	-0.0665212	-0.260683	-0.0251942	4.89674	4.46902	6.09634	4.74849	3.69067	3.13962	3.11618	2.28442	2.30324	5.88509	8.47137	8.41623	4.22272	3.61132	3.84648	3.40088	3.43299	2.25646	KLC2	0
ENSG00000253112.1	antisense	CTD-2373N4.5	chr8	30454431	30455049	0.495658	0.194836	0.532529	-0.520481	0.367546	0.152247	2.03678	0.835167	-1.84903	1.3216	0.944849	1.13738	0.257877	0.202899	0.20229	0.138723	0.13416	0.0958462	0.984828	0.977741	0.798561	0.492607	0.169377	0.226894	0.0321879	0.0914293	0.279108	GTF2E2	0
ENSG00000260487.1	antisense	RP11-297C4.3	chr16	30491909	30492667	0.701309	0.175057	0.0222469	-1.04525	0.0607818	-1.18102	1.04282	0.451408	-0.606681	0.516267	0.358045	0.82235	0.553569	0.74638	0.482785	1.43414	0.602188	0.442384	0.303803	0.365653	0.872708	1.36698	0.755602	1.36736	0.726596	0.521321	0.70848	ITGAL	0
ENSG00000269235.1	antisense	HCCAT3	chr19	52452387	52484620	-0.216619	-0.11095	0.154208	-0.0226882	-0.153035	-0.631406	0.343022	0.164663	-0.291033	2.48183	1.61728	1.16021	0.549141	0.310122	0.105526	0.133362	0.0881014	0.0531697	2.92293	2.04945	1.04861	0.559142	0.351708	0.223668	0.110826	0.0993967	0.06305	ZNF350	0
ENSG00000231194.1	antisense	FARP1-AS1	chr13	99087659	99088094	-0.769451	-1.35061	-0.940532	0.165195	1.72635	4.37074	-0.336087	-0.222559	-0.566301	0.401175	0.0836843	0.143542	0.147187	0.13154	0.143725	0.06778	0.0321824	0.0298108	0.71099	0.253409	0.298576	0.16118	0.0360293	0	0.072917	0.0415958	0.0731437	FARP1	0
ENSG00000254271.1	lincRNA	RP11-131N11.4	chr10	62494100	62501586	0.886782	3.38111	0.923885	0.540729	0.944333	0.203495	0.502232	4.42386	0.402437	0.365793	1.04786	0.388068	0.222353	0.475262	0.186938	0.0726922	0.130742	0.126357	0.207255	0.110677	0.193764	0.190642	0.249513	0.204345	0.0603524	0	0.109047	ANK3	852
ENSG00000270012.1	lincRNA	LL0XNC01-7P3.1	chrX	49129517	49132231	-0.162185	-0.00148922	-0.538551	-0.155842	-0.0551208	-0.0277714	0.209208	0.353037	0.0836147	3.01028	2.61619	1.72024	2.31328	2.05239	1.2778	1.46576	1.45054	1.786	3.43645	3.03316	2.42731	2.59855	2.24177	1.72867	1.31755	1.4707	1.663	PPP1R3F	0
ENSG00000272520.1	lincRNA	CTD-2044J15.2	chr5	6671219	6674499	0.751722	-0.86822	-0.310566	-0.740166	0.0360361	0.552123	0.0495053	0.476556	-0.603972	0.06975	0.0232928	0.133151	0.0955877	0.272476	0.35247	0.714999	0.703766	0.375091	0.0413665	0.0540396	0.166924	0.189791	0.269273	0.32744	0.71806	0.629176	0.553708	SRD5A1	1544
ENSG00000248773.1	sense_intronic	RP11-231L11.3	chr3	140691586	140692097	0.515403	-0.346159	0.882317	0.0356798	-3.76554	-0.231686	0.569977	-1.50704	-0.0742532	1.25554	0.279911	0.158012	0.147308	0	0.120991	0.196175	0.0577291	0.0254725	0.855889	0.417011	0.0840178	0.17188	0.0941778	0.193418	0.146781	0.1995	0.0255056	SLC25A36	0
ENSG00000267769.1	antisense	CTB-50L17.9	chr19	4454011	4455283	-0.271746	-0.467156	0.0371793	-0.0614121	-0.226242	0.137693	-0.363781	-0.460905	-0.410652	3.42239	2.13157	2.11437	2.22003	1.51779	0.839028	0.369477	0.419112	0.668128	4.2991	3.49137	2.02224	2.27894	1.7887	1.09596	0.512656	0.69507	0.816361	UBXN6	0
ENSG00000260608.1	antisense	RP11-382A20.7	chr15	83681413	83730597	-0.645007	0.00279488	1.30112	0.190381	-0.243749	-0.486037	-0.745532	1.02353	-0.318423	0.466455	0.45455	0.680165	0.425527	0.460528	0.285494	0.160814	0.273808	0.143608	0.740095	0.561916	0.268198	0.480026	0.568934	0.573895	0.298182	0.159759	0.19588	BTBD1	0
ENSG00000260852.1	antisense	FBXL19-AS1	chr16	30930640	30934590	-0.284487	-0.149953	-0.00235028	-0.170203	-0.0518184	0.19569	-0.0276459	-0.07782	0.475563	0.375317	0.378122	0.630912	0.637339	0.86537	0.893579	1.12994	1.16861	3.45106	0.467683	0.49792	0.626642	0.869291	0.911324	1.04253	1.20383	1.5566	2.51432	FBXL19	0
ENSG00000268592.2	antisense	RP11-244K5.8	chr6	150183733	150240643	1.12205	1.4634	-0.585122	1.3471	0.93457	1.97449	0.598259	0.768497	1.47727	0.0371527	0.0372371	0.0128105	0.0200073	0.0487171	0.128344	0.22442	0.211431	0.777079	0.0150654	0.0151695	0.0201422	0.00960028	0.0246401	0.0470448	0.161591	0.15242	0.279833	LRP11,RAET1E,RAET1G	0
ENSG00000244879.3	processed_transcript	GABPB1-AS1	chr15	50647525	50659636	-0.149747	-0.20642	-0.249903	-0.215871	-0.159565	-0.117268	-0.47217	-0.0741504	0.232428	7.81631	4.84914	3.55573	2.36294	1.82484	1.02231	1.08458	1.32367	2.34004	8.4721	6.62646	4.37234	3.17526	2.09649	1.51295	1.59381	1.79343	2.07416	GABPB1	0
ENSG00000235703.1	processed_transcript	LINC00894	chrX	149106846	149392815	-0.146746	-0.164039	-0.208384	0.0546161	-0.159438	-0.441396	0.174712	0.090405	0.148127	0.809587	0.550776	0.328753	0.197379	0.183604	0.102971	0.124674	0.101143	0.193611	0.908068	0.734879	0.402709	0.226896	0.214222	0.168679	0.117217	0.126171	0.181173	CXorf40B	0
ENSG00000268670.1	sense_intronic	CTD-2622I13.3	chr19	4061613	4062747	0.359041	-0.506078	-0.307092	-0.504509	0.229445	0.115118	0.337266	0.106879	0.142424	1.51553	1.23655	3.41118	2.51693	4.02204	2.84991	2.18369	1.76116	1.78318	1.20707	2.07472	4.26044	4.14597	3.47592	3.65639	1.81831	2.04084	1.63655	ZBTB7A	0
ENSG00000258511.1	lincRNA	RP11-61O1.2	chr14	98602411	98605579	-0.485881	0.0784147	-1.8319	-0.680135	-0.245373	-0.268066	0.169346	1.20575	0.0891628	1.07476	0.789888	0.191183	0.829844	0.726776	0.48407	0.889339	0.874558	0.742719	1.54542	0.894791	0.669756	1.47882	0.879952	0.75422	0.779293	0.480678	0.717485	C14orf64	157950
ENSG00000272144.1	lincRNA	CTD-2035E11.5	chr5	43061497	43062543	0.304788	-0.0990208	-0.568191	-0.251474	-0.000637657	0.109487	-1.5266	-1.1832	-0.525954	1.43321	0.71125	0.405056	0.349246	0.34371	0.253946	0.0960032	0.0731964	0.188635	1.16392	0.91858	0.634393	0.560714	0.377041	0.289409	0.296749	0.247027	0.25363	ZNF131	2735
ENSG00000235586.1	antisense	AC011247.3	chr2	38828740	38829320	-1.30685	-0.507247	-0.166985	-0.287179	-0.460964	0.433259	0.86087	1.23656	-0.42785	0.133205	0.425365	0.491556	1.00787	1.21776	1.24528	1.21964	0.836888	0.3042	0.378067	0.728929	0.538833	1.46489	1.71641	1.27138	0.735369	0.435038	0.44763	HNRNPLL	0
ENSG00000225205.1	antisense	AC093818.1	chr2	173345568	173421324	0.213098	0.261759	1.30889	1.05356	0.254751	-0.0614078	-0.617579	-0.673393	-0.16687	1.08741	0.813174	0.698126	0.507205	0.506218	0.362565	0.269212	0.182906	0.533292	0.95301	0.801549	0.276712	0.269732	0.437781	0.484314	0.441852	0.371011	0.575297	ITGA6,PDK1	0
ENSG00000231177.4	antisense	LINC00852	chr3	10326103	10327430	-0.14864	0.100871	-0.541052	0.0574628	0.0857356	-0.055408	-0.0450311	-0.151865	-0.229119	3.65328	2.66017	3.86079	3.77208	3.36271	1.68687	1.46444	0.813637	0.999488	4.08571	2.93022	5.79411	4.04807	3.28909	2.45721	1.62845	1.17114	1.18246	RP11-438J1.1,GHRL	0
ENSG00000265474.1	antisense	AC010761.9	chr17	27072587	27074670	-0.274338	-0.561632	-0.642681	0.107631	-0.611296	-0.172616	-0.0264059	0.252338	-0.300652	3.02488	2.57216	1.40117	3.41998	4.04802	3.50082	2.29621	1.21244	0.633318	3.7389	4.51671	2.24807	3.91678	6.21496	5.13447	2.42586	1.31257	0.765383	TRAF4	0
ENSG00000246526.2	lincRNA	RP11-539L10.2	chr4	6689175	6692246	-0.344766	-0.425132	-0.403389	-1.27556	-0.761637	-0.277745	-0.371783	-1.00965	-1.33623	0.63182	0.628033	0.867463	0.438731	0.552122	0.290249	0.303144	0.197987	0.404198	0.781463	1.01095	1.1428	1.39383	1.00044	0.46442	0.427029	0.547055	0.90674	AC093323.1	1536
ENSG00000185065.6	processed_transcript	AC000068.5	chr22	19435416	19437628	-0.326931	-0.269811	-0.403417	-0.288025	0.0249177	-0.206136	0.529774	0.479602	-0.0341525	0.62277	0.509392	0.263339	0.182411	0.215826	0.176884	0.426137	0.363733	0.451291	0.787857	0.712387	0.346292	0.256434	0.217603	0.273373	0.301963	0.329458	0.414127	C22orf39,UFD1L	0
ENSG00000260060.1	antisense	RP11-388M20.1	chr16	31207452	31208284	0.245024	-0.446913	0.334069	-0.106841	0.275292	-0.372988	0.465416	0.0680323	0.41022	6.11179	3.64578	3.10922	1.4869	1.92305	0.962082	1.12257	0.554343	0.500537	5.09932	5.9094	2.47854	1.94206	1.63867	1.69492	0.852456	0.687381	0.346273	FUS	4325
ENSG00000231728.1	processed_transcript	LL0XNC01-116E7.2	chrX	103172005	103174131	0.372686	0.286865	-0.814449	-0.259648	0.0225633	-0.489695	0.162132	-0.0227708	0.583693	0.769834	0.556925	0.241609	0.340379	0.630796	0.39758	0.716235	0.524459	0.655959	0.602792	0.545562	0.460893	0.558937	0.636193	0.763472	0.674642	0.668901	0.423125	TMSB15B	0
ENSG00000228573.1	lincRNA	RP11-279N8.1	chr13	48399465	48410091	0.753482	0.571369	-0.342865	0.374675	-0.515886	2.31247	-2.17793	-3.95172		0.591823	0.372952	0.222771	0.0845344	0.0900323	0.0263922	0.0248243	0	0	0.335539	0.32386	0.317057	0.0673605	0.139781	0	0.179034	0.128568	0	SUCLA2	100531
ENSG00000242553.1	lincRNA	AP001432.14	chr21	38593720	38610045	-0.473703	0.0540685	0.656157	-0.928027	-0.122346	-0.331857	-0.923519	-0.0612452	0.614921	0.814901	1.30736	1.78934	0.757934	1.06499	0.628584	0.537263	0.606313	0.64905	1.15271	1.58288	1.17148	1.80621	1.18615	1.14491	1.06508	0.800139	0.451911	DSCR3	0
ENSG00000246067.3	lincRNA	RAB30-AS1	chr11	82783108	82817761	0.258917	0.325603	-0.175285	-0.810242	-0.0590612	-0.0678185	0.00793927	-0.189718	-0.204073	0.559643	0.550423	0.878669	0.551387	0.87934	0.573925	0.763897	0.632261	0.512154	0.462488	0.521255	1.02061	1.15727	0.941178	0.823521	0.792911	0.902163	0.603241	RAB30	143
ENSG00000261270.1	sense_intronic	RP11-325K4.3	chr16	56974190	56975254	0.259619	-0.00683326	-0.17848	0.0556017	-0.147407	-0.148379	-0.0159393	0.267163	0.450478	6.61812	3.5929	1.90169	2.13293	2.9695	0.825763	0.929386	0.80092	1.19582	5.43629	4.07295	2.12611	2.32926	3.38307	1.22453	0.968438	0.821933	0.804054	HERPUD1	0
ENSG00000257596.1	antisense	RP11-968A15.2	chr12	54656399	54672847	-0.292555	-0.296609	-0.0206458	-0.0151878	-0.0615844	-0.00313397	-0.211836	0.57486	0.769596	2.10111	1.78808	1.57224	1.35556	1.34979	0.916606	1.08085	1.33137	1.77842	2.55107	2.67317	1.44974	1.60816	1.38711	1.32989	1.26754	1.18978	1.04473	CBX5	0
ENSG00000244493.1	antisense	SLC9A9-AS2	chr3	143100180	143101003	0.739887	1.36928	0.274834	-3.80664	0.180233					0.668172	0.680871	0.349754	0	0.0344175	0	0	0	0	0.399092	0.309191	0.288281	0.14868	0.0331407	0	0	0	0	SLC9A9	0
ENSG00000203280.3	antisense	CTA-221G9.11	chr22	25498407	25508659	0.514704	0.470752	0.410932	0.674539	0.809787	0.64945	-0.368331	-0.220885	0.197749	0.485528	0.434115	0.526815	0.960675	0.74431	0.746657	0.671911	0.348243	0.145065	0.341587	0.385803	0.406124	0.842479	0.444186	0.641974	0.908657	0.508674	0.121631	KIAA1671	0
ENSG00000253696.2	lincRNA	RP11-439C15.2	chr8	1919563	1924644	0.485088	0.456454	0.237936	0.342547	0.206507	0.808767	-0.177965	0.000635521	0.634392	0.651789	0.384274	0.457897	0.1622	0.0872478	0.110311	0.193598	0.159266	0.231299	0.467024	0.334606	0.353103	0.152187	0.0812605	0.0756021	0.219221	0.16703	0.124991	KBTBD11	0
ENSG00000225956.1	antisense	RP5-1077I2.3	chr20	13224711	13226016	-0.937677	-1.2666	-0.932521	-2.34349	-0.574684	2.31247	0.124708	-2.03954	2.22997	0.170124	0.119241	0.841691	0.132796	0.102281	0.0193446	0.0294754	0	0.0224319	0.342717	0.352498	1.73943	0.865751	0.155218	0	0.0279537	0.0260695	0	ISM1	0
ENSG00000267613.1	antisense	RP11-378E13.4	chr17	35768023	35768681	-0.522614	0.310784	0.639394	0.0769466	0.250452	-0.258527	0.590029	0.901462	0.0840651	1.08041	1.32465	1.07743	1.00242	1.33337	0.825871	0.937006	0.974618	0.492099	1.67832	1.27896	0.674303	1.2214	1.15907	1.4173	0.639901	0.605541	0.431544	TADA2A	0
ENSG00000228623.2	lincRNA	ZNF883	chr9	115759495	115774507	0.257789	0.0156682	0.297606	-0.276216	0.118646	0.385769	-0.214906	-0.551898	-0.861704	0.988149	0.77096	0.403966	0.624621	1.04488	1.34986	1.56665	0.701581	0.443394	0.844728	0.89668	0.324702	0.854131	0.987396	1.3791	1.88086	1.3056	0.804719	ZFP37	26153
ENSG00000256705.3	antisense	CTD-2017C7.1	chr14	102299772	102305868	-0.238849	-0.395327	0.259597	0.688683	0.310968	-0.143475	-1.04038	-0.689334	-0.483882	3.84311	2.04501	1.26447	0.641141	0.543618	0.303639	0.153004	0.0817769	0.0800969	4.53706	3.21344	1.00096	0.478012	0.509147	0.581889	0.324635	0.125603	0.113148	PPP2R5C	0
ENSG00000255741.1	antisense	RP11-757G1.5	chr11	68708971	68710320	0.470833	0.0501845	-0.0749849	-0.77026	-0.000570934	0.124216	0.00827859	-1.22623	-0.0600667	1.02798	0.94252	1.21114	0.530744	1.12953	0.637371	0.77882	0.31609	0.648231	0.759433	1.07996	1.32613	1.0819	1.17811	0.799575	0.800816	0.940279	0.607913	IGHMBP2	901
ENSG00000272054.1	sense_intronic	RP11-423P10.2	chr2	37436018	37439820	0.211786	-0.0765075	0.569875	-0.234547	-0.128302	-0.226759	-0.276828	-0.401401	-0.343445	1.09703	0.861566	1.15549	0.628027	0.685834	0.391159	0.378424	0.281129	0.318961	0.956823	1.09424	0.810122	0.91891	0.764852	0.635223	0.48088	0.464095	0.39391	AC007390.5,CEBPZ	0
ENSG00000235837.1	antisense	AC073333.8	chr7	16735496	16759523	-0.543256	0.192383	1.1144	-0.4265	0.91249	-0.944029	-1.17075	-0.156123	-2.29111	0.447388	0.45506	0.807941	0.529811	0.647087	0.214698	0.210827	0.307898	0.0480039	0.706037	0.470979	0.394904	0.874933	0.317404	0.596152	0.480701	0.453409	0.279882	BZW2	0
ENSG00000233056.1	lincRNA	ERVH48-1	chr21	44336913	44345756	-0.104911	0.0519462	-0.568776	0.0154429	0.518649	1.55839	1.76809	1.08587	0.0173869	14.0429	15.5915	9.98729	6.40241	7.14942	6.43547	10.0429	8.26312	8.38649	15.3532	17.6755	13.5005	8.57573	6.01629	2.71705	3.13303	5.44294	7.28449	NDUFV3	7130
ENSG00000267383.2	antisense	CTC-260E6.6	chr19	20236186	20432114	-0.387678	-0.264759	-0.258082	0.0297952	-0.0157567	0.307303	-0.0355054	0.0394886	-0.659524	0.160823	0.110895	0.102395	0.0903852	0.0975417	0.162632	0.78309	0.780994	0.455402	0.212852	0.157817	0.119949	0.102973	0.10208	0.184911	0.841846	0.961207	0.696355	ZNF90,ZNF486	0
ENSG00000267529.2	antisense	RP11-53B2.1	chr18	13471849	13472669	0.530502	0.262789	0.495561	-0.651339	1.35373	-0.807734	1.80893	1.08937	-0.492481	0.763191	1.13275	2.24456	0.663969	0.831821	0.416335	0.704834	0.657578	0.291298	0.502007	1.10396	1.67066	1.18895	0.329333	0.899987	0.194186	0.372961	0.385615	LDLRAD4	0
ENSG00000234832.1	antisense	RP3-322G13.7	chr20	23327578	23332123	0.314749	-0.0649095	0.388809	-0.406146	0.150894	-0.686815	0.370711	0.200033	-0.136187	1.76012	1.14469	1.79113	0.483757	0.544976	0.213699	0.399225	0.311831	0.439361	1.37562	1.52168	1.3985	0.800368	0.508782	0.436463	0.304659	0.341938	0.445594	AL096677.1,NXT1	0
ENSG00000268006.1	antisense	PTOV1-AS1	chr19	50341896	50354933	-0.186118	-0.00947743	-0.292741	0.485486	-0.0876745	0.138758	-0.140293	0.403638	-0.0512376	1.92026	1.73517	1.25778	1.42882	1.23656	1.2529	1.17402	1.44268	1.71141	2.24991	2.03128	1.56229	1.20668	1.34246	1.58991	1.35155	1.34476	1.70032	MED25,PTOV1	0
ENSG00000272301.1	sense_intronic	RP11-111M22.4	chr11	76100692	76101172	-0.750808	-1.08651	0.253371	-0.479956	0.0894041	0.331497	-0.21112	0.455798	0.42078	0.263356	0.134733	0.482183	0.344659	0.5882	0.432475	0.560127	0.301012	0.401947	0.447875	0.356943	0.427351	0.620999	0.5564	0.468529	0.732519	0.284142	0.258188	RP11-111M22.2	0
ENSG00000272065.1	lincRNA	U91328.20	chr6	25990989	25991454	-0.264764	0.309097	-0.185863	-0.485362	-0.455366	0.654354	2.15483	1.59985	1.29936	3.57993	2.617	0.863697	0.292235	0.267939	0.181063	0.390408	0.620442	1.83158	4.3582	2.52403	1.00578	0.429642	0.376043	0.183634	0.0849246	0.245451	1.22965	TRIM38	3605
ENSG00000271754.1	antisense	RP3-337H4.9	chr6	43486918	43487462	-0.303869	-0.356235	0.238651	0.561195	-0.27581	0.0265037	-1.24515	0.653795	-0.153333	2.19327	1.26617	1.40234	2.28737	0.760044	0.530891	0.269836	0.470299	0.211925	2.76115	1.93778	1.1754	1.34154	0.94003	0.767398	0.673657	0.390954	0.255094	POLR1C	0
ENSG00000262810.1	antisense	RP11-667K14.5	chr17	1992975	2004854	-0.528845	-0.424376	0.129759	0.117342	1.11818	-2.61678	-0.302634	0.984486	-1.32508	0.566018	0.353319	0.532748	0.293755	0.374387	0.0547134	0.0202052	0.0670286	0.0228248	0.815756	0.577877	0.513038	0.323815	0.168278	0.467018	0.0205215	0.0440109	0.061608	SMG6	0
ENSG00000227543.3	processed_transcript	SPAG5-AS1	chr17	26925808	26944393	-0.205577	-0.0571511	0.0469248	-0.199595	0.203876	-0.397187	0.125633	0.00484917	0.36463	0.765784	0.6266	1.00238	0.582202	0.738142	0.399559	0.452468	0.424795	0.605423	0.898977	0.791464	1.00256	0.799887	0.670611	0.709547	0.433944	0.515908	0.439689	SPAG5,SGK494,KIAA0100,RP11-192H23.4	0
ENSG00000242539.2	antisense	AC007620.3	chr3	179114749	179116979	0.423142	1.19425	0.294924	0.276501	0.656065	0.911259	0.282819	0.435901	-0.249122	0.219954	0.216585	0.230012	0.281386	0.305223	0.22538	0.257441	0.777696	1.08665	0.166013	0.109934	0.189423	0.25582	0.194307	0.159677	0.213933	0.704711	1.27223	GNB4	11
ENSG00000253307.1	antisense	RP11-10J21.4	chr8	142262385	142263391	-0.641921	0.351767	0.636581	-0.504266	0.182653	0.227269	1.23011	0.880214	-0.10465	0.488912	1.03238	1.83737	0.295928	0.572559	0.36354	0.578516	0.458397	0.175171	0.746252	1.01265	1.16637	0.503625	0.518995	0.402372	0.272744	0.29193	0.169111	SLC45A4	0
ENSG00000268583.1	antisense	CTC-453G23.8	chr19	48707340	48716411	-0.840512	-0.585458	-1.44135	-0.784914	-0.904832	0.0316718	-0.0565338	-0.0308014	-0.981951	0.171125	0.109671	0.214827	0.233766	0.193454	0.343528	0.439936	0.324586	0.24739	0.305235	0.171768	0.59569	0.491111	0.360686	0.443944	0.473984	0.380863	0.490457	ZNF114,CARD8	0
ENSG00000267698.1	antisense	AC002116.7	chr19	36505410	36536874	-0.614583	-0.210987	-1.16479	0.703137	0.0129923	0.124784	0.522568	-0.384087	-0.603633	0.318743	0.278175	0.164	0.523978	0.489178	0.543887	1.99117	1.17573	1.22616	0.495965	0.371263	0.352774	0.365521	0.494173	0.68771	1.45108	1.87512	1.6871	CLIP3,THAP8	0
ENSG00000267044.1	antisense	AC005757.6	chr19	45639251	45640235	0.79693	-0.471359	0.7628	0.500606	0.821925	-0.481199	0.0693729	0.11617	-0.774932	0.396311	0.317582	0.703826	0.232534	0.202279	0.171937	0.163206	0.209233	0.0537303	0.207252	0.488604	0.4021	0.202872	0.116331	0.378591	0.172167	0.243082	0.0947968	MARK4,PPP1R37	0
ENSG00000227398.3	antisense	KIF9-AS1	chr3	47205987	47288091	-0.22502	0.191383	0.142561	0.106447	0.341614	0.27642	-0.120034	-0.249061	0.733487	0.557754	0.621258	0.38683	0.242198	0.197086	0.162164	0.116111	0.122632	0.367262	0.655037	0.651704	0.33822	0.262963	0.169383	0.195618	0.130385	0.180832	0.214738	KIF9	0
ENSG00000270116.1	sense_intronic	AP001429.1	chr21	38473114	38473643	0.366386	-0.303295	0.334143	-0.217132	1.54228	-0.431232	0.203732	0.853794	0.709391	1.94452	1.20754	1.54377	0.599974	0.731417	0.294934	0.307213	0.42572	0.18135	1.42025	1.78689	1.24335	0.837396	0.251202	0.476383	0.309076	0.282337	0.112831	TTC3	0
ENSG00000231721.2	processed_transcript	AC058791.2	chr7	130626519	130794935	0.11991	0.117703	-0.298792	0.463731	0.458284	0.626615	1.1488	1.42284	0.978846	5.43807	4.20953	2.97781	2.39051	1.7448	1.43508	1.28302	1.44033	1.44449	5.06911	4.61543	3.6864	1.89921	1.28973	1.28389	0.600593	0.674557	0.748325	MKLN1	0
ENSG00000255139.1	antisense	AP000442.1	chr11	59383902	59407334	-0.291908	-0.0660058	0.0698849	0.0659791	-0.278346	0.065565	0.34134	-0.127046	-0.819604	1.19356	1.71251	1.50571	1.09127	1.02437	0.673119	0.804276	0.491962	0.535923	1.47703	2.17883	1.43831	1.15768	1.28515	0.869095	0.710457	0.674703	0.961555	PATL1	0
ENSG00000229931.1	antisense	RP1-151F17.1	chr6	16761369	16762883	0.265434	0.049251	-0.150966	-0.437946	-0.590659	-0.411635	-0.632255	-0.615118	-0.573617	2.43069	2.50105	2.07211	2.47147	2.01341	1.41487	0.847637	0.841919	1.43712	2.12728	2.86521	2.2876	4.14928	3.04997	2.49516	1.38363	1.68138	2.1656	ATXN1	0
ENSG00000231566.1	processed_transcript	RP5-1158E12.3	chrX	45707328	45710920	0.834865	0.284829	-0.177215	-1.09286	-0.132635	0.0129564	-0.719904	-0.155072	-0.491585	0.0756528	0.100973	0.784793	0.79859	0.906437	0.612438	0.221825	0.200104	0.192202	0.0425505	0.0997653	0.790151	1.76475	1.00653	0.842447	0.367978	0.272869	0.252643	KRBOX4	595372
ENSG00000264895.1	sense_intronic	RP11-421E14.2	chr17	49326940	49329109	0.333112	-0.0981866	1.0199	0.0830153	0.822699	-0.0454602	0.441053	-0.752493	0.187098	0.517896	0.332742	0.588115	0.27447	0.315257	0.184149	0.141717	0.0760808	0.0796778	0.410248	0.40239	0.280971	0.313321	0.173122	0.274235	0.111008	0.133833	0.0586616	MBTD1	0
ENSG00000261337.1	antisense	RP11-498D10.5	chr16	71952815	71959638	-0.255982	-0.344892	0.0227122	0.551425	-0.0331688	-0.524312	0.292962	0.0193729	-0.213755	2.4337	2.32437	2.10705	1.71205	1.05165	0.413721	0.490665	0.500455	0.591924	2.98962	3.35687	2.17616	1.18258	1.14037	0.816027	0.413759	0.62613	0.666731	IST1	0
ENSG00000259972.1	antisense	AC009120.6	chr16	74339100	74369244	-0.263732	0.114701	-0.0145305	-0.088811	0.330441	-0.333458	0.127442	-0.00854782	-0.872495	1.03443	0.851276	1.06625	0.929455	1.29811	0.539478	0.656569	0.482543	0.297585	1.23421	0.942569	1.14223	1.25328	1.07387	0.954039	0.629701	0.620892	0.517506	PSMD7	0
ENSG00000243836.1	processed_transcript	WDR86-AS1	chr7	151106247	151110440	0.229088	0.142575	-0.797366	-1.71628	-1.21537	-2.16108	-2.8421	-3.97633	-2.0887	1.22432	0.930713	0.306185	0.0571127	0.0242802	0.00730979	0.0130124	0.005001	0.0127146	1.07291	0.992272	0.503375	0.163822	0.0604698	0.0544745	0.122784	0.125926	0.0549368	WDR86	0
ENSG00000267834.1	lincRNA	RP11-167N5.5	chr9	131766781	131767277	0.517435	-0.746778	0.0179205	-1.05341	-0.273445	-0.248631	-0.0138447	-0.248227	-0.344221	0.898198	0.429746	1.3664	0.624734	0.770535	0.572266	0.508411	0.325204	0.23409	0.642757	0.871119	1.33699	1.58426	0.938113	0.883602	0.518652	0.508167	0.290773	NUP188	0
ENSG00000236753.1	processed_transcript	AC018642.1	chr7	130994503	131012981	0.43913	0.320658	-0.556406	-0.77057	-0.499677	0.0296222	0.335613	0.299244	0.659821	0.118701	0.0766753	0.0944795	0.0948475	0.144524	0.165745	0.193198	0.268061	0.525815	0.0900495	0.0726736	0.143611	0.197534	0.204276	0.22263	0.160689	0.272406	0.332137	MKLN1	0
ENSG00000260329.1	antisense	RP11-412D9.4	chr12	107347807	107349275	0.429171	0.717513	0.0126378	-0.0864018	-0.332857	-0.390968	-0.0718387	-0.102135	-0.15041	0.438495	0.333365	0.40975	0.47886	0.397882	0.317618	0.538732	0.518291	0.981656	0.333894	0.235476	0.436763	0.62145	0.531212	0.59186	0.576572	0.67979	1.03793	C12orf23	222
ENSG00000256944.1	antisense	RP11-881M11.1	chr11	60680638	60681524	-0.444874	0.480044	-0.989252	0.341276	0.0378279	-3.03388	1.97079		2.18835	1.11701	1.17317	0.224288	0.113873	0.0609876	0	0.0251323	0	0.169256	1.47803	0.978984	0.356146	0.111095	0.0733505	0.0565656	0	0	0.0277963	TMEM109	0
ENSG00000231908.1	antisense	IDH1-AS1	chr2	209119971	209120905	-0.886466	-1.59569	-1.19024	-0.0557404		0.492677	-1.6	-0.735202	-0.92811	0.080658	0.0271544	0.0130673	0.0463215	0	0.0729642	0.0348996	0.14589	0.328894	0.163461	0.106878	0.0328447	0.0595777	0	0.0628902	0.122629	0.294316	0.521691	IDH1	0
ENSG00000228237.1	antisense	EFCAB14-AS1	chr1	47139708	47157770	-0.352796	0.132933	-0.0038284	0.622731	-0.117617	-0.723598	0.556746	0.752282	0.0248449	0.783157	0.611568	0.278127	0.50875	0.185686	0.121696	0.0792392	0.139241	0.111126	1.00552	0.644892	0.259638	0.351192	0.190725	0.274515	0.0583669	0.104106	0.108407	EFCAB14	0
ENSG00000259654.1	antisense	RP11-245C17.2	chr15	85229115	85230177	-0.453624	-0.289402	-0.288153	-0.00747646	-0.313902	-4.82154	0.543252	0.62043	0.0940644	0.843542	0.399717	0.344665	0.202695	0.15625	0	0.0924132	0.142178	0.132279	1.20989	0.585682	0.414688	0.213409	0.203259	0.17158	0.0565425	0.105591	0.145851	SEC11A	0
ENSG00000006062.9	processed_transcript	MAP3K14	chr17	43340488	43394414	-0.102729	0.25656	0.00773646	0.581492	0.206113	0.202243	-0.335571	-0.279701	-0.21902	5.11507	4.33495	4.40684	5.41682	4.51473	4.23621	3.12372	2.19556	3.49322	5.58184	4.34408	4.42726	4.13075	3.97541	5.09766	4.12462	3.3299	3.9852	SPATA32	1009
ENSG00000259758.1	lincRNA	CASC7	chr8	141530255	141539600	0.100386	0.240594	-0.234124	-0.330214	-0.00306865	0.0227737	0.135563	0.30519	0.0896909	19.8012	22.8883	76.6543	59.3463	68.4615	40.3402	28.1569	18.8289	17.4831	18.7783	23.0217	88.3369	86.2023	71.0462	55.5251	26.8908	19.1392	16.1458	AGO2	1664
ENSG00000230322.1	antisense	RP3-323N1.2	chr10	11210885	11213339	0.459661	-0.117475	0.422092	-0.443421	2.02944	-0.716496	2.23255	-0.0397128	-0.0246037	1.50452	0.676607	1.13287	0.195111	0.407283	0.190353	0.296828	0.165825	0.147453	0.969753	0.886967	0.772406	0.329122	0.0983588	0.43573	0.0716	0.174331	0.156072	CELF2	0
ENSG00000270108.1	sense_intronic	RP11-73M18.6	chr14	104153913	104154464	0.187771	-0.142627	-0.025893	0.00707679	0.248969	-0.368234	0.784196	-0.0134653	-0.195953	8.45349	5.81135	4.52998	2.64893	2.78022	1.82601	2.32436	1.38387	1.53561	7.49078	7.61588	4.65148	3.20238	2.37786	3.07602	1.42384	1.83736	1.69744	KLC1	0
ENSG00000225037.1	antisense	EIF1AX-AS1	chrX	20158086	20158562	0.538204	-0.0732055	-0.145807	-0.149112	0.256658	0.270621	0.941889	-0.217065	0.557726	1.0669	0.757654	0.636667	0.772862	0.745771	0.44408	0.260415	0.362619	0.284008	0.745221	0.969946	0.724829	1.01309	0.605944	0.453019	0.136167	0.498249	0.181649	EIF1AX	0
ENSG00000272273.1	antisense	XXbac-BPG252P9.10	chr6	30710706	30711369	1.57629	0.838062	0.206737	-2.09558	-1.20951	-1.3911	-1.83754	-0.817286	-0.0344161	0.0911147	0.10124	0.510363	0.265353	0.270014	0.222218	0.151344	0.111144	0.0473598	0.0271848	0.0638161	0.516957	1.29645	0.557423	0.869949	0.609632	0.21472	0.0412443	IER3	0
ENSG00000260498.1	lincRNA	RP4-536B24.4	chr16	87807094	87812980	1.57629	0.0288415	2.85617	-0.412414	0.364496	-0.926875	0.188837	0.498193	0.516547	0.0448911	0.0209066	0.175076	0.214167	0.459604	0.11251	0.357106	0.457569	1.31579	0.013418	0.023891	0.0241102	0.337607	0.360368	0.305285	0.324843	0.393967	1.00014	KLHDC4	7496
ENSG00000270169.1	lincRNA	CTC-1337H24.2	chr11	67229181	67229791	0.38309	-0.00236821	-0.366182	0.726701	-0.618823	-0.166277	-0.16425	-0.791043	-1.0303	1.34703	0.80972	0.53313	0.538108	0.230685	0.0738011	0.0949171	0.0169353	0.0581111	1.02395	0.951806	0.728768	0.408646	0.362483	0.111582	0.111282	0.0401754	0.112023	TMEM134	2033
ENSG00000261324.2	sense_overlapping	RP11-174G6.5	chr12	14915438	14920865	-0.150987	-0.416251	-0.239315	-0.196474	-0.496113	-0.38539	-0.143319	-0.142457	-0.503463	2.26755	1.51356	0.912738	0.664052	0.570089	0.358345	0.366496	0.282948	0.319919	2.51625	2.27349	1.0611	0.93158	0.825019	0.590212	0.436744	0.409132	0.413166	HIST4H4	68
ENSG00000234478.1	antisense	RP11-275I14.4	chr1	226335704	226342772	-0.480402	-0.553122	-0.752313	-0.867439	0.455892	-0.59937	0.468281	0.268411	-0.416254	0.658062	0.36372	0.417629	0.217846	0.411304	0.119136	0.194399	0.140706	0.156274	0.941208	0.64794	0.670083	0.494289	0.307795	0.228393	0.144281	0.140755	0.214805	ACBD3	0
ENSG00000231081.1	lincRNA	RP4-760C5.3	chr20	25989427	25991167	1.24839	0.892387	-1.26326	-1.12364	-0.639844	0.487931	-0.471929	-1.08324	-0.614028	0.145931	0.098043	0.0686636	0.10715	0.149142	0.159571	0.272865	0.161339	0.385567	0.0557593	0.0579663	0.166396	0.314356	0.236333	0.172074	0.36746	0.453134	0.593487	FAM182B	140566
ENSG00000227591.1	antisense	RP1-28O10.1	chr1	209834709	209897470	0.659246	0.447336	-0.0985257	-0.482976	-2.08842	-1.20881	-2.10177	-0.301111	0.701747	0.31092	0.130974	0.0598093	0.0903086	0.0744879	0.132833	0.095337	0.325148	0.668492	0.189095	0.108366	0.0821054	0.158909	0.307837	0.424987	0.450779	0.504987	0.563845	G0S2,HSD11B1	0
ENSG00000257769.1	antisense	CTB-193M12.1	chr16	15702331	15704420	-0.499884	0.601905	-0.48475	0.79894	1.32809	-0.584295	0.40008	-0.638462	-1.02443	0.620304	0.37807	0.165549	0.354598	0.245326	0.118098	0.15938	0.0195654	0.0245061	0.908475	0.278988	0.231665	0.239934	0.100542	0.244625	0.131089	0.046923	0.0667021	C16orf45,KIAA0430	0
ENSG00000269728.1	lincRNA	RP11-145M9.4	chr3	179113877	179115965	-0.353008	0.526062	-0.364881	0.777817	0.430429	0.396244	0.405375	0.127016	-0.473622	0.35272	0.330685	0.404962	0.731414	0.62473	0.636601	0.692621	1.52894	2.14527	0.455378	0.270026	0.492619	0.501281	0.462493	0.647304	0.545156	1.74507	2.94341	GNB4	1025
ENSG00000268573.1	lincRNA	RP11-158H5.7	chr18	32860831	32870165	0.179293	0.442517	-0.173384	0.137023	-0.189191	-0.0414498	0.354636	0.000860773	-0.902564	1.68684	1.01427	0.499684	0.74854	0.748504	0.546875	0.768276	0.718192	0.493755	1.5087	0.874566	0.575229	0.743169	0.836046	0.769964	0.612223	0.886626	0.90232	ZSCAN30	0
ENSG00000253736.1	antisense	RP11-779O18.3	chr5	172189983	172204777	-0.548394	-0.922913	-1.63214	-2.48913	0.667488	-2.31981	-3.75887	-2.56232	1.67003	0.781097	0.522963	0.271577	0	0.0970807	0	0	0	0.233213	1.1793	1.21768	0.81582	0.0493951	0.0844579	0.0259	0.127939	0.0346534	0.0618665	DUSP1	0
ENSG00000234252.1	antisense	AC007308.6	chr22	21077335	21080208	-0.152382	-0.262057	-0.0255762	-0.548937	0.52583	-0.664776	0.206337	0.229464	-0.451072	3.32766	1.85985	1.74043	0.643141	0.790171	0.376031	0.535533	0.351584	0.208479	3.7714	2.64466	1.83871	1.01202	0.56619	0.754848	0.480536	0.377623	0.262988	PI4KA	0
ENSG00000250415.1	lincRNA	CTC-461F20.1	chr5	16617334	16621385	0.237772	-0.0488304	-0.792329	0.109005	-0.703271	-0.0501581	0.52929	-1.18785	0.156352	3.30998	1.80161	0.827742	0.556525	0.275526	0.0989564	0.143703	0.0651615	0.127727	2.85557	2.20583	1.4698	0.608912	0.448918	0.130615	0.109834	0.197036	0.11575	FAM134B	167
ENSG00000258454.1	sense_overlapping	RP11-361H10.3	chr14	76702160	76729817	1.24261	-0.545582	-0.406514	-0.0435487	0.192264	-0.0380333	0.0131187	1.36637	-0.586683	0.152423	0.102405	0.0464798	0.135679	0.36309	0.34532	0.355898	0.279973	0.214584	0.056756	0.184384	0.084095	0.17014	0.332525	0.511248	0.364163	0.124787	0.282429	GPATCH2L	0
ENSG00000262652.1	sense_intronic	RP13-638C3.2	chr17	80535899	80536492	0.220526	0.32493	0.541753	0.847786	0.818203	0.222155	0.372349	0.266316	0.0338276	5.43056	3.71404	2.92061	2.66466	2.36213	1.27951	0.844575	0.838216	0.618519	4.74137	3.52666	2.0401	1.57058	1.40258	1.4983	0.691794	0.910187	0.558064	FOXK2	0
ENSG00000272037.1	antisense	KB-431C1.5	chr8	103268620	103270049	0.310695	0.0699332	0.0719972	-0.249583	-0.133799	-0.741423	-0.103093	-0.612559	-0.219794	1.07126	0.931312	1.2466	0.354771	0.367488	0.270102	0.284172	0.181212	0.286906	0.854058	1.02757	1.19696	0.516306	0.402092	0.595179	0.319327	0.341729	0.33178	UBR5	0
ENSG00000272087.1	lincRNA	RP11-379F4.7	chr3	158410909	158411557	0.431805	-0.408174	0.567878	-0.0797892	0.317107	1.03341	-0.0594921	0.104422	-0.266031	0.948334	0.723531	1.92714	1.98963	2.66512	2.16059	1.50127	1.31117	0.891216	0.679186	1.15751	1.29741	2.45207	2.15962	1.40328	1.63308	1.55443	1.03175	GFM1	545
ENSG00000255893.1	antisense	RP11-685N10.1	chr11	94206074	94206736	0.402576	-0.0793699	-0.378681	-0.185065	-0.0406075	-0.125825	0.358348	0.443539	-0.0417892	1.21895	1.30642	1.70979	1.92346	2.56485	1.73632	2.95689	2.29721	0.956966	0.943237	1.71285	2.2007	3.06107	2.88328	2.66627	2.39081	2.16044	1.01852	MRE11A	0
ENSG00000269161.1	antisense	CTD-3131K8.3	chr19	17629139	17631374	-0.63732	0.0615385	-0.886374	-0.753369	0.0296085	-0.313261	-0.264891	-0.0125811	0.282386	0.385979	0.541669	0.343158	0.37477	0.647607	0.37271	0.348541	0.238942	0.270791	0.609656	0.605148	0.599498	0.681385	0.659993	0.572772	0.441705	0.327244	0.211126	PGLS	0
ENSG00000260267.1	antisense	RP11-452L6.5	chr16	31468032	31471057	-0.201793	-0.142082	0.00224184	-0.114191	-0.010062	0.361526	-0.151006	-0.316578	-0.383541	1.57219	1.30986	2.81468	4.7312	5.01207	3.72295	3.62059	1.60911	1.89823	1.85326	1.72578	2.77242	5.96991	5.12319	3.99837	4.20046	2.51072	2.44606	ARMC5	0
ENSG00000232956.4	lincRNA	SNHG15	chr7	45022622	45026560	-0.126658	0.0174435	0.262545	0.0133052	0.131343	0.55092	0.0914526	0.294212	0.257869	7.77337	7.81414	12.3313	10.8773	13.4681	11.6374	8.8163	6.89612	6.46795	8.73091	9.04266	10.5931	13.2845	12.4774	10.7739	8.65133	7.0157	5.49189	MYO1G	3925
ENSG00000264198.1	lincRNA	RP11-94L15.2	chr17	37913974	37920089	0.0961115	0.501743	1.32693	0.606077	0.242925	0.859759	1.21991	1.25395	1.1063	14.4589	15.7029	75.1141	66.2979	51.1331	28.0095	44.717	42.1795	24.8396	13.7645	13.2099	30.3463	52.4016	42.4803	21.537	20.2799	22.6147	11.6353	IKZF3	1109
ENSG00000235106.4	antisense	LINC00094	chr9	136890561	136899788	0.222981	0.0997822	0.560953	0.313619	0.125575	0.546913	0.53371	0.681177	0.351506	0.413293	0.268932	0.63406	1.41642	1.49488	1.59965	2.24778	1.92005	1.45547	0.360792	0.298634	0.445473	1.37627	1.39761	1.48838	1.63514	1.51523	1.07508	BRD3	0
ENSG00000260923.1	lincRNA	AC137934.1	chr16	90252405	90289086	-0.273066	0.189487	0.194514	0.0934788	-0.00298054	0.0630679	0.513056	0.126497	-0.0103496	0.413742	0.513485	0.717091	0.509475	0.430535	0.234622	0.185197	0.168065	0.203493	0.47979	0.518231	0.652536	0.594277	0.449723	0.291689	0.141623	0.207325	0.200991	PRDM7	93925
ENSG00000270115.1	lincRNA	RP11-415J8.7	chr1	33726813	33727281	0.273783	-0.585587	0.883342	0.434888	0.567195	0.0824602	1.19907	-0.841698	-0.309854	3.83535	1.11161	1.23522	0.887024	0.757933	0.51574	0.446668	0.197221	0.484686	3.20577	2.06875	0.650449	0.586354	0.505029	0.757818	0.189327	0.430949	0.441462	ZNF362	0
ENSG00000269982.1	antisense	RP11-1020A11.2	chr3	10000401	10004223	0.174133	-0.127953	-0.454997	-0.324718	0.190562	0.00928178	0.645883	0.299885	0.214877	1.79442	1.58825	1.2767	0.75388	0.910499	0.539754	0.502444	0.337584	0.444052	1.59819	2.0995	1.70084	1.03655	0.821407	0.712057	0.336325	0.345353	0.342674	EMC3	0
ENSG00000253764.1	lincRNA	RP11-439C15.4	chr8	1920736	1922803	-0.295785	-0.139953	-0.303661	1.04334	0.12944	0.670873	-0.280564	-1.54852	-0.156151	1.15476	0.827536	0.416914	0.318286	0.28356	0.153946	0.119759	0.0462887	0.192334	1.41883	1.07747	0.523544	0.19393	0.278076	0.110066	0.160969	0.166925	0.240994	KBTBD11	0
ENSG00000267510.1	antisense	CTC-325H20.4	chr19	9402191	9405158	-0.312977	-0.306263	-0.368096	-0.55569	-0.243972	0.0877388	0.272696	-0.454922	0.504484	2.94098	3.30247	2.06168	0.984984	1.20604	1.13336	1.00871	0.641384	1.45383	3.90228	4.94027	2.529	1.80233	1.59967	1.56062	0.874823	1.06327	0.986005	ZNF699	0
ENSG00000232411.1	lincRNA	AC009495.3	chr2	166689558	166695608	-0.584266	-2.31327	0.00523971	0.0693328	-0.0715918	-0.201955	-0.446226	-0.451802	-0.7958	0.449109	0.113154	0.501996	0.334969	0.28338	0.215794	0.171531	0.161893	0.0190244	0.713091	0.671489	0.489859	0.44277	0.329148	0.35094	0.254628	0.276123	0.0469767	TTC21B	18377
ENSG00000226263.1	antisense	ISM1-AS1	chr20	13218448	13220321	1.05572	0.263073	-1.12755	-3.18025	1.17021	-0.308192	3.25288	-2.03954		0.173946	0.181274	0.564957	0.0363998	0.118707	0.0408905	0.034903	0	0	0.0775992	0.179901	1.2503	0.450003	0.0498299	0.0622867	0	0.0190873	0	ISM1	0
ENSG00000256633.1	antisense	RP11-169D4.2	chr11	72295616	72299023	0.957227	1.23507	1.18226	0.494666	1.1423	0.564195	-0.622676	0.675824	1.3764	0.193887	0.185668	0.415469	1.87859	2.30474	1.93234	1.15047	1.11237	1.83189	0.0976778	0.0843254	0.19659	1.44541	1.00636	1.78746	1.8177	0.871206	0.731218	PDE2A	0
ENSG00000239203.1	processed_transcript	AC093484.4	chr17	16330788	16332033	-0.470319	0.18221	-0.00209768	-1.57512	-0.254825	-1.8206	0.375845	0.3248	-0.0270259	0.776452	0.776634	0.660431	0.096411	0.310036	0.0815828	0.333894	0.337902	0.406697	1.11847	0.857771	0.551898	0.391384	0.360839	0.392039	0.253842	0.324024	0.430303	TRPV2	0
ENSG00000257354.1	antisense	RP11-631N16.2	chr12	62996532	63007855	-0.360818	-0.320766	-0.431213	-1.21365	-0.0434667	-0.061469	0.0940094	-1.02186	0.342393	1.27687	0.818579	0.90312	0.547735	0.969331	0.386363	0.476635	0.232901	0.409269	1.71104	1.2057	1.21652	1.46665	1.04437	0.54677	0.485466	0.589203	0.318885	C12orf61	0
ENSG00000231196.3	lincRNA	RP11-495P10.8	chr1	147762996	147767966	1.54881	3.68116	1.99431	2.94009	-2.08023	2.26795		0.225245	-0.512062	0.0734168	0.0556216	0.115942	0.035158	0	0.0152005	0	0.124501	0.5894	0.0218227	0	0.028417	0	0.0139233	0	0	0.115792	0.873376	NBPF24	128110
ENSG00000225931.2	antisense	RP3-395M20.7	chr1	2497849	2508811	-0.216491	-0.135316	0.116559	-0.456492	-0.166045	-0.465631	-0.48005	-1.24551	-0.978312	1.85654	1.43965	1.06982	0.736724	0.632404	0.518256	0.559436	0.171047	0.392784	2.18246	1.86876	0.96777	1.14887	0.73497	1.00389	0.852122	0.533124	0.738177	TNFRSF14	1028
ENSG00000236901.3	sense_intronic	MIR600HG	chr9	125871773	125877756	-0.144636	-0.00134366	-0.633689	-1.24573	-0.332204	-0.265989	-0.26991	-0.144051	-0.331715	1.32867	1.05286	3.33555	1.61553	2.6494	2.13631	1.96991	1.08135	1.19702	1.45983	1.2848	5.61985	4.80658	3.41566	3.55858	2.49055	1.53709	1.35293	STRBP	0
ENSG00000259659.1	sense_intronic	RP11-151N17.1	chr15	44850027	44851386	0.448792	-0.285367	0.290664	-0.447309	0.366722	-0.0637289	0.506412	-0.0349447	0.189468	0.854172	1.32342	1.79771	0.879062	1.67794	0.84049	0.519507	0.518332	0.524615	0.634654	1.9941	1.45637	1.52742	1.30551	1.22561	0.373614	0.653181	0.431585	EIF3J	0
ENSG00000228353.1	antisense	RP11-184A2.2	chr10	3810107	3810943	-0.910259	-1.53485	3.39468	-2.48913	2.57831	-2.20903				0.253479	0.0363	0.120011	0	0.041469	0	0	0	0	0.47552	0.175416	0	0.0481969	0	0.034028	0	0	0	KLF6	7245
ENSG00000215190.4	processed_transcript	LINC00680	chr6	58272352	58287779	0.126336	0.135878	-0.198909	0.137439	0.0520022	0.17776	0.102928	0.0501479	-0.187685	1.53529	1.36248	0.870066	1.12165	1.25805	0.938393	0.835642	0.530957	0.355481	1.42994	1.47488	1.00829	1.24748	1.23361	1.15238	0.82337	0.657977	0.412157	PRIM2	758977
ENSG00000261546.1	antisense	CTD-2555A7.3	chr16	89179583	89181687	0.187063	-0.212335	0.425312	-0.405319	0.295177	-0.570135	-0.136434	-0.350335	-0.532674	2.26544	1.04686	0.576971	0.407714	0.544231	0.202215	0.240118	0.158332	0.202597	2.02017	1.4425	0.422866	0.677373	0.443087	0.402764	0.278568	0.258025	0.282718	ACSF3	0
ENSG00000263847.1	antisense	RP11-143J12.3	chr18	9112402	9115875	-0.13453	-0.120258	-0.12465	0.333247	0.554997	-0.338166	0.000529833	-0.386717	-0.00731164	45.3314	29.6517	10.6243	10.9709	2.19114	0.72102	1.31922	1.97839	2.73815	49.1242	36.743	10.8814	3.27856	1.52719	1.26901	1.35153	3.27223	2.64301	NDUFV2	0
ENSG00000228037.1	antisense	RP3-395M20.9	chr1	2512999	2515972	-0.212317	-0.201801	-0.258086	-0.0853822	-0.18588	-0.208245	-0.458141	-0.139652	-0.335031	4.22224	3.72508	2.54994	3.01229	3.34318	1.85265	1.5483	1.39846	2.07497	4.98343	5.02673	3.04481	3.98585	4.02967	2.84092	2.31085	1.95513	2.54817	FAM213B	1958
ENSG00000259456.2	antisense	RP5-914P20.5	chr20	49547521	49561671	0.2043	-0.193309	0.115346	0.209396	0.175552	0.211128	0.48635	0.158465	0.093446	3.66548	1.9194	1.70335	1.40385	1.27544	1.03941	1.09804	0.808838	0.616813	3.22243	2.62071	1.57535	1.48024	1.17291	1.16184	0.806617	0.882524	0.563466	ADNP,DPM1	0
ENSG00000264745.1	antisense	RP11-403A21.2	chr18	21574177	21595303	-0.563055	-0.275288	-0.379742	0.926507	-0.669857	-0.937934	0.046201	-0.767731	-2.02543	0.296998	0.363676	0.205391	0.244728	0.080644	0.0377932	0.1108	0.108435	0.0267241	0.453618	0.50254	0.282901	0.150416	0.154637	0.0980417	0.134665	0.251413	0.125654	TTC39C	0
ENSG00000264269.1	antisense	RP11-15F12.1	chr18	46550073	46574844	0.471047	-0.439775	-0.49251	0.43921	0.664095	0.0742701	0.519188	-1.12526	-0.845297	0.760584	0.372519	0.196781	0.324146	0.335242	0.109373	0.133681	0.0363022	0.0423912	0.560947	0.620235	0.284831	0.310812	0.225086	0.132015	0.096262	0.0981852	0.0901178	DYM	0
ENSG00000228649.3	processed_transcript	AC005682.5	chr7	22893875	22901021	0.170249	0.718778	0.590127	0.817886	0.289893	0.312765	-0.0381891	0.203001	-0.220864	2.17191	2.26368	1.49808	2.26153	2.14435	1.61907	2.08202	2.72903	0.904714	1.96239	1.63577	0.999673	1.36355	1.78481	1.79167	2.26499	2.95025	1.00965	TOMM7	31405
ENSG00000268913.1	lincRNA	AC026806.2	chr19	38822274	38822716	-0.486478	-0.0319089	0.195801	-0.0535934	0.00785301	0.436186	0.0325916	0.80622	0.315949	0.73697	0.649596	2.28121	2.94783	4.09385	4.40141	4.45117	4.93271	6.06076	1.0565	0.76509	2.27137	3.2008	4.16916	4.51719	4.50781	3.52094	4.71548	KCNK6	2614
ENSG00000269392.1	antisense	CTB-191K22.6	chr19	50869137	50872588	-1.21601	0.380208	-0.593131	0.894679	-0.339293	0.352209	1.4277	1.75862	1.41085	0.11243	0.187093	0.113701	0.150912	0.150373	0.151143	0.344978	0.61675	1.08838	0.283516	0.167622	0.220338	0.0828108	0.202489	0.151394	0.117938	0.210253	0.485726	NR1H2	0
ENSG00000272440.1	lincRNA	RP11-379F4.6	chr3	158413156	158413370	-0.92162	-1.1476	-0.00565257	0.201284	0.818427	-0.0731216	-0.868377	-0.97806	-0.198706	0.312064	0.308659	0.494466	0.953116	0.785635	0.401198	0.326356	0.364561	0.339877	0.61523	0.863251	0.522578	0.990836	0.437093	0.679012	0.626708	0.847947	0.337835	RARRES1	1311
ENSG00000236200.1	antisense	KDM4A-AS1	chr1	44165436	44173809	0.255224	0.114471	-0.203443	0.0837133	0.0131142	0.299524	0.214563	0.379419	0.603998	0.611854	0.475423	0.432379	0.408062	0.588608	0.40599	0.628204	0.614904	0.625416	0.512784	0.516082	0.509922	0.482686	0.604252	0.45529	0.564539	0.56162	0.37406	KDM4A,ST3GAL3	0
ENSG00000259322.1	antisense	RP11-762H8.1	chr15	78585628	78588391	-0.452186	0.341501	0.120144	0.504534	-0.593066	-0.121083	-0.727417	0.47824	-0.6903	0.883979	0.652727	0.433183	0.493338	0.42257	0.378163	0.32265	0.403734	0.242366	1.22932	0.588275	0.37649	0.401996	0.653385	0.546249	0.536472	0.363197	0.377232	WDR61	0
ENSG00000260233.2	antisense	SSSCA1-AS1	chr11	65337131	65337744	0.228401	-0.0183844	-0.380584	0.323502	-0.28415	-0.144663	-0.291042	0.152596	0.186067	4.62565	5.30414	4.05434	4.31808	2.57034	1.03863	1.12291	1.1303	1.39868	4.01328	6.33247	5.09982	4.11582	3.22714	1.48661	1.41568	1.30602	1.35138	SSSCA1	157
ENSG00000253636.1	antisense	RP11-531A24.5	chr8	73964413	73975296	0.190189	-0.17374	0.16207	0.196835	0.162341	-0.195902	0.260536	-0.675586	-0.251859	1.68928	1.08743	0.851012	0.497407	0.705274	0.49639	0.55999	0.281784	0.436705	1.46762	1.44516	0.794411	0.569866	0.654594	0.78107	0.489033	0.567275	0.4651	SBSPON	1479
ENSG00000255670.1	lincRNA	RP11-253I19.3	chr12	12638287	12644515	0.382754	-0.229528	0.664125	0.563266	0.114995	0.173418	-0.152276	-0.199171	-0.542617	1.8401	1.55226	1.04473	0.344347	0.369493	0.220939	0.140768	0.136198	0.120481	1.3796	2.23705	0.623052	0.281739	0.350671	0.276891	0.165146	0.216964	0.205533	DUSP16	0
ENSG00000272049.1	lincRNA	RP11-480D4.6	chr5	8445062	8445648	-1.03491	-0.0162045	-1.5554	-0.574124	-0.0506392	0.135536	-0.65056	-1.01614	-1.74043	0.0817831	0.0709311	0.14274	0.263502	0.381353	0.377196	0.403705	0.160488	0.12403	0.182657	0.0857314	0.371869	0.480765	0.439733	0.449201	0.643825	0.364233	0.425132	MTRR	538924
ENSG00000267283.1	antisense	AC005306.3	chr19	1989400	1990369	-0.233861	0.427458	0.13461	-0.566316	-0.129697	-0.222335	-0.0314572	-0.220034	-0.294608	3.0595	6.72878	8.13106	2.56875	4.15068	2.6772	2.23942	1.64742	1.70071	3.77225	5.77129	7.35625	5.03996	4.68496	4.1943	2.44539	2.36781	2.12782	BTBD2	0
ENSG00000260306.1	lincRNA	RP11-645C24.5	chr16	21805416	21807080	-0.211336	-0.209242	-0.237307	-0.554157	-0.496579	-0.0672076	-0.250952	-0.0878091	-0.580533	1.54011	1.54472	2.9126	0.620139	0.707986	0.36382	0.198496	0.183819	0.103839	1.80857	2.18246	3.56548	1.11697	1.05713	0.456174	0.265579	0.261121	0.153583	OTOA	33366
ENSG00000255449.1	antisense	RP11-91P24.6	chr11	77577458	77581137	0.383668	0.520868	-0.761088	0.228385	-0.626352	-0.541251	0.822579	0.346885	0.240546	1.08613	1.03297	0.794965	0.468293	0.439978	0.211333	0.253175	0.261151	0.241981	0.852494	0.859662	1.37768	0.524172	0.69309	0.428493	0.160518	0.267138	0.19546	AAMDC	0
ENSG00000244491.1	processed_transcript	RP3-508I15.18	chr22	39130730	39134770	-0.769971	-0.15469	0.495881	0.724968	0.136853	0.887568	0.528748	5.09645	2.6399	0.235462	0.311431	0.832466	0.379756	0.227768	0.130869	0.271192	0.171572	0.19306	0.419897	0.431473	0.658404	0.272906	0.213042	0.104254	0.187987	0	0.0255764	GTPBP1,SUN2	0
ENSG00000254429.1	antisense	CTD-2562J17.7	chr11	74971171	74972069	-0.191871	0.143207	-0.172902	0.517445	-0.113069	0.191388	-0.840698	-0.582834	-1.01695	8.60918	6.09179	1.73592	5.72123	5.1376	2.79042	3.11089	2.66924	4.59561	10.2257	6.6593	1.84947	4.88728	6.53509	3.22722	6.0781	5.21388	9.29393	ARRB1	3157
ENSG00000175873.3	lincRNA	AC004840.9	chr7	2477398	2487485	0.356907	-0.181105	0.619474	-0.158965	-0.0301486	0.071272	0.61013	-0.18224	-0.00493989	0.410359	0.270326	0.324015	0.490001	0.795787	0.35848	0.305027	0.142983	0.214283	0.327146	0.372062	0.216254	0.659701	0.863764	0.469589	0.204324	0.216945	0.26431	CHST12	3156
ENSG00000237753.1	lincRNA	AC079922.3	chr2	113399409	113403267	-0.180421	0.265375	0.528769	0.006504	-0.381611	-0.0765811	-0.150592	-0.184158	-0.204659	2.05298	1.20186	0.772819	0.89108	0.92917	0.769038	1.13138	0.827358	1.25303	2.37066	1.20906	0.52807	1.06219	1.2588	1.09623	1.2877	1.19421	1.36062	SLC20A1	167
ENSG00000260244.1	sense_overlapping	RP11-588K22.2	chr4	156655600	156658214	-1.03114	0.663606	1.01584	-0.58876	-1.32974	-1.36359	-2.55284	-2.52607	-3.61602	0.0175112	0.0503663	0.0654366	0.234916	0.439348	0.30667	0.115761	0.0612792	0.0328823	0.0365608	0.0406408	0.032092	0.404449	1.09702	1.10201	0.710195	0.470805	0.415746	GUCY1A3	2099
ENSG00000225986.1	antisense	RP3-340N1.5	chr1	20510735	20512979	0.381947	0.469284	0.0500671	0.0968256	-0.226788	-1.33751	-0.926696	-0.668506	-0.931024	1.48237	1.55094	1.1109	0.560171	0.392946	0.202363	0.953244	1.88616	1.64136	1.11177	1.30835	1.07778	0.620462	0.482254	0.697159	1.92314	3.78311	2.4852	UBXN10	0
ENSG00000230515.1	lincRNA	AC092580.3	chr2	7811735	7812377	-2.20245	-0.14029	-3.47433	3.35939	2.57831	-1.79098	-3.81785	-1.6197	-2.84244	0	0.0228977	0	0.0488262	0.0261715	0.0350941	0.021688	0.15734	0.0955614	0.0302458	0.0438416	0.0541791	0	0	0.189873	0.424787	0.712926	0.79949	RNF144A	603318
ENSG00000253978.1	antisense	CTB-178M22.2	chr5	167656588	167659362	-2.20245	2.25298	0.888969	-0.0387282	2.08823	0.930519	1.93839	2.00234	4.872	0	0.0305749	0.093423	0.0977552	0.198099	0.175037	0.217176	0.311437	0.860456	0.0285757	0	0.0541033	0.140008	0.0337122	0.136408	0.0573912	0.106899	0.0199454	TENM2	0
ENSG00000253824.1	lincRNA	KB-173C10.2	chr8	101393488	101426687	-2.20245	-3.15124	-0.37559	0.444436	-0.220534	-0.864702	0.0684554	1.44009	1.45298	0	0	0.141506	0.0840744	0.0409445	0.023301	0.172222	0.366557	0.998573	0.0124998	0.0263403	0.171472	0.0727236	0.0506053	0.0522619	0.15622	0.20655	0.404865	RNF19A	45042
ENSG00000254693.1	antisense	RP11-58K22.5	chr11	44626058	44626887	-2.20245	-1.85661	-0.647154	-1.39688	-0.779865	-1.92999	-0.118901	1.99003	-0.584113	0	0.0293573	0.339727	0.47935	0.649917	0.168436	0.199713	0.0806583	0.0341637	0.0261087	0.116885	0.605465	1.40148	1.07795	0.814487	0.24997	0.0242402	0.0723157	CD82	0
ENSG00000272389.1	antisense	CTC-487M23.7	chr5	112233720	112234068	0.372394	-1.16344	-0.344207	-0.00350446	-0.256545	0.0397897	1.03442	-0.0487867	-0.304807	2.3508	0.564708	0.977111	0.866004	1.50124	0.889498	1.02091	0.758696	0.376354	1.87259	1.47911	1.2386	1.05058	1.76764	1.20139	0.483306	0.95885	0.465229	REEP5	0
ENSG00000258302.1	3prime_overlapping_ncrna	RP11-981P6.1	chr12	89954906	89987798	-0.23703	-0.341957	0.0185343	0.419463	0.37126	-0.362081	0.65099	0.457811	-0.522539	2.31941	1.27114	0.887872	0.758982	0.454052	0.31569	0.399661	0.262166	0.168723	2.74385	1.92442	0.90247	0.436495	0.36729	0.552049	0.249643	0.255427	0.245206	ATP2B1	0
ENSG00000225850.2	antisense	RP11-452K12.4	chr10	99094321	99102770	-0.414671	-0.485451	-0.319323	-0.0895422	-0.0294688	-0.179508	-1.36039	-1.20172	0.684711	0.786799	0.557068	0.500739	0.404352	0.576521	0.298081	0.116042	0.146441	0.366819	1.05694	0.887001	0.727769	0.555865	0.589352	0.491425	0.332354	0.412438	0.227406	FRAT2	0
ENSG00000266237.1	sense_intronic	RP11-25D3.1	chr18	23845973	23847373	0.419325	1.03532	1.4809	1.05118	1.91967	0.0152945	0.362457	-0.023	-0.0910499	0.728733	0.69029	0.334429	0.219769	0.203296	0.0581756	0.056153	0.0137831	0.014853	0.548958	0.429129	0.10395	0.0738208	0.0508446	0.0785912	0.0368354	0.0144907	0.0133834	TAF4B	0
ENSG00000255101.1	antisense	RP11-412B14.1	chr8	42560726	42577089	-0.337725	0.0639999	0.204215	0.439304	-1.18701	-1.37362	-0.271056	-1.06201	-3.27607	1.156	1.157	0.492653	0.367893	0.195028	0.0241369	0.0306965	0.0146499	0	1.50391	1.33739	0.393768	0.342072	0.450086	0.0904108	0.0451323	0.0573939	0.0384122	CHRNB3	0
ENSG00000228988.1	antisense	RP4-677H15.4	chr1	70684272	70686706	-0.714514	0.0508965	-0.0262805	-0.402965	0.195884	-5.31915	-4.04338	-0.0922714	-2.41541	0.286378	0.279604	0.156308	0.0525352	0.153251	0	0	0.0513039	0	0.492375	0.319499	0.173598	0.085298	0.142092	0.248478	0.0948198	0.081677	0.0240403	SRSF11	0
ENSG00000259933.2	sense_overlapping	RP11-304L19.1	chr16	2141437	2145426	-0.653522	-0.183797	0.441259	0.293534	-0.0542751	0.684585	-0.152479	0.475246	-0.102581	0.147151	0.317333	0.268406	0.501804	0.539538	0.465518	0.367367	0.333464	0.18144	0.245094	0.433109	0.193933	0.543283	0.579669	0.385141	0.429959	0.301776	0.193949	PKD1	0
ENSG00000188185.7	processed_transcript	LINC00265	chr7	39773231	39832691	-0.159863	0.103439	0.0355706	0.0865573	-0.293563	0.24421	0.326163	0.00940075	0.488836	3.11583	2.89576	2.76221	2.07542	1.7046	1.66559	2.41557	2.59582	4.45167	3.60924	3.2511	2.63042	2.14871	2.24878	1.92164	2.03292	3.29712	3.08965	RALA	25508
ENSG00000253347.1	antisense	CTD-2026D20.2	chr17	45486688	45500892	-1.24845	-0.0552937	1.03101	-0.397748	0.135897	-0.262489	-0.430597	-0.554491	-0.44406	0.0578486	0.16131	0.353516	0.372957	0.691417	0.541036	0.389495	0.283664	0.335136	0.148971	0.204146	0.217429	0.669485	0.621208	0.825846	0.552004	0.559211	0.492702	EFCAB13	0
ENSG00000225075.1	antisense	RP11-426L16.3	chr1	113236310	113239243	-0.415921	-0.207622	0.204429	-1.05028	-0.129271	0.700006	-0.707327	-0.202896	-0.277592	0.995113	1.02597	1.14593	0.281387	0.551977	0.163123	0.269556	0.480984	0.471268	1.35477	1.446	1.00552	0.711538	0.618302	0.112227	0.468602	0.704946	0.601134	MOV10	0
ENSG00000233290.1	lincRNA	RP11-147G16.1	chr1	82680904	82726817	-2.18072	-3.09941		2.14266	-2.46852	-0.292814	-3.80476	-3.17011	-2.24589	0	0	0	0.0159478	0	0.0379982	0.0344739	0.0308836	0.0286077	0.0227635	0.0500415	0	0	0.014953	0.0604246	0.545768	0.430248	0.174206	LPHN2	222784
ENSG00000234132.1	antisense	RP11-168O16.2	chr1	201004224	201012201	-2.18072	0.838225	0.253307	0.281055	0.813661	0.0421534		-0.81836	0.541785	0	0.0514428	0.0204514	0.0243755	0.0462144	0.0307855	0	0.0209519	0.683824	0.029871	0.0369235	0.0268369	0.0210731	0.0234773	0.0593363	0	0.0525199	0.726193	CACNA1S	0
ENSG00000232301.1	antisense	RP11-132A1.3	chr7	100942894	100944551	-2.18072		1.48046	0.218571	0.425567	1.14899	-0.267733	0.0327215	1.26244	0	0	0.0861043	0.199755	0.323179	0.279118	0.420439	0.407771	0.361492	0.0189284	0	0.0325399	0.200804	0.23365	0.156523	0.522024	0.498877	0.147024	RABL5	12424
ENSG00000230839.1	lincRNA	RP5-968J1.1	chr20	1784662	1798252	-2.18072	-3.43542	-2.58886	1.15706	0.326673	0.0801163	2.95068	4.67361	7.20869	0	0	0	0.0703032	0.0343245	0.020254	0.0602442	0.226753	1.36367	0.0440205	0.117569	0.0379598	0.0310551	0.0246434	0.0285479	0	0	0	SIRPA	76902
ENSG00000236833.1	lincRNA	AC024560.2	chr3	197387436	197392628	-0.328246	-0.156773	-0.565319	0.294624	0.501535	1.02089	1.56753	2.39375	1.8505	0.546611	0.522886	0.275376	0.366574	0.344927	0.144919	0.68811	3.07458	4.76344	0.691613	0.693162	0.421293	0.325637	0.242199	0.0948918	0.23997	0.71351	1.58915	KIAA0226	5636
ENSG00000271938.1	lincRNA	RP11-589C21.6	chr8	41996979	41997270	-0.192524	-0.0324572	-0.345196	0.642052	0.370589	0.241054	0.608139	-3.45491	0.28072	11.5188	8.17505	2.44437	1.16501	0.734767	0.456651	0.261347	0	0.248523	13.2884	9.52539	3.03438	0.914159	0.62657	0.492148	0.202778	0.0892123	0.248367	AP3M2	13194
ENSG00000196951.5	antisense	RP11-425I13.3	chr4	141204880	141294514	-0.504646	-0.341914	-0.512263	-0.291953	-0.638876	0.371593	-0.199649	-0.176084	0.40219	0.137182	0.074999	0.0573891	0.0786896	0.163841	0.269198	0.424714	0.313019	0.718691	0.200339	0.1212	0.0966988	0.131324	0.275448	0.283422	0.501014	0.450476	0.56403	SCOC	0
ENSG00000236682.1	lincRNA	AC068282.3	chr2	128146706	128158156	-0.209822	-0.328661	-0.363623	0.170305	0.6673	1.0509	1.5368	1.93688	2.12634	0.964817	0.881169	1.04543	0.670459	0.616958	0.471617	0.823087	0.967214	1.67146	1.13212	1.33886	1.39532	0.73018	0.391314	0.314383	0.293544	0.312137	0.378948	MAP3K2	665
ENSG00000271803.1	antisense	RP1-63M2.5	chr20	32262323	32263186	-1.49797	-2.12252	-3.38319	-1.79985	-1.41794	-0.104151	0.610579	0.103951	0.175128	0.0359963	0	0	0.0243587	0.0805211	0.155539	0.603656	0.288836	1.5787	0.119179	0.0327281	0.0930696	0.121282	0.221504	0.231784	0.422889	0.341649	1.4918	NECAB3	54
ENSG00000266708.1	antisense	RP11-661O13.1	chr18	8635177	8636345	-0.418827	0.0107829	-0.20628	-0.156006	0.0902954	0.545877	-0.15177	1.10136	-0.208667	0.556539	0.65087	0.56082	0.404375	0.561532	0.350399	0.288236	0.259695	0.265612	0.754553	0.789236	0.63742	0.563576	0.526571	0.364103	0.334765	0.158017	0.29284	RAB12	0
ENSG00000263494.1	lincRNA	AC004702.2	chr17	20088395	20226286	-1.0424	0.573294	0.800422	-0.0726849	0.627564	-0.366408	-0.248535	-1.41345	1.02917	0.229746	0.622202	0.426931	0.289756	0.18199	0.389555	0.174563	0.0547137	0.428463	0.488875	0.490238	0.237478	0.309174	0.122617	0.532039	0.249814	0.204406	0.178993	SPECC1	0
ENSG00000267128.1	antisense	RNF157-AS1	chr17	74136637	74150731	-0.231287	-0.093574	0.170566	-0.444577	-0.0529443	-0.214681	-0.287522	-0.940085	-1.21136	0.70997	0.531782	0.519704	0.238656	0.367416	0.310663	0.20327	0.0607012	0.0823714	0.865603	0.687209	0.471154	0.411436	0.415368	0.32818	0.275429	0.161287	0.185897	FOXJ1,RNF157	0
ENSG00000203739.3	antisense	RP11-296O14.3	chr1	173386932	173430501	0.207215	-0.203581	-0.0933264	0.418493	-0.0489453	-1.16913	-0.072219	-0.139431	0.146891	1.13285	0.713504	0.441037	0.283542	0.240613	0.192799	0.309647	0.26732	0.563412	0.987838	0.98478	0.461966	0.218289	0.246571	0.578629	0.344643	0.36977	0.503549	PRDX6	15904
ENSG00000271335.1	antisense	RP11-324I22.4	chr10	35603480	35625329	0.194092	-0.0261009	-0.267157	-0.404158	-0.0489665	-0.00569315	0.158667	0.200636	0.277159	2.22067	1.37127	1.16532	0.741209	0.826249	0.484286	0.643574	0.664791	0.728927	1.96012	1.6658	1.40083	1.19899	0.875332	0.649868	0.607956	0.785673	0.616565	CCNY	0
ENSG00000271975.1	lincRNA	RP11-383J24.6	chr8	125318430	125320617	0.160826	0.094545	0.423195	0.119153	0.680191	0.564898	0.460317	0.150947	-0.312973	2.96142	2.04661	2.69584	1.51082	1.88317	1.26744	1.45162	1.05546	2.31493	2.66767	2.28867	2.04813	1.74335	1.28303	1.18807	1.07054	1.1992	2.94039	TMEM65	3614
ENSG00000260630.2	antisense	SNAI3-AS1	chr16	88729706	88753594	-0.252866	0.173576	-0.315646	0.0262112	0.158134	0.356829	0.363364	0.151244	-0.309561	0.142994	0.100618	0.0983491	0.164114	0.316294	0.510281	0.719916	0.561022	0.677223	0.172854	0.108198	0.128298	0.201463	0.295905	0.561617	0.586433	0.643534	0.724087	SNAI3	0
ENSG00000234389.1	sense_intronic	AC007278.3	chr2	103055173	103056935	-0.59992	0.911397	1.49404	-0.0529485	-0.92673	-2.24916	0.409789	0.469666	-0.71559	0.132756	0.420593	0.40669	0.325209	0.407451	0.0928166	0.145423	0.279702	0.308725	0.210086	0.267096	0.157791	0.422349	0.752288	0.660596	0.115869	0.271455	0.459116	IL18RAP	0
ENSG00000256940.1	antisense	RP11-783K16.5	chr11	64013436	64015689	-1.22985	1.46747	0.277195	0.0359229	-0.198258	1.02143	0.656014	0.502802	1.80605	0.0376165	0.189701	0.526712	0.422546	0.45315	0.425064	0.788849	0.555342	0.752988	0.106322	0.0818527	0.426819	0.505158	0.538313	0.304592	0.503606	0.478104	0.256736	PPP1R14B	0
ENSG00000260534.1	sense_overlapping	RP11-1006G14.4	chr15	72882032	72884186	0.177782	0.535294	0.0433702	0.113819	0.569693	0.429577	0.0136139	0.301728	0.345782	2.54254	2.53423	2.88999	1.25097	1.73333	1.11014	0.715144	0.582608	0.630915	2.296	2.09384	2.75361	1.40789	1.18177	1.13245	0.749314	0.591887	0.485361	ARIH1	2340
ENSG00000263786.1	sense_intronic	RP11-649A18.4	chr17	73141356	73142641	0.336235	0.197368	0.586571	-0.227642	0.283605	0.0865439	-0.147089	0.374379	-0.410898	1.27131	1.65023	1.23409	0.553084	0.896215	0.525014	0.669934	1.55117	1.10527	1.03318	1.65624	0.861034	0.781877	0.749405	0.66007	0.768383	1.55792	1.44587	HN1	0
ENSG00000272330.1	sense_intronic	AC002044.4	chr16	73048218	73048375	0.842974	-0.536466	-0.994489	-0.147824	0.405547	0.338219	-0.615639	0.36039	-0.663621	0.915802	0.215719	0.769709	0.658839	1.05615	1.06702	1.05692	1.02028	0.855677	0.556264	0.420481	1.53953	0.984239	0.803868	1.05901	1.6953	1.0346	1.32711	ZFHX3	0
ENSG00000226696.1	antisense	LENG8-AS1	chr19	54955991	54960223	-0.157328	0.272535	0.105316	-0.188801	-0.0973894	-0.0328342	-0.428004	-0.273014	-0.00847468	2.92044	2.01585	2.23681	2.0854	2.05007	1.60308	1.48038	0.98255	1.49175	3.3066	1.97934	2.14053	2.96301	2.2965	2.23629	2.12079	1.52284	1.51263	LENG8	0
ENSG00000268087.1	lincRNA	CTC-429P9.2	chr19	16721222	16747342	-0.176118	-0.424284	-0.74867	0.417272	-0.106874	0.143299	-0.0844809	0.676771	-0.841712	11.1508	7.02063	4.93813	8.70273	7.47142	6.48708	5.31571	4.11896	2.98441	12.6432	10.8502	8.3563	7.32815	8.56642	7.98658	6.06598	3.29598	4.68272	CTD-3222D19.2,MED26,CTC-429P9.4,SMIM7	0
ENSG00000219665.4	processed_transcript	CTD-2006C1.2	chr19	12098432	12157090	0.130064	0.165767	-0.297599	-0.128147	-0.0708685	-0.285362	0.158965	0.242793	0.192926	1.66267	1.34147	0.978945	0.63275	0.545113	0.405809	0.445531	0.500789	0.857438	1.54118	1.44615	1.1714	0.807613	0.589409	0.682811	0.423382	0.532478	0.7325	ZNF433,CTD-2006C1.10,ZNF878	0
ENSG00000254094.1	sense_intronic	AC078852.1	chr4	1350369	1351863	0.541991	1.42845	-0.326216	0.557223	0.35629	-0.465111	0.565085	-0.272582	1.17612	0.64199	0.419317	0.224503	0.381895	0.280097	0.302809	0.229629	0.374191	0.275746	0.405248	0.198507	0.283988	0.30715	0.203347	0.562397	0.167767	0.533787	0.105899	UVSSA	0
ENSG00000260236.1	antisense	RP11-708J19.1	chr3	47420579	47422489	0.330026	0.0360721	-0.56321	-0.285086	0.080843	-0.153283	0.121991	-0.465924	-0.097749	0.502393	0.384887	0.840057	0.53674	0.534122	0.391166	0.379926	0.351689	0.659654	0.416354	0.456815	1.24045	0.763925	0.507967	0.599687	0.362546	0.594819	0.6805	PTPN23	12
ENSG00000223799.1	processed_transcript	IL10RB-AS1	chr21	34636178	34638565	-0.353038	0.63635	-0.225867	-1.0321	-0.500506	-0.369144	-0.410197	-0.61322	-0.0221653	0.294628	0.463619	0.539478	0.559174	0.586241	0.233868	0.229946	0.135721	0.332539	0.39353	0.341828	0.649095	1.27538	0.828002	0.408374	0.33183	0.261189	0.322836	IFNAR2,AP000295.9	0
ENSG00000261490.1	sense_overlapping	RP11-448G15.3	chr4	10069713	10074643	-0.124803	0.00943767	-0.647589	-0.550051	-0.310902	-0.331431	-0.259285	-0.30792	-0.223595	8.7384	6.33999	4.03645	1.81038	2.19379	1.55072	1.72375	0.920269	1.14428	9.84406	7.54623	6.2665	3.18227	2.74311	2.63408	2.16654	1.4964	1.26797	WDR1	1320
ENSG00000228548.1	antisense	ITPKB-AS1	chr1	226856598	226864046	0.420634	-0.344185	-0.320654	1.83845	2.90675	0.654553	-0.163756	-2.03954	-3.07024	1.10998	0.743105	0.73423	0.259094	0.190801	0.100448	0.0388861	0	0	0.805079	1.21838	0.794488	0.0605311	0.0275749	0.0634583	0.0455425	0.0237734	0.0438289	ITPKB	0
ENSG00000261000.1	antisense	RP11-534L20.5	chr1	206677281	206677789	-0.459674	0.0981273	-0.941647	0.114528	-1.13781	-1.05592	-1.04456	-1.44167	-0.578937	0.654672	0.527392	0.18906	0.512083	0.304199	0.277321	0.283009	0.170079	0.376243	0.942048	0.589409	0.377744	0.546912	0.706899	0.79505	0.662061	0.616218	0.587632	RASSF5	3090
ENSG00000223711.1	antisense	AC091633.3	chr3	195270871	195277400	-0.211501	0.0855367	-0.500927	0.440004	0.148605	0.0247689	0.265842	0.750047	0.458462	1.52442	1.27609	0.644452	0.476624	0.225451	0.0876364	0.122568	0.0637739	0.0456257	1.8053	1.42634	0.894285	0.321494	0.22787	0.12134	0.11079	0.048027	0.0385529	PPP1R2	662
ENSG00000260929.1	antisense	RP11-327F22.1	chr16	50774821	50776726	-0.25184	-0.198852	0.497669	0.493099	-0.0410331	-0.381176	-0.937645	-1.15583	-2.06219	2.48653	1.69871	1.70162	1.24828	0.970972	0.479372	0.371455	0.22606	0.150119	2.97694	2.34224	1.26118	0.960433	1.04582	0.85935	0.758208	0.720694	0.606481	CYLD	0
ENSG00000254694.1	antisense	RP11-50B3.4	chr11	126078506	126078922	-0.289851	-0.470898	0.196689	-0.260673	-0.0187511	0.312951	-0.178001	0.812512	-0.194763	3.6945	2.94564	4.9146	4.24929	5.19212	2.96033	2.02866	2.32929	0.831497	4.84613	4.93043	4.25951	6.25373	5.35497	3.18693	2.31836	1.78707	1.00224	RPUSD4	0
ENSG00000231770.1	antisense	TMEM44-AS1	chr3	194304740	194310989	-0.419542	0.455132	-0.700337	-0.341989	-0.776051	-0.163983	-0.262183	-0.084019	-0.261227	0.152191	0.225605	0.140637	0.230069	0.30063	0.344198	0.577919	0.597665	0.487328	0.210463	0.196355	0.226689	0.357552	0.537151	0.525485	0.723153	0.789802	0.591685	TMEM44	0
ENSG00000269688.1	sense_intronic	AC008982.2	chr19	39335369	39336139	-0.144932	-0.426824	-0.0033359	0.534102	0.0856067	0.11794	0.105327	0.262691	-0.81717	15.3278	12.0918	9.95259	9.84385	7.06988	4.45558	4.57262	3.49062	1.81672	17.1481	18.9138	10.0336	7.06674	6.69203	6.16027	4.5631	3.73216	2.85408	HNRNPL	0
ENSG00000256185.1	lincRNA	RP11-612B6.2	chr12	26488797	26489883	0.269235	0.488256	-0.0980911	0.272457	0.484719	0.589908	0.409441	0.598544	0.359584	8.61655	7.96213	4.10845	6.95385	7.34243	6.79884	8.96876	4.89443	8.79054	7.23925	6.75328	4.36669	6.78462	5.34893	6.12204	7.00034	4.07473	6.63258	ITPR2	459
ENSG00000261087.1	lincRNA	KB-1460A1.5	chr8	102179033	102181857	-0.312283	-0.126738	0.0504059	-0.662026	-0.00402064	0.0434367	-0.364225	-0.464507	0.493932	0.317301	0.393314	1.46534	0.993942	2.13237	1.24597	0.552816	0.425313	1.88183	0.401872	0.534049	1.43389	1.88218	2.1806	1.64292	0.755134	0.710775	1.5191	ZNF706	8249
ENSG00000246859.2	antisense	STARD4-AS1	chr5	110847924	111075423	0.177481	-0.103773	-0.364302	-0.875315	-0.50879	0.00762576	-0.0398287	-0.359926	-0.515137	1.04015	0.802981	1.22646	0.82163	1.07007	0.657888	0.959722	0.44866	0.6394	0.946016	1.04256	1.60625	1.89838	1.5492	0.898302	1.03563	0.768914	0.922698	STARD4,NREP	0
ENSG00000228509.1	antisense	AC006460.2	chr2	191541670	191573442	-1.02566	1.41263	-0.222854	-0.7237	0.845124	-0.258014	2.13619	-1.60387	1.48555	0.0233137	0.0936901	0.511926	0.0660524	0.0857563	0.0187912	0.0645968	0.011078	0.0875262	0.0514423	0.0408228	0.634708	0.132398	0.0439801	0.0281361	0.0117676	0.0454257	0.0301554	NAB1	0
ENSG00000236140.1	lincRNA	RP11-89F3.2	chr1	148246959	148248104	-0.516493	-0.111214	-0.877268	-0.526281	-1.0072	-0.260801	-0.271099	-1.02097	0.0675261	0.67755	0.653033	0.484043	0.880141	0.844054	0.645903	0.295394	0.146196	0.227015	1.03035	0.850739	0.935585	1.49845	1.76392	0.972434	0.399648	0.398441	0.249385	NBPF20	2145
ENSG00000230424.1	antisense	RP1-43E13.2	chr1	19536995	19567198	0.360271	-0.0944402	0.142031	-0.302189	0.537336	-0.0304296	0.565084	-0.254342	-0.223329	1.57734	1.27697	1.06744	0.410171	0.630769	0.266699	0.500619	0.267562	0.388515	1.22812	1.65488	0.977759	0.561376	0.435132	0.322261	0.361049	0.408365	0.487221	EMC1	0
ENSG00000260276.1	antisense	RP11-77H9.2	chr16	8941962	8954274	-0.206521	0.206662	0.505479	-0.396593	-0.0403044	-0.0907556	-0.0488372	-0.319833	-0.926849	1.15399	0.991038	2.39293	2.34576	2.89644	1.42404	0.930031	0.58135	0.401576	1.35535	1.01564	1.57602	3.57428	3.03141	2.12065	0.993436	0.905697	0.741924	PMM2,CARHSP1	0
ENSG00000269988.1	antisense	RP11-395P17.11	chr9	130870860	130871604	-0.303256	-0.809448	0.24215	0.567753	-0.237991	-0.62236	-0.652569	-0.0736406	0.0444355	1.24104	0.695495	0.648889	0.822559	0.60401	0.234881	0.193663	0.301569	0.161197	1.53612	1.42584	0.594269	0.67448	0.732555	0.470034	0.343234	0.41966	0.146715	SLC25A25	0
ENSG00000263345.1	antisense	RP1-59D14.5	chr17	2278355	2282600	-0.135216	-0.237205	-0.374816	-0.216794	0.140982	-0.201499	-0.0444362	-1.08471	-0.751953	7.92609	6.13406	4.9236	2.9415	3.07858	1.55593	1.50527	0.41661	0.431894	8.90858	8.81007	6.40878	4.24623	2.96607	2.40608	1.65183	1.11237	0.732634	SGSM2	0
ENSG00000270079.1	lincRNA	AC004152.6	chr19	2287163	2287942	0.267259	0.200917	-0.657536	1.98212	0.18272	-0.0900508	0.667985	-0.0573862	-2.02584	2.59673	1.62372	0.325864	0.404695	0.196034	0.151115	0.197465	0.0836999	0.0577882	2.05077	1.71323	0.489202	0.108417	0.187903	0.20753	0.137344	0.111863	0.246483	LINGO3	1832
ENSG00000269996.1	lincRNA	RP11-343N15.5	chr1	121133256	121134581	-0.214473	0.124642	0.239141	0.256419	-0.0908391	0.554853	-0.0587661	-0.0811474	-0.272967	1.76448	1.28464	0.599396	0.770269	0.734957	0.864758	1.23154	1.98213	3.40871	2.09726	1.38593	0.515495	0.879436	0.886334	0.764568	1.33762	2.60856	3.73889	FCGR1B	197319
ENSG00000253829.1	antisense	RP11-723D22.3	chr8	38702384	38703957	-0.380172	0.118568	0.51347	1.15913	-0.454511	-1.06201	0.089709	-1.03321	1.23586	1.33331	1.23361	1.50666	0.416817	0.184014	0.126475	0.395099	0.208446	0.453763	1.75025	1.41614	0.984138	0.232579	0.272613	0.354081	0.372259	0.565257	0.177402	TACC1	0
ENSG00000231563.1	antisense	RP11-245P10.4	chr1	228595082	228597395	-0.652318	-0.0016539	1.07232	-0.374101	-0.235753	0.230047	-0.095368	0.222173	-0.482609	0.508275	0.433808	0.318671	0.24565	0.358596	0.30612	0.240647	0.311154	0.263609	0.818438	0.553358	0.142978	0.355541	0.45237	0.323882	0.279791	0.349407	0.371375	TRIM17	0
ENSG00000245552.2	antisense	RP11-712B9.2	chr11	94883703	94967268	-0.216493	-0.223453	0.0556796	0.115833	-0.27475	-1.15591	-2.3745	-2.25532	-1.58187	0.260052	0.141035	0.0677124	0.0953228	0.106407	0.0499153	0.0324433	0.0422245	0.123469	0.301881	0.190803	0.0659479	0.0972063	0.129728	0.152904	0.179566	0.2791	0.392629	SESN3	0
ENSG00000268743.1	sense_intronic	CTD-2538G9.5	chr19	16954836	16957284	-0.273877	-0.017622	0.238963	0.42257	-0.121132	-0.15219	0.930376	-0.360649	2.13262	3.11808	2.92593	1.72509	1.53065	0.837538	0.613395	0.365901	0.198502	0.277595	3.89148	3.47643	1.4762	1.194	0.947489	0.944383	0.201132	0.302934	0.0644429	SIN3B	0
ENSG00000267637.1	sense_intronic	RP11-619I22.1	chr17	57862174	57862396	0.891764	-0.0630556	1.29527	0.364006	0.818498	-0.514291	-3.97756	0.851994	-3.27607	0.554419	0.121003	0.320904	0.144177	0.184527	0.0780955	0	0.0954858	0	0.287171	0.159512	0.118325	0.119643	0.0971573	0.188463	0.200342	0.0601453	0.0985434	VMP1	0
ENSG00000255299.1	lincRNA	RP11-655C2.3	chr11	58265361	58273231	0.53277	-0.315321	-0.111678	-1.12239	0.0164571	-0.368742	0.733352	-0.228349	0.649952	0.193508	0.0815975	0.664995	0.260674	0.452064	0.168468	0.237396	0.127476	0.309928	0.131092	0.126319	0.70385	0.731209	0.468277	0.282315	0.150314	0.192515	0.188092	OR5B21	1417
ENSG00000234741.3	processed_transcript	GAS5	chr1	173833038	173838020	0.0929902	0.146324	0.12251	0.401554	0.00917487	0.121733	-0.119369	0.222946	0.102144	12.5175	11.2256	10.105	11.8609	11.8622	8.78998	7.84486	9.24818	8.23056	11.8627	12.017	9.3513	10.6466	12.1337	11.038	9.01039	9.94155	7.52534	ZBTB37	0
ENSG00000228106.1	lincRNA	RP11-452F19.3	chr1	222988364	223010726	0.207516	0.320558	-0.123975	-0.525376	-0.512364	-0.0478739	0.244584	0.72947	0.372298	0.527011	0.412061	0.469497	0.628457	0.819025	0.876421	0.7019	0.498651	0.622573	0.463343	0.389395	0.508135	1.13453	1.24959	1.22874	0.621607	0.373562	0.437862	DISP1	0
ENSG00000236364.1	antisense	RP11-525G13.2	chr1	165865116	165869592	1.4438	0.0259531	-1.73472	0.699059	0.745129	0.321877	-0.181929	0.309456	-0.870907	0.141259	0.0339959	0	0.530188	0.741473	0.441888	0.502928	0.715921	0.144344	0.0436377	0.0388489	0.0392053	0.355433	0.447043	0.484257	0.565243	0.709253	0.259086	UCK2	0
ENSG00000232290.1	antisense	RP1-292B18.3	chr6	151376033	151377193	1.4438	1.51823	0.588105	-1.32952	1.56938	-0.299876	1.38694	1.40044	0.335036	0.128396	0.118579	0.415932	0.187096	0.663295	0.363232	0.189103	0.139268	0.154063	0.0386518	0.0412915	0.273134	0.580562	0.216957	0.639636	0.0729848	0.0622005	0.117912	MTHFD1L	0
ENSG00000269300.1	antisense	CTD-2529P6.3	chr19	8932177	8934786	-0.728411	-0.583651	0.585665	1.30942	0.581118	-0.799303	0.270763	-2.09967	-0.112427	0.200547	0.213804	0.299125	0.509723	0.411973	0.272592	0.224992	0.0417049	0.176235	0.330666	0.380244	0.224489	0.251233	0.271287	0.678983	0.210331	0.253027	0.25122	ZNF558	0
ENSG00000196295.6	processed_transcript	AC005154.6	chr7	30555925	30634425	-0.0969408	-0.128299	-0.145173	-0.0607847	0.0113013	-0.215673	-0.179959	-0.340347	-0.429129	2.07459	1.39193	0.807936	0.425978	0.465242	0.315377	0.412462	0.290004	0.383506	2.23684	1.83219	0.938637	0.546962	0.479424	0.489772	0.491898	0.474781	0.506512	GGCT,GARS	0
ENSG00000249673.2	antisense	NOP14-AS1	chr4	2936626	2963465	-0.109745	-0.11635	0.147308	-0.00670006	-0.0438542	0.123683	0.113629	0.287657	0.0731639	1.74027	1.3915	1.9703	1.57916	1.62429	1.2786	1.45537	1.28754	1.0147	1.89733	1.79649	1.80095	1.89573	1.69944	1.65394	1.41348	1.32708	0.950636	NOP14	0
ENSG00000234361.1	antisense	RP11-52J3.3	chr6	158250175	158251605	0.309632	-0.603959	0.386241	0.247505	1.02378	-0.647506	-0.791187	0.210584	0.706377	1.56056	0.933376	1.05094	0.479842	0.352791	0.126035	0.0809226	0.0339299	0.0586731	1.24638	1.71724	0.832745	0.463308	0.178602	0.302091	0.134324	0.0369139	0.03619	SNX9	0
ENSG00000234026.1	antisense	RP11-310E22.4	chr10	96988000	96990901	-0.647071	0.717438	-0.355558	-0.329153	0.47989	-0.716247	0.128634	0.475267	-0.105485	0.2211	0.27039	0.143376	0.0718813	0.224852	0.220846	0.412443	0.205121	0.220644	0.361184	0.199447	0.15311	0.117007	0.171718	0.506039	0.386458	0.183617	0.214426	C10orf129	0
ENSG00000266935.1	lincRNA	CTD-3234P18.2	chr19	37119695	37121092	0.711637	-0.136061	0.640975	-0.454048	0.00738577	0.27408	-0.359195	-0.305422	-0.488051	0.351972	0.348638	0.527819	0.238321	0.489544	0.672819	0.569703	0.478538	0.391467	0.209683	0.492314	0.383939	0.401351	0.459624	0.758912	0.765504	0.721807	0.563836	ZNF382	196
ENSG00000271122.1	antisense	RP11-379H18.1	chr7	35734824	35739023	-0.180357	0.232402	-0.0312023	-0.198139	-0.239952	0.0578904	-0.399704	-0.246443	-0.427216	0.898409	0.752555	0.986019	1.36869	1.54218	1.49266	1.88519	1.08513	0.716028	1.03075	0.778875	1.00735	1.93499	1.8926	2.03307	2.6455	1.62783	0.941274	HERPUD2	0
ENSG00000249502.1	antisense	AC006160.5	chr4	17589090	17616194	-0.435839	0.0685915	0.293072	0.246386	0.18776	-0.585135	-0.209189	-0.151957	-0.390523	0.488036	0.529862	0.352871	0.295626	0.302771	0.114562	0.225506	0.18213	0.248936	0.675153	0.582333	0.303054	0.295236	0.280323	0.256697	0.279229	0.250725	0.262657	LAP3	0
ENSG00000248896.2	antisense	CTD-2135J3.3	chr8	10586824	10628902	0.55329	0.905995	0.757412	-0.575954	0.102353	-0.492922	-0.385226	0.32746	0.684687	0.283727	0.277057	0.345049	0.322148	0.408055	0.216718	0.223319	0.212077	0.0868351	0.18809	0.175213	0.205202	0.616805	0.389327	0.414832	0.310147	0.209869	0.0580639	SOX7,PINX1	0
ENSG00000232388.1	lincRNA	LINC00493	chr20	18548064	18550207	0.11134	0.282452	-0.130019	0.31834	-0.026489	0.302468	-0.0614799	0.0894269	-0.0394309	20.6964	19.176	14.8826	14.3929	14.1817	15.6557	16.6737	14.7399	18.7627	19.4728	18.7004	16.4866	14.043	14.747	17.6015	18.1964	17.3364	18.6129	SEC23B	6005
ENSG00000265380.1	lincRNA	RP11-126K15.1	chr18	71378564	71382725	-0.813428	1.16437	-0.788618	-0.505216	-3.03083	-0.708153	-0.35448	-0.684408	-1.49401	0.146737	0.168603	0.0423111	0.0217787	0	0.093863	0.0983589	0.383385	0.47852	0.270104	0.0904189	0.0470372	0.0503769	0.0379049	0.253839	0.126118	0.858881	1.43431	FBXO15	357863
ENSG00000237232.3	lincRNA	ZNF295-AS1	chr21	43429303	43445060	-0.211952	-0.4229	-0.210454	0.408963	-0.566083	0.0210524	-0.114263	-1.35788	-0.868204	0.415115	0.276278	0.220615	0.167209	0.197118	0.361552	0.591117	0.16962	0.114114	0.492417	0.418707	0.248303	0.171749	0.295712	0.506999	0.681466	0.665928	0.201949	ZBTB21	0
ENSG00000237424.1	antisense	FOXD2-AS1	chr1	47897805	47900313	-0.342772	0.0446352	-0.340139	0.380271	0.452414	0.794813	0.0104489	0.0821892	0.528776	0.25253	0.266204	0.217347	0.308784	0.406308	0.437632	0.500803	0.588878	1.88956	0.322521	0.30414	0.256346	0.319057	0.31014	0.355224	0.528406	0.682961	1.41407	FOXD2	1376
ENSG00000259606.2	antisense	RP11-316E14.6	chr14	75310727	75322378	0.407633	0.0537682	0.383226	0.230095	0.0365835	-0.735841	-0.283626	-0.618163	0.360557	0.818569	0.499115	0.514524	0.494912	0.699825	0.276116	0.182612	0.111743	0.170458	0.602267	0.573298	0.420869	0.527458	0.704989	0.651281	0.249499	0.200575	0.131629	YLPM1,PROX2	0
ENSG00000261613.2	antisense	RP11-20I23.13	chr16	2604061	2606061	-0.204438	0.468683	-0.0763864	-0.321385	-0.0913921	-0.0160108	0.182219	0.280262	-0.0127374	1.25287	1.05041	1.03369	2.13004	3.10115	1.74997	2.0209	1.69754	1.4883	1.45201	0.930739	1.11125	3.21898	3.41632	2.47508	1.85641	1.73094	1.47014	PDPK1	0
ENSG00000263164.1	lincRNA	RP11-333E1.2	chr17	5143803	5144838	0.323487	-0.489026	-0.259688	-0.961517	-1.15709	-1.67534	-0.269912	-5.49732	-0.49471	1.88015	0.877202	0.620996	0.211071	0.237132	0.103756	0.199625	0	0.124907	1.53755	1.43586	0.73985	0.446832	0.568518	0.380927	0.259168	0.277718	0.186955	SCIMP	5648
ENSG00000225091.2	processed_transcript	SNORA71A	chr20	37055949	37056086	-0.275527	-0.800282	0.0588639	-0.0261166	0.0901547	-0.373905	-0.181541	-0.618559	-1.02651	4.10586	2.39349	4.34037	3.42123	3.82924	1.82753	2.74993	2.06265	0.952864	5.02024	4.85793	4.44902	4.08317	3.90493	3.37439	3.2027	3.89243	1.91752	RALGAPB	45373
ENSG00000231953.1	antisense	RP4-706G24.1	chr1	25534630	25535360	-0.521022	-0.217202	-0.349143	1.8518	3.64489		2.28322	-2.56232		0.60407	0.63438	0.0892904	0.127621	0.0772675	0	0.0250423	0	0	0.913647	0.855869	0.108812	0.0293059	0	0	0	0.0319432	0	SYF2	13810
ENSG00000265943.1	antisense	RP11-739L10.1	chr18	20279444	20513727	1.42142	3.54777	4.28133	-1.25865	-0.511473	1.30442	0.108483	0.139843	0.504626	0.0879944	0.0684534	0.10074	0.0646508	0.041152	0.124276	0.293275	0.227731	0.482152	0.0364171	0	0	0.204542	0.0567017	0.0794452	0.275096	0.255184	0.342871	RBBP8	0
ENSG00000244151.1	antisense	RP11-148K1.12	chr7	150771829	150773617	-0.359986	0.357096	-0.195328	-0.279188	-0.121245	0.263766	0.458835	0.364117	0.328331	0.462888	0.739948	0.806755	0.481685	0.803036	0.852273	1.05644	0.661936	0.837907	0.623986	0.663059	0.928845	0.721447	0.918806	1.03094	0.815727	0.627302	0.639184	SLC4A2	0
ENSG00000249084.1	antisense	RP11-376O6.2	chr4	178264158	178278186	2.03452			0.0647001		0.0731514	1.25439	-0.0845855	0.109433	0.0196809	0	0	0.0148929	0	0.0206603	0.13632	0.451868	0.452035	0	0	0	0.0141423	0	0.026001	0.0547364	0.586203	0.389551	NEIL3	0
ENSG00000267195.1	lincRNA	MIR212	chr17	1953565	1953674	2.03452	-2.12252	-0.312199	-2.54814	-0.816261	0.879025	-2.12229	-2.22071	2.22997	0.144646	0	1.12537	0.42426	0.931881	0.159057	0.0998045	0	0.0877914	0	0.131513	1.40266	3.31669	1.75804	0.147749	0.515405	0.112417	0	HIC1	3774
ENSG00000226738.1	antisense	CTA-384D8.31	chr22	50984844	50986081	1.42066		0.521104	-0.493301	-2.08023	1.75933	4.31413	1.03246	0.593808	0.30715	0	0.133	0.0792597	0	0.260519	0.370359	0.136255	9.69394	0.0921797	0	0.105971	0.137043	0.0543745	0.0629895	0	0.0870299	2.63772	KLHDC7B	381
ENSG00000235910.1	antisense	AP006216.12	chr11	116706833	116726445	0.361555	-0.304248	-0.519703	-0.666409	0.942366	-0.0955468	1.45365	-0.717264	0.301314	1.28688	0.788853	1.40673	0.4572	0.497696	0.31587	0.3071	0.137834	0.324532	1.05426	1.17407	2.17246	0.901357	0.238719	0.489664	0.11222	0.294877	0.230082	APOA1,SIK3	0
ENSG00000270640.1	sense_intronic	RP11-373D23.2	chr2	28619682	28619977	0.253497	0.0750627	0.647732	0.145807	2.51459	5.05368	1.14234	2.89447	-1.63801	5.65161	4.1279	3.94608	0.695144	1.28886	0.252286	0.20072	0.0765155	0.135047	4.80907	4.63356	2.45526	0.734827	0.210534	0	0.0972733	0	0.447244	FOSL2	0
ENSG00000245857.2	lincRNA	GS1-24F4.2	chr8	6693076	6742798	-1.11972	1.41673	-2.58886	-1.49962	0.646988	1.56233	0.6529	0.361517	0.60126	0.0234648	0.0285957	0	0.0167831	0.0589076	0.100343	0.371012	0.278438	0.326614	0.0507437	0.0109628	0.00964545	0.0601029	0.0342216	0.0408599	0.228234	0.269483	0.202912	DEFB1	0
ENSG00000243055.1	antisense	GK-AS1	chrX	30718115	30742291	-1.11871	5.10918	0.601778	0.480175	0.88871	0.410229	-0.158495	-0.013403	-0.787627	0.0474118	0.165563	0.373703	0.336798	0.966388	0.613641	0.880355	0.853523	1.00427	0.111659	0	0.247047	0.309377	0.529042	0.630375	0.994358	1.03107	1.7895	GK	0
ENSG00000160336.10	processed_transcript	ZNF761	chr19	53935227	53961515	0.110123	0.181162	0.0767844	0.135039	0.0219721	0.210378	-0.0597183	0.0297998	-0.164113	1.41282	1.2185	0.979883	1.4042	1.63098	1.29292	1.14693	0.975647	1.05421	1.3209	1.2848	0.94791	1.59008	1.62904	1.52783	1.24761	1.20752	1.17373	ZNF765	4653
ENSG00000270589.1	antisense	RP11-348N5.7	chr10	112670354	112672002	0.116923	0.0330375	-0.0525615	0.15886	-0.0101694	-0.707142	-0.343305	-0.245078	0.225109	8.4624	7.65897	2.28445	1.57794	1.05545	0.382552	0.360189	0.257083	0.69457	7.95942	9.00268	2.31428	1.54104	1.14658	0.872859	0.493791	0.389907	0.610234	BBIP1	0
ENSG00000229178.1	lincRNA	AC069513.4	chr3	195382436	195384798	-0.49454	-0.19464	-0.820217	-1.05132	-0.639446	-0.834712	0.880063	0.0904543	1.11188	0.158923	0.244531	0.28263	0.126837	0.183262	0.0682956	0.259382	0.328298	0.92364	0.231114	0.341196	0.515053	0.33138	0.304336	0.155542	0.142275	0.348721	0.456686	MUC20	62955
ENSG00000231327.1	lincRNA	AC016700.5	chr2	70351168	70352449	-0.601151	-0.431834	-1.1613	-0.551099	-0.11264	1.16756	-0.0297456	0.500853	-0.658042	0.242838	0.264933	0.166082	0.142125	0.346741	0.404923	1.30852	1.89166	0.834539	0.380419	0.391854	0.311562	0.25466	0.379362	0.237694	1.37572	1.66437	1.3048	C2orf42	24563
ENSG00000256538.1	lincRNA	RP11-847H18.3	chr12	34190373	34209675	0.801685	-0.0270014	0.242153	0.479114	-0.400265	-0.363142	-0.0374002	-0.146351	0.358551	0.18216	0.217881	0.0957694	0.207434	0.168511	0.159693	0.452732	0.201221	0.614182	0.109553	0.258778	0.0860153	0.171811	0.23273	0.292951	0.468851	0.272797	0.507237	ALG10	7744
ENSG00000268816.1	lincRNA	CTD-3093M3.1	chr19	54697731	54698394	0.344079	0.160343	-0.149824	0.169495	0.312278	0.478238	0.842508	0.0227331	-0.20507	1.13499	0.865941	0.68069	0.520066	0.684352	0.559605	0.564183	0.293279	0.272623	0.905415	0.937522	0.686498	0.555428	0.56388	0.565003	0.333515	0.344512	0.319522	TSEN34	146
ENSG00000261705.1	lincRNA	RP11-61A14.2	chr16	66921918	66922834	0.271604	-0.230722	0.220081	-0.39415	-0.148729	0.169429	-0.369699	0.114445	-0.231937	1.71275	1.19935	3.25708	5.85304	7.17038	7.05805	6.73763	7.07429	8.12638	1.43276	1.67533	2.78752	8.12367	8.03229	8.64779	9.13407	8.14577	9.42817	PDP2	0
ENSG00000229393.1	antisense	RP3-395M20.3	chr1	2424876	2425918	-0.465936	-0.860806	-1.17071	-1.21758	-0.823802	-0.109148	0.17984	0.289876	0.873764	0.571879	0.337946	0.308489	0.20693	0.132082	0.137993	0.207012	0.1092	0.171606	0.799507	0.763855	0.637918	0.659874	0.24739	0.232645	0.223299	0.124255	0.0824309	PLCH2	0
[truncated: 1,594 more rows]

## Sheet: ALL_lncRNA_mouse
				mouse_logFC									Expression in mouse Th17 cells									Expression in mouse Th0 cells
[truncated: 7,278 more rows]

[truncated: 4 more sheets: DE_lncRNA_human, DE_lncRNA_mouse, lncRNA_up, lncRNA_down]
