# Supplementary material for: Comparative analysis of human and mouse transcriptomes of Th17 cell priming
Source: Oncotarget. 2016 Mar 7;7(12):13416–28. doi: 10.18632/oncotarget.7963 (PMC4924651; doi:10.18632/oncotarget.7963)
Supplement: Supplementary file 4 [file oncotarget-07-13416-s004.xlsx]

## Sheet: enriched_pathways_positive_corr
Category	Subcategory	Subcategory.alternative.name	expected	observed	p.value..raw.	enrichment	genes
Gene Ontology	plasma membrane	GO:0005886	82.0288	64	0.0043072	down	PLXNC1, SPRY2, FCRL3, ADD2, COL1A1, ADORA2A, CR2, CSF3R, PLB1, GPBAR1, CLECL1, GAPT, FCAR, PHACTR1, KCNH4, RAB38, ALOX5, SLC26A11, RGMB, GPR132, GZMA, HLA-DPB1, APBA2, TMEM173, AQP3, KCNA3, RAB15, KCNJ15, KLRD1, RHOB, LAMB1, SMAD7, MBP, MPZ, EVL, ENPP2, SYTL2, CRTAM, RAB25, MMP25, SGCB, SLC9A3, STAT3, VAMP1, UTRN, VIPR1, VLDLR, DDR1, CD276, TMPRSS5, SPRY4, PPP1R9B, CNTNAP1, IFITM1, IRS2, TNFRSF25…
Gene Ontology	main axon	GO:0044304	0.90941	4	0.00459726	up	TUBB4, ADORA2A, MBP, CNTNAP1
Gene Ontology	organelle organization	GO:0006996	22.5534	12	0.00481159	down	NEK6, ADD2, GZMA, JUN, EVL, FGD6, SGCB, FSCN1, DIAPH3, L3MBTL3, CCNB1, REC8
Gene Ontology	fatty acid oxidation	GO:0019395	0.545646	3	0.00595989	up	CPT1A, PPARG, IRS2
Gene Ontology	lipid oxidation	GO:0034440	0.545646	3	0.00595989	up	CPT1A, PPARG, IRS2
Gene Ontology	eating behavior	GO:0042755	0.545646	3	0.00595989	up	ADORA2A, CPT1A, STAT3
Gene Ontology	myelin sheath	GO:0043209	0.545646	3	0.00595989	up	TUBB4, MBP, PLLP
Gene Ontology	regulation of fatty acid oxidation	GO:0046320	0.545646	3	0.00595989	up	CPT1A, PPARG, IRS2
Gene Ontology	positive regulation of fatty acid oxidation	GO:0046321	0.545646	3	0.00595989	up	CPT1A, PPARG, IRS2
Gene Ontology	sensory perception of sound	GO:0007605	1.09129	4	0.0118232	up	SPRY2, COL1A1, DFNA5, CLIC5
Gene Ontology	lung morphogenesis	GO:0060425	1.09129	4	0.0118232	up	SPRY2, CTSH, RDH10, LIF
Gene Ontology	plasma membrane part	GO:0044459	48.9263	36	0.0128231	down	ADORA2A, CSF3R, PLB1, FCAR, PHACTR1, KCNH4, RGMB, GZMA, HLA-DPB1, AQP3, KCNA3, KCNJ15, LAMB1, SMAD7, MPZ, EVL, ENPP2, SYTL2, RAB25, SGCB, SLC9A3, VAMP1, UTRN, VIPR1, DDR1, CD276, SPRY4, PPP1R9B, CNTNAP1, TNFRSF25, ADAM23, TNFRSF10C, CACNA1I, CD1A, SYNGR3, SNPH
Gene Ontology	cell surface	GO:0009986	10.3673	4	0.0133629	down	AREG, MMP25, SLC9A3, CD276
Gene Ontology	integral to plasma membrane	GO:0005887	27.8279	18	0.0160449	down	ADORA2A, CSF3R, FCAR, KCNH4, KCNA3, KCNJ15, MPZ, ENPP2, SGCB, VAMP1, VIPR1, DDR1, CNTNAP1, TNFRSF25, ADAM23, TNFRSF10C, CD1A, SYNGR3
Gene Ontology	cellular component organization	GO:0016043	47.1074	35	0.0173096	down	TUBB4, NEK6, MALT1, ADD2, COL1A1, ADORA2A, CPT1A, CTH, GZMA, IRF8, JUN, LAMB1, SMAD7, MBP, MPZ, EVL, TUBA8, CLIC5, LRRN3, FGD6, RAB25, ATP10A, S100A4, SGCB, SLC9A3, FSCN1, TAF4B, VLDLR, WNT7A, RIN3, DIAPH3, L3MBTL3, CCNB1, FEZ1, REC8
Gene Ontology	signaling pathway	GO:0023033	64.5681	51	0.0175578	down	SH2B3, FRAT1, SPRY2, NEK6, IQGAP2, MALT1, GADD45G, DUSP10, ADORA2A, DAPK1, RAP1GAP2, RAB38, TAC4, RGMB, PYCARD, GUCY1A3, IL3, IL8, JAK3, JUN, AREG, RAB15, KLRD1, RHOB, LIF, SMAD7, NFATC1, ZNF219, PDE3B, EVL, ENPP2, LRRN3, AGK, FGD6, RAB25, S100A4, SCG5, STAT3, VIPR1, WNT7A, DDR1, SPRY4, ARID5B, AGPAT9, NFKBID, IFITM1, IRS2, CBLB, TNFRSF25, KLHL6, AKAP12
Gene Ontology	regulation of signaling pathway	GO:0035466	27.6461	18	0.0176117	down	SPRY2, NEK6, IQGAP2, MALT1, RAP1GAP2, IL3, LIF, SMAD7, PDE3B, LRRN3, FGD6, S100A4, WNT7A, SPRY4, AGPAT9, NFKBID, CBLB, AKAP12
Gene Ontology	intrinsic to plasma membrane	GO:0031226	28.7374	19	0.0184053	down	ADORA2A, CSF3R, FCAR, KCNH4, RGMB, KCNA3, KCNJ15, MPZ, ENPP2, SGCB, VAMP1, VIPR1, DDR1, CNTNAP1, TNFRSF25, ADAM23, TNFRSF10C, CD1A, SYNGR3
Gene Ontology	response to vitamin A	GO:0033189	2.36447	6	0.018772	up	COL1A1, CTSH, DUSP1, AQP3, MEST, PPARG
Gene Ontology	positive regulation of fatty acid metabolic process	GO:0045923	0.727528	3	0.0206184	up	CPT1A, PPARG, IRS2
Gene Ontology	response to retinoic acid	GO:0032526	1.81882	5	0.0218407	up	COL1A1, CTSH, DUSP1, AQP3, MEST
Gene Ontology	multi-organism process	GO:0051704	20.007	12	0.0221718	down	MALT1, IRF8, JUN, JUNB, LIF, MX2, SERPINA1, CLIC5, IFIH1, STAT3, VLDLR, IFITM1
Gene Ontology	cellular component movement	GO:0006928	18.7338	11	0.0227434	down	CTSH, DBH, VASH1, IL8, LAMB1, SMAD7, ENPP2, STAT3, ARID5B, IRS2, FEZ1
Gene Ontology	cell	GO:0005623	221.896	211	0.0228587	down	FRAT1, TSPAN32, PLXNC1, ODZ1, DHRS2, SPRY2, KLF2, TUBB4, ATP8A1, ST3GAL6, IFI30, IGF2BP3, CFL2, NEK6, IQGAP2, ZNF460, PPP1R13L, MALT1, GLIPR1, DUSP10, ADC, GPRASP2, FCRL3, ADD2, ERP27, BTBD11, COL1A1, ZNF831, NEU4, ADORA2A, CPT1A, CR2, SESN3, CSF3R, TMEM86A, PIK3R6, TMC8, CTH, PYHIN1, SEPT10, PLB1, CTSH, GPBAR1, JAKMIP1, RDH10, CLECL1, ALDH1L2, TMEM229B, DAPK1, DBH, NLRP6, DUSP1, EGR4, UBR1, SERP…
Gene Ontology	cell part	GO:0044464	221.896	211	0.0228587	down	FRAT1, TSPAN32, PLXNC1, ODZ1, DHRS2, SPRY2, KLF2, TUBB4, ATP8A1, ST3GAL6, IFI30, IGF2BP3, CFL2, NEK6, IQGAP2, ZNF460, PPP1R13L, MALT1, GLIPR1, DUSP10, ADC, GPRASP2, FCRL3, ADD2, ERP27, BTBD11, COL1A1, ZNF831, NEU4, ADORA2A, CPT1A, CR2, SESN3, CSF3R, TMEM86A, PIK3R6, TMC8, CTH, PYHIN1, SEPT10, PLB1, CTSH, GPBAR1, JAKMIP1, RDH10, CLECL1, ALDH1L2, TMEM229B, DAPK1, DBH, NLRP6, DUSP1, EGR4, UBR1, SERP…
Gene Ontology	mitotic cell cycle	GO:0000278	9.63975	4	0.0232833	down	NEK6, GPR132, PPP1R9B, CCNB1
Gene Ontology	positive regulation of cell death	GO:0010942	16.1875	9	0.0234929	down	ADORA2A, DAPK1, DUSP1, PYCARD, JUN, PPARG, CRTAM, NFKBID, TNFRSF25
Gene Ontology	carbohydrate homeostasis	GO:0033500	1.27317	4	0.0236761	up	DBH, PDE3B, PPARG, STAT3
Gene Ontology	glucose homeostasis	GO:0042593	1.27317	4	0.0236761	up	DBH, PDE3B, PPARG, STAT3
Gene Ontology	cellular response to organic substance	GO:0071310	7.45716	13	0.0243065	up	KLF2, COL1A1, DUSP1, JUNB, PDE3B, PPARG, STAT3, UCP2, VLDLR, WNT7A, IRS2, CCNB1, FEZ1
Gene Ontology	cellular macromolecule metabolic process	GO:0044260	79.4824	66	0.0254309	down	ST3GAL6, IGF2BP3, NEK6, ZNF460, PPP1R13L, MALT1, GADD45G, DUSP10, ADORA2A, TTBK2, CTH, DAPK1, TSC22D3, DUSP1, UBR1, IKZF3, SBNO2, KCNH4, FNTB, FOSB, SEC14L2, FOSL2, SRPK3, RIMKLA, RGMB, PYCARD, GRHL1, GZMA, IRF8, IL3, IRF1, JAK3, JUN, JUNB, AREG, SBK1, LIF, SMAD7, ATF3, NFATC1, NFIL3, NR4A2, ZNF219, ZNF771, PCBP3, LRRN3, PPARG, BATF3, MAPK6, PTK6, ST8SIA1, STAT3, TAF4B, WNT7A, ZNF75D, DDR1, ARID5…
Gene Ontology	positive regulation of apoptosis	GO:0043065	16.0056	9	0.0262184	down	ADORA2A, DAPK1, DUSP1, PYCARD, JUN, PPARG, CRTAM, NFKBID, TNFRSF25
Gene Ontology	positive regulation of programmed cell death	GO:0043068	16.0056	9	0.0262184	down	ADORA2A, DAPK1, DUSP1, PYCARD, JUN, PPARG, CRTAM, NFKBID, TNFRSF25
Gene Ontology	regulation of cell death	GO:0010941	26.7367	18	0.0276829	down	DHRS2, MALT1, ADORA2A, DAPK1, DBH, TSC22D3, DUSP1, PYCARD, IL3, JUN, SMAD7, PPARG, CRTAM, IFIH1, NFKBID, IRS2, TNFRSF25, FAIM3
Gene Ontology	cellular protein metabolic process	GO:0044267	37.8315	28	0.0318686	down	ST3GAL6, IGF2BP3, NEK6, GADD45G, DUSP10, TTBK2, CTH, DAPK1, DUSP1, UBR1, FNTB, SRPK3, RIMKLA, GZMA, IL3, JAK3, JUN, SBK1, LIF, SMAD7, LRRN3, MAPK6, PTK6, ST8SIA1, DDR1, B3GNT9, CCNB1, UBE2L6
Gene Ontology	basolateral plasma membrane	GO:0016323	6.36587	2	0.0323812	down	AQP3, EVL
Gene Ontology	regulation of apoptosis	GO:0042981	26.3729	18	0.0329583	down	DHRS2, MALT1, ADORA2A, DAPK1, DBH, TSC22D3, DUSP1, PYCARD, IL3, JUN, SMAD7, PPARG, CRTAM, IFIH1, NFKBID, IRS2, TNFRSF25, FAIM3
Gene Ontology	regulation of programmed cell death	GO:0043067	26.3729	18	0.0329583	down	DHRS2, MALT1, ADORA2A, DAPK1, DBH, TSC22D3, DUSP1, PYCARD, IL3, JUN, SMAD7, PPARG, CRTAM, IFIH1, NFKBID, IRS2, TNFRSF25, FAIM3
Gene Ontology	embryonic axis specification	GO:0000578	0.363764	2	0.0329765	up	FRAT1, WNT7A
Gene Ontology	phospholipid-translocating ATPase activity	GO:0004012	0.363764	2	0.0329765	up	ATP8A1, ATP10A
Gene Ontology	prostaglandin-D synthase activity	GO:0004667	0.363764	2	0.0329765	up	HPGDS, PTGDS
Gene Ontology	phosphoprotein phosphatase inhibitor activity	GO:0004864	0.363764	2	0.0329765	up	PHACTR1, PPP1R9B
Gene Ontology	retinoid binding	GO:0005501	0.363764	2	0.0329765	up	APOD, PTGDS
Gene Ontology	fatty acid beta-oxidation	GO:0006635	0.363764	2	0.0329765	up	CPT1A, IRS2
Gene Ontology	vesicle docking involved in exocytosis	GO:0006904	0.363764	2	0.0329765	up	SYTL2, SNPH
Gene Ontology	isoprenoid binding	GO:0019840	0.363764	2	0.0329765	up	APOD, PTGDS
Gene Ontology	transport vesicle membrane	GO:0030658	0.363764	2	0.0329765	up	DBH, NCALD
Gene Ontology	regulation of fatty acid beta-oxidation	GO:0031998	0.363764	2	0.0329765	up	CPT1A, IRS2
Gene Ontology	positive regulation of fatty acid beta-oxidation	GO:0032000	0.363764	2	0.0329765	up	CPT1A, IRS2
Gene Ontology	internode region of axon	GO:0033269	0.363764	2	0.0329765	up	TUBB4, MBP
Gene Ontology	embryonic forelimb morphogenesis	GO:0035115	0.363764	2	0.0329765	up	RDH10, WNT7A
Gene Ontology	forelimb morphogenesis	GO:0035136	0.363764	2	0.0329765	up	RDH10, WNT7A
Gene Ontology	chromaffin granule	GO:0042583	0.363764	2	0.0329765	up	ATP8A1, DBH
Gene Ontology	chromaffin granule membrane	GO:0042584	0.363764	2	0.0329765	up	ATP8A1, DBH
Gene Ontology	gamma-tubulin binding	GO:0043015	0.363764	2	0.0329765	up	RAB11FIP5, FEZ1
Gene Ontology	compact myelin	GO:0043218	0.363764	2	0.0329765	up	MBP, PLLP
Gene Ontology	vesicle docking	GO:0048278	0.363764	2	0.0329765	up	SYTL2, SNPH
Gene Ontology	muscle organ morphogenesis	GO:0048644	0.363764	2	0.0329765	up	LIF, ARID5B
Gene Ontology	cellular process	GO:0009987	186.611	174	0.0330028	down	SH2B3, TSPAN32, PLXNC1, ODZ1, DHRS2, SPRY2, KLF2, TUBB4, ATP8A1, ST3GAL6, IFI30, IGF2BP3, NEK6, IQGAP2, ZNF460, PPP1R13L, CCL27, FGL2, MALT1, GADD45G, DUSP10, ADC, ADD2, COL1A1, ADORA2A, CPT1A, SESN3, CSF3R, HAPLN3, TTBK2, CTH, PYHIN1, SEPT10, CTSH, RDH10, ALDH1L2, DAPK1, DBH, DFNA5, TSC22D3, DUSP1, EGR4, UBR1, GAPT, IKZF3, VASH1, SBNO2, RAP1GAP2, KCNH4, FNTB, FOSB, SEC14L2, FOSL2, RAB38, ALOX5, …
Gene Ontology	positive regulation of cellular process	GO:0048522	50.927	40	0.0335765	down	NEK6, MALT1, ADORA2A, CPT1A, CTSH, DAPK1, DUSP1, EGR4, SEC14L2, FOSL2, RGMB, PYCARD, IRF8, IL3, IRF1, JAK3, JUN, JUNB, AREG, LAMB1, LIF, SMAD7, ATF3, PPARG, CRTAM, RAB25, IL21, S100A4, ST8SIA1, STAT3, UTRN, VIPR1, WNT7A, CD276, NFKBID, IRS2, TNFRSF25, CCNB1, AKAP12, FEZ1
Gene Ontology	nucleoplasm	GO:0005654	11.6404	6	0.0370863	down	PYHIN1, JUN, SMAD7, TAF4B, PPP1R9B, CCNB1
Gene Ontology	death	GO:0016265	35.1032	26	0.0390034	down	DHRS2, NEK6, PPP1R13L, MALT1, GADD45G, ADORA2A, TTBK2, DAPK1, DBH, TSC22D3, DUSP1, FOSL2, PYCARD, GZMA, TMEM173, IL3, JUN, RHOB, PPARG, CRTAM, IFIH1, NFKBID, IRS2, TNFRSF25, TNFRSF10C, FAIM3
Gene Ontology	intracellular signaling pathway	GO:0023034	39.4684	30	0.040431	down	SH2B3, SPRY2, NEK6, IQGAP2, MALT1, GADD45G, DUSP10, ADORA2A, DAPK1, RAP1GAP2, RAB38, GUCY1A3, IL3, IL8, JAK3, RAB15, RHOB, LIF, NFATC1, PDE3B, LRRN3, FGD6, RAB25, S100A4, STAT3, VIPR1, AGPAT9, NFKBID, CBLB, AKAP12
Gene Ontology	mitochondrial outer membrane	GO:0005741	1.45506	4	0.0406859	up	CPT1A, RAB11FIP5, TMEM173, VAMP1
Gene Ontology	intermediate filament	GO:0005882	1.45506	4	0.0406859	up	ADORA2A, NARF, KRT73, KRT79
Gene Ontology	peptidyl-serine phosphorylation	GO:0018105	1.45506	4	0.0406859	up	NEK6, SBK1, LIF, SMAD7
Gene Ontology	vitamin binding	GO:0019842	1.45506	4	0.0406859	up	CTH, ALDH1L2, DBH, SEC14L2
Gene Ontology	response to lipid	GO:0033993	1.45506	4	0.0406859	up	SERPINA1, PPARG, UCP2, CCNB1
Gene Ontology	intermediate filament cytoskeleton	GO:0045111	1.45506	4	0.0406859	up	ADORA2A, NARF, KRT73, KRT79
Gene Ontology	response to cAMP	GO:0051591	1.45506	4	0.0406859	up	COL1A1, DUSP1, JUN, JUNB
Gene Ontology	apoptosis	GO:0006915	32.7388	24	0.0409688	down	DHRS2, NEK6, PPP1R13L, MALT1, GADD45G, ADORA2A, DAPK1, DBH, TSC22D3, DUSP1, PYCARD, GZMA, TMEM173, IL3, JUN, RHOB, PPARG, CRTAM, IFIH1, NFKBID, IRS2, TNFRSF25, TNFRSF10C, FAIM3
Gene Ontology	programmed cell death	GO:0012501	32.7388	24	0.0409688	down	DHRS2, NEK6, PPP1R13L, MALT1, GADD45G, ADORA2A, DAPK1, DBH, TSC22D3, DUSP1, PYCARD, GZMA, TMEM173, IL3, JUN, RHOB, PPARG, CRTAM, IFIH1, NFKBID, IRS2, TNFRSF25, TNFRSF10C, FAIM3
Gene Ontology	signal transducer activity	GO:0004871	44.9249	35	0.0411487	down	SH2B3, PLXNC1, PRG4, NEK6, MALT1, FCRL3, ADORA2A, CR2, CSF3R, GPBAR1, FCAR, KCNH4, GUCY1A3, GPR132, JAK3, KLRD1, SMAD7, NR4A2, ZNF219, ENPP2, PPARG, MAPK6, STAT3, VIPR1, VLDLR, WNT7A, DDR1, TMPRSS5, CNTNAP1, IFITM1, IRS2, CBLB, TNFRSF25, TNFRSF10C, PLXNA4
Gene Ontology	molecular transducer activity	GO:0060089	44.9249	35	0.0411487	down	SH2B3, PLXNC1, PRG4, NEK6, MALT1, FCRL3, ADORA2A, CR2, CSF3R, GPBAR1, FCAR, KCNH4, GUCY1A3, GPR132, JAK3, KLRD1, SMAD7, NR4A2, ZNF219, ENPP2, PPARG, MAPK6, STAT3, VIPR1, VLDLR, WNT7A, DDR1, TMPRSS5, CNTNAP1, IFITM1, IRS2, CBLB, TNFRSF25, TNFRSF10C, PLXNA4
Gene Ontology	induction of apoptosis	GO:0006917	11.4586	6	0.0417107	down	ADORA2A, DAPK1, PYCARD, PPARG, CRTAM, TNFRSF25
Gene Ontology	induction of programmed cell death	GO:0012502	11.4586	6	0.0417107	down	ADORA2A, DAPK1, PYCARD, PPARG, CRTAM, TNFRSF25
Gene Ontology	cell death	GO:0008219	34.9213	26	0.0420266	down	DHRS2, NEK6, PPP1R13L, MALT1, GADD45G, ADORA2A, TTBK2, DAPK1, DBH, TSC22D3, DUSP1, FOSL2, PYCARD, GZMA, TMEM173, IL3, JUN, RHOB, PPARG, CRTAM, IFIH1, NFKBID, IRS2, TNFRSF25, TNFRSF10C, FAIM3
Gene Ontology	mitochondrial membrane	GO:0031966	3.45576	7	0.0421068	up	CPT1A, RAB11FIP5, TMEM173, AGK, BDH1, VAMP1, UCP2
Gene Ontology	condensed chromosome, centromeric region	GO:0000779	0.90941	3	0.0446502	up	CENPK, CCNB1, REC8
Gene Ontology	body fluid secretion	GO:0007589	0.90941	3	0.0446502	up	ADORA2A, TAC4, SYTL2
Gene Ontology	drug binding	GO:0008144	0.90941	3	0.0446502	up	NFATC1, PDE3B, PPARG
Gene Ontology	methyltransferase activity	GO:0008168	0.90941	3	0.0446502	up	ALDH1L2, AS3MT, ECE2
Gene Ontology	transferase activity, transferring one-carbon groups	GO:0016741	0.90941	3	0.0446502	up	ALDH1L2, AS3MT, ECE2
Gene Ontology	regulation of fatty acid metabolic process	GO:0019217	0.90941	3	0.0446502	up	CPT1A, PPARG, IRS2
Gene Ontology	positive regulation of DNA replication	GO:0045740	0.90941	3	0.0446502	up	IL3, JUN, AREG
Gene Ontology	regulation of signal transduction	GO:0009966	22.1896	15	0.0458811	down	SPRY2, NEK6, IQGAP2, MALT1, RAP1GAP2, IL3, LIF, PDE3B, LRRN3, FGD6, S100A4, SPRY4, AGPAT9, NFKBID, AKAP12
Gene Ontology	regulation of signaling process	GO:0023051	22.1896	15	0.0458811	down	SPRY2, NEK6, IQGAP2, MALT1, RAP1GAP2, IL3, LIF, PDE3B, LRRN3, FGD6, S100A4, SPRY4, AGPAT9, NFKBID, AKAP12
Gene Ontology	cell surface receptor linked signaling pathway	GO:0007166	39.1046	30	0.0465637	down	FRAT1, SPRY2, MALT1, ADORA2A, TAC4, RGMB, PYCARD, IL8, JAK3, JUN, AREG, KLRD1, LIF, SMAD7, ZNF219, EVL, ENPP2, AGK, SCG5, STAT3, VIPR1, WNT7A, DDR1, ARID5B, IFITM1, IRS2, CBLB, TNFRSF25, KLHL6, AKAP12
Gene Ontology	cellular response to stress	GO:0033554	11.2767	6	0.0468455	down	DHRS2, KLF2, GADD45G, DUSP10, JUN, ST8SIA1
Gene Ontology	receptor activity	GO:0004872	31.2837	23	0.04703	down	PLXNC1, PRG4, FCRL3, ADORA2A, CR2, CSF3R, GPBAR1, FCAR, GUCY1A3, GPR132, KLRD1, NR4A2, ZNF219, ENPP2, PPARG, VIPR1, VLDLR, DDR1, TMPRSS5, CNTNAP1, TNFRSF25, TNFRSF10C, PLXNA4
Gene Ontology	response to wounding	GO:0009611	20.9164	14	0.0482741	down	ADORA2A, CR2, SBNO2, ALOX5, IL8, PLLP, SERPINA1, PPARG, MMP25, STAT3, WNT7A, CD276, NFKBID, CCNB1
Gene Ontology	Ras protein signal transduction	GO:0007265	7.27528	3	0.0488193	down	SPRY2, RHOB, FGD6
Gene Ontology	cation homeostasis	GO:0055080	7.27528	3	0.0488193	down	XCL1, SLC9A3, SLC9A5

## Sheet: enriched_pathways_negative_corr
Category	Subcategory	Subcategory.alternative.name	expected	observed	p.value..raw.	enrichment	genes
KEGG	Malaria	5144	2.52941	6	0.0278208	up	KLRK1, IL8, ITGB2, CCL2, SDC4, THBS1
Gene Ontology	fibroblast growth factor receptor signaling pathway	GO:0008543	0.691713	4	0.00158975	up	FGFBP3, FGFR1, SOS1, THBS1
Gene Ontology	fibroblast growth factor binding	GO:0017134	0.415028	3	0.00261302	up	FGFBP3, FGFR1, THBS1
Gene Ontology	mammary gland epithelial cell proliferation	GO:0033598	0.415028	3	0.00261302	up	ID2, CCND1, TNFSF11
Gene Ontology	cell cycle checkpoint	GO:0000075	1.66011	6	0.00291617	up	CDKN2B, FBXO6, CCND1, CDC45, CCNB1, CCNG2
Gene Ontology	regulation of cell cycle	GO:0051726	8.99228	17	0.00511136	up	CDK6, CDKN2B, CGREF1, EPGN, FBXO6, GPR3, ID2, IL8, LIF, PLAGL1, MAP2K6, CCND1, THBS1, CDC45, CCNB1, CCNG2, ESPL1
Gene Ontology	molecular_function	GO:0003674	177.217	187	0.00585215	up	CDK6, KLRG1, CDKN2B, KLF2, CGREF1, CCT6B, CFL2, IQGAP2, POLR3A, AKAP2, ACOT7, TMEM123, CISH, BTBD11, FRMD6, CDYL2, COL6A3, NHEDC2, CR2, FGFBP3, CST3, CTSB, CTSL1, CLECL1, KIAA1949, DUSP4, DUSP5, AHR, SERPINB1, ABCA2, ZBTB7C, CTTN, DNAJC18, NR2F6, FCAR, FCER1G, CDHR3, FGFR1, KLRK1, ELL2, SIPA1L3, RGL1, ACSL6, ICOSLG, GRIP1, SLC39A14, FUT8, EPGN, LRRC32, FBXO6, AK5, GBGT1, GLB1, TNFRSF21, RBMS3, GP…
Gene Ontology	regulation of lipid transport	GO:0032368	1.38343	5	0.00674482	up	ABCA2, ACSL6, APOC1, THBS1, TNFSF11
Gene Ontology	nucleoside-triphosphatase activity	GO:0017111	9.82233	3	0.00693529	down	ABCA2, GTF2H2, ATP1B1
Gene Ontology	mammary gland alveolus development	GO:0060749	0.553371	3	0.00938186	up	ID2, CCND1, TNFSF11
Gene Ontology	ligand-dependent nuclear receptor activity	GO:0004879	1.52177	5	0.0109939	up	AHR, NR2F6, NR4A2, RORA, RORC
Gene Ontology	cell cycle	GO:0007049	15.2177	24	0.0115193	up	CDK6, CDKN2B, CGREF1, AHR, EPGN, FBXO6, GPR3, ANXA1, ID2, IL8, LIF, G0S2, PLAGL1, SEPT11, MAPK6, MAPK13, MAP2K6, PARD3, CCND1, THBS1, CDC45, CCNB1, CCNG2, ESPL1
Gene Ontology	response to abiotic stimulus	GO:0009628	7.60885	14	0.0138715	up	CTSB, NR2F6, ACSL6, ICOSLG, GTF2H2, MAT2A, PDE1B, CCND1, CCL2, STAT1, THBS1, HVCN1, TNFSF11, CCNB1
Gene Ontology	hydrolase activity, acting on acid anhydrides	GO:0016817	10.3757	4	0.014539	down	ABCA2, GTF2H2, ATP1B1, TRPM2
Gene Ontology	metal ion transmembrane transporter activity	GO:0046873	1.10674	4	0.0158105	up	SLC39A14, ATP1B1, SLC1A5, SLC9A7
Gene Ontology	pyrophosphatase activity	GO:0016462	10.2374	4	0.0161497	down	ABCA2, GTF2H2, ATP1B1, TRPM2
Gene Ontology	hydrolase activity, acting on acid anhydrides, in phosphorus-containing anhydrides	GO:0016818	10.2374	4	0.0161497	down	ABCA2, GTF2H2, ATP1B1, TRPM2
Gene Ontology	protein dimerization activity	GO:0046983	8.71559	3	0.0171862	down	CR2, PRPS2, SLC9A7
Gene Ontology	binding	GO:0005488	147.888	160	0.0178392	up	CDK6, KLRG1, CDKN2B, KLF2, CGREF1, CCT6B, CFL2, IQGAP2, POLR3A, AKAP2, ACOT7, CISH, BTBD11, FRMD6, CDYL2, CR2, FGFBP3, CST3, CTSB, CTSL1, CLECL1, KIAA1949, AHR, ABCA2, ZBTB7C, CTTN, DNAJC18, NR2F6, FCAR, FCER1G, CDHR3, FGFR1, KLRK1, SIPA1L3, RGL1, ACSL6, ICOSLG, GRIP1, FUT8, EPGN, LRRC32, FBXO6, AK5, GBGT1, GLB1, TNFRSF21, RBMS3, CXCR3, NPW, C17orf28, ZNF575, DLL1, ANK3, CD274, GTF2H2, PACSIN3, A…
Gene Ontology	protein binding	GO:0005515	111.089	125	0.0184901	up	CDK6, CDKN2B, KLF2, CCT6B, CFL2, IQGAP2, AKAP2, CISH, BTBD11, CDYL2, CR2, FGFBP3, CST3, CTSB, CTSL1, KIAA1949, AHR, ZBTB7C, CTTN, DNAJC18, NR2F6, FCAR, FCER1G, FGFR1, KLRK1, SIPA1L3, RGL1, ACSL6, ICOSLG, GRIP1, FUT8, EPGN, LRRC32, FBXO6, GLB1, TNFRSF21, CXCR3, NPW, C17orf28, DLL1, ANK3, CD274, GTF2H2, PACSIN3, ANXA1, IRF8, ID2, IFI16, RBPJ, IL1RN, IL2RB, IL3, IL8, IL12RB2, IL16, ITGB2, MAST4, LCP…
Gene Ontology	nucleoside kinase activity	GO:0019206	0.276685	2	0.0190549	up	AK5, UCK2
Gene Ontology	megakaryocyte differentiation	GO:0030219	0.276685	2	0.0190549	up	CDKN2B, TESC
Gene Ontology	Leydig cell differentiation	GO:0033327	0.276685	2	0.0190549	up	CCND1, SGPL1
Gene Ontology	regulation of macrophage activation	GO:0043030	0.276685	2	0.0190549	up	RORA, THBS1
Gene Ontology	cGMP metabolic process	GO:0046068	0.276685	2	0.0190549	up	PDE1B, RORA
Gene Ontology	induction of positive chemotaxis	GO:0050930	0.276685	2	0.0190549	up	IL8, IL16
Gene Ontology	positive regulation of cardiac muscle cell proliferation	GO:0060045	0.276685	2	0.0190549	up	FGFR1, CCNB1
Gene Ontology	cellular response to inorganic substance	GO:0071241	0.276685	2	0.0190549	up	ID2, CCNB1
Gene Ontology	cellular response to metal ion	GO:0071248	0.276685	2	0.0190549	up	ID2, CCNB1
Gene Ontology	leukocyte chemotaxis	GO:0030595	2.35183	6	0.0214161	up	IL8, IL16, ITGB2, CCL2, THBS1, TNFSF11
Gene Ontology	epithelial cell proliferation	GO:0050673	2.35183	6	0.0214161	up	CDK6, CDKN2B, EPGN, ID2, CCND1, TNFSF11
Gene Ontology	cell chemotaxis	GO:0060326	2.35183	6	0.0214161	up	IL8, IL16, ITGB2, CCL2, THBS1, TNFSF11
Gene Ontology	chemotaxis	GO:0006935	5.81039	11	0.0228664	up	CXCR3, IL8, IL16, ITGB2, PLP2, S100A8, CCL2, CCL3, CCL20, THBS1, TNFSF11
Gene Ontology	taxis	GO:0042330	5.81039	11	0.0228664	up	CXCR3, IL8, IL16, ITGB2, PLP2, S100A8, CCL2, CCL3, CCL20, THBS1, TNFSF11
Gene Ontology	ruffle	GO:0001726	1.79846	5	0.0242415	up	CDK6, CTTN, LCP1, TNFRSF12A, TESC
Gene Ontology	purine nucleotide binding	GO:0017076	25.8701	17	0.0246381	down	CDK6, CCT6B, ABCA2, FGFR1, ACSL6, AK5, MAST4, MAT2A, AGK, SEPT11, MAPK6, MAPK13, MAP2K6, PRPS2, RAB25, UCK2, OASL
Gene Ontology	protein tyrosine/serine/threonine phosphatase activity	GO:0008138	1.24508	4	0.025423	up	DUSP4, DUSP5, DUPD1, SSH3
Gene Ontology	fatty acid transport	GO:0015908	1.24508	4	0.025423	up	ACSL6, ANXA1, THBS1, TNFSF11
Gene Ontology	macromolecular complex	GO:0032991	29.1903	20	0.0266355	down	CDK6, POLR3A, ABCA2, ELL2, FBXO6, GTF2H2, HLA-DRA, APOC1, RBPJ, ITGB2, LCP1, ATP1B1, SEPT11, CCND1, TBL1X, THBS1, DPF1, ESPN, CCNB1, PDLIM1
Gene Ontology	locomotory behavior	GO:0007626	7.47051	13	0.0275464	up	CXCR3, IL8, IL16, ITGB2, PDE1B, PLP2, S100A8, CCL2, CCL3, CCL20, THBS1, ESPN, TNFSF11
Gene Ontology	protein complex	GO:0043234	27.9452	19	0.0278348	down	CDK6, POLR3A, ABCA2, ELL2, FBXO6, GTF2H2, HLA-DRA, RBPJ, ITGB2, LCP1, ATP1B1, SEPT11, CCND1, TBL1X, THBS1, DPF1, ESPN, CCNB1, PDLIM1
Gene Ontology	ribonucleotide binding	GO:0032553	25.5934	17	0.0282579	down	CDK6, CCT6B, ABCA2, FGFR1, ACSL6, AK5, MAST4, MAT2A, AGK, SEPT11, MAPK6, MAPK13, MAP2K6, PRPS2, RAB25, UCK2, OASL
Gene Ontology	purine ribonucleotide binding	GO:0032555	25.5934	17	0.0282579	down	CDK6, CCT6B, ABCA2, FGFR1, ACSL6, AK5, MAST4, MAT2A, AGK, SEPT11, MAPK6, MAPK13, MAP2K6, PRPS2, RAB25, UCK2, OASL
Gene Ontology	phosphatase activity	GO:0016791	3.18188	7	0.0302533	up	DUSP4, DUSP5, DUPD1, SSH3, PTPN9, INPP4B, NT5C1B
Gene Ontology	positive regulation of cellular component organization	GO:0051130	3.8736	8	0.0304764	up	AHR, ACSL6, EPGN, ANXA1, TNFRSF12A, SDC4, CCNB1, ESPL1
Gene Ontology	positive regulation of cell cycle	GO:0045787	1.9368	5	0.033573	up	EPGN, ID2, CCND1, CCNB1, ESPL1
Gene Ontology	synaptic transmission	GO:0007268	6.36376	2	0.0350428	down	CCL2, LIN7B
Gene Ontology	protein complex binding	GO:0032403	4.01194	8	0.0372438	up	CTSB, FCAR, FCER1G, RBPJ, CCND1, TGFBI, THBS1, CCNB1
Gene Ontology	glycoprotein binding	GO:0001948	1.38343	4	0.0378751	up	FBXO6, ITGB2, SHB, THBS1
Gene Ontology	steroid hormone receptor activity	GO:0003707	1.38343	4	0.0378751	up	NR2F6, NR4A2, RORA, RORC
Gene Ontology	hydrolase activity, hydrolyzing O-glycosyl compounds	GO:0004553	1.38343	4	0.0378751	up	GLB1, LYZ, MAN1A1, GLB1L2
Gene Ontology	response to ethanol	GO:0045471	1.38343	4	0.0378751	up	CTSB, CCND1, CCL2, CD27
Gene Ontology	long-chain fatty acid transport	GO:0015909	0.830056	3	0.037887	up	ACSL6, ANXA1, THBS1
Gene Ontology	viral genome replication	GO:0019079	0.830056	3	0.037887	up	IL8, CCL2, CCL3
Gene Ontology	DNA integrity checkpoint	GO:0031570	0.830056	3	0.037887	up	FBXO6, CCND1, CDC45
Gene Ontology	guanyl nucleotide binding	GO:0019001	6.22542	2	0.0392788	down	SEPT11, RAB25
Gene Ontology	guanyl ribonucleotide binding	GO:0032561	6.22542	2	0.0392788	down	SEPT11, RAB25
Gene Ontology	positive regulation of cell proliferation	GO:0008284	10.2374	16	0.0398706	up	CDK6, FGFR1, ICOSLG, EPGN, ID2, RBPJ, IL3, IL12RB2, LIF, RAB25, PELI1, CCND1, CCL2, TNS3, STAT1, CCNB1
Gene Ontology	GTP binding	GO:0005525	6.08708	2	0.0439891	down	SEPT11, RAB25
Gene Ontology	regulation of binding	GO:0051098	6.08708	2	0.0439891	down	ID2, TNFSF11
Gene Ontology	protein tyrosine phosphatase activity	GO:0004725	2.07514	5	0.0448582	up	DUSP4, DUSP5, DUPD1, SSH3, PTPN9
Gene Ontology	cytoplasmic part	GO:0044444	59.4874	49	0.0459171	down	ACOT7, FRMD6, NHEDC2, PIK3R6, CTSB, CTSL1, ABCA2, CTTN, ACSL6, GRIP1, FUT8, AK5, GBGT1, GLB1, DLL1, HLA-DRA, ID2, APOC1, LCP1, LDHA, MAN1A1, PDE1B, SERPINB8, PLP2, NDFIP2, AGK, SEPT11, PARD3, RAB25, PTGFRN, DENND1A, CCND1, SDC4, SLC1A5, SOS1, THBS1, ELOVL6, CDC45, SLC9A7, NKD2, STX11, TNFRSF25, CBR3, SGPL1, CCNB1, CD9, ESPL1, ECE2, FAM38A
Gene Ontology	transmission of nerve impulse	GO:0019226	7.33216	3	0.049989	down	CCL2, LIN7B, CD9

## Sheet: Nearest_gene_human
Category	Subcategory	Subcategory.alternative.name	expected	observed	p.value..fdr.	enrichment	genes
KEGG	T cell receptor signaling pathway	4660	2.79741	13	0.000115058	up	MALT1, PIK3R5, ITK, LCP2, NFATC3, PDCD1, PDK1, PIK3CD, PRKCQ, PTPRC, SOS1, CARD11, CD40LG
KEGG	Natural killer cell mediated cytotoxicity	4650	3.54857	13	0.000784338	up	RAET1E, KLRK1, PIK3R5, RAET1G, FAS, ITGAL, ITGB2, LCP2, NFATC3, PIK3CD, SOS1, CASP3, CD48
KEGG	Primary immunodeficiency	5340	0.906568	5	0.021354	up	ADA, TNFRSF13C, PTPRC, TAP1, CD40LG
KEGG	Acute myeloid leukemia	5221	1.55412	6	0.0243824	up	EIF4EBP1, PIK3R5, LEF1, PIK3CD, RARA, SOS1
KEGG	Inositol phosphate metabolism	562	1.47641	6	0.0243824	up	CDIPT, PIP5K1C, ITPKB, PIK3C2B, PIK3CD, SYNJ2
KEGG	Phosphatidylinositol signaling system	4070	2.02035	7	0.0243824	up	CDIPT, PIP5K1C, PIK3R5, ITPKB, PIK3C2B, PIK3CD, SYNJ2
KEGG	Cell adhesion molecules	4514	3.49676	9	0.0388144	up	CDH5, ICOSLG, CLDN14, ITGA6, ITGAL, ITGB2, PDCD1, PTPRC, CD40LG
KEGG	Regulation of actin cytoskeleton	4810	5.59482	12	0.0415205	up	BAIAP2, GNA13, CHRM3, RRAS2, PIP5K1C, PIK3R5, ITGA6, ITGAE, ITGAL, ITGB2, PIK3CD, SOS1
KEGG	B cell receptor signaling pathway	4662	1.94265	6	0.047696	up	MALT1, PIK3R5, NFATC3, PIK3CD, SOS1, CARD11
Gene Ontology	regulation of lymphocyte activation	GO:0051249	3.32635	24	2.74854e-11	up	ADA, MALT1, TNFRSF13C, ADORA2A, DPP4, KLRK1, ICOSLG, ITPKB, SIRPG, PRKCQ, PELI1, PTPRC, IL21, RARA, BCL6, BLM, ZEB1, SCGB1A1, CASP3, CARD11, TNFRSF14, CD5, CD27, CD40LG
Gene Ontology	regulation of T cell activation	GO:0050863	2.54243	21	3.65326e-11	up	ADA, MALT1, TNFRSF13C, ADORA2A, DPP4, KLRK1, ICOSLG, ITPKB, SIRPG, PRKCQ, PTPRC, IL21, RARA, BCL6, BLM, ZEB1, SCGB1A1, CASP3, CARD11, TNFRSF14, CD5
Gene Ontology	immune system process	GO:0002376	23.3268	64	3.67347e-11	up	ADA, BCL2L11, IFITM3, IFITM2, MALT1, LYST, TNFRSF13C, ADD2, ADORA2A, RAET1E, DBH, AP2B1, DPP4, TUBB, FCAR, KLRK1, ICOSLG, GALNT2, DLL1, HIF1A, IRF8, IGF1R, RAET1G, FAS, IL16, ITGA6, ITGAL, ITGB2, ITPKB, LCP2, NOTCH1, P2RX7, PDCD1, TOLLIP, POU2F2, SNRK, SIRPG, PRKCQ, PSMB9, PELI1, PTPRC, IL21, RARA, BCL6, BLM, CXCR5, TAP1, ZEB1, SCGB1A1, CASP3, NLRC5, CARD11, CD164, TNFRSF14, IL18RAP, CCND3, ASH2L…
Gene Ontology	regulation of leukocyte activation	GO:0002694	3.79246	24	1.0116e-10	up	ADA, MALT1, TNFRSF13C, ADORA2A, DPP4, KLRK1, ICOSLG, ITPKB, SIRPG, PRKCQ, PELI1, PTPRC, IL21, RARA, BCL6, BLM, ZEB1, SCGB1A1, CASP3, CARD11, TNFRSF14, CD5, CD27, CD40LG
Gene Ontology	T cell activation	GO:0042110	4.15264	25	1.0116e-10	up	ADA, MALT1, TNFRSF13C, ADORA2A, DPP4, KLRK1, ICOSLG, ITGAL, ITPKB, P2RX7, SIRPG, PRKCQ, PTPRC, IL21, RARA, BCL6, BLM, ZEB1, SCGB1A1, CASP3, CARD11, TNFRSF14, CCND3, CD5, CD48
Gene Ontology	positive regulation of lymphocyte activation	GO:0051251	2.22463	19	1.0116e-10	up	ADA, MALT1, TNFRSF13C, DPP4, KLRK1, ICOSLG, ITPKB, SIRPG, PRKCQ, PELI1, PTPRC, IL21, RARA, BCL6, BLM, CARD11, CD5, CD27, CD40LG
Gene Ontology	lymphocyte activation	GO:0046649	5.9959	29	2.77831e-10	up	ADA, MALT1, TNFRSF13C, ADORA2A, DPP4, KLRK1, ICOSLG, ITGAL, ITPKB, P2RX7, SIRPG, PRKCQ, PELI1, PTPRC, IL21, RARA, BCL6, BLM, CXCR5, ZEB1, SCGB1A1, CASP3, CARD11, TNFRSF14, CCND3, CD5, CD27, CD40LG, CD48
Gene Ontology	regulation of cell activation	GO:0050865	4.0467	24	2.77831e-10	up	ADA, MALT1, TNFRSF13C, ADORA2A, DPP4, KLRK1, ICOSLG, ITPKB, SIRPG, PRKCQ, PELI1, PTPRC, IL21, RARA, BCL6, BLM, ZEB1, SCGB1A1, CASP3, CARD11, TNFRSF14, CD5, CD27, CD40LG
Gene Ontology	positive regulation of leukocyte activation	GO:0002696	2.45768	19	4.30922e-10	up	ADA, MALT1, TNFRSF13C, DPP4, KLRK1, ICOSLG, ITPKB, SIRPG, PRKCQ, PELI1, PTPRC, IL21, RARA, BCL6, BLM, CARD11, CD5, CD27, CD40LG
Gene Ontology	leukocyte activation	GO:0045321	7.24593	31	8.18191e-10	up	ADA, MALT1, TNFRSF13C, ADORA2A, DPP4, KLRK1, ICOSLG, ITGAL, ITPKB, LCP2, P2RX7, TOLLIP, SIRPG, PRKCQ, PELI1, PTPRC, IL21, RARA, BCL6, BLM, CXCR5, ZEB1, SCGB1A1, CASP3, CARD11, TNFRSF14, CCND3, CD5, CD27, CD40LG, CD48
Gene Ontology	positive regulation of cell activation	GO:0050867	2.56362	19	8.18191e-10	up	ADA, MALT1, TNFRSF13C, DPP4, KLRK1, ICOSLG, ITPKB, SIRPG, PRKCQ, PELI1, PTPRC, IL21, RARA, BCL6, BLM, CARD11, CD5, CD27, CD40LG
Gene Ontology	cell activation	GO:0001775	8.24171	32	4.23753e-09	up	ADA, GNA13, MALT1, TNFRSF13C, ADORA2A, DPP4, KLRK1, ICOSLG, ITGAL, ITPKB, LCP2, P2RX7, TOLLIP, SIRPG, PRKCQ, PELI1, PTPRC, IL21, RARA, BCL6, BLM, CXCR5, ZEB1, SCGB1A1, CASP3, CARD11, TNFRSF14, CCND3, CD5, CD27, CD40LG, CD48
Gene Ontology	positive regulation of T cell activation	GO:0050870	1.63139	15	4.23753e-09	up	ADA, MALT1, TNFRSF13C, DPP4, KLRK1, ICOSLG, ITPKB, SIRPG, PRKCQ, PTPRC, IL21, RARA, BLM, CARD11, CD5
Gene Ontology	lymphocyte proliferation	GO:0046651	2.5848	18	6.19258e-09	up	ADA, MALT1, TNFRSF13C, ICOSLG, P2RX7, PRKCQ, PELI1, PTPRC, IL21, BCL6, BLM, SCGB1A1, CASP3, CARD11, TNFRSF14, CCND3, CD5, CD40LG
Gene Ontology	mononuclear cell proliferation	GO:0032943	2.62718	18	7.6203e-09	up	ADA, MALT1, TNFRSF13C, ICOSLG, P2RX7, PRKCQ, PELI1, PTPRC, IL21, BCL6, BLM, SCGB1A1, CASP3, CARD11, TNFRSF14, CCND3, CD5, CD40LG
Gene Ontology	leukocyte proliferation	GO:0070661	2.66955	18	9.36805e-09	up	ADA, MALT1, TNFRSF13C, ICOSLG, P2RX7, PRKCQ, PELI1, PTPRC, IL21, BCL6, BLM, SCGB1A1, CASP3, CARD11, TNFRSF14, CCND3, CD5, CD40LG
Gene Ontology	regulation of lymphocyte proliferation	GO:0050670	1.9492	15	4.50965e-08	up	ADA, TNFRSF13C, ICOSLG, PRKCQ, PELI1, PTPRC, IL21, BCL6, BLM, SCGB1A1, CASP3, CARD11, TNFRSF14, CD5, CD40LG
Gene Ontology	regulation of mononuclear cell proliferation	GO:0032944	1.97038	15	4.98148e-08	up	ADA, TNFRSF13C, ICOSLG, PRKCQ, PELI1, PTPRC, IL21, BCL6, BLM, SCGB1A1, CASP3, CARD11, TNFRSF14, CD5, CD40LG
Gene Ontology	regulation of leukocyte proliferation	GO:0070663	1.99157	15	5.5084e-08	up	ADA, TNFRSF13C, ICOSLG, PRKCQ, PELI1, PTPRC, IL21, BCL6, BLM, SCGB1A1, CASP3, CARD11, TNFRSF14, CD5, CD40LG
Gene Ontology	immune response	GO:0006955	15.5088	42	2.03456e-07	up	ADA, IFITM3, IFITM2, MALT1, LYST, TNFRSF13C, RAET1E, DBH, AP2B1, DPP4, TUBB, FCAR, KLRK1, GALNT2, IRF8, IGF1R, RAET1G, FAS, IL16, ITGAL, LCP2, NOTCH1, P2RX7, PDCD1, TOLLIP, POU2F2, PTPRC, IL21, RARA, BCL6, TAP1, ZEB1, NLRC5, CARD11, CD164, TNFRSF14, IL18RAP, RSAD2, CD27, GTPBP1, CD40LG, CD97
Gene Ontology	regulation of biological process	GO:0050789	139.325	193	3.648e-07	up	ADA, KCNE3, BCL2L11, CDH5, ACTR3, ARL4C, FRY, TNK2, TRIB1, LRRN2, BAIAP2, DEAF1, GNA13, AVIL, GNB5, MAP3K2, ZNF460, MALT1, WWP1, AKAP13, LYST, CHRM3, TNFRSF13C, TAGAP, ADD2, ZNF720, ZFP3, ZNF816, ZNF573, ADORA2A, KLF14, CREM, SESN3, SIK1, CYLD, DBH, AP2B1, TMPRSS6, DPP4, DUSP4, EIF4EBP1, TUBB, ZNF449, LASS3, RRAS2, IKZF3, IKZF2, VASH1, FKBP4, BAHD1, KLRK1, SIPA1L3, FLI1, FLNB, SMG6, MGRN1, ICOSLG…
Gene Ontology	biological regulation	GO:0065007	147.694	201	5.44232e-07	up	ADA, KCNE3, BCL2L11, CDH5, ACTR3, ARL4C, FRY, TNK2, TRIB1, LRRN2, BAIAP2, DEAF1, GNA13, AVIL, GNB5, MAP3K2, ZNF460, MALT1, WWP1, AKAP13, LYST, CHRM3, TNFRSF13C, TAGAP, ADD2, ZNF720, ZFP3, ZNF816, ZNF573, ADORA2A, KLF14, CREM, SESN3, SIK1, CYLD, DBH, AP2B1, TMPRSS6, DPP4, DUSP4, EIF4EBP1, TUBB, ZNF449, LASS3, RRAS2, IKZF3, IKZF2, VASH1, FKBP4, BAHD1, KLRK1, SIPA1L3, FLI1, FLNB, SMG6, MGRN1, ICOSLG…
Gene Ontology	regulation of cellular process	GO:0050794	132.418	184	9.22548e-07	up	ADA, BCL2L11, CDH5, ACTR3, ARL4C, FRY, TNK2, TRIB1, LRRN2, BAIAP2, DEAF1, GNA13, AVIL, GNB5, MAP3K2, ZNF460, MALT1, WWP1, AKAP13, LYST, CHRM3, TNFRSF13C, TAGAP, ADD2, ZNF720, ZFP3, ZNF816, ZNF573, ADORA2A, KLF14, CREM, SESN3, SIK1, CYLD, DBH, DPP4, DUSP4, EIF4EBP1, TUBB, ZNF449, LASS3, RRAS2, IKZF3, IKZF2, VASH1, FKBP4, BAHD1, KLRK1, SIPA1L3, FLI1, FLNB, SMG6, MGRN1, ICOSLG, CLASP1, MED13L, RYBP,…
Gene Ontology	T cell proliferation	GO:0042098	1.82207	13	1.10445e-06	up	MALT1, TNFRSF13C, ICOSLG, P2RX7, PRKCQ, PTPRC, IL21, BLM, SCGB1A1, CASP3, CARD11, TNFRSF14, CCND3
Gene Ontology	positive regulation of lymphocyte proliferation	GO:0050671	1.35596	11	3.17076e-06	up	ADA, TNFRSF13C, ICOSLG, PRKCQ, PELI1, PTPRC, IL21, BCL6, BLM, CARD11, CD40LG
Gene Ontology	positive regulation of mononuclear cell proliferation	GO:0032946	1.37715	11	3.60096e-06	up	ADA, TNFRSF13C, ICOSLG, PRKCQ, PELI1, PTPRC, IL21, BCL6, BLM, CARD11, CD40LG
Gene Ontology	regulation of immune system process	GO:0002682	9.00444	28	3.9372e-06	up	ADA, MALT1, TNFRSF13C, ADORA2A, AP2B1, DPP4, KLRK1, ICOSLG, HIF1A, ITPKB, P2RX7, SIRPG, PRKCQ, PELI1, PTPRC, IL21, RARA, BCL6, BLM, TAP1, ZEB1, SCGB1A1, CASP3, CARD11, TNFRSF14, CD5, CD27, CD40LG
Gene Ontology	positive regulation of leukocyte proliferation	GO:0070665	1.39834	11	3.9372e-06	up	ADA, TNFRSF13C, ICOSLG, PRKCQ, PELI1, PTPRC, IL21, BCL6, BLM, CARD11, CD40LG
Gene Ontology	regulation of B cell proliferation	GO:0030888	0.677981	8	7.39623e-06	up	ADA, TNFRSF13C, PELI1, PTPRC, BCL6, CASP3, CARD11, CD40LG
Gene Ontology	regulation of alpha-beta T cell activation	GO:0046634	0.677981	8	7.39623e-06	up	ADA, ADORA2A, ITPKB, PTPRC, RARA, BCL6, BLM, TNFRSF14
Gene Ontology	positive regulation of B cell proliferation	GO:0030890	0.529673	7	1.7656e-05	up	ADA, TNFRSF13C, PELI1, PTPRC, BCL6, CARD11, CD40LG
Gene Ontology	positive regulation of B cell activation	GO:0050871	0.783916	8	2.32006e-05	up	ADA, TNFRSF13C, PELI1, PTPRC, BCL6, CARD11, CD27, CD40LG
Gene Ontology	regulation of T cell proliferation	GO:0042129	1.37715	10	2.71609e-05	up	TNFRSF13C, ICOSLG, PRKCQ, PTPRC, IL21, BLM, SCGB1A1, CASP3, CARD11, TNFRSF14
Gene Ontology	regulation of B cell activation	GO:0050864	1.10172	9	3.304e-05	up	ADA, TNFRSF13C, PELI1, PTPRC, BCL6, CASP3, CARD11, CD27, CD40LG
Gene Ontology	positive regulation of immune system process	GO:0002684	5.80522	20	3.97314e-05	up	ADA, MALT1, TNFRSF13C, DPP4, KLRK1, ICOSLG, ITPKB, P2RX7, SIRPG, PRKCQ, PELI1, PTPRC, IL21, RARA, BCL6, BLM, CARD11, CD5, CD27, CD40LG
Gene Ontology	lymphocyte costimulation	GO:0031294	0.233056	5	3.97314e-05	up	TNFRSF13C, DPP4, KLRK1, CARD11, CD5
Gene Ontology	T cell costimulation	GO:0031295	0.233056	5	3.97314e-05	up	TNFRSF13C, DPP4, KLRK1, CARD11, CD5
Gene Ontology	B cell proliferation	GO:0042100	0.847477	8	3.97314e-05	up	ADA, TNFRSF13C, PELI1, PTPRC, BCL6, CASP3, CARD11, CD40LG
Gene Ontology	signal transduction	GO:0007165	47.2892	79	5.52056e-05	up	ADA, ARL4C, TNK2, TRIB1, LRRN2, BAIAP2, GNA13, GNB5, MAP3K2, MALT1, WWP1, AKAP13, CHRM3, TAGAP, ADORA2A, CREM, SIK1, DUSP4, EIF4EBP1, RRAS2, KLRK1, SIPA1L3, FLNB, MGRN1, ICOSLG, ANK3, GTF2I, HIF1A, NR4A1, IGF1R, FAS, ITGAL, ITK, ITPKB, MKLN1, MX1, NRGN, P2RX7, PDE2A, PDK1, PIK3C2B, PIK3CD, POMC, TOLLIP, APBB1IP, PRKAR1B, MCTP2, ARHGAP15, PRL, CABP4, PELI1, ODZ2, USP28, RAP2C, PTPRC, RAB5C, IL21, …
Gene Ontology	protein binding	GO:0005515	172.589	216	8.33935e-05	up	ADA, BCL2L11, CDH5, ACTR3, TNK2, TRIB1, LRRN2, BAIAP2, DEAF1, IFITM2, ATP5L, GNA13, AVIL, MAP3K2, MALT1, COPS8, WWP1, AKAP13, LYST, ADD2, CDYL2, ADORA2A, RAET1E, CREM, SIRPA, SIK1, CYLD, AP2B1, DPP4, EIF4EBP1, FBXO15, TUBB, FCAR, FDX1, RRAS2, IKZF3, IKZF2, FKBP4, BAHD1, KLRK1, SIPA1L3, FLI1, FLNB, ZCCHC14, KIAA0182, SMG6, MGRN1, ICOSLG, CLASP1, SYNM, SIK3, COTL1, RYBP, FOSL2, CLDN14, PDSS1, SUN2,…
Gene Ontology	signaling	GO:0023052	75.6585	112	9.17259e-05	up	ADA, ARL4C, TNK2, TRIB1, LRRN2, BAIAP2, GNA13, GNB5, MAP3K2, MALT1, WWP1, AKAP13, CHRM3, TAGAP, ADORA2A, CREM, SIK1, CYLD, DBH, TMPRSS6, DUSP4, EIF4EBP1, RRAS2, FKBP4, KLRK1, SIPA1L3, FLNB, LPHN2, MGRN1, ICOSLG, FKBP8, DLL1, ANK3, GTF2I, GUCY1A3, HIF1A, NR4A1, IGF1R, FAS, ITGA6, ITGAE, ITGAL, ITGB2, ITK, ITPKB, LCP2, MAL, MKLN1, MX1, NOTCH1, NRGN, NTSR1, P2RX7, LEF1, PDE2A, PDK1, PIK3C2B, PIK3CD,…
Gene Ontology	B cell activation	GO:0042113	2.39412	12	0.000103106	up	ADA, MALT1, TNFRSF13C, ICOSLG, PELI1, PTPRC, BCL6, CXCR5, CASP3, CARD11, CD27, CD40LG
Gene Ontology	regulation of cell proliferation	GO:0042127	18.0513	39	0.000107224	up	ADA, CDH5, TRIB1, DEAF1, TNFRSF13C, ADORA2A, DBH, DPP4, VASH1, ICOSLG, FOSL2, HIF1A, IGF1R, MAFG, NOTCH1, SIRPG, PRKCQ, PELI1, PTPRC, IL21, RARA, BCL2L1, BCL6, BLM, SMARCA2, ZEB1, TSG101, SCGB1A1, CASP3, CARD11, KLF11, RUNX3, CD164, TNFRSF14, ASH2L, CD5, ATPIF1, CD40LG, CDC6
Gene Ontology	regulation of interferon-gamma production	GO:0032649	0.720355	7	0.00011811	up	TNFRSF13C, KLRK1, IRF8, IL21, RARA, SCGB1A1, CD40LG
Gene Ontology	alpha-beta T cell activation	GO:0046631	1.01697	8	0.000131578	up	ADA, ADORA2A, ITPKB, PTPRC, RARA, BCL6, BLM, TNFRSF14
Gene Ontology	interferon-gamma production	GO:0032609	0.741542	7	0.000138666	up	TNFRSF13C, KLRK1, IRF8, IL21, RARA, SCGB1A1, CD40LG
Gene Ontology	cytokine production	GO:0001816	4.8518	17	0.000152561	up	MALT1, TNFRSF13C, DBH, KLRK1, HIF1A, IRF8, LCP2, P2RX7, POMC, PRKCQ, PELI1, IL21, RARA, BCL6, SCGB1A1, CARD11, CD40LG
Gene Ontology	induction of apoptosis	GO:0006917	7.07643	21	0.00017836	up	BCL2L11, AKAP13, LYST, ADORA2A, TUBB, KLRK1, AATF, NR4A1, FAS, MAL, MX1, P2RX7, USP28, PTPRC, SOS1, TAP1, CASP3, OBSCN, RUNX3, CD5, CD27
Gene Ontology	induction of programmed cell death	GO:0012502	7.09762	21	0.000182842	up	BCL2L11, AKAP13, LYST, ADORA2A, TUBB, KLRK1, AATF, NR4A1, FAS, MAL, MX1, P2RX7, USP28, PTPRC, SOS1, TAP1, CASP3, OBSCN, RUNX3, CD5, CD27
Gene Ontology	defense response	GO:0006952	15.191	34	0.000183798	up	ADA, IFITM3, IFITM2, MALT1, LYST, ADORA2A, AP2B1, TUBB, KLRK1, ICOSLG, COTL1, HIF1A, AOAH, IFNE, IRF8, ITGAL, ITGB2, ITK, MX1, NFATC3, P2RX7, TOLLIP, PTPRC, BCL6, MMP25, TAP1, SCGB1A1, NLRC5, IL18RAP, RSAD2, CHST2, CD40LG, CD48, CD97
Gene Ontology	regulation of adaptive immune response based on somatic recombination of immune receptors built from immunoglobulin superfamily domains	GO:0002822	1.08053	8	0.000185358	up	ADA, MALT1, TNFRSF13C, DPP4, P2RX7, PTPRC, RARA, BCL6
Gene Ontology	regulation of adaptive immune response	GO:0002819	1.10172	8	0.000210918	up	ADA, MALT1, TNFRSF13C, DPP4, P2RX7, PTPRC, RARA, BCL6
Gene Ontology	lymphocyte mediated immunity	GO:0002449	2.33056	11	0.000359411	up	MALT1, LYST, DPP4, TUBB, KLRK1, P2RX7, PTPRC, BCL6, TAP1, CD27, CD40LG
Gene Ontology	signal transmission	GO:0023060	54.4716	84	0.000395542	up	ADA, ARL4C, TNK2, TRIB1, LRRN2, BAIAP2, GNA13, GNB5, MAP3K2, MALT1, WWP1, AKAP13, CHRM3, TAGAP, ADORA2A, CREM, SIK1, DBH, DUSP4, EIF4EBP1, RRAS2, KLRK1, SIPA1L3, FLNB, MGRN1, ICOSLG, ANK3, GTF2I, HIF1A, NR4A1, IGF1R, FAS, ITGAL, ITK, ITPKB, MAL, MKLN1, MX1, NRGN, NTSR1, P2RX7, PDE2A, PDK1, PIK3C2B, PIK3CD, POMC, TOLLIP, APBB1IP, PRKAR1B, MCTP2, ARHGAP15, PRL, CABP4, PELI1, ODZ2, USP28, RAP2C, PTP…
Gene Ontology	regulation of lymphocyte differentiation	GO:0045619	1.20765	8	0.000399305	up	ADA, ITPKB, PTPRC, RARA, BCL6, ZEB1, CARD11, CD27
Gene Ontology	positive regulation of T cell proliferation	GO:0042102	0.889851	7	0.000402258	up	TNFRSF13C, ICOSLG, PRKCQ, PTPRC, IL21, BLM, CARD11
Gene Ontology	signaling process	GO:0023046	54.5987	84	0.000408336	up	ADA, ARL4C, TNK2, TRIB1, LRRN2, BAIAP2, GNA13, GNB5, MAP3K2, MALT1, WWP1, AKAP13, CHRM3, TAGAP, ADORA2A, CREM, SIK1, DBH, DUSP4, EIF4EBP1, RRAS2, KLRK1, SIPA1L3, FLNB, MGRN1, ICOSLG, ANK3, GTF2I, HIF1A, NR4A1, IGF1R, FAS, ITGAL, ITK, ITPKB, MAL, MKLN1, MX1, NRGN, NTSR1, P2RX7, PDE2A, PDK1, PIK3C2B, PIK3CD, POMC, TOLLIP, APBB1IP, PRKAR1B, MCTP2, ARHGAP15, PRL, CABP4, PELI1, ODZ2, USP28, RAP2C, PTP…
Gene Ontology	regulation of cytokine production	GO:0001817	4.27976	15	0.000417883	up	MALT1, TNFRSF13C, KLRK1, HIF1A, IRF8, P2RX7, POMC, PRKCQ, PELI1, IL21, RARA, BCL6, SCGB1A1, CARD11, CD40LG
Gene Ontology	leukocyte mediated immunity	GO:0002443	2.90261	12	0.000520394	up	MALT1, LYST, DBH, DPP4, TUBB, KLRK1, P2RX7, PTPRC, BCL6, TAP1, CD27, CD40LG
Gene Ontology	cell proliferation	GO:0008283	24.7463	46	0.000520394	up	ADA, CDH5, TRIB1, DEAF1, MALT1, CHRM3, TNFRSF13C, ADORA2A, DBH, DPP4, VASH1, ICOSLG, FOSL2, HIF1A, IGF1R, IRF2, MAFG, NOTCH1, P2RX7, SIRPG, PRKCQ, PRL, PELI1, USP28, PTPRC, IL21, RARA, BCL2L1, BCL6, BLM, SMARCA2, ZEB1, TSG101, SCGB1A1, CASP3, CARD11, KLF11, RUNX3, CD164, TNFRSF14, CCND3, ASH2L, CD5, ATPIF1, CD40LG, CDC6
Gene Ontology	hemopoietic or lymphoid organ development	GO:0048534	7.20355	20	0.00059047	up	ADA, BCL2L11, MALT1, ADD2, DLL1, HIF1A, IRF8, ITPKB, SNRK, PTPRC, RARA, BCL6, BLM, CXCR5, ZEB1, CARD11, CD164, ASH2L, CD27, CD40LG
Gene Ontology	cytosol	GO:0005829	28.0303	50	0.000652177	up	ADA, BCL2L11, MTHFS, MAP3K2, MALT1, AKAP13, SIK1, CYLD, AP2B1, EIF4EBP1, TUBB, FARSA, FKBP4, CEP152, MGRN1, CLASP1, PIK3R5, GK, GUCY1A3, FAS, ITK, LCP2, LDHA, MX1, ACLY, SPTBN5, UPB1, PIK3C2B, PIK3CD, PCBP3, APBB1IP, AFTPH, PRKAR1B, BACH1, BCL2L1, KLC2, SOS1, SPTBN1, TAP1, YES1, STARD5, CAMK2G, CARS, CASP3, OBSCN, CARD11, PTTG1, PRDX6, LPIN2, CDC6
Gene Ontology	positive regulation of apoptosis	GO:0043065	9.85192	24	0.000820757	up	BCL2L11, AKAP13, LYST, ADORA2A, TUBB, KLRK1, AATF, NR4A1, FAS, MAL, MX1, NOTCH1, P2RX7, USP28, PTPRC, BCL2L1, BCL6, SOS1, TAP1, CASP3, OBSCN, RUNX3, CD5, CD27
Gene Ontology	cellular process	GO:0009987	246.234	281	0.000861673	up	ADA, BCL2L11, CDH5, UST, ACTR3, ARL4C, FRY, TNK2, TRIB1, CDIPT, LRRN2, BAIAP2, DEAF1, MTHFS, ATP5L, GNA13, AVIL, GNB5, MAP3K2, ZNF460, MALT1, WWP1, AKAP13, LYST, CHRM3, TNFRSF13C, TAGAP, CLCN7, ADD2, CDYL2, ZNF720, ZFP3, ZNF816, ZNF573, CMPK2, ADORA2A, KLF14, CREM, SIRPA, SESN3, SIK1, CYLD, DBH, AP2B1, TMPRSS6, DPP4, DUSP4, EIF4EBP1, TUBB, ZNF449, LASS3, EPHX1, FARSA, TPCN2, FDX1, RRAS2, IKZF3, I…
Gene Ontology	positive regulation of programmed cell death	GO:0043068	9.91548	24	0.000879447	up	BCL2L11, AKAP13, LYST, ADORA2A, TUBB, KLRK1, AATF, NR4A1, FAS, MAL, MX1, NOTCH1, P2RX7, USP28, PTPRC, BCL2L1, BCL6, SOS1, TAP1, CASP3, OBSCN, RUNX3, CD5, CD27
Gene Ontology	leukocyte mediated cytotoxicity	GO:0001909	0.720355	6	0.000935912	up	LYST, TUBB, KLRK1, P2RX7, PTPRC, TAP1
Gene Ontology	regulation of T cell differentiation	GO:0045580	1.03816	7	0.000942586	up	ADA, ITPKB, PTPRC, RARA, BCL6, ZEB1, CARD11
Gene Ontology	positive regulation of cell death	GO:0010942	10.0214	24	0.000991357	up	BCL2L11, AKAP13, LYST, ADORA2A, TUBB, KLRK1, AATF, NR4A1, FAS, MAL, MX1, NOTCH1, P2RX7, USP28, PTPRC, BCL2L1, BCL6, SOS1, TAP1, CASP3, OBSCN, RUNX3, CD5, CD27
Gene Ontology	immune effector process	GO:0002252	4.7035	15	0.00101567	up	MALT1, LYST, DBH, AP2B1, DPP4, TUBB, KLRK1, GALNT2, P2RX7, PTPRC, BCL6, TAP1, RSAD2, CD27, CD40LG
Gene Ontology	regulation of lymphocyte mediated immunity	GO:0002706	1.05935	7	0.00101567	up	MALT1, DPP4, KLRK1, P2RX7, PTPRC, BCL6, TAP1
Gene Ontology	positive regulation of alpha-beta T cell activation	GO:0046635	0.466112	5	0.00101567	up	ADA, ITPKB, PTPRC, RARA, BLM
Gene Ontology	negative regulation of cellular process	GO:0048523	39.9585	64	0.00116516	up	ADA, CDH5, TRIB1, AVIL, MALT1, WWP1, ADD2, ADORA2A, SESN3, SIK1, CYLD, DPP4, EIF4EBP1, VASH1, FKBP4, BAHD1, MGRN1, CLASP1, RYBP, AATF, DLL1, IRF8, IGF1R, FAS, IRF2, NOTCH1, P2RX7, LEF1, SPTBN5, POU2F1, BCOR, SIRPG, MBNL3, PSMB8, PSMB9, PTPRC, MID1IP1, RARA, BCL2L1, BCL6, PRDM1, BLM, IKZF4, SMARCA2, SPTBN1, ZEB1, TSG101, TTC3, SCGB1A1, CASP3, NLRC5, KLF11, CBX4, RUNX3, CD164, TNFRSF14, IER3, SOCS3…
Gene Ontology	immune system development	GO:0002520	7.69085	20	0.00121717	up	ADA, BCL2L11, MALT1, ADD2, DLL1, HIF1A, IRF8, ITPKB, SNRK, PTPRC, RARA, BCL6, BLM, CXCR5, ZEB1, CARD11, CD164, ASH2L, CD27, CD40LG
Gene Ontology	lymphocyte differentiation	GO:0030098	2.77549	11	0.00129002	up	ADA, MALT1, ITPKB, PTPRC, RARA, BCL6, BLM, ZEB1, CARD11, CD27, CD40LG
Gene Ontology	B cell differentiation	GO:0030183	1.14409	7	0.00156753	up	ADA, MALT1, PTPRC, BCL6, CARD11, CD27, CD40LG
Gene Ontology	negative regulation of biological process	GO:0048519	43.7298	68	0.00156753	up	ADA, CDH5, TRIB1, AVIL, MALT1, WWP1, ADD2, ADORA2A, SESN3, SIK1, CYLD, TMPRSS6, DPP4, EIF4EBP1, VASH1, FKBP4, BAHD1, MGRN1, CLASP1, RYBP, AATF, DLL1, IRF8, IGF1R, FAS, IRF2, NOTCH1, P2RX7, LEF1, SPTBN5, POMC, POU2F1, BCOR, SIRPG, MBNL3, PSMB8, PSMB9, PTPRC, MID1IP1, RARA, BCL2L1, BCL6, RYR1, PRDM1, BLM, IKZF4, SMARCA2, SPTBN1, TAP1, ZEB1, TSG101, TTC3, SCGB1A1, CASP3, NLRC5, KLF11, CBX4, RUNX3, C…
Gene Ontology	hemopoiesis	GO:0030097	6.75863	18	0.00189711	up	ADA, MALT1, ADD2, DLL1, HIF1A, IRF8, ITPKB, SNRK, PTPRC, RARA, BCL6, BLM, ZEB1, CARD11, CD164, ASH2L, CD27, CD40LG
Gene Ontology	adaptive immune response based on somatic recombination of immune receptors built from immunoglobulin superfamily domains	GO:0002460	2.45768	10	0.00201328	up	ADA, MALT1, TNFRSF13C, DPP4, P2RX7, PTPRC, RARA, BCL6, CD27, CD40LG
Gene Ontology	external side of plasma membrane	GO:0009897	2.96617	11	0.0021805	up	ADA, TNFRSF13C, KLRK1, ITGA6, ITGAE, P2RX7, PDCD1, PTPRC, TNFRSF14, CD5, CD48
Gene Ontology	adaptive immune response	GO:0002250	2.50006	10	0.00225923	up	ADA, MALT1, TNFRSF13C, DPP4, P2RX7, PTPRC, RARA, BCL6, CD27, CD40LG
Gene Ontology	calmodulin binding	GO:0005516	2.98736	11	0.00226371	up	ADD2, ITPKB, NRGN, RYR1, MYO1G, SLC8A1, SNTB1, SPTBN1, CAMK4, CAMK2G, ATPIF1
Gene Ontology	response to stress	GO:0006950	40.3611	63	0.00240822	up	ADA, TRIB1, IFITM3, IFITM2, GNA13, AVIL, MAP3K2, MALT1, LYST, ADORA2A, DBH, AP2B1, TMPRSS6, DPP4, TUBB, KLRK1, ICOSLG, COTL1, TXN2, AATF, FLJ35220, HIF1A, AOAH, HSD11B2, IFNE, IRF8, ITGAL, ITGB2, ITK, LCT, MX1, NFATC3, NOTCH1, P2RX7, TOLLIP, PRKCQ, USP28, PTPRC, RAD51L1, BCL2L1, RFC4, BCL6, RYR1, BLM, MMP25, SLC1A2, SLC8A1, TAP1, SCGB1A1, CASP3, NLRC5, PPP1R15B, IL18RAP, SOCS3, ASH2L, RSAD2, PTTG…
Gene Ontology	regulation of leukocyte mediated immunity	GO:0002703	1.25003	7	0.00249054	up	MALT1, DPP4, KLRK1, P2RX7, PTPRC, BCL6, TAP1
Gene Ontology	negative regulation of protein complex disassembly	GO:0043242	0.889851	6	0.00249054	up	AVIL, ADD2, CLASP1, SPTBN5, MID1IP1, SPTBN1
Gene Ontology	regulation of cytoskeleton organization	GO:0051493	3.05092	11	0.00259253	up	ACTR3, AVIL, ADD2, CYLD, FKBP4, CLASP1, P2RX7, SPTBN5, PRKCQ, MID1IP1, SPTBN1
Gene Ontology	signaling pathway	GO:0023033	53.9631	79	0.00259885	up	ADA, ARL4C, TNK2, TRIB1, BAIAP2, GNA13, GNB5, MAP3K2, MALT1, AKAP13, CHRM3, ADORA2A, CREM, SIK1, CYLD, TMPRSS6, DUSP4, EIF4EBP1, RRAS2, FKBP4, KLRK1, SIPA1L3, LPHN2, MGRN1, FKBP8, DLL1, GUCY1A3, HIF1A, IGF1R, ITGA6, ITGAE, ITGAL, ITGB2, ITK, ITPKB, LCP2, NOTCH1, NTSR1, P2RX7, LEF1, PDK1, PIK3C2B, PIK3CD, POMC, TOLLIP, SIRPG, PRKAR1B, MCTP2, PRKCQ, PRL, PELI1, USP28, PTPN2, RAP2C, PTPRC, RAB5C, RA…
Gene Ontology	regulation of macromolecule metabolic process	GO:0060255	72.2686	100	0.00261622	up	FRY, TNK2, TRIB1, DEAF1, MAP3K2, ZNF460, MALT1, WWP1, TNFRSF13C, ZNF720, ZFP3, ZNF816, ZNF573, ADORA2A, KLF14, CREM, SIK1, CYLD, EIF4EBP1, ZNF449, LASS3, IKZF3, IKZF2, BAHD1, FLI1, MED13L, RYBP, FOSL2, AATF, FOXP1, GTF2I, HIF1A, HIVEP2, NR4A1, IRF8, SP110, IGF1R, IRF2BP2, IL16, IRF2, ITGB2, JUND, MAFG, MLLT6, MYB, NFATC3, NOTCH1, ZNF295, P2RX7, LEF1, KLF3, POMC, POU2F1, POU2F2, MBTD1, BCOR, PHF10…
Gene Ontology	lymphocyte homeostasis	GO:0002260	0.593234	5	0.00268178	up	ADA, BCL2L11, TNFRSF13C, P2RX7, CASP3
Gene Ontology	positive regulation of adaptive immune response based on somatic recombination of immune receptors built from immunoglobulin superfamily domains	GO:0002824	0.593234	5	0.00268178	up	ADA, MALT1, TNFRSF13C, P2RX7, PTPRC
Gene Ontology	positive regulation of cellular process	GO:0048522	43.1789	66	0.00275162	up	ADA, BCL2L11, ACTR3, TNK2, TRIB1, MALT1, AKAP13, LYST, TNFRSF13C, ADORA2A, DPP4, EIF4EBP1, TUBB, RRAS2, IKZF2, KLRK1, ICOSLG, FOSL2, AATF, HIF1A, NR4A1, IRF8, IGF1R, FAS, ITGA6, ITPKB, JUND, MAL, MX1, NFATC3, NOTCH1, P2RX7, LEF1, POMC, POU2F1, SIRPG, PRKCQ, PRL, PSMB8, PSMB9, PELI1, USP28, PTPRC, IL21, RARA, BCL2L1, BCL6, BLM, SMARCA2, SOS1, TAP1, ZEB1, CASP3, OBSCN, NLRC5, CARD11, KLF7, RUNX3, T…
Gene Ontology	positive regulation of biological process	GO:0048518	47.4587	71	0.00289889	up	ADA, BCL2L11, ACTR3, TNK2, TRIB1, MALT1, AKAP13, LYST, CHRM3, TNFRSF13C, ADORA2A, DBH, DPP4, EIF4EBP1, TUBB, RRAS2, IKZF2, KLRK1, ICOSLG, FOSL2, AATF, HIF1A, NR4A1, IRF8, IGF1R, FAS, IL16, ITGA6, ITPKB, JUND, MAL, MX1, NFATC3, NOTCH1, P2RX7, LEF1, POMC, POU2F1, SIRPG, PRKCQ, PRL, PSMB8, PSMB9, PELI1, USP28, PTPRC, IL21, RARA, BCL2L1, BCL6, PRDM1, BLM, SLC1A2, SMARCA2, SOS1, TAP1, ZEB1, CASP3, OBS…
Gene Ontology	positive regulation of adaptive immune response	GO:0002821	0.614421	5	0.00308079	up	ADA, MALT1, TNFRSF13C, P2RX7, PTPRC
Gene Ontology	response to hypoxia	GO:0001666	3.15685	11	0.003183	up	ADA, DPP4, TXN2, HIF1A, HSD11B2, LCT, PRKCQ, BCL2L1, RYR1, SLC8A1, SOCS3
Gene Ontology	binding	GO:0005488	262.379	292	0.00334975	up	ADA, BCL2L11, CDH5, ACTR3, ARL4C, TNK2, TRIB1, CDIPT, LRRN2, BAIAP2, DEAF1, IFITM2, MTHFS, ATP5L, GNA13, AVIL, MAP3K2, ZNF460, MALT1, COPS8, WWP1, AKAP13, LYST, CHRM3, CLCN7, ADD2, CDYL2, ZNF720, ZFP3, ZNF816, ZNF573, CMPK2, ADORA2A, RAET1E, KLF14, CREM, SIRPA, MGAT5B, SIK1, CYLD, DBH, AP2B1, DPP4, EIF4EBP1, FBXO15, TUBB, ZNF449, LASS3, FARSA, FCAR, C6orf81, FDX1, RRAS2, IKZF3, IKZF2, R3HDM2, FKB…
Gene Ontology	negative regulation of cytoskeleton organization	GO:0051494	1.33478	7	0.00334975	up	AVIL, ADD2, FKBP4, CLASP1, SPTBN5, MID1IP1, SPTBN1
Gene Ontology	positive regulation of cytokine production	GO:0001819	2.22463	9	0.00353264	up	MALT1, KLRK1, HIF1A, IRF8, P2RX7, PELI1, RARA, CARD11, CD40LG
Gene Ontology	regulation of immune effector process	GO:0002697	2.22463	9	0.00353264	up	MALT1, AP2B1, DPP4, KLRK1, P2RX7, PTPRC, BCL6, TAP1, CD40LG
Gene Ontology	positive regulation of lymphocyte differentiation	GO:0045621	0.656794	5	0.00399674	up	ADA, ITPKB, PTPRC, RARA, CD27
Gene Ontology	regulation of multicellular organismal process	GO:0051239	23.009	40	0.00414009	up	ADA, ACTR3, DEAF1, MALT1, CHRM3, TNFRSF13C, ADORA2A, DBH, TMPRSS6, VASH1, FKBP4, KLRK1, DLL1, ANXA6, HIF1A, IRF8, ITPKB, JUND, MAFG, NOTCH1, P2RX7, LEF1, POMC, BCOR, MBNL3, PRKCQ, PRL, PELI1, PTPRC, IL21, RARA, BCL6, SLC8A1, ZEB1, TTC3, SCGB1A1, CARD11, RSAD2, CD27, CD40LG
Gene Ontology	induction of apoptosis by extracellular signals	GO:0008624	2.28819	9	0.00421962	up	BCL2L11, AKAP13, ADORA2A, AATF, FAS, SOS1, CASP3, OBSCN, CD5
Gene Ontology	regulation of cellular metabolic process	GO:0031323	79.8323	107	0.00429766	up	FRY, TNK2, TRIB1, DEAF1, GNA13, MAP3K2, ZNF460, MALT1, WWP1, TNFRSF13C, ZNF720, ZFP3, ZNF816, ZNF573, ADORA2A, KLF14, CREM, SIK1, CYLD, EIF4EBP1, ZNF449, LASS3, IKZF3, IKZF2, BAHD1, KLRK1, FLI1, SMG6, MED13L, RYBP, FOSL2, AATF, FOXP1, GTF2I, HIF1A, HIVEP2, NR4A1, IRF8, SP110, IGF1R, IRF2BP2, IL16, IRF2, ITGB2, JUND, MAFG, MLLT6, MYB, NFATC3, NOTCH1, ZNF295, P2RX7, LEF1, KLF3, PDK1, POMC, POU2F1, …
Gene Ontology	protein depolymerization	GO:0051261	1.01697	6	0.00430585	up	AVIL, ADD2, CLASP1, SPTBN5, MID1IP1, SPTBN1
Gene Ontology	cell surface	GO:0009986	7.41542	18	0.00434237	up	ADA, TNFRSF13C, DPP4, KLRK1, ITGA6, ITGAE, ITGAL, P2RX7, PDCD1, PTPRC, RARA, MMP25, SLC9A3, TNFRSF14, CD5, CD27, ATPIF1, CD48
Gene Ontology	regulation of macromolecule biosynthetic process	GO:0010556	61.4632	86	0.00475348	up	FRY, TRIB1, DEAF1, ZNF460, MALT1, WWP1, TNFRSF13C, ZNF720, ZFP3, ZNF816, ZNF573, ADORA2A, KLF14, CREM, SIK1, CYLD, EIF4EBP1, ZNF449, LASS3, IKZF3, IKZF2, BAHD1, FLI1, MED13L, RYBP, FOSL2, AATF, FOXP1, GTF2I, HIF1A, HIVEP2, NR4A1, IRF8, SP110, IGF1R, IRF2BP2, IL16, IRF2, JUND, MAFG, MLLT6, MYB, NFATC3, NOTCH1, ZNF295, LEF1, KLF3, POMC, POU2F1, POU2F2, MBTD1, BCOR, PHF10, PRKCQ, BACH1, CBX8, MKL1, …
Gene Ontology	negative regulation of cellular component organization	GO:0051129	3.89839	12	0.00475348	up	AVIL, ADD2, DPP4, EIF4EBP1, FKBP4, CLASP1, SPTBN5, BCOR, MID1IP1, SPTBN1, TTC3, KIAA0226
Gene Ontology	transcription from RNA polymerase II promoter	GO:0006366	19.4708	35	0.00483661	up	DEAF1, SIK1, IKZF3, IKZF2, MED13L, RYBP, FOSL2, AATF, GTF2I, HIF1A, NR4A1, IRF8, IRF2, JUND, NFATC3, NOTCH1, LEF1, POMC, POU2F1, POU2F2, BCOR, RARA, BCL6, PRDM1, SMARCA2, ZEB1, SCGB1A1, PBX4, KLF11, CBX4, KLF7, RUNX3, ASH2L, PTTG1, LPIN2
Gene Ontology	response to oxygen levels	GO:0070482	3.36872	11	0.00483661	up	ADA, DPP4, TXN2, HIF1A, HSD11B2, LCT, PRKCQ, BCL2L1, RYR1, SLC8A1, SOCS3
Gene Ontology	negative regulation of immune system process	GO:0002683	1.92801	8	0.00560367	up	ADA, ADORA2A, PTPRC, BCL6, TAP1, SCGB1A1, CASP3, TNFRSF14
Gene Ontology	axon part	GO:0033267	1.50427	7	0.00602302	up	CHRM3, ADORA2A, FKBP4, P2RX7, CABP4, SLC1A2, SYNJ2
Gene Ontology	regulation of protein complex disassembly	GO:0043244	1.10172	6	0.00616984	up	AVIL, ADD2, CLASP1, SPTBN5, MID1IP1, SPTBN1
Gene Ontology	regulation of metabolic process	GO:0019222	83.7095	110	0.00664734	up	FRY, TNK2, TRIB1, DEAF1, GNA13, MAP3K2, ZNF460, MALT1, WWP1, TNFRSF13C, ZNF720, ZFP3, ZNF816, ZNF573, ADORA2A, KLF14, CREM, SIK1, CYLD, EIF4EBP1, ZNF449, LASS3, IKZF3, IKZF2, BAHD1, KLRK1, FLI1, SMG6, MED13L, RYBP, FOSL2, AATF, FOXP1, GTF2I, HIF1A, HIVEP2, NR4A1, IRF8, SP110, IGF1R, IRF2BP2, IL16, IRF2, ITGB2, JUND, MAFG, MLLT6, MYB, NFATC3, NOTCH1, ZNF295, P2RX7, LEF1, KLF3, LSR, PDK1, POMC, POU…
Gene Ontology	response to organic substance	GO:0010033	19.1318	34	0.00673625	up	ACTR3, TRIB1, BAIAP2, MALT1, ADORA2A, DBH, DUSP4, EIF4EBP1, EPHX1, VASH1, TXN2, HSD11B2, IRF8, IGF1R, LCT, P2RX7, LEF1, PRKAR1B, PRKCQ, PELI1, PTPN2, RARA, BCL2L1, RYR1, SLC1A2, SLC8A1, SLC9A3, TTC3, UQCRFS1, CASP3, SOCS3, ASH2L, CD27, CD48
Gene Ontology	regulation of biosynthetic process	GO:0009889	65.0438	89	0.00681852	up	FRY, TRIB1, DEAF1, GNA13, ZNF460, MALT1, WWP1, TNFRSF13C, ZNF720, ZFP3, ZNF816, ZNF573, ADORA2A, KLF14, CREM, SIK1, CYLD, EIF4EBP1, ZNF449, LASS3, IKZF3, IKZF2, BAHD1, KLRK1, FLI1, MED13L, RYBP, FOSL2, AATF, FOXP1, GTF2I, HIF1A, HIVEP2, NR4A1, IRF8, SP110, IGF1R, IRF2BP2, IL16, IRF2, JUND, MAFG, MLLT6, MYB, NFATC3, NOTCH1, ZNF295, LEF1, KLF3, PDK1, POMC, POU2F1, POU2F2, MBTD1, BCOR, PHF10, PRKCQ,…
Gene Ontology	T cell differentiation	GO:0030217	2.01276	8	0.00681852	up	ADA, ITPKB, PTPRC, RARA, BCL6, BLM, ZEB1, CARD11
Gene Ontology	T cell differentiation in the thymus	GO:0033077	0.762729	5	0.00681852	up	ADA, ITPKB, PTPRC, ZEB1, CARD11
Gene Ontology	alpha-beta T cell differentiation	GO:0046632	0.762729	5	0.00681852	up	ADA, ITPKB, RARA, BCL6, BLM
Gene Ontology	protein heterodimerization activity	GO:0046982	4.68231	13	0.00681852	up	ADD2, ADORA2A, IKZF3, IKZF2, PDSS1, HIF1A, NR4A1, ITGAL, P2RX7, RARA, BCL2L1, IKZF4, TAP1
Gene Ontology	regulation of immune response	GO:0050776	5.27554	14	0.00681852	up	ADA, MALT1, TNFRSF13C, AP2B1, DPP4, KLRK1, P2RX7, PELI1, PTPRC, RARA, BCL6, TAP1, CARD11, CD40LG
Gene Ontology	regulation of cellular biosynthetic process	GO:0031326	64.5777	88	0.00825286	up	FRY, TRIB1, DEAF1, GNA13, ZNF460, MALT1, WWP1, TNFRSF13C, ZNF720, ZFP3, ZNF816, ZNF573, ADORA2A, KLF14, CREM, SIK1, CYLD, EIF4EBP1, ZNF449, LASS3, IKZF3, IKZF2, BAHD1, KLRK1, FLI1, MED13L, RYBP, FOSL2, AATF, FOXP1, GTF2I, HIF1A, HIVEP2, NR4A1, IRF8, SP110, IGF1R, IRF2BP2, IL16, IRF2, JUND, MAFG, MLLT6, MYB, NFATC3, NOTCH1, ZNF295, LEF1, KLF3, PDK1, POMC, POU2F1, POU2F2, MBTD1, BCOR, PHF10, PRKCQ,…
Gene Ontology	protein complex	GO:0043234	56.7809	79	0.00868919	up	ACTR3, DEAF1, ATP5L, GNA13, GNB5, MALT1, COPS8, WWP1, ADD2, ADORA2A, RAET1E, CREM, KRT72, CYLD, CAMSAP1, AP2B1, EIF4EBP1, FBXO15, TUBB, FKBP4, BAHD1, CLASP1, SYNM, MED13L, SUN2, NARF, TIMM9, GUCY1A3, ANXA6, HIF1A, KRT73, RAET1G, FAS, ITGA6, ITGAE, ITGAL, ITGB2, KCNA3, NDUFS7, TOMM20L, ACLY, NDUFV3, LEF1, NIN, PIK3C2B, PIK3CD, TOLLIP, POU2F1, AFTPH, BCOR, PHF10, PRKAR1B, PSMB8, PSMB9, THOC2, CBX8,…
Gene Ontology	regulation of apoptosis	GO:0042981	18.8352	33	0.00926033	up	ADA, BCL2L11, MALT1, AKAP13, LYST, ADORA2A, DBH, TUBB, KLRK1, AATF, NR4A1, IGF1R, FAS, MAL, MX1, NOTCH1, P2RX7, USP28, PTPRC, BCL2L1, BCL6, SOS1, TAP1, CASP3, OBSCN, CARD11, CBX4, RUNX3, IER3, SOCS3, CD5, CD27, CD40LG
Gene Ontology	regulation of transcription	GO:0045449	56.0818	78	0.00926033	up	FRY, TRIB1, DEAF1, ZNF460, MALT1, WWP1, ZNF720, ZFP3, ZNF816, ZNF573, ADORA2A, KLF14, CREM, SIK1, CYLD, ZNF449, LASS3, IKZF3, IKZF2, BAHD1, FLI1, MED13L, RYBP, FOSL2, AATF, FOXP1, GTF2I, HIF1A, HIVEP2, NR4A1, IRF8, SP110, IRF2BP2, IL16, IRF2, JUND, MAFG, MLLT6, MYB, NFATC3, NOTCH1, ZNF295, LEF1, KLF3, POMC, POU2F1, POU2F2, MBTD1, BCOR, PHF10, BACH1, CBX8, MKL1, RARA, RFX2, BCL6, PRDM1, PRDM15, BL…
Gene Ontology	multi-organism process	GO:0051704	17.3097	31	0.00926033	up	ADA, TRIB1, IFITM3, IFITM2, MALT1, WWP1, LYST, AP2B1, FKBP4, COTL1, FKBP8, HSD11B2, IFNE, IRF8, SP110, IL16, MX1, P2RX7, PRL, PSMB8, PSMB9, PELI1, THOC2, PTPRC, ACTA2, TAP1, TSG101, SCGB1A1, TNFRSF14, SOCS3, RSAD2
Gene Ontology	leukocyte homeostasis	GO:0001776	0.82629	5	0.00931822	up	ADA, BCL2L11, TNFRSF13C, P2RX7, CASP3
Gene Ontology	negative regulation of transcription, DNA-dependent	GO:0045892	8.7502	19	0.00955642	up	SIK1, BAHD1, RYBP, IRF8, IRF2, NOTCH1, LEF1, POU2F1, BCOR, RARA, BCL6, PRDM1, IKZF4, SMARCA2, ZEB1, TSG101, SCGB1A1, KLF11, CBX4
Gene Ontology	system development	GO:0048731	54.5139	76	0.00988991	up	ADA, BCL2L11, CDH5, ACTR3, BAIAP2, DEAF1, GNA13, AVIL, PLAC1, MALT1, WWP1, CHRM3, ADD2, ADORA2A, CRYBA4, DBH, TMPRSS6, TUBB, IKZF3, VASH1, FKBP4, FLI1, FLNB, PIP5K1C, DLL1, ANKRD11, HIF1A, HSD11B1, IRF8, IGF1R, ITGA6, ITPKB, JUND, SBK1, MAFG, MAL, NFATC3, NOTCH1, NRGN, P2RX7, LEF1, LSR, POU2F1, SNRK, BCOR, PHF10, MBNL3, PRKCQ, PRL, CABP4, PTPRC, RARA, BCL2L1, BCL6, PRDM1, BLM, CXCR5, SLC1A2, SMAR…
Gene Ontology	chromatin binding	GO:0003682	3.77127	11	0.0101104	up	CDYL2, BAHD1, NFATC3, NOTCH1, LEF1, CBX8, RARA, BCL6, ZEB1, CBX4, CDC6
Gene Ontology	multicellular organismal development	GO:0007275	66.082	89	0.0101104	up	ADA, BCL2L11, CDH5, ACTR3, BAIAP2, DEAF1, GNA13, AVIL, PLAC1, MALT1, WWP1, CHRM3, ADD2, ADORA2A, CREM, CRYBA4, SIK1, DBH, TMPRSS6, TUBB, IKZF3, VASH1, FKBP4, FLI1, FLNB, PIP5K1C, RYBP, AATF, DLL1, ANKRD11, GTF2I, HIF1A, HSD11B1, IRF8, IGF1R, ITGA6, ITPKB, JUND, SBK1, MAFG, MAL, NFATC3, NOTCH1, NRGN, P2RX7, LEF1, KLF3, PDCD1, LSR, POU2F1, SNRK, BCOR, PHF10, MBNL3, PRKCQ, PRL, CABP4, PTPRC, ACTA2, …
Gene Ontology	negative regulation of protein complex assembly	GO:0031333	0.847477	5	0.0101104	up	AVIL, ADD2, EIF4EBP1, SPTBN5, SPTBN1
Gene Ontology	regulation of programmed cell death	GO:0043067	19.0047	33	0.0101104	up	ADA, BCL2L11, MALT1, AKAP13, LYST, ADORA2A, DBH, TUBB, KLRK1, AATF, NR4A1, IGF1R, FAS, MAL, MX1, NOTCH1, P2RX7, USP28, PTPRC, BCL2L1, BCL6, SOS1, TAP1, CASP3, OBSCN, CARD11, CBX4, RUNX3, IER3, SOCS3, CD5, CD27, CD40LG
Gene Ontology	cell killing	GO:0001906	1.25003	6	0.010129	up	LYST, TUBB, KLRK1, P2RX7, PTPRC, TAP1
Gene Ontology	phosphorus metabolic process	GO:0006793	27.7125	44	0.0101855	up	TNK2, TRIB1, ATP5L, MAP3K2, MALT1, ADORA2A, SIK1, DUSP4, SMG6, SIK3, PAN3, GK, IGF1R, ITGB2, ITK, NDUFS7, SBK1, NDUFV3, P2RX7, CDKL3, PDK1, PIK3C2B, PIK3CD, TOLLIP, SNRK, PPP6R3, PRKAR1B, PRKCQ, PTPN2, PTPRC, RARA, BLM, SPTBN1, YES1, DDR1, CAMK4, CAMK2G, CASP3, OBSCN, TNFRSF14, SYNJ2, CCND3, SOCS3, CDC6
Gene Ontology	phosphate metabolic process	GO:0006796	27.7125	44	0.0101855	up	TNK2, TRIB1, ATP5L, MAP3K2, MALT1, ADORA2A, SIK1, DUSP4, SMG6, SIK3, PAN3, GK, IGF1R, ITGB2, ITK, NDUFS7, SBK1, NDUFV3, P2RX7, CDKL3, PDK1, PIK3C2B, PIK3CD, TOLLIP, SNRK, PPP6R3, PRKAR1B, PRKCQ, PTPN2, PTPRC, RARA, BLM, SPTBN1, YES1, DDR1, CAMK4, CAMK2G, CASP3, OBSCN, TNFRSF14, SYNJ2, CCND3, SOCS3, CDC6
Gene Ontology	negative regulation of organelle organization	GO:0010639	2.18225	8	0.0101855	up	AVIL, ADD2, FKBP4, CLASP1, SPTBN5, BCOR, MID1IP1, SPTBN1
Gene Ontology	neurological system process	GO:0050877	26.9498	13	0.0102125	down	ADORA2A, CRYBA4, DBH, TIMM9, OR4E2, MAL, NTSR1, P2RX7, PRKAR1B, CABP4, SLC1A2, CASP3, DHRS3
Gene Ontology	negative regulation of T cell activation	GO:0050868	0.868664	5	0.0106047	up	ADORA2A, BCL6, SCGB1A1, CASP3, TNFRSF14
Gene Ontology	negative regulation of RNA metabolic process	GO:0051253	8.89851	19	0.0106047	up	SIK1, BAHD1, RYBP, IRF8, IRF2, NOTCH1, LEF1, POU2F1, BCOR, RARA, BCL6, PRDM1, IKZF4, SMARCA2, ZEB1, TSG101, SCGB1A1, KLF11, CBX4
Gene Ontology	regulation of cell death	GO:0010941	19.153	33	0.0107992	up	ADA, BCL2L11, MALT1, AKAP13, LYST, ADORA2A, DBH, TUBB, KLRK1, AATF, NR4A1, IGF1R, FAS, MAL, MX1, NOTCH1, P2RX7, USP28, PTPRC, BCL2L1, BCL6, SOS1, TAP1, CASP3, OBSCN, CARD11, CBX4, RUNX3, IER3, SOCS3, CD5, CD27, CD40LG
Gene Ontology	cell part	GO:0044464	319.202	339	0.0110538	up	ADA, KCNE3, BCL2L11, CDH5, UST, ACTR3, ARL4C, FRY, TNK2, TRIB1, IFITM3, CDIPT, LRRN2, BAIAP2, DEAF1, IFITM2, MTHFS, ATP5L, DCTN6, GNA13, AVIL, GNB5, MAP3K2, ZNF460, MALT1, COPS8, WWP1, AKAP13, LYST, CHRM3, C8orf40, TNFRSF13C, TAGAP, CLCN7, ADD2, CDYL2, ZNF720, ZFP3, ZNF816, ZNF573, CMPK2, ADORA2A, RAET1E, KLF14, CREM, KRT72, SIRPA, CRYBA4, SESN3, MGAT5B, SIK1, CYLD, CAMSAP1, DBH, AP2B1, TMPRSS6, …
Gene Ontology	cell	GO:0005623	319.223	339	0.0110774	up	ADA, KCNE3, BCL2L11, CDH5, UST, ACTR3, ARL4C, FRY, TNK2, TRIB1, IFITM3, CDIPT, LRRN2, BAIAP2, DEAF1, IFITM2, MTHFS, ATP5L, DCTN6, GNA13, AVIL, GNB5, MAP3K2, ZNF460, MALT1, COPS8, WWP1, AKAP13, LYST, CHRM3, C8orf40, TNFRSF13C, TAGAP, CLCN7, ADD2, CDYL2, ZNF720, ZFP3, ZNF816, ZNF573, CMPK2, ADORA2A, RAET1E, KLF14, CREM, KRT72, SIRPA, CRYBA4, SESN3, MGAT5B, SIK1, CYLD, CAMSAP1, DBH, AP2B1, TMPRSS6, …
Gene Ontology	molecular_function	GO:0003674	327.592	346	0.0112169	up	ADA, KCNE3, BCL2L11, CDH5, UST, ACTR3, ARL4C, TNK2, TRIB1, CDIPT, LRRN2, BAIAP2, DEAF1, IFITM2, MTHFS, ATP5L, DCTN6, GNA13, AVIL, GNB5, MAP3K2, PLAC1, ZNF460, MALT1, COPS8, WWP1, AKAP13, LYST, CHRM3, TNFRSF13C, TAGAP, CLCN7, ADD2, CDYL2, ZNF720, ZFP3, ZNF816, ZNF573, CMPK2, ADORA2A, RAET1E, KLF14, CREM, KRT72, SIRPA, CRYBA4, PGPEP1L, MGAT5B, SIK1, CYLD, DBH, AP2B1, TMPRSS6, DPP4, DUSP4, CASP14L, …
Gene Ontology	G-protein coupled receptor activity	GO:0004930	18.1148	7	0.0126791	down	CHRM3, ADORA2A, LPHN2, OR4E2, NTSR1, CXCR5, CD97
Gene Ontology	positive regulation of cell proliferation	GO:0008284	9.76717	20	0.0126791	up	ADA, TNFRSF13C, DPP4, ICOSLG, FOSL2, HIF1A, IGF1R, NOTCH1, SIRPG, PRKCQ, PELI1, PTPRC, IL21, RARA, BCL2L1, BCL6, BLM, CARD11, ASH2L, CD40LG
Gene Ontology	mitochondrial membrane part	GO:0044455	2.81786	9	0.0128618	up	ATP5L, TIMM9, NDUFS7, TOMM20L, NDUFV3, UQCRFS1, SYNJ2, ATPIF1, TOMM20
Gene Ontology	regulation of primary metabolic process	GO:0080090	75.9551	99	0.0133857	up	FRY, TNK2, TRIB1, DEAF1, GNA13, MAP3K2, ZNF460, MALT1, WWP1, ZNF720, ZFP3, ZNF816, ZNF573, ADORA2A, KLF14, CREM, SIK1, CYLD, EIF4EBP1, ZNF449, LASS3, IKZF3, IKZF2, BAHD1, FLI1, MED13L, RYBP, FOSL2, AATF, FOXP1, GTF2I, HIF1A, HIVEP2, NR4A1, IRF8, SP110, IGF1R, IRF2BP2, IL16, IRF2, ITGB2, JUND, MAFG, MLLT6, MYB, NFATC3, NOTCH1, ZNF295, P2RX7, LEF1, KLF3, LSR, POMC, POU2F1, POU2F2, MBTD1, BCOR, PHF1…
Gene Ontology	transcription	GO:0006350	58.1369	79	0.0138663	up	FRY, TRIB1, DEAF1, ZNF460, MALT1, WWP1, ZNF720, ZFP3, ZNF816, ZNF573, ADORA2A, KLF14, CREM, SIK1, CYLD, ZNF449, LASS3, IKZF3, IKZF2, BAHD1, FLI1, MED13L, RYBP, FOSL2, AATF, FOXP1, GTF2I, HIF1A, HIVEP2, NR4A1, IRF8, SP110, IRF2BP2, IL16, IRF2, JUND, MAFG, MLLT6, MYB, NFATC3, NOTCH1, ZNF295, LEF1, KLF3, POMC, POU2F1, POU2F2, MBTD1, BCOR, PHF10, BACH1, CBX8, MKL1, RARA, RFX2, BCL6, PRDM1, PRDM15, BL…
Gene Ontology	response to stimulus	GO:0050896	79.7687	103	0.014194	up	ADA, ACTR3, TRIB1, IFITM3, BAIAP2, IFITM2, GNA13, AVIL, MAP3K2, MALT1, LYST, TNFRSF13C, ADORA2A, RAET1E, DBH, AP2B1, TMPRSS6, DPP4, DUSP4, EIF4EBP1, TUBB, EPHX1, FCAR, VASH1, KLRK1, ICOSLG, COTL1, TXN2, GALNT2, AATF, OR4E2, FLJ35220, HIF1A, AOAH, HSD11B2, IFNE, IRF8, IGF1R, RAET1G, FAS, IL16, ITGA6, ITGAL, ITGB2, ITK, LCP2, LCT, LDHA, MAFG, MX1, NFATC3, NOTCH1, NTSR1, P2RX7, LEF1, PDCD1, TOLLIP, …
Gene Ontology	ribonucleotide binding	GO:0032553	39.217	57	0.0144735	up	ACTR3, ARL4C, TNK2, TRIB1, MTHFS, GNA13, MAP3K2, CLCN7, CMPK2, SIK1, TUBB, FARSA, RRAS2, FKBP4, SIK3, PIP5K1C, PAN3, GK, GUCY1A3, SLFN12L, IGF1R, ITK, ITPKB, SBK1, MX1, ACLY, P2RX7, NIN, CDKL3, PDE2A, PDK1, PIK3C2B, PIK3CD, SNRK, PRKAR1B, PRKCQ, RAP2C, RAB5C, RAD51L1, ACTA2, RFC4, MYO1G, BLM, SMARCA2, TAP1, YES1, DDR1, ATP13A3, CAMK4, CAMK2G, CARS, OBSCN, NLRC5, DNAH17, RUNX3, GTPBP1, CDC6
Gene Ontology	purine ribonucleotide binding	GO:0032555	39.217	57	0.0144735	up	ACTR3, ARL4C, TNK2, TRIB1, MTHFS, GNA13, MAP3K2, CLCN7, CMPK2, SIK1, TUBB, FARSA, RRAS2, FKBP4, SIK3, PIP5K1C, PAN3, GK, GUCY1A3, SLFN12L, IGF1R, ITK, ITPKB, SBK1, MX1, ACLY, P2RX7, NIN, CDKL3, PDE2A, PDK1, PIK3C2B, PIK3CD, SNRK, PRKAR1B, PRKCQ, RAP2C, RAB5C, RAD51L1, ACTA2, RFC4, MYO1G, BLM, SMARCA2, TAP1, YES1, DDR1, ATP13A3, CAMK4, CAMK2G, CARS, OBSCN, NLRC5, DNAH17, RUNX3, GTPBP1, CDC6
Gene Ontology	intracellular part	GO:0044424	232.548	259	0.0144735	up	ADA, BCL2L11, UST, ACTR3, ARL4C, TRIB1, CDIPT, BAIAP2, DEAF1, MTHFS, ATP5L, DCTN6, GNA13, AVIL, GNB5, MAP3K2, ZNF460, MALT1, COPS8, WWP1, AKAP13, LYST, CLCN7, ADD2, CDYL2, ZFP3, ZNF816, ZNF573, CMPK2, ADORA2A, KLF14, CREM, KRT72, SESN3, MGAT5B, SIK1, CYLD, CAMSAP1, DBH, AP2B1, DPP4, DUSP4, EIF4EBP1, FBXO15, TUBB, ZNF449, LASS3, EPHX1, FARSA, FDX1, RRAS2, IKZF3, IKZF2, VASH1, R3HDM2, FKBP4, BAHD1,…
Gene Ontology	transcription factor activity	GO:0003700	20.4242	34	0.0146397	up	CREM, ZNF449, LASS3, IKZF3, FLI1, FOSL2, AATF, FOXP1, GTF2I, HIF1A, NR4A1, IRF8, IRF2, JUND, MAFG, NFATC3, NOTCH1, LEF1, KLF3, POU2F1, POU2F2, BACH1, RARA, BCL6, PRDM1, IKZF4, ZEB1, MZF1, ZNF165, PBX4, KLF11, KLF7, RUNX3, PTTG1
Gene Ontology	organ development	GO:0048513	40.9543	59	0.0146397	up	ADA, BCL2L11, CDH5, DEAF1, GNA13, PLAC1, MALT1, ADD2, CRYBA4, DBH, TMPRSS6, IKZF3, VASH1, FKBP4, FLI1, FLNB, DLL1, ANKRD11, HIF1A, HSD11B1, IRF8, IGF1R, ITGA6, ITPKB, SBK1, MAFG, NFATC3, NOTCH1, P2RX7, LEF1, LSR, POU2F1, SNRK, BCOR, MBNL3, PRKCQ, PRL, CABP4, PTPRC, RARA, BCL2L1, BCL6, PRDM1, BLM, CXCR5, SLC1A2, ZEB1, TSG101, CASP3, CARD11, CD164, NAPA, SYNJ2, SOCS3, ASH2L, CD27, ATPIF1, CD40LG, F…
Gene Ontology	intracellular	GO:0005622	240.027	266	0.0148635	up	ADA, BCL2L11, UST, ACTR3, ARL4C, TRIB1, CDIPT, BAIAP2, DEAF1, MTHFS, ATP5L, DCTN6, GNA13, AVIL, GNB5, MAP3K2, ZNF460, MALT1, COPS8, WWP1, AKAP13, LYST, TAGAP, CLCN7, ADD2, CDYL2, ZNF720, ZFP3, ZNF816, ZNF573, CMPK2, ADORA2A, KLF14, CREM, KRT72, SESN3, MGAT5B, SIK1, CYLD, CAMSAP1, DBH, AP2B1, DPP4, DUSP4, EIF4EBP1, FBXO15, TUBB, ZNF449, LASS3, EPHX1, FARSA, FDX1, RRAS2, IKZF3, IKZF2, VASH1, R3HDM2…
Gene Ontology	negative regulation of nucleobase, nucleoside, nucleotide and nucleic acid metabolic process	GO:0045934	12.1613	23	0.0154986	up	WWP1, SIK1, BAHD1, RYBP, IRF8, IRF2, NOTCH1, LEF1, POU2F1, BCOR, RARA, BCL6, PRDM1, BLM, IKZF4, SMARCA2, ZEB1, TSG101, SCGB1A1, KLF11, CBX4, ATPIF1, CDC6
Gene Ontology	negative regulation of macromolecule biosynthetic process	GO:0010558	12.9452	24	0.0162056	up	WWP1, SIK1, EIF4EBP1, BAHD1, RYBP, AATF, IRF8, IRF2, NOTCH1, LEF1, POU2F1, BCOR, RARA, BCL6, PRDM1, BLM, IKZF4, SMARCA2, ZEB1, TSG101, SCGB1A1, KLF11, CBX4, CDC6
Gene Ontology	leukocyte differentiation	GO:0002521	4.11026	11	0.016253	up	ADA, MALT1, ITPKB, PTPRC, RARA, BCL6, BLM, ZEB1, CARD11, CD27, CD40LG
Gene Ontology	cellular protein complex disassembly	GO:0043624	1.41952	6	0.016253	up	AVIL, ADD2, CLASP1, SPTBN5, MID1IP1, SPTBN1
Gene Ontology	anatomical structure development	GO:0048856	60.4463	81	0.016419	up	ADA, BCL2L11, CDH5, ACTR3, BAIAP2, DEAF1, GNA13, AVIL, PLAC1, MALT1, WWP1, CHRM3, ADD2, ADORA2A, CRYBA4, DBH, TMPRSS6, TUBB, IKZF3, VASH1, FKBP4, FLI1, FLNB, PIP5K1C, DLL1, ANKRD11, HIF1A, HSD11B1, IRF8, IGF1R, ITGA6, ITGB2, ITPKB, JUND, SBK1, MAFG, MAL, NFATC3, NOTCH1, NRGN, P2RX7, LEF1, LSR, POU2F1, SNRK, BCOR, PHF10, MBNL3, ARHGAP15, PRKCQ, PRL, CABP4, PTPRC, ACTA2, IL21, RARA, BCL2L1, BCL6, P…
Gene Ontology	regulation of nitrogen compound metabolic process	GO:0051171	64.9591	86	0.0166773	up	FRY, TRIB1, DEAF1, GNA13, ZNF460, MALT1, WWP1, ZNF720, ZFP3, ZNF816, ZNF573, ADORA2A, KLF14, CREM, SIK1, CYLD, ZNF449, LASS3, IKZF3, IKZF2, BAHD1, KLRK1, FLI1, MED13L, RYBP, FOSL2, AATF, FOXP1, GTF2I, HIF1A, HIVEP2, NR4A1, IRF8, SP110, IGF1R, IRF2BP2, IL16, IRF2, JUND, MAFG, MLLT6, MYB, NFATC3, NOTCH1, ZNF295, LEF1, KLF3, POMC, POU2F1, POU2F2, MBTD1, BCOR, PHF10, MBNL3, BACH1, CBX8, MKL1, PTPRC, …
Gene Ontology	regulation of response to stimulus	GO:0048583	11.5469	22	0.0167526	up	ADA, TRIB1, MAP3K2, MALT1, TNFRSF13C, ADORA2A, AP2B1, TMPRSS6, DPP4, KLRK1, IL16, P2RX7, PELI1, PTPRC, RARA, BCL6, TAP1, SCGB1A1, CARD11, SOCS3, CD27, CD40LG
Gene Ontology	cellular component disassembly	GO:0022411	2.4365	8	0.0167924	up	AVIL, ADD2, DPP4, CLASP1, SPTBN5, MID1IP1, SPTBN1, CASP3
Gene Ontology	negative regulation of nitrogen compound metabolic process	GO:0051172	12.2884	23	0.0167924	up	WWP1, SIK1, BAHD1, RYBP, IRF8, IRF2, NOTCH1, LEF1, POU2F1, BCOR, RARA, BCL6, PRDM1, BLM, IKZF4, SMARCA2, ZEB1, TSG101, SCGB1A1, KLF11, CBX4, ATPIF1, CDC6
Gene Ontology	regulation of transcription from RNA polymerase II promoter	GO:0006357	16.1021	28	0.0177436	up	SIK1, IKZF3, IKZF2, MED13L, RYBP, FOSL2, AATF, HIF1A, NR4A1, IRF8, IRF2, JUND, NFATC3, NOTCH1, LEF1, POMC, POU2F1, BCOR, RARA, BCL6, PRDM1, SMARCA2, ZEB1, SCGB1A1, KLF11, CBX4, KLF7, LPIN2
Gene Ontology	protein complex disassembly	GO:0043241	1.4619	6	0.018043	up	AVIL, ADD2, CLASP1, SPTBN5, MID1IP1, SPTBN1
Gene Ontology	negative regulation of cell proliferation	GO:0008285	8.11459	17	0.0183434	up	CDH5, TRIB1, ADORA2A, VASH1, SIRPG, BCL6, SMARCA2, ZEB1, TSG101, SCGB1A1, CASP3, KLF11, RUNX3, CD164, TNFRSF14, ATPIF1, CDC6
Gene Ontology	regulation of nucleobase, nucleoside, nucleotide and nucleic acid metabolic process	GO:0019219	64.4082	85	0.0184503	up	FRY, TRIB1, DEAF1, GNA13, ZNF460, MALT1, WWP1, ZNF720, ZFP3, ZNF816, ZNF573, ADORA2A, KLF14, CREM, SIK1, CYLD, ZNF449, LASS3, IKZF3, IKZF2, BAHD1, FLI1, MED13L, RYBP, FOSL2, AATF, FOXP1, GTF2I, HIF1A, HIVEP2, NR4A1, IRF8, SP110, IGF1R, IRF2BP2, IL16, IRF2, JUND, MAFG, MLLT6, MYB, NFATC3, NOTCH1, ZNF295, LEF1, KLF3, POMC, POU2F1, POU2F2, MBTD1, BCOR, PHF10, MBNL3, BACH1, CBX8, MKL1, PTPRC, RARA, R…
Gene Ontology	intracellular signaling pathway	GO:0023034	32.2465	48	0.0184503	up	ADA, ARL4C, TNK2, TRIB1, GNA13, MAP3K2, MALT1, AKAP13, ADORA2A, CREM, SIK1, TMPRSS6, DUSP4, EIF4EBP1, RRAS2, FKBP4, SIPA1L3, MGRN1, FKBP8, GUCY1A3, IGF1R, ITK, ITPKB, P2RX7, PDK1, PIK3C2B, PIK3CD, TOLLIP, SIRPG, MCTP2, PRKCQ, PRL, PELI1, USP28, RAP2C, PTPRC, RAB5C, RARA, RFC4, BCL6, BLM, SOS1, OBSCN, BCAR3, CARD11, PPP1R15B, SOCS3, CD27
Gene Ontology	transcription regulator activity	GO:0030528	32.2677	48	0.0184875	up	DEAF1, CREM, SIK1, ZNF449, LASS3, IKZF3, IKZF2, FLI1, MED13L, RYBP, FOSL2, AATF, FOXP1, GTF2I, HIF1A, NR4A1, IRF8, IRF2, JUND, MAFG, MYB, NFATC3, NOTCH1, LEF1, KLF3, POU2F1, POU2F2, BCOR, BACH1, MKL1, RARA, RFX2, BCL6, PRDM1, IKZF4, SMARCA2, ZEB1, TSG101, MZF1, ZNF165, PBX4, KLF11, CBX4, KLF7, RUNX3, ASH2L, PTTG1, LPIN2
Gene Ontology	phosphorylation	GO:0016310	24.1743	38	0.0199002	up	TNK2, TRIB1, ATP5L, MAP3K2, MALT1, ADORA2A, SIK1, SIK3, PAN3, IGF1R, ITGB2, ITK, NDUFS7, SBK1, NDUFV3, P2RX7, CDKL3, PDK1, PIK3C2B, PIK3CD, TOLLIP, SNRK, PRKAR1B, PRKCQ, PTPRC, RARA, BLM, SPTBN1, YES1, DDR1, CAMK4, CAMK2G, CASP3, OBSCN, TNFRSF14, CCND3, SOCS3, CDC6
Gene Ontology	regulation of developmental process	GO:0050793	17.0978	29	0.020569	up	ADA, BCL2L11, ACTR3, DEAF1, GNA13, SIK1, VASH1, FKBP4, DLL1, HIF1A, ITGB2, ITPKB, JUND, MAFG, NOTCH1, P2RX7, LEF1, BCOR, MBNL3, ARHGAP15, PTPRC, RARA, BCL6, ZEB1, TTC3, CARD11, SOCS3, RSAD2, CD27
Gene Ontology	negative regulation of cellular metabolic process	GO:0031324	17.1402	29	0.0210419	up	WWP1, SIK1, EIF4EBP1, BAHD1, RYBP, AATF, IRF8, IRF2, NOTCH1, LEF1, POU2F1, BCOR, PSMB8, PSMB9, PTPRC, RARA, BCL6, PRDM1, BLM, IKZF4, SMARCA2, ZEB1, TSG101, SCGB1A1, KLF11, CBX4, ATPIF1, KIAA0226, CDC6
Gene Ontology	negative regulation of cellular biosynthetic process	GO:0031327	13.3266	24	0.0210419	up	WWP1, SIK1, EIF4EBP1, BAHD1, RYBP, AATF, IRF8, IRF2, NOTCH1, LEF1, POU2F1, BCOR, RARA, BCL6, PRDM1, BLM, IKZF4, SMARCA2, ZEB1, TSG101, SCGB1A1, KLF11, CBX4, CDC6
Gene Ontology	regulation of transcription, DNA-dependent	GO:0006355	38.5602	55	0.0220596	up	ZNF460, ZNF720, ZNF816, ZNF573, ADORA2A, CREM, SIK1, ZNF449, LASS3, IKZF3, IKZF2, BAHD1, FLI1, MED13L, RYBP, FOSL2, AATF, FOXP1, HIF1A, HIVEP2, NR4A1, IRF8, IRF2, JUND, MAFG, MLLT6, MYB, NFATC3, NOTCH1, LEF1, POMC, POU2F1, POU2F2, BCOR, BACH1, RARA, RFX2, BCL6, PRDM1, PRDM15, IKZF4, SMARCA2, ZEB1, TSG101, SCGB1A1, MZF1, ZNF165, RASSF7, PBX4, KLF11, CBX4, KLF7, RUNX3, ASH2L, LPIN2
Gene Ontology	plasma membrane part	GO:0044459	42.8611	60	0.0220596	up	ADA, CDH5, ACTR3, TNK2, GNA13, GNB5, CHRM3, TNFRSF13C, ADORA2A, RAET1E, CYLD, DPP4, FCAR, KLRK1, SYNM, CLDN14, LRRC32, LOC283999, DLL1, ANK3, ANXA6, IGF1R, RAET1G, FAS, ITGA6, ITGAE, ITGAL, ITGB2, CD82, KCNA3, LCT, LPP, MAL, MFI2, NTSR1, P2RX7, PDCD1, TOLLIP, APBB1IP, AHI1, PRKCQ, PTPRC, RYR1, CXCR5, SLC1A2, SLC8A1, SLC9A3, SNTB1, DDR1, CARD11, TNS4, CD164, TNFRSF14, SYNJ2, CD5, CD27, CD40LG, CD4…
Gene Ontology	negative regulation of lymphocyte activation	GO:0051250	1.08053	5	0.0220596	up	ADORA2A, BCL6, SCGB1A1, CASP3, TNFRSF14
Gene Ontology	RNA binding	GO:0003723	15.5088	6	0.0224144	down	FARSA, PCBP3, THOC2, CARS, SYNJ2, SRSF11
Gene Ontology	transcription, DNA-dependent	GO:0006351	41.2933	58	0.0234978	up	DEAF1, ZNF460, ZNF720, ZNF816, ZNF573, ADORA2A, CREM, SIK1, ZNF449, LASS3, IKZF3, IKZF2, BAHD1, FLI1, MED13L, RYBP, FOSL2, AATF, FOXP1, GTF2I, HIF1A, HIVEP2, NR4A1, IRF8, IRF2, JUND, MAFG, MLLT6, MYB, NFATC3, NOTCH1, LEF1, POMC, POU2F1, POU2F2, BCOR, BACH1, RARA, RFX2, BCL6, PRDM1, PRDM15, IKZF4, SMARCA2, ZEB1, TSG101, SCGB1A1, MZF1, ZNF165, RASSF7, PBX4, KLF11, CBX4, KLF7, RUNX3, ASH2L, PTTG1, L…
Gene Ontology	biological_process	GO:0008150	303.354	323	0.0234978	up	ADA, KCNE3, BCL2L11, CDH5, UST, ACTR3, ARL4C, FRY, TNK2, TRIB1, IFITM3, CDIPT, LRRN2, BAIAP2, DEAF1, IFITM2, MTHFS, ATP5L, GNA13, AVIL, GNB5, MAP3K2, PLAC1, ZNF460, MALT1, WWP1, AKAP13, LYST, CHRM3, TNFRSF13C, TAGAP, CLCN7, ADD2, CDYL2, ZNF720, ZFP3, ZNF816, ZNF573, CMPK2, ADORA2A, RAET1E, KLF14, CREM, SIRPA, CRYBA4, SESN3, PGPEP1L, SIK1, CYLD, DBH, AP2B1, TMPRSS6, DPP4, DUSP4, CASP14L, EIF4EBP1,…
Gene Ontology	regulation of RNA metabolic process	GO:0051252	39.5983	56	0.0236662	up	ZNF460, ZNF720, ZNF816, ZNF573, ADORA2A, CREM, SIK1, ZNF449, LASS3, IKZF3, IKZF2, BAHD1, FLI1, MED13L, RYBP, FOSL2, AATF, FOXP1, HIF1A, HIVEP2, NR4A1, IRF8, IRF2, JUND, MAFG, MLLT6, MYB, NFATC3, NOTCH1, LEF1, POMC, POU2F1, POU2F2, BCOR, MBNL3, BACH1, RARA, RFX2, BCL6, PRDM1, PRDM15, IKZF4, SMARCA2, ZEB1, TSG101, SCGB1A1, MZF1, ZNF165, RASSF7, PBX4, KLF11, CBX4, KLF7, RUNX3, ASH2L, LPIN2
Gene Ontology	negative regulation of biosynthetic process	GO:0009890	13.5384	24	0.0241541	up	WWP1, SIK1, EIF4EBP1, BAHD1, RYBP, AATF, IRF8, IRF2, NOTCH1, LEF1, POU2F1, BCOR, RARA, BCL6, PRDM1, BLM, IKZF4, SMARCA2, ZEB1, TSG101, SCGB1A1, KLF11, CBX4, CDC6
Gene Ontology	developmental process	GO:0032502	72.5016	93	0.0241541	up	ADA, BCL2L11, CDH5, ACTR3, BAIAP2, DEAF1, GNA13, AVIL, PLAC1, MALT1, WWP1, CHRM3, ADD2, ADORA2A, CREM, CRYBA4, SIK1, DBH, TMPRSS6, TUBB, IKZF3, VASH1, FKBP4, FLI1, FLNB, PIP5K1C, RYBP, AATF, DLL1, ANKRD11, GTF2I, HIF1A, HSD11B1, IRF8, IGF1R, ITGA6, ITGB2, ITPKB, JUND, SBK1, MAFG, MAL, NFATC3, NOTCH1, NRGN, P2RX7, LEF1, KLF3, PDCD1, LSR, POU2F1, SNRK, BCOR, PHF10, MBNL3, ARHGAP15, PRKCQ, PRL, CABP…
Gene Ontology	RNA biosynthetic process	GO:0032774	41.378	58	0.0241541	up	DEAF1, ZNF460, ZNF720, ZNF816, ZNF573, ADORA2A, CREM, SIK1, ZNF449, LASS3, IKZF3, IKZF2, BAHD1, FLI1, MED13L, RYBP, FOSL2, AATF, FOXP1, GTF2I, HIF1A, HIVEP2, NR4A1, IRF8, IRF2, JUND, MAFG, MLLT6, MYB, NFATC3, NOTCH1, LEF1, POMC, POU2F1, POU2F2, BCOR, BACH1, RARA, RFX2, BCL6, PRDM1, PRDM15, IKZF4, SMARCA2, ZEB1, TSG101, SCGB1A1, MZF1, ZNF165, RASSF7, PBX4, KLF11, CBX4, KLF7, RUNX3, ASH2L, PTTG1, L…
Gene Ontology	intracellular organelle	GO:0043229	198.013	223	0.0249377	up	ADA, BCL2L11, UST, ACTR3, ARL4C, TRIB1, CDIPT, DEAF1, MTHFS, ATP5L, DCTN6, GNA13, AVIL, GNB5, MAP3K2, ZNF460, MALT1, COPS8, WWP1, AKAP13, LYST, CLCN7, ADD2, CDYL2, ZFP3, ZNF816, ZNF573, CMPK2, ADORA2A, KLF14, CREM, KRT72, SESN3, MGAT5B, SIK1, CYLD, CAMSAP1, DBH, AP2B1, DPP4, DUSP4, EIF4EBP1, TUBB, ZNF449, LASS3, EPHX1, FDX1, RRAS2, IKZF3, IKZF2, VASH1, R3HDM2, FKBP4, BAHD1, CEP152, FLI1, FLNB, SM…
Gene Ontology	regulation of gene expression	GO:0010468	62.6709	82	0.0251383	up	FRY, TRIB1, DEAF1, ZNF460, MALT1, WWP1, ZNF720, ZFP3, ZNF816, ZNF573, ADORA2A, KLF14, CREM, SIK1, CYLD, EIF4EBP1, ZNF449, LASS3, IKZF3, IKZF2, BAHD1, FLI1, MED13L, RYBP, FOSL2, AATF, FOXP1, GTF2I, HIF1A, HIVEP2, NR4A1, IRF8, SP110, IRF2BP2, IL16, IRF2, JUND, MAFG, MLLT6, MYB, NFATC3, NOTCH1, ZNF295, LEF1, KLF3, POMC, POU2F1, POU2F2, MBTD1, BCOR, PHF10, MBNL3, BACH1, CBX8, MKL1, RARA, BCL2L1, RFX2…
Gene Ontology	response to organic cyclic substance	GO:0014070	3.2416	9	0.0254026	up	ADORA2A, EPHX1, TXN2, P2RX7, LEF1, PRKCQ, BCL2L1, RYR1, SOCS3
Gene Ontology	biosynthetic process	GO:0009058	93.9852	116	0.0259925	up	ADA, UST, FRY, TRIB1, CDIPT, DEAF1, MTHFS, ATP5L, GNA13, ZNF460, MALT1, WWP1, TNFRSF13C, ZNF720, ZFP3, ZNF816, ZNF573, CMPK2, ADORA2A, KLF14, CREM, SIK1, CYLD, DBH, EIF4EBP1, ZNF449, LASS3, FARSA, IKZF3, IKZF2, BAHD1, KLRK1, FLI1, MED13L, RYBP, FOSL2, PDSS1, KDSR, GALNT2, AATF, FOXP1, GTF2I, HIF1A, HIVEP2, NR4A1, HSD11B1, HSD11B2, IRF8, SP110, IGF1R, IRF2BP2, IL16, IRF2, JUND, MAFG, MLLT6, MYB, A…
Gene Ontology	insulin receptor signaling pathway	GO:0008286	1.14409	5	0.0260753	up	BAIAP2, EIF4EBP1, IGF1R, PTPN2, SOCS3
Gene Ontology	regulation of multi-organism process	GO:0043900	1.14409	5	0.0260753	up	ADA, TRIB1, AP2B1, IRF8, P2RX7
Gene Ontology	organelle	GO:0043226	198.31	223	0.0263748	up	ADA, BCL2L11, UST, ACTR3, ARL4C, TRIB1, CDIPT, DEAF1, MTHFS, ATP5L, DCTN6, GNA13, AVIL, GNB5, MAP3K2, ZNF460, MALT1, COPS8, WWP1, AKAP13, LYST, CLCN7, ADD2, CDYL2, ZFP3, ZNF816, ZNF573, CMPK2, ADORA2A, KLF14, CREM, KRT72, SESN3, MGAT5B, SIK1, CYLD, CAMSAP1, DBH, AP2B1, DPP4, DUSP4, EIF4EBP1, TUBB, ZNF449, LASS3, EPHX1, FDX1, RRAS2, IKZF3, IKZF2, VASH1, R3HDM2, FKBP4, BAHD1, CEP152, FLI1, FLNB, SM…
Gene Ontology	cellular macromolecular complex disassembly	GO:0034623	1.63139	6	0.0267609	up	AVIL, ADD2, CLASP1, SPTBN5, MID1IP1, SPTBN1
Gene Ontology	apoptosis	GO:0006915	24.0048	37	0.0270417	up	ADA, BCL2L11, MALT1, AKAP13, LYST, ADORA2A, DBH, TUBB, RYBP, FKBP8, AATF, NR4A1, IGF1R, FAS, ITGB2, MAL, MX1, NOTCH1, P2RX7, PDCD1, USP28, PTPRC, BCL2L1, BCL6, SOS1, CASP3, OBSCN, CARD11, KLF11, TNS4, CBX4, RUNX3, IER3, SOCS3, CD5, CD27, CD40LG
Gene Ontology	regulation of actin filament polymerization	GO:0030833	1.16528	5	0.0276079	up	ACTR3, AVIL, ADD2, SPTBN5, SPTBN1
Gene Ontology	purine nucleotide binding	GO:0017076	40.9755	57	0.028532	up	ACTR3, ARL4C, TNK2, TRIB1, MTHFS, GNA13, MAP3K2, CLCN7, CMPK2, SIK1, TUBB, FARSA, RRAS2, FKBP4, SIK3, PIP5K1C, PAN3, GK, GUCY1A3, SLFN12L, IGF1R, ITK, ITPKB, SBK1, MX1, ACLY, P2RX7, NIN, CDKL3, PDE2A, PDK1, PIK3C2B, PIK3CD, SNRK, PRKAR1B, PRKCQ, RAP2C, RAB5C, RAD51L1, ACTA2, RFC4, MYO1G, BLM, SMARCA2, TAP1, YES1, DDR1, ATP13A3, CAMK4, CAMK2G, CARS, OBSCN, NLRC5, DNAH17, RUNX3, GTPBP1, CDC6
Gene Ontology	negative regulation of leukocyte activation	GO:0002695	1.18647	5	0.0290923	up	ADORA2A, BCL6, SCGB1A1, CASP3, TNFRSF14
Gene Ontology	cytoskeletal protein binding	GO:0008092	10.8477	20	0.0290923	up	BCL2L11, ACTR3, BAIAP2, AVIL, ADD2, ADORA2A, FLNB, CLASP1, SYNM, COTL1, SUN2, AATF, SPTBN5, MKL1, MYO1G, SNTB1, SPTBN1, OBSCN, TNS4, RPH3AL
Gene Ontology	programmed cell death	GO:0012501	24.1743	37	0.0290923	up	ADA, BCL2L11, MALT1, AKAP13, LYST, ADORA2A, DBH, TUBB, RYBP, FKBP8, AATF, NR4A1, IGF1R, FAS, ITGB2, MAL, MX1, NOTCH1, P2RX7, PDCD1, USP28, PTPRC, BCL2L1, BCL6, SOS1, CASP3, OBSCN, CARD11, KLF11, TNS4, CBX4, RUNX3, IER3, SOCS3, CD5, CD27, CD40LG
Gene Ontology	negative regulation of transcription	GO:0016481	10.8477	20	0.0290923	up	WWP1, SIK1, BAHD1, RYBP, IRF8, IRF2, NOTCH1, LEF1, POU2F1, BCOR, RARA, BCL6, PRDM1, IKZF4, SMARCA2, ZEB1, TSG101, SCGB1A1, KLF11, CBX4
Gene Ontology	macromolecular complex disassembly	GO:0032984	1.67377	6	0.0290923	up	AVIL, ADD2, CLASP1, SPTBN5, MID1IP1, SPTBN1
Gene Ontology	regulation of organelle organization	GO:0033043	5.23317	12	0.0290923	up	ACTR3, AVIL, ADD2, CYLD, FKBP4, CLASP1, P2RX7, SPTBN5, BCOR, PRKCQ, MID1IP1, SPTBN1
Gene Ontology	response to wounding	GO:0009611	13.1571	23	0.0305971	up	ADA, GNA13, ADORA2A, TMPRSS6, TXN2, HIF1A, AOAH, ITGAL, ITGB2, NFATC3, NOTCH1, P2RX7, TOLLIP, PRKCQ, BCL6, MMP25, SLC1A2, SCGB1A1, CASP3, IL18RAP, CHST2, CD40LG, CD97
Gene Ontology	circulatory system process	GO:0003013	5.29673	12	0.0308898	up	ADA, CHRM3, ADORA2A, DBH, FLI1, GUCY1A3, HSD11B2, POMC, PRKCQ, ACTA2, SLC8A1, YES1
Gene Ontology	protein amino acid phosphorylation	GO:0006468	17.0978	28	0.0308898	up	TNK2, TRIB1, MAP3K2, SIK1, SIK3, PAN3, IGF1R, ITGB2, ITK, SBK1, P2RX7, CDKL3, PDK1, PIK3CD, SNRK, PRKAR1B, PRKCQ, PTPRC, RARA, SPTBN1, YES1, DDR1, CAMK4, CAMK2G, OBSCN, TNFRSF14, CCND3, SOCS3
Gene Ontology	inflammatory response	GO:0006954	8.05103	16	0.0308898	up	ADA, ADORA2A, HIF1A, AOAH, ITGAL, ITGB2, NFATC3, P2RX7, TOLLIP, BCL6, MMP25, SCGB1A1, IL18RAP, CHST2, CD40LG, CD97
Gene Ontology	sensory perception	GO:0007600	17.5851	8	0.0308898	down	ADORA2A, CRYBA4, TIMM9, OR4E2, P2RX7, CABP4, CASP3, DHRS3
Gene Ontology	blood circulation	GO:0008015	5.29673	12	0.0308898	up	ADA, CHRM3, ADORA2A, DBH, FLI1, GUCY1A3, HSD11B2, POMC, PRKCQ, ACTA2, SLC8A1, YES1
Gene Ontology	macromolecule biosynthetic process	GO:0009059	76.2093	96	0.0308898	up	FRY, TRIB1, DEAF1, ZNF460, MALT1, WWP1, TNFRSF13C, ZNF720, ZFP3, ZNF816, ZNF573, ADORA2A, KLF14, CREM, SIK1, CYLD, EIF4EBP1, ZNF449, LASS3, FARSA, IKZF3, IKZF2, BAHD1, FLI1, MED13L, RYBP, FOSL2, GALNT2, AATF, FOXP1, GTF2I, HIF1A, HIVEP2, NR4A1, IRF8, SP110, IGF1R, IRF2BP2, IL16, IRF2, JUND, MAFG, MLLT6, MYB, NFATC3, NOTCH1, ZNF295, GALNT9, LEF1, KLF3, POMC, POU2F1, POU2F2, MBTD1, BCOR, PHF10, PRK…
Gene Ontology	kinase activity	GO:0016301	16.2927	27	0.0308898	up	TNK2, TRIB1, MAP3K2, AKAP13, CMPK2, SIK1, SIK3, PIP5K1C, PAN3, GK, PGM2L1, IGF1R, ITK, ITPKB, SBK1, CDKL3, PDK1, PIK3C2B, PIK3CD, SNRK, PRKCQ, YES1, DDR1, CAMK4, CAMK2G, OBSCN, CARD11
Gene Ontology	adenyl ribonucleotide binding	GO:0032559	31.8439	46	0.0308898	up	ACTR3, TNK2, TRIB1, MTHFS, MAP3K2, CLCN7, CMPK2, SIK1, FARSA, FKBP4, SIK3, PIP5K1C, PAN3, GK, SLFN12L, IGF1R, ITK, ITPKB, SBK1, ACLY, P2RX7, CDKL3, PDK1, PIK3C2B, PIK3CD, SNRK, PRKAR1B, PRKCQ, RAD51L1, ACTA2, RFC4, MYO1G, BLM, SMARCA2, TAP1, YES1, DDR1, ATP13A3, CAMK4, CAMK2G, CARS, OBSCN, NLRC5, DNAH17, RUNX3, CDC6
Gene Ontology	positive regulation of multicellular organismal process	GO:0051240	5.95352	13	0.0308898	up	ADA, MALT1, CHRM3, ADORA2A, DBH, KLRK1, HIF1A, IRF8, P2RX7, PELI1, RARA, CARD11, CD40LG
Gene Ontology	response to virus	GO:0009615	3.41109	9	0.0309644	up	IFITM3, IFITM2, LYST, AP2B1, IFNE, MX1, PTPRC, ACTA2, RSAD2
Gene Ontology	response to other organism	GO:0051707	8.13578	16	0.0335314	up	TRIB1, IFITM3, IFITM2, MALT1, LYST, AP2B1, COTL1, IFNE, IRF8, MX1, P2RX7, PELI1, PTPRC, ACTA2, SOCS3, RSAD2
Gene Ontology	negative regulation of metabolic process	GO:0009892	18.8352	30	0.0339496	up	WWP1, SIK1, EIF4EBP1, BAHD1, RYBP, AATF, IRF8, IRF2, NOTCH1, LEF1, POU2F1, BCOR, PSMB8, PSMB9, PTPRC, RARA, BCL2L1, BCL6, PRDM1, BLM, IKZF4, SMARCA2, ZEB1, TSG101, SCGB1A1, KLF11, CBX4, ATPIF1, KIAA0226, CDC6
Gene Ontology	ATP binding	GO:0005524	31.3566	45	0.0364861	up	ACTR3, TNK2, TRIB1, MTHFS, MAP3K2, CLCN7, CMPK2, SIK1, FARSA, FKBP4, SIK3, PIP5K1C, PAN3, GK, SLFN12L, IGF1R, ITK, ITPKB, SBK1, ACLY, P2RX7, CDKL3, PDK1, PIK3C2B, PIK3CD, SNRK, PRKCQ, RAD51L1, ACTA2, RFC4, MYO1G, BLM, SMARCA2, TAP1, YES1, DDR1, ATP13A3, CAMK4, CAMK2G, CARS, OBSCN, NLRC5, DNAH17, RUNX3, CDC6
Gene Ontology	phosphotransferase activity, alcohol group as acceptor	GO:0016773	15.0003	25	0.0367437	up	TNK2, TRIB1, MAP3K2, AKAP13, SIK1, SIK3, PIP5K1C, PAN3, GK, PGM2L1, IGF1R, ITK, ITPKB, SBK1, CDKL3, PDK1, PIK3C2B, PIK3CD, SNRK, PRKCQ, YES1, DDR1, CAMK4, CAMK2G, OBSCN
Gene Ontology	regulation of actin polymerization or depolymerization	GO:0008064	1.2924	5	0.0380501	up	ACTR3, AVIL, ADD2, SPTBN5, SPTBN1
Gene Ontology	positive regulation of metabolic process	GO:0009893	22.2886	34	0.0384438	up	TNK2, TRIB1, TNFRSF13C, ADORA2A, IKZF2, KLRK1, AATF, HIF1A, NR4A1, IRF8, IGF1R, NFATC3, NOTCH1, P2RX7, LEF1, POMC, POU2F1, PRKCQ, PSMB8, PSMB9, PELI1, PTPRC, IL21, RARA, PRDM1, BLM, SMARCA2, ZEB1, CARD11, KLF7, TNFRSF14, CCND3, CD40LG, LPIN2
Gene Ontology	positive regulation of macromolecule metabolic process	GO:0010604	20.6784	32	0.0388171	up	TNK2, TRIB1, TNFRSF13C, IKZF2, AATF, HIF1A, NR4A1, IRF8, IGF1R, NFATC3, NOTCH1, P2RX7, LEF1, POMC, POU2F1, PRKCQ, PSMB8, PSMB9, PELI1, PTPRC, IL21, RARA, PRDM1, BLM, SMARCA2, ZEB1, CARD11, KLF7, TNFRSF14, CCND3, CD40LG, LPIN2
Gene Ontology	negative regulation of transcription from RNA polymerase II promoter	GO:0000122	6.18658	13	0.0388734	up	SIK1, RYBP, IRF8, IRF2, LEF1, BCOR, BCL6, PRDM1, SMARCA2, ZEB1, SCGB1A1, KLF11, CBX4
Gene Ontology	nucleic acid metabolic process	GO:0090304	78.9001	98	0.0393824	up	FRY, TRIB1, DEAF1, ZNF460, MALT1, WWP1, ZNF720, ZFP3, ZNF816, ZNF573, ADORA2A, KLF14, CREM, SIK1, CYLD, ZNF449, LASS3, FARSA, IKZF3, IKZF2, BAHD1, FLI1, SMG6, MED13L, RYBP, FOSL2, PAN3, AATF, FOXP1, FLJ35220, GTF2I, HIF1A, HIVEP2, NR4A1, IRF8, SP110, IGF1R, IRF2BP2, IL16, IRF2, JUND, MAFG, MLLT6, MYB, NFATC3, NOTCH1, ZNF295, UTP18, LEF1, KLF3, PCBP3, POMC, POU2F1, POU2F2, MBTD1, BCOR, HEATR1, PHF…
Gene Ontology	enzyme binding	GO:0019899	13.5808	23	0.0396314	up	CDH5, TRIB1, MAP3K2, ADORA2A, CYLD, DPP4, COTL1, GTF2I, HIF1A, IGF1R, FAS, ITGB2, SNX9, TOLLIP, BCOR, PPP6R3, PTPRC, RARA, TSG101, CBX4, CCND3, ATPIF1, RPH3AL
Gene Ontology	negative regulation of cell activation	GO:0050866	1.31359	5	0.0396314	up	ADORA2A, BCL6, SCGB1A1, CASP3, TNFRSF14
Gene Ontology	negative regulation of macromolecule metabolic process	GO:0010605	17.5216	28	0.0397121	up	WWP1, SIK1, EIF4EBP1, BAHD1, RYBP, AATF, IRF8, IRF2, NOTCH1, LEF1, POU2F1, BCOR, PSMB8, PSMB9, PTPRC, RARA, BCL2L1, BCL6, PRDM1, BLM, IKZF4, SMARCA2, ZEB1, TSG101, SCGB1A1, KLF11, CBX4, CDC6
Gene Ontology	cell projection part	GO:0044463	7.64848	15	0.0407918	up	ADA, GNA13, CHRM3, ADORA2A, DPP4, FKBP4, P2RX7, AHI1, CABP4, KLC2, SLC1A2, SLC9A3, TTC21B, DNAH17, SYNJ2
Gene Ontology	cognition	GO:0050890	19.6615	10	0.0414492	down	ADORA2A, CRYBA4, DBH, TIMM9, OR4E2, P2RX7, PRKAR1B, CABP4, CASP3, DHRS3
Gene Ontology	regulation of actin filament length	GO:0030832	1.33478	5	0.0415164	up	ACTR3, AVIL, ADD2, SPTBN5, SPTBN1
Gene Ontology	cell surface receptor linked signaling pathway	GO:0007166	31.7168	45	0.0416649	up	ADA, TRIB1, BAIAP2, GNA13, GNB5, MALT1, CHRM3, ADORA2A, CYLD, EIF4EBP1, KLRK1, LPHN2, MGRN1, DLL1, HIF1A, IGF1R, ITGA6, ITGAE, ITGAL, ITGB2, ITPKB, LCP2, NOTCH1, NTSR1, P2RX7, LEF1, POMC, PRL, PTPN2, PTPRC, CXCR5, SOS1, SPTBN1, ZEB1, DDR1, USP9X, NLRC5, NKD1, TNFRSF14, IL18RAP, SOCS3, CD27, CD101, RPH3AL, CD97
Gene Ontology	negative regulation of gene expression	GO:0010629	12.1401	21	0.0418598	up	WWP1, SIK1, BAHD1, RYBP, IRF8, IRF2, NOTCH1, LEF1, POU2F1, BCOR, RARA, BCL2L1, BCL6, PRDM1, IKZF4, SMARCA2, ZEB1, TSG101, SCGB1A1, KLF11, CBX4
Gene Ontology	purine nucleoside binding	GO:0001883	34.3228	48	0.0420786	up	ADA, ACTR3, TNK2, TRIB1, MTHFS, MAP3K2, CLCN7, CMPK2, SIK1, FARSA, FKBP4, SIK3, PIP5K1C, PAN3, GK, SLFN12L, IGF1R, ITK, ITPKB, SBK1, ACLY, P2RX7, CDKL3, PDE2A, PDK1, PIK3C2B, PIK3CD, SNRK, PRKAR1B, PRKCQ, RAD51L1, ACTA2, RFC4, MYO1G, BLM, SMARCA2, TAP1, YES1, DDR1, ATP13A3, CAMK4, CAMK2G, CARS, OBSCN, NLRC5, DNAH17, RUNX3, CDC6
Gene Ontology	sequence-specific DNA binding	GO:0043565	13.7291	23	0.0431254	up	CREM, LASS3, FLI1, SMG6, FOSL2, FOXP1, HIF1A, NR4A1, IRF8, JUND, MAFG, NOTCH1, LEF1, POU2F1, POU2F2, BCOR, BACH1, RARA, BCL6, ZEB1, TSNAX, PBX4, ASH2L
Gene Ontology	actin filament polymerization	GO:0030041	1.37715	5	0.0461274	up	ACTR3, AVIL, ADD2, SPTBN5, SPTBN1
Gene Ontology	nucleoside binding	GO:0001882	34.5347	48	0.0461636	up	ADA, ACTR3, TNK2, TRIB1, MTHFS, MAP3K2, CLCN7, CMPK2, SIK1, FARSA, FKBP4, SIK3, PIP5K1C, PAN3, GK, SLFN12L, IGF1R, ITK, ITPKB, SBK1, ACLY, P2RX7, CDKL3, PDE2A, PDK1, PIK3C2B, PIK3CD, SNRK, PRKAR1B, PRKCQ, RAD51L1, ACTA2, RFC4, MYO1G, BLM, SMARCA2, TAP1, YES1, DDR1, ATP13A3, CAMK4, CAMK2G, CARS, OBSCN, NLRC5, DNAH17, RUNX3, CDC6
Gene Ontology	post-translational protein modification	GO:0043687	31.9711	45	0.0463096	up	UST, TNK2, TRIB1, MAP3K2, WWP1, SIK1, CYLD, DUSP4, MGRN1, SIK3, PAN3, IGF1R, ITGB2, ITK, SBK1, P2RX7, CDKL3, LCMT1, PDK1, PIK3CD, SNRK, BCOR, PRKAR1B, PRKCQ, PSMB8, PSMB9, PELI1, CBX8, USP28, PTPN2, PTPRC, RARA, SPTBN1, TSG101, TTC3, YES1, DDR1, CAMK4, CAMK2G, USP9X, OBSCN, TNFRSF14, CCND3, SOCS3, ASH2L
Gene Ontology	negative regulation of signaling pathway	GO:0035467	5.69928	12	0.0468342	up	ADA, TRIB1, CYLD, MGRN1, IGF1R, NOTCH1, P2RX7, PTPRC, BCL6, NLRC5, SOCS3, RPH3AL
Gene Ontology	cell projection	GO:0042995	16.2292	26	0.0468342	up	ADA, ACTR3, ARL4C, BAIAP2, GNA13, CHRM3, ADORA2A, DBH, DPP4, FKBP4, GTF2I, IGF1R, LCT, LDHA, P2RX7, APBB1IP, AHI1, CABP4, KLC2, SLC1A2, SLC9A3, TTC21B, CATSPERB, DNAH17, SYNJ2, FAM65B
Gene Ontology	adherens junction	GO:0005912	3.09329	8	0.0470874	up	TNK2, SYNM, ITGA6, LPP, APBB1IP, AHI1, PTPRC, TNS4
Gene Ontology	response to biotic stimulus	GO:0009607	10.0638	18	0.0477752	up	TRIB1, IFITM3, IFITM2, MALT1, LYST, AP2B1, COTL1, IFNE, IRF8, MX1, P2RX7, PELI1, PTPRC, ACTA2, PPP1R15B, SOCS3, RSAD2, CD40LG
Gene Ontology	regulation of protein polymerization	GO:0032271	1.39834	5	0.0477752	up	ACTR3, AVIL, ADD2, SPTBN5, SPTBN1
Gene Ontology	cytoplasmic part	GO:0044444	109.833	130	0.0477938	up	ADA, BCL2L11, UST, ACTR3, CDIPT, MTHFS, ATP5L, GNA13, MAP3K2, MALT1, AKAP13, CLCN7, CMPK2, MGAT5B, SIK1, CYLD, DBH, AP2B1, DPP4, EIF4EBP1, TUBB, EPHX1, FARSA, FDX1, RRAS2, VASH1, FKBP4, CEP152, FLNB, MGRN1, CLASP1, SYNM, PIK3R5, CLDN14, PDSS1, FKBP8, KDSR, SUN2, TXN2, GALNT2, GALNT8, TIMM9, AATF, GK, GLS, LOC283999, DLL1, MACROD1, GUCY1A3, ANXA6, HSD11B1, HSD11B2, FAS, ITK, NDUFS7, TOMM20L, LCP2,…
Gene Ontology	positive regulation of cellular metabolic process	GO:0031325	21.1657	32	0.0481984	up	TNK2, TRIB1, TNFRSF13C, ADORA2A, IKZF2, KLRK1, AATF, HIF1A, NR4A1, IRF8, IGF1R, NFATC3, NOTCH1, P2RX7, LEF1, POMC, POU2F1, PRKCQ, PSMB8, PSMB9, PELI1, PTPRC, IL21, RARA, BLM, SMARCA2, ZEB1, CARD11, KLF7, TNFRSF14, CCND3, LPIN2
Gene Ontology	cellular metabolic process	GO:0044237	157.44	179	0.0486123	up	ADA, UST, FRY, TNK2, TRIB1, CDIPT, DEAF1, MTHFS, ATP5L, GNA13, MAP3K2, ZNF460, MALT1, WWP1, CHRM3, TNFRSF13C, ZNF720, ZFP3, ZNF816, ZNF573, CMPK2, ADORA2A, KLF14, CREM, SIK1, CYLD, DBH, DUSP4, EIF4EBP1, ZNF449, LASS3, EPHX1, FARSA, FDX1, IKZF3, IKZF2, FKBP4, BAHD1, KLRK1, FLI1, SMG6, MGRN1, SIK3, MED13L, PIP5K1C, RYBP, FOSL2, PDSS1, FKBP8, KDSR, PAN3, TXN2, GALNT2, AATF, FOXP1, GK, GLS, PGM2L1, F…
Gene Ontology	homeostasis of number of cells	GO:0048872	2.52124	7	0.0486123	up	ADA, BCL2L11, TNFRSF13C, HIF1A, P2RX7, BCL6, CASP3
Gene Ontology	production of molecular mediator of immune response	GO:0002440	1.41952	5	0.0493392	up	MALT1, GALNT2, PTPRC, BCL6, CD40LG
Gene Ontology	response to hydrogen peroxide	GO:0042542	1.41952	5	0.0493392	up	ADA, BCL2L1, SLC8A1, PPP1R15B, PRDX6
Gene Ontology	kinase binding	GO:0019900	4.42807	10	0.0497313	up	TRIB1, MAP3K2, CYLD, GTF2I, IGF1R, FAS, ITGB2, TOLLIP, PTPRC, CCND3
