# Supplementary material for: Comparative analysis of human and mouse transcriptomes of Th17 cell priming
Source: Oncotarget. 2016 Mar 7;7(12):13416–28. doi: 10.18632/oncotarget.7963 (PMC4924651; doi:10.18632/oncotarget.7963)
Supplement: Supplementary file 5 [file oncotarget-07-13416-s005.xlsx]

## Sheet: Human_all_time_points
		human_logFC									Expression in human Th17 cells									Expression in human Th0 cells
			FDR<0.05
		0.5	1	2	4	6	12	24	48	72	0.5	1	2	4	6	12	24	48	72	0.5	1	2	4	6	12	24	48	72
ID	gene	log FC_0.5h	log FC_1h	log FC_2h	log FC_4h	log FC_6h	log FC_12h	log FC_24h	log FC_48h	log FC_72h	rpkm_Th17_0.5h	rpkm_Th17_1h	rpkm_Th17_2h	rpkm_Th17_4h	rpkm_Th17_6h	rpkm_Th17_12h	rpkm_Th17_24h	rpkm_Th17_48h	rpkm_Th17_72h	rpkm_Th0_0.5h	rpkm_Th0_1h	rpkm_Th0_2h	rpkm_Th0_4h	rpkm_Th0_6h	rpkm_Th0_12h	rpkm_Th0_24h	rpkm_Th0_48h	rpkm_Th0_72h
ENSG00000184557	SOCS3	2.21795	3.14974	3.34277	3.42188	3.2659	2.92111	2.03834	0.842046	0.886833	471.793	416.884	75.9683	47.9509	47.007	31.2598	23.3303	25.7577	84.4196	100.361	48.0905	7.33758	6.0765	7.40735	5.21099	7.94621	20.3533	82.6149	microarray	Ciofani	Yosef
ENSG00000057657	PRDM1	2.39578	3.05673	1.27559	1.48172	1.64729	0.265935	-0.767555	-1.8298	-2.07455	70.1997	82.5617	5.19825	5.72813	5.95454	1.9966	1.33702	1.95843	2.27093	12.2913	10.5319	1.8966	2.47649	1.87439	1.76621	2.22885	9.25443	12.2893	yes	yes	yes
ENSG00000114737	CISH	3.88793	5.3461	2.36794	0.931426	1.01535	0.736752	0.518877	0.231395	0.0309629	39.084	205.252	19.8832	41.0606	89.9926	178.521	280.744	210.775	292.298	1.41949	2.18692	4.28315	12.9203	40.1662	116.033	188.517	187.858	283.26	yes	no	yes
ENSG00000168209	DDIT4	1.11959	1.47006	0.935273	1.58688	2.28262	2.44747	2.12988	1.26422	1.40557	496.719	844.412	679.78	276.034	276.662	311.814	352.258	319.078	2096.07	214.324	312.728	367.92	95.9201	63.6045	60.9769	94.8138	178.354	1346.07	yes	yes	yes
ENSG00000204261	XXbac-BPG246D15.8	1.20704	0.872294	0.0671824	0.146255	0.0273508	-0.3266	-0.446102	-0.378048	-0.134173	65.2612	60.1391	28.5852	36.178	37.2074	24.8373	19.9213	23.8061	39.7341	27.7963	38.6068	28.5399	32.1351	35.3422	31.0214	28.555	32.8139	43.7724	yes	yes	yes
ENSG00000143333	RGS16	1.20508	1.03246	0.253528	0.647344	1.48772	1.09189	1.89835	2.54467	3.26482	34.4364	39.606	59.4872	127.96	168.416	144.926	118.092	113.782	191.565	15.2126	19.9945	47.7169	53.3201	61.6464	65.7918	31.2248	19.4231	17.894	no	no	no
ENSG00000119917	IFIT3	3.09624	4.37473	2.956	1.1441	1.36412	0.867826	1.13307	0.382423	1.39724	21.6423	55.1335	14.5034	13.16	13.6478	4.18659	2.90681	3.56619	35.8094	1.85287	2.31391	1.93394	4.86317	5.13649	2.20564	1.31696	2.74083	10.5036	yes	yes	yes
ENSG00000179918	SEPHS2	1.27298	1.86386	0.169268	0.144376	-0.0808612	-0.125404	-0.157891	-0.2846	-0.473767	64.0715	96.7622	37.8468	43.9756	45.0829	64.5176	65.6222	73.2968	63.8463	25.1014	27.2369	33.5479	40.0902	48.1457	70.7897	72.4027	91.086	87.5556	yes	yes	no
ENSG00000185338	SOCS1	1.40616	1.9627	2.01348	0.0802346	0.994669	1.34084	1.14607	0.536122	0.414327	83.0228	90.6374	59.4185	29.6568	43.2312	55.2614	81.1586	83.8013	149.009	27.7537	24.2962	15.4874	26.4262	21.9246	21.9904	37.1769	58.0322	116.18	no	no	no
ENSG00000254233	RP11-242J7.1	3.55124	2.49983	2.06068	-1.05023	1.6558	0.135378	-0.837278	-1.39001	2.38967	2.48502	4.50064	2.41823	0.107848	0.554803	0.552461	0.237651	0.182416	0.630427	0.194246	0.927673	0.630935	0.207835	0.222668	0.438701	0.424577	0.291012	0.0867987	yes	yes	yes
ENSG00000177721	C5orf39	1.04658	1.5432	0.529589	0.0654977	-0.373993	-0.378336	-0.363034	-1.08681	-0.977181	40.53	45.9337	12.085	6.50877	4.82908	3.00592	2.93281	1.35307	2.8332	19.0142	16.2053	7.73963	6.23789	6.23186	3.83941	3.84441	2.99948	4.94744	no	no	no
ENSG00000125538	IL1B	1.74637	1.77966	0.57898	0.107644	0.430436	0.576948	0.757825	0.242142	-0.426137	5.31259	20.6603	93.6891	267.515	176.189	78.6474	13.7386	2.26997	1.04086	0.938695	5.08681	70.1925	182.167	165.639	56.3929	7.53432	1.84087	1.48547	no	no	no
ENSG00000125347	IRF1	1.45558	2.18624	1.5398	0.977408	0.883949	0.762989	0.79722	-0.0445668	-1.03814	622.873	1184.81	151.546	99.8403	102.042	79.3257	83.5305	63.3532	56.0392	202.979	242.372	56.0516	48.3325	56.0781	46.0699	45.9878	69.56	117.988	no	no	no
ENSG00000139679	LPAR6	1.24419	0.988509	-0.169908	-0.937131	-0.654657	-0.758024	-1.08585	-1.9834	-1.47075	41.9402	63.1758	38.8761	24.6857	23.3916	13.4602	8.83979	4.71641	10.195	16.6603	29.5932	41.4256	46.3177	38.1551	17.9329	17.3891	20.3896	25.7983	yes	no	yes
ENSG00000175841	FAM172BP	1.49096	1.72508	0.839545	0.430518	0.830934	-0.378413	-0.441298	-0.028189	0.0450197	20.4126	38.095	12.0103	5.69017	4.6312	3.04247	2.98336	3.34027	4.81892	6.74565	11.1858	7.01118	4.01984	2.64722	3.87029	3.44879	3.6037	5.2433	yes	no	no
ENSG00000105281	SLC1A5	1.41913	1.48347	0.598046	-0.785653	0.224121	0.188051	0.0412738	0.161005	0.249769	12.8132	98.7404	314.28	116.325	192.563	185.465	174.3	221.213	271.837	4.37115	32.4599	217.978	144.885	165.855	162.72	168.359	204.472	221.524	no	no	no
ENSG00000206172	HBA1	-0.850553	-0.114194	-0.00890567	-0.457734	-0.212266	-0.145521	-0.177691	-1.2572	1.11127	38.0898	39.8747	27.0526	14.2798	10.7548	5.20235	2.34313	0.187144	0.0919751	71.2159	48.9468	26.5768	16.0884	12.1885	6.4234	2.59796	0.41652	0.0488151	no	no	no
ENSG00000174946	GPR171	1.22051	2.38113	2.85745	0.224197	1.01126	0.969468	0.817899	0.516288	0.21025	35.7524	100.514	200.319	66.6786	110.667	106.829	126.747	128.509	124.539	13.311	16.6574	28.6378	41.3334	54.6074	54.6829	71.8542	90.4783	108.497	no	no	no
ENSG00000204287	HLA-DRA	-0.895139	-0.664817	-0.769689	-1.17215	-0.568501	-0.442113	-0.38026	0.00684832	0.245896	12.3871	22.1399	14.9863	13.8473	7.97266	4.12478	1.89943	1.94346	17.6773	21.5107	26.7182	32.8997	33.8896	14.1758	5.55808	2.53033	1.94171	11.0008	no	no	no
ENSG00000099985	OSM	1.20631	1.95956	0.551134	1.20735	1.54456	1.28457	1.57327	0.928714	-0.212922	10.8313	9.68394	3.40656	6.53752	11.3119	13.9999	32.2587	57.0415	87.7675	4.62701	2.20994	2.57593	1.78828	4.56756	4.82824	11.0898	29.9489	113.537	no	no	no
ENSG00000117228	GBP1	1.4031	2.89885	2.84671	0.319522	0.426726	-0.236519	-0.0731709	-0.616713	-1.09715	21.5489	63.9411	54.8043	10.4121	15.1231	8.25181	14.1839	20.6858	28.5543	6.68418	6.27721	8.63715	8.37112	10.4875	8.60024	12.5325	29.8403	59.9465	no	yes	no
ENSG00000156127	BATF	1.32435	2.91807	3.23001	2.12531	1.79494	1.49465	0.650801	0.327999	0.191171	53.7848	265.678	332.761	377.782	377.691	284.623	183.344	180.867	170.902	19.8084	29.2471	36.0936	83.4918	125.894	116.305	123.457	153.167	144.849	yes	no	no
ENSG00000165507	C10orf10	1.4654	2.61254	1.7341	2.90404	2.74864	0.765043	0.402554	-0.791062	-0.173366	5.70039	6.70309	1.32346	1.42652	2.19202	1.50549	4.90836	6.76561	10.7181	2.0408	1.51639	0.306243	0.252195	0.445273	0.76596	3.49983	11.714	10.3617	yes	yes	yes
ENSG00000119922	IFIT2	1.48842	2.0658	0.455935	-0.0736622	-0.22962	-0.417668	-0.644383	-0.315969	1.74437	7.11384	8.075	1.98334	3.24655	2.76831	1.19767	0.817855	1.56741	40.3735	2.26154	1.94871	1.48812	3.43159	3.19884	1.58227	1.34419	1.95791	13.276	yes	no	no
ENSG00000143546	S100A8	-1.00089	-0.681521	-1.1807	-0.106214	-0.459108	-0.433623	0.565306	0.410813	0.895848	31.1826	33.7546	25.405	33.4333	33.8342	32.2954	20.2723	5.19819	0.998653	75.707	60.2858	58.726	63.1125	48.5784	37.2966	12.9661	3.80761	0.487207	no	yes	yes
ENSG00000196917	GPR81	2.33339	2.86255	1.34479	-1.21821	-0.579045	-1.55732	-0.880112	-1.33994	-2.03796	1.22134	3.83799	12.7589	13.4214	10.7441	3.32599	1.70291	0.973866	1.29895	0.251804	0.560649	5.04925	19.1919	16.4972	10.1494	3.19121	2.51985	4.94865	no	no	no
ENSG00000137265	IRF4	1.71341	1.52908	0.25826	0.311032	0.806733	0.609268	0.503594	0.349053	0.407944	80.8551	518.133	450.989	990.923	1211.78	1027.93	471.404	348.89	396.498	23.3115	157.252	384.913	669.075	689.636	672.332	324.719	285.965	333.055	yes	no	no
ENSG00000227512	RP11-413M3.4	1.0263	0.81825	1.64942	1.04945	2.62937	0.554097	1.31155	0.868167	0.688442	7.92931	10.7658	16.0329	3.63754	4.24204	3.21452	2.8388	2.1394	1.24483	3.81317	6.20984	5.30093	1.73999	0.692081	2.12561	1.13581	1.16189	0.763539	no	yes	yes
ENSG00000179144	GIMAP7	0.810579	1.28618	0.582663	0.279595	0.256609	-0.0471763	-0.089199	-0.342913	-0.638063	251.224	350.405	226.885	240.989	212.476	102.198	63.6062	32.7251	38.2588	138.861	146.067	149.592	195.277	185.304	103.888	70.3645	42.0065	59.5432	no	no	no
ENSG00000188536	HBA2	-0.77657	-0.16372	0.0861288	-0.339338	-0.0114545	-0.210287	-0.725741	-0.215277	-0.259491	62.0731	59.6174	43.8414	22.8299	17.6284	7.75656	2.48166	0.364243	0.174347	95.9337	72.4514	40.5416	24.8404	18.0729	9.24288	4.36481	0.494601	0.228911	no	no	no
ENSG00000089692	LAG3	1.80566	2.76269	3.66207	2.59755	2.09121	1.82133	-0.0274846	0.13474	0.27752	1.61205	5.17951	14.1724	9.87623	8.30404	5.88968	5.12058	4.74348	14.1772	0.346652	0.783993	0.946164	1.27849	1.76701	1.94909	5.85042	4.92802	16.2279	no	no	no
ENSG00000164251	F2RL1	1.12378	2.23742	1.55413	1.35113	1.32165	0.755886	0.234382	0.226275	0.506105	4.08917	10.1258	8.1308	4.6346	3.4373	2.55827	2.35427	1.31904	3.05641	1.81886	2.17811	2.65737	1.81569	1.39149	1.52397	1.8977	1.11562	2.17452	yes	no	yes
ENSG00000145365	TIFA	0.868682	2.45535	1.52033	0.395802	-0.0166649	0.261991	0.383742	0.433246	0.596411	24.5215	56.9498	17.2497	18.6393	19.7782	22.4271	26.9622	40.076	69.2435	11.8106	9.83015	6.02868	15.2313	19.8564	20.05	21.7533	27.185	44.6853	yes	no	no
ENSG00000140030	GPR65	0.640508	0.422324	-0.285941	-1.14518	-0.566729	-0.965384	-0.684908	-0.495513	-0.523102	21.9695	33.3656	22.9569	11.3517	13.091	8.33392	8.57844	9.06822	17.8374	13.8737	25.3598	28.7156	23.074	18.7538	15.9283	13.7181	12.9257	25.0962	yes	no	no
ENSG00000171223	JUNB	0.565951	0.796406	1.03965	1.06839	1.34621	1.11608	0.907846	0.916958	1.1931	1914.44	1637.86	503.111	426.174	435.41	311.999	266.703	282.306	660.131	1299.25	977.117	251.012	189.673	181.129	148.043	146.862	160.589	333.245	no	yes	yes
ENSG00000158578	ALAS2	-0.837857	-0.168331	-0.142738	-0.0257042	-0.179943	-0.474337	-0.512529	1.04535	0.198228	5.36099	6.11829	4.02072	2.2719	1.88528	0.66032	0.225657	0.176754	0.291425	11.4121	7.01913	4.30959	2.22452	1.55507	0.972485	0.481371	0.079548	0.412361	yes	no	yes
ENSG00000175592	FOSL1	1.28644	1.4078	0.470632	-0.869377	0.341303	0.624685	0.149545	0.469633	0.751521	5.06858	33.8698	40.5585	19.1067	31.6052	42.3715	22.8503	10.5166	7.4265	2.03396	12.3485	27.0201	27.2515	24.719	26.0889	18.9855	7.20433	4.49956	no	no	no
ENSG00000183208	C15orf58	1.07743	1.47109	0.647397	-0.766272	0.474993	0.523183	0.533907	0.443819	0.238803	4.52447	10.5415	4.64308	1.29216	2.23945	4.07164	4.77919	4.00119	3.44073	2.10746	3.74388	2.9611	2.13468	1.61192	2.84378	3.24328	2.99459	2.87391	no	no	no
ENSG00000198673	FAM19A2	0.891558	1.41552	0.414403	-0.93157	-0.411377	-0.924359	-1.6921	-1.74851	-0.0457753	8.96748	11.1072	3.90628	1.11622	1.21246	0.780482	0.914272	0.882987	3.40046	5.07431	4.31938	3.61773	1.86378	1.57233	1.49638	2.95195	3.10082	3.93179	no	no	no
ENSG00000173559	OBFC2A	0.957266	0.791402	0.438079	-1.04411	-0.322208	-0.733447	-0.561048	-0.445798	-0.442164	20.1525	53.0883	49.968	43.4583	61.1222	30.9923	24.5634	23.2275	26.9135	9.77732	26.7563	37.3581	67.837	77.3153	52.0535	34.0763	29.7652	36.156	no	no	no
ENSG00000090104	RGS1	0.70694	0.952435	0.194821	1.10112	1.01022	1.8609	2.44539	0.0446119	-0.370726	1100.55	664.413	110.613	128.301	47.7176	27.7293	18.4705	10.2614	24.7943	667.181	373.74	113.365	49.1117	23.581	5.34118	2.98345	9.73604	37.7738	no	no	no
ENSG00000196126	HLA-DRB1	-0.911227	-0.400849	-0.843026	-1.03971	-0.751749	-0.165518	-0.29382	0.060584	0.177932	4.69876	7.06498	5.46536	3.97104	2.59759	2.21169	1.70301	1.97353	13.1986	8.74291	9.14304	10.1727	9.63128	4.65309	2.40108	2.07978	1.83765	10.0173	yes	yes	yes
ENSG00000213934	HBG1	-0.77827	-0.042513	-0.0749718	-0.0921261	0.0610033	-0.0466373	-0.349098	-0.28928		14.7413	15.8543	8.5964	5.15825	4.84125	1.96823	0.738157	0.144334	0	25.0503	17.4092	9.51456	6.0614	4.54832	2.1749	0.897593	0.177572	0	no	yes	no
ENSG00000244734	HBB	-0.619219	0.0167163	0.0919567	-0.279972	-0.192657	-0.159901	-0.100633	-0.510558	0.198823	219.297	254.115	168.866	85.0978	65.3875	26.8409	9.3199	1.03538	0.705711	358.08	250.075	196.412	85.1215	63.6804	30.077	11.5623	1.49929	0.375023	no	no	no
ENSG00000256006	AC084117.3	1.58459	1.38752	1.16449	0.0950067	0.531843	-0.250511	0.672136	0.0484298	-0.325227	7.63096	5.60054	3.00385	1.48167	1.96447	1.06848	1.53393	0.682584	0.819802	2.49233	2.14469	1.41527	1.31603	1.36717	1.26235	0.959353	0.653429	1.16744	no	no	no
ENSG00000099860	GADD45B	0.668908	1.13884	0.606769	0.97653	1.00035	1.46157	1.11745	0.147819	0.431393	257.031	455.465	230.269	105.849	77.5612	44.8246	41.2458	29.2815	58.0638	160.838	210.961	155.245	56.0873	41.3496	19.6178	18.853	26.6583	40.4502	yes	no	no
ENSG00000134107	BHLHE40	0.737764	1.63145	1.4604	1.87143	1.64225	1.20027	1.70013	1.06043	0.602075	60.3803	104.28	121.88	142.711	131.381	82.5818	89.3717	99.4675	280.765	35.2958	38.0223	45.6495	36.3384	45.7814	35.996	26.9879	48.1356	178.78	no	no	no
ENSG00000183508	FAM46C	0.557981	1.45398	1.35341	1.9544	0.657424	0.542602	0.937019	-1.83156	-1.07087	49.2174	64.1977	6.4726	4.27226	1.27489	0.604196	0.393389	0.367	3.70614	32.4398	24.2755	2.36374	0.88131	0.789384	0.402071	0.20205	1.33416	8.87735	yes	no	no
ENSG00000198502	HLA-DRB5	-1.14442	-0.699839	-0.734975	-1.34316	-0.534	-0.568386	-0.587574	0.208894	0.332843	2.11968	3.00606	3.06659	1.64322	1.65329	0.548495	0.551224	1.03146	4.20824	4.59361	4.81794	5.21962	4.7426	2.46387	0.835192	0.835267	0.898851	2.88285	yes	no	no
ENSG00000175606	TMEM70	0.594083	1.50239	1.47601	0.373396	0.798168	0.477927	0.13094	0.264786	0.199521	36.9378	99.3409	163.001	83.1988	89.8657	69.2404	73.8178	75.8504	78.2051	24.276	29.2802	55.7608	54.6982	53.0614	49.3893	68.456	65.4686	68.9654	no	yes	no
ENSG00000197405	C5AR1	-1.08562	-0.361059	-1.18782	-3.03048	-2.20514	-2.06262	-0.779711	0.443494	-0.372031	2.30497	5.8874	7.04866	1.89367	1.27583	0.536681	0.34755	0.321247	0.418167	4.88675	7.1688	16.2075	17.0354	7.17169	2.41777	0.605986	0.234668	0.496645	yes	no	yes
ENSG00000137331	IER3	0.758826	-0.0576011	-1.09376	-2.4104	-1.30008	-0.841547	-0.421508	-0.0208508	0.913852	17.3334	37.0544	197.288	192.846	215.48	236.985	220.329	135.01	150.974	10.0622	36.8526	389.227	637.064	505.105	419.052	294.633	126.451	78.3791	no	no	no
ENSG00000237456	RP11-154D3.1	0.971281	1.1621	1.37456	0.938911	-0.319918	-0.238206	-0.68592	-0.0044383	-0.200736	12.0955	11.1769	5.3685	8.87705	8.20518	13.1484	9.90702	10.2017	10.7376	6.03201	5.03426	2.13339	4.64811	10.6163	15.5593	16.0961	10.5288	12.2078	no	yes	yes
ENSG00000223865	HLA-DPB1	-0.936358	-0.718457	-0.789354	-1.27561	-0.42698	0.617763	0.552361	0.550297	0.392304	4.08575	5.41952	4.55849	2.02065	1.36982	0.902251	0.828239	1.29259	4.56306	8.87182	8.8511	8.73808	6.06398	1.83678	0.565076	0.520682	0.930776	2.68325	no	no	no
ENSG00000196565	HBG2	-0.61101	-0.106663	0.0377441	-0.0100676	-0.00153017	-0.364231	-0.442174	-0.369085	-0.673622	107.301	115.725	79.1067	44.9559	29.8873	14.0034	5.33503	0.512935	0.182969	175.208	131.553	78.3075	41.1471	29.9055	17.5852	6.2352	1.05503	0.267642	no	no	no
ENSG00000134326	CMPK2	0.737109	2.50104	3.15771	2.70468	2.33598	2.29804	1.74019	1.04176	0.981232	13.8807	45.4643	29.5908	11.5086	11.5457	13.48	17.7012	8.3613	24.3487	7.98088	7.47951	3.45807	1.92569	2.339	2.88585	5.62101	4.33444	10.9132	no	no	no
ENSG00000173221	GLRX	0.575008	1.28295	0.956576	0.255293	0.0738699	0.0375999	0.131711	-0.00355982	-0.0195322	38.5413	53.513	41.79	33.8495	30.4249	24.4298	27.0585	42.7711	75.5919	30.2752	22.838	19.6868	28.8755	30.2356	21.3473	23.6308	42.8922	72.1648	yes	no	no
ENSG00000196329	GIMAP5	0.739882	1.53	0.647552	0.482902	0.246371	-0.144328	0.0520638	0.0663161	-0.19234	118.148	245.136	288.84	299.12	249.247	121.911	75.1912	49.0523	59.8234	75.0434	85.3465	183.283	205.269	204.573	126.753	76.2316	50.4187	66.1735	no	no	yes
ENSG00000110848	CD69	0.849802	0.283477	0.226833	-0.424323	0.294715	-0.0347491	-0.537082	-0.416949	-0.0461344	1441.51	1699.45	659.909	514.595	563.314	227.862	74.5286	37.8471	45.1623	777.067	1377.56	573.676	518.707	458.65	226.855	104.971	48.2259	45.7768	no	no	no
ENSG00000142178	SIK1	-0.391852	-0.938868	0.181245	-0.324863	0.157286	0.146128	-0.125952	0.266945	-0.214272	139.681	75.1225	27.3067	13.2817	14.9302	9.63273	6.06778	3.79507	3.31866	174.567	133.943	22.3603	16.61	12.6643	8.9241	6.60217	2.98217	4.2768	no	no	no
ENSG00000119535	CSF3R	-0.667442	-0.253981	-0.690595	-1.08762	-0.410946	0.592936	2.48927	3.19398	2.00276	5.97611	8.33576	5.26036	2.13683	1.34068	1.20452	2.65959	1.72811	3.43437	10.7383	9.29845	10.1148	5.62208	1.50132	0.629607	0.665733	0.257663	0.973806	no	yes	yes
ENSG00000134321	RSAD2	0.83851	3.08245	3.87415	2.10344	2.44287	2.04949	3.22251	1.83239	1.94292	8.59769	42.027	56.5747	13.6149	12.1817	7.88849	15.8364	5.64057	30.2861	5.07468	4.57116	4.46248	3.68464	2.68218	2.04462	1.52863	1.62368	5.71958	no	no	no
ENSG00000113070	HBEGF	1.15178	1.90085	1.02339	-0.608125	1.37211	0.914211	1.00611	0.637316	-0.317784	12.7036	37.994	70.7977	14.9498	18.3395	13.8987	32.434	23.9102	29.0623	5.14742	10.1683	34.1982	15.8577	7.36195	7.60143	15.5113	15.6249	33.858	yes	yes	no
ENSG00000168758	SEMA4C	-0.402749	-0.327758	-0.998813	-0.756545	-0.541614	0.41766	0.246242	0.114335	-0.018745	43.2627	35.7078	22.6703	17.1242	12.8653	8.46685	9.31774	6.53975	6.6056	55.3897	44.6227	43.0795	30.753	20.6879	6.27007	8.25527	6.06714	8.81419	no	no	yes
ENSG00000165410	CFL2	1.05627	2.11011	1.08653	1.12495	-0.118667	0.251497	0.085814	0.154931	-0.0270152	28.7651	31.072	4.28883	8.8202	2.97583	3.15736	2.52798	3.01472	2.83955	12.4751	8.50378	2.72553	2.21889	3.61245	3.05024	2.27429	2.88225	3.07016	no	yes	no
ENSG00000214110	LDHAP4	0.509207	0.917387	1.55323	0.615555	0.535436	0.473317	0.142515	0.246406	0.0827908	27.8705	48.3173	87.283	73.1506	82.1653	104.921	108.353	144.359	139.754	19.2151	24.8065	30.3369	45.6594	57.2542	76.011	99.1735	126.161	130.897	no	no	no
ENSG00000238671	SNORA78	1.05259	0.726993	1.0342	-0.0529832	-0.2442	0.0476888	-0.348524	-0.00747294	0.344346	28.5023	19.7899	10.0492	8.24623	8.36919	6.5073	3.35815	3.62326	1.43604	13.4398	11.9464	5.48048	8.91458	9.9349	6.34704	4.40337	3.68102	1.11281	no	no	no
ENSG00000209582	SNORA48	-0.630858	-0.799027	0.289981	0.0708523	0.130927	-0.805352	-0.159199	-0.0935944	-0.354352	65.0355	41.8286	50.4579	36.1811	37.7771	19.2104	17.8378	12.034	8.52258	97.8949	72.8903	42.2812	34.239	34.4157	33.1084	19.8943	13.0515	10.6931	no	no	no
ENSG00000168394	TAP1	0.893554	1.85428	1.69781	0.290164	0.412118	0.646083	0.849634	0.788718	0.188286	176.486	375.699	345.401	93.4124	125.405	179.403	184.978	235.529	297.133	91.2542	100.46	110.089	78.9387	95.9172	116.072	104.802	140.333	258.478	no	no	no
ENSG00000174125	TLR1	0.727442	1.12277	0.610604	0.51866	0.261013	0.316451	0.736485	-0.157717	-0.41986	17.0059	22.8618	3.92429	4.42148	4.018	2.76753	2.17241	1.70308	2.43963	10.2834	10.9587	3.02288	2.98972	3.77265	2.10031	1.59375	1.77991	3.24484	yes	no	yes
ENSG00000253372	RP11-44N11.1	1.09378	-0.214207	0.0338538	-0.637121	0.364311	0.0158323	-0.308224	0.778163	-2.16106	4.70458	3.7003	4.29743	1.11701	0.57956	0.3457	0.0635953	0.0405689	0.0239815	1.98369	4.04386	3.95547	1.68289	0.580734	0.321655	0.0835893	0.0303075	0.117513	no	no	yes
ENSG00000187726	DNAJB13	-0.614414	-0.452009	-1.18848	1.2743	-1.14778	-0.338783	-0.184183	0.40237	2.15231	16.5507	12.1845	2.7417	2.00145	0.242899	0.247681	0.943638	1.0449	4.02099	27.0594	19.3244	6.60879	0.421476	0.859711	0.453777	0.206214	0.452995	0.676914	no	no	no
ENSG00000134333	LDHA	0.477329	1.00038	1.56414	0.608706	0.565729	0.453696	0.138895	0.246836	0.128642	376.943	616.191	1010.15	825.626	948.175	1202.19	1274.27	1710.15	1695.58	253.12	302.228	348.365	520.413	670.84	869.864	1169.4	1502	1534.58	no	no	no
ENSG00000142347	MYO1F	-0.589105	-0.169971	-0.888595	-1.14379	-0.514948	-0.769003	-0.527405	-0.409887	-1.47263	3.16134	3.6426	2.02304	2.03983	1.78415	0.976419	0.784557	0.889613	2.02918	4.76601	4.17841	4.1764	3.51266	2.53441	1.3775	1.16236	1.17537	5.71842	yes	no	no
ENSG00000204099	NEU4	-0.547224	-0.700042	-0.406383	-0.847164	0.286595	1.70237	2.29167	6.50911	1.72909	11.3806	12.4433	6.37216	1.14031	1.41222	0.278179	0.483374	0.275062	0.511781	15.7088	18.1388	10.9365	1.83165	1.19977	0.137003	0.127484	0	0.157902	no	yes	no
ENSG00000066336	SPI1	-0.844977	-0.0239052	-0.173403	-0.789227	-0.281636	-0.0884105	0.292657	1.13274	3.32077	5.13093	8.48726	12.3926	13.8424	7.66593	2.63539	1.25868	0.658145	1.07402	8.03421	9.00745	15.7527	25.5621	10.0494	2.84564	0.928831	0.266761	0.0904694	no	no	no
ENSG00000163220	S100A9	-0.776661	-0.478363	-0.833491	-0.360026	-0.589853	-0.571688	0.502649	0.48468	0.0574	50.87	68.6916	42.2802	46.1469	43.1699	30.5136	23.9721	6.41204	1.39541	100.753	102.644	86.5918	74.9967	64.0885	45.5079	17.9725	4.42765	1.32999	no	no	no
ENSG00000163840	DTX3L	0.456715	1.37176	2.63767	0.734038	1.0214	0.897752	1.43939	0.710473	0.230507	21.2456	33.4836	66.9176	14.5233	15.8833	13.9444	22.2717	30.2295	44.2175	13.9226	12.2082	11.3513	9.86467	7.66392	7.57002	8.20543	19.5248	33.4085	no	no	no
ENSG00000100429	HDAC10	-0.535177	-0.233599	-0.21604	0.140579	-0.0930084	-0.328087	-0.138149	0.0225404	-0.145546	85.2737	53.0222	27.8204	40.9242	57.2002	36.4552	39.2537	65.4704	34.2781	105.834	103.002	74.4646	72.8646	57.4512	46.1724	81.8933	67.2176	51.3654	no	no	no
ENSG00000227039	AL844908.5	-0.391019	-0.233952	-0.52769	-1.51194	-1.66858	-1.96172	-1.27853	-1.60342	-0.865246	49.4069	31.1673	11.4527	6.64241	5.53479	2.47058	2.93319	2.41078	5.37158	64.615	39.3141	18.2179	19.4041	17.3352	9.72548	7.79127	7.88399	9.33657	no	no	no
ENSG00000123411	IKZF4	0.734729	1.53694	1.13893	0.422061	0.617872	0.67453	1.13373	1.16411	1.26933	28.9908	86.2797	52.2947	35.269	30.0234	28.3702	33.1671	34.2126	42.7767	16.9132	34.1686	24.7757	28.4758	20.7249	19.0073	14.794	16.2244	16.4219	no	no	no
ENSG00000173581	CCDC106	-0.693726	-0.217263	-0.486364	-0.743011	-0.179957	-0.136147	0.13772	0.0689784	0.0788368	2.9252	2.91034	3.23267	3.70845	4.36537	3.2674	5.51449	4.50903	4.04026	4.65507	3.41525	4.71551	6.18644	5.02894	3.58774	5.03341	4.32247	3.79341	yes	yes	yes
ENSG00000090382	LYZ	-0.713621	-0.33112	-1.25647	-1.16622	-1.32304	-1.3356	-0.591265	0.670125	0.155782	47.3916	57.9714	27.2667	13.471	11.3494	5.94191	2.21473	2.56748	1.02976	75.91	79.6524	73.5567	41.8962	30.0204	14.223	3.26274	1.52491	1.14577	yes	no	no
ENSG00000066230	SLC9A3	-0.496053	-0.31784	-0.0024588	-0.496108	-1.12728	-1.84224	-1.81332	-1.99682	-1.33701	5.94702	4.44445	3.19267	4.38289	4.4388	5.92791	9.32933	3.89652	3.65776	8.24589	5.51971	3.28705	6.53461	9.82185	21.2943	33.7562	19.6514	9.72625	no	no	no
ENSG00000236977	AC010746.2	0.96485	-0.145451	0.371264	0.0424668	1.75446	-0.74809	1.54326	1.03827	2.17862	3.41808	2.00443	1.77324	0.66227	0.656244	0.284897	0.366044	0.314294	0.481753	1.66571	2.23869	1.39056	0.656728	0.186857	0.447658	0.130933	0.150949	0.102072	no	no	no
ENSG00000228323	AC008753.6	-0.937915	-1.45406	-0.620017	1.47929	-0.430456	-1.25445	1.43048	-0.0607401	0.749692	4.93253	3.08286	1.24489	0.47771	0.103688	0.0472331	0.21941	0.103892	0.279148	9.15262	8.40796	1.8618	0.179098	0.150871	0.169478	0.0729329	0.109036	0.143014	no	no	no
ENSG00000106066	CPVL	-1.29105	-0.192707	-1.19972	-3.20248	-0.619216	0.775338	0.338307	1.79572	2.5314	1.13626	1.30374	1.0467	0.200475	0.0461335	0.0910505	0.293016	1.77188	4.95687	1.84843	1.8833	1.66257	1.06968	0.0728888	0.032124	0.184476	0.741214	1.06287	no	no	no
ENSG00000137801	THBS1	-0.543019	0.0970265	-0.280557	0.145033	0.708916	3.51117	5.92781	5.47608	4.57384	10.3722	29.6769	50.5144	102.454	76.0702	117.744	381.967	468.219	181.408	16.5114	27.0438	106.962	167.759	103.156	10.7896	9.35237	13.6257	6.19662	no	no	no
ENSG00000224012	RP11-756G12.1	-0.712145	-0.392904	0.430266	-0.926968	-0.220048	-1.54453	0.0507547	0.501366	0.588645	12.0325	9.95059	5.41355	1.24507	0.909683	0.143984	0.332136	0.593154	0.47019	19.3562	12.9657	4.13895	2.27884	1.14746	0.376078	0.33635	0.424355	0.308911	yes	no	no
ENSG00000208028	MIR616	-0.882886	-1.18841	0.164235	-0.178814	-1.0016	-0.259213	-0.832411	-0.216544	0.624406	23.5869	9.1251	6.29406	4.53381	2.86547	2.08549	0.642142	1.26877	1.82206	40.6038	19.9507	5.73403	4.37511	6.1011	2.28314	1.19105	1.49575	1.11067	no	no	no
ENSG00000142102	ATHL1	-0.312839	-0.208723	-0.159458	-0.526831	-0.483158	-0.630609	-0.403114	-1.12264	-1.15369	1661.87	1529.26	1459.62	1211.44	905.223	195.614	146.969	43.3217	61.0905	2058.07	1722.08	1672.7	1661.44	1280.07	304.455	213.005	98.9568	143.287	no	no	no
ENSG00000120217	CD274	1.0725	1.89022	2.52771	2.93509	2.65342	2.84304	1.61382	0.995497	0.281927	3.25605	7.01472	8.21623	12.6761	25.8107	32.9523	15.0266	14.8665	15.115	1.50355	1.65372	1.24814	1.44107	4.01254	5.67217	5.33443	7.07755	13.8186	yes	yes	yes
ENSG00000221963	APOL6	0.459809	1.38904	1.9108	0.689501	0.653278	0.152143	0.019541	-0.434758	-0.339859	60.7682	109.336	118.549	31.7179	43.2619	28.7085	25.3696	30.8051	52.1836	42.9103	40.8164	32.0692	19.841	27.7947	26.105	24.8861	41.3693	61.4691	no	yes	yes
ENSG00000231389	HLA-DPA1	-0.650078	-0.723433	-0.748331	-0.911723	-0.544685	0.0949424	-0.355607	0.134475	0.412494	6.77162	6.59499	5.64848	3.82627	2.79076	2.29598	3.64793	6.32763	19.5902	10.7075	10.934	10.2832	7.15587	3.88545	2.44725	4.37224	5.56691	12.473	no	no	no
ENSG00000153902	LGI4	-0.600036	-0.128643	-0.117345	-0.369863	-0.766183	-0.824289	-0.50226	-0.911389	0.0875254	2.3088	2.29847	1.94906	1.23862	0.671829	0.110992	0.173059	0.148575	0.499684	3.61858	2.94766	2.29956	1.60576	1.10356	0.206813	0.212519	0.353253	0.413059	no	no	no
ENSG00000184925	LCN12	-0.988285	-0.611141	0.0823694	0.00789027	-0.16973	-0.501858	1.05364	-0.150151	0.215105	1.28854	1.11575	0.375624	1.11484	1.57378	1.25603	3.3325	1.16307	0.911485	2.08179	1.50612	0.65904	1.10629	1.44674	1.51129	1.40475	1.08216	0.796115	no	no	no
ENSG00000130222	GADD45G	0.476813	0.971864	0.00506955	0.616838	0.803382	0.732788	1.52505	1.00339	0.638455	26.413	29.8293	14.7941	26.9234	27.2285	23.5664	19.8493	10.5745	19.3025	18.4079	14.6846	15.1299	18.1958	16.0787	14.3713	7.34873	5.38805	11.6957	no	no	no
ENSG00000185905	C16orf54	-0.509897	-0.940233	-1.19837	-0.727067	-0.687983	-0.480439	-0.175931	-0.0854217	-0.040237	99.6103	85.3983	31.8106	17.4681	15.6294	8.76612	7.62874	6.56582	9.16582	140.621	167.835	62.1759	30.6894	25.5782	11.2933	9.47931	7.30249	9.55032	no	yes	yes
ENSG00000225756	NCRNA00118	-0.325362	-0.0958667	0.255464	-0.00489376	0.415894	0.755688	1.48275	1.3619	1.77993	43.017	37.2748	46.4908	51.4436	41.1216	14.1345	18.8175	9.03007	15.5562	53.3116	40.5185	40.9683	52.9556	34.8335	7.59235	6.86341	3.86865	4.2025	no	no	no
ENSG00000256690	RP11-727F15.9	-0.827432	-0.510779	0.526608	-0.486699	-0.276568	-0.196992	-0.273728	0.0525475	-0.220436	16.337	11.2626	21.6573	16.4439	18.0614	13.6332	8.45262	6.54106	4.93718	21.7815	16.8413	18.2952	26.7897	22.3174	14.1582	11.0267	7.20662	5.38227	no	no	no
ENSG00000224420	C19orf76	-0.763835	-0.617811	0.383791	-0.431712	0.200649	-0.127321	-0.164744	-0.0259658	0.547638	5.13339	6.53258	7.83664	4.13449	7.92816	6.29494	6.22905	5.90116	8.69886	8.67574	10.1533	6.1816	5.71158	6.94179	7.04876	6.86677	6.08425	5.77595	no	no	no
ENSG00000103642	LACTB	0.437359	1.36068	0.911367	0.40569	0.311384	0.104677	0.573722	0.0598423	0.0764963	10.5434	24.4029	18.0032	12.4097	12.8882	15.203	17.3839	15.8385	23.3468	7.61897	9.28132	9.73656	9.42415	10.6244	14.7956	11.6411	15.3807	21.8796	no	no	no
ENSG00000221526	AC040162.1	-0.838749	-0.66981	-0.194443	1.19485	0.230244	0.314673	-0.75482	0.181893	-1.39719	22.1606	21.9149	14.1543	17.5588	6.84757	6.35289	2.68883	5.96058	2.6325	39.4744	34.8333	16.4556	6.15965	6.06663	4.81528	4.46634	5.35006	7.29837	no	yes	no
ENSG00000254088	CTD-3083F21.5	0.43532	0.624764	0.816381	0.634693	1.06462	0.0821631	0.203407	-0.794425	-0.601223	16.783	24.8538	7.91978	2.79389	3.55798	1.70501	1.68788	1.35827	3.50369	12.1252	16.3393	4.55719	1.85208	1.72714	1.62635	1.45634	2.40313	6.542	no	no	no
ENSG00000227775	RP1-283E3.8	-0.894693	-0.206937	-0.48393	-0.4592	-0.561631	-0.196179	-0.173349	-0.533219	-0.959405	4.26824	4.92795	4.22509	4.97616	5.17035	3.35308	3.0584	2.54349	1.73913	7.86326	5.61277	6.14887	7.48303	7.72041	3.83244	3.43064	3.75728	3.46809	no	no	no
ENSG00000198576	ARC	1.2286	0.912231	-1.17956	-1.34288	0.0758009	1.16221	1.9328	0.687964	2.53282	1.11271	2.07109	15.423	1.86771	1.97943	0.960296	0.793243	0.337425	1.77671	0.487442	1.12382	30.2948	4.84463	1.75006	0.424331	0.209083	0.209763	0.179482	no	no	no
ENSG00000250067	YJEFN3	-0.53669	-0.456707	-0.0733453	-0.613745	-0.0452234	-0.338478	-0.298454	-0.519858	0.0148841	10.2712	8.92465	15.7007	13.0611	17.8917	12.6813	8.32899	6.37087	8.6352	12.1326	11.6226	18.7438	19.2722	18.5446	16.2808	10.2331	9.32975	8.48887	no	yes	no
ENSG00000243788	AC007390.6	-1.22132	-0.626523	0.548769	-0.233786	0.0224004	-0.025286	-0.461294	-1.17875	-0.718218	2.0725	1.647	2.62405	2.45756	2.71762	1.47446	0.754189	0.730438	1.11988	4.71063	2.57488	1.85561	2.91153	2.60044	1.52948	1.07472	1.71079	1.74664	no	no	no
ENSG00000230795	HLA-K	-0.602566	-0.248504	-0.41384	-0.467217	-0.356236	-0.283859	-0.0746716	-0.412762	0.0340904	6.58942	7.29859	8.1639	11.0857	12.3222	9.67158	5.57135	3.56552	6.52495	9.88051	8.84382	11.1392	15.4457	15.8754	11.5498	5.89999	4.83246	6.26799	no	no	no
ENSG00000152778	IFIT5	0.418687	1.12696	0.834243	0.21002	0.0515381	-0.246868	-0.322095	-0.485887	0.419031	15.6684	22.7764	14.7375	14.5477	12.8463	8.52463	6.8928	4.83054	17.2938	11.7282	10.1195	8.60123	12.7816	12.2564	10.042	8.10924	6.79838	11.8817	no	no	no
ENSG00000110060	PUS3	0.565832	1.48563	0.709488	-0.0996271	0.149866	0.138047	-0.0653552	0.0912225	0.174393	6.82838	18.1202	17.6872	13.737	17.1838	19.684	18.0801	15.0714	14.9227	4.53201	6.17619	11.2033	14.0028	15.5967	17.862	18.7908	14.1614	12.6831	no	no	no
ENSG00000213366	GSTM2	-0.313342	-0.250254	-0.0759959	-0.641986	-0.823834	-0.677423	-0.447896	-0.331112	0.0650998	91.6461	71.7914	35.1003	14.8444	9.41229	5.95804	8.47609	6.58474	9.50364	112.507	85.3811	38.0525	19.6996	15.966	9.81711	11.6509	8.23463	8.80999	yes	no	no
ENSG00000185507	IRF7	0.386536	1.1239	1.79335	-0.0243204	0.323529	-0.259511	0.66693	0.00627314	0.677086	55.6188	97.2965	113.98	22.3696	24.3714	12.6404	13.3008	10.2829	78.3321	37.5828	42.1228	34.0499	24.1019	20.553	17.0026	8.71359	12.8174	42.4706	no	no	no
ENSG00000184584	TMEM173	0.633038	1.66392	2.44916	0.781044	1.29345	1.63374	1.36757	0.721686	0.789247	163.708	305.583	320.448	51.4997	53.2791	88.9084	138.321	127.534	124.646	98.2304	95.4347	55.3154	29.8008	24.4754	28.3814	49.6918	76.0311	68.1933	yes	no	yes
ENSG00000165821	SALL2	-0.53783	0.0325281	-0.292113	-0.709802	-0.373206	-0.122706	-0.112486	-0.274314	0.114815	2.45349	1.31993	1.70318	2.62655	3.29124	3.10149	4.02167	4.21981	3.77331	3.57092	1.34948	1.71424	4.4052	5.0719	3.37646	4.54314	4.76673	3.16263	yes	yes	no
ENSG00000108691	CCL2	2.08135	2.5427	0.589834	-0.849408	-0.372939	-0.932092	-0.0831774	0.0788447	-1.50969	1.79263	8.98806	32.2888	39.366	21.5191	14.3601	6.44399	3.09453	0.661429	0.399683	1.56572	20.87	34.7637	41.9353	28.9347	7.22289	3.00063	1.71905	no	no	no
ENSG00000120280	CXorf21	0.904947	0.958867	-0.434404	-0.172877	-0.889465	-1.39651	-1.38961	-1.18244	-1.33079	2.19236	3.90943	0.570054	1.82565	2.43793	2.17099	2.71515	3.28412	3.22143	1.17244	2.03317	0.803315	2.19182	4.56255	5.66232	7.01837	7.53783	8.05797	no	no	no
ENSG00000212443	SNORA53	-1.10643	-0.773889	0.569424	0.472247	0.357207	0.371823	0.698579	1.2023	-1.0257	3.4592	2.18631	2.51846	1.33358	1.61595	1.52706	2.07849	1.65443	0.755412	7.38523	3.79246	1.76855	0.896154	1.35413	1.11253	1.23242	0.726124	1.55213	no	no	no
ENSG00000257495	RP11-641A6.2	-0.579636	-0.359321	-0.792569	-1.4461	-1.87898	-1.95892	-3.99333	-1.20136	-0.0140406	2.64346	2.18341	0.805085	0.414069	0.344411	0.119038	0.0528869	0.0583515	0.0735997	3.79099	2.54732	1.0452	0.834689	1.27938	0.57381	0.509443	0.0703514	0.0284328	no	no	no
ENSG00000240983	RP11-742D12.1	-0.645361	-0.3991	-0.328105	-0.230003	-0.0921462	-0.0560039	-0.00156951	0.179782	0.620951	13.9392	14.2457	11.1411	12.8491	12.8393	15.5792	11.5558	10.6847	10.5609	20.7628	18.1649	14.1953	15.2608	14.0622	15.2596	11.5573	9.59199	6.6819	no	no	no
ENSG00000207567	MIR142	-0.675793	-0.911663	-0.200106	-0.677685	-0.434634	-0.572375	0.154717	-0.471407	-0.105089	33.0204	62.5951	97.8541	77.5774	108.913	91.2702	71.4071	31.6916	38.5913	51.9194	121.696	116.269	124.569	149.024	131.843	65.5618	44.9138	46.2944	no	no	no
ENSG00000173540	GMPPB	-0.700752	-0.156901	-0.328375	0.0385089	-0.285941	0.0532511	0.403273	0.0911202	-0.375963	11.5917	14.621	12.7082	16.5622	26.4427	31.581	57.9971	46.5807	24.9511	18.349	19.0582	16.9512	18.7034	33.5317	30.8185	41.3433	45.2435	33.2414	no	no	no
ENSG00000236650	CTA-221G9.10	-0.528601	0.168616	-0.304456	-0.495492	-0.374275	-0.398433	0.114536	-0.322196	-0.106049	8.63495	6.10365	2.19369	2.42833	2.07229	2.24438	3.2958	2.12746	1.85724	12.4269	5.49177	2.85259	3.32068	2.76288	2.97043	3.02335	2.64044	1.99694	no	no	no
ENSG00000175567	UCP2	-0.298669	-0.33922	-0.956445	-0.620014	-0.873863	-0.439478	0.47014	1.04452	0.586822	281.758	216.614	112.312	119.35	71.0568	108.712	352.077	922.095	552.132	346.88	306.778	239.544	100.736	148.551	126.721	210.019	452.724	289.871	no	no	no
ENSG00000118503	TNFAIP3	-0.359672	-0.978198	-0.45628	-0.218156	-0.433207	-0.209832	-0.0451384	0.0459235	0.504236	1601.57	946.726	239.629	245.382	257.568	282.573	124.827	84.5401	153.46	2022.86	1807.52	339.856	281.03	357.643	309.413	127.832	86.5365	106.679	no	yes	no
ENSG00000207047	SNORD51	-1.25125	-0.222998	0.780163	-0.22826	-0.382091	-0.856679	-0.896902	-1.10838	0.207931	7.25417	10.4745	11.734	6.99706	6.40551	4.87919	3.34575	2.07866	3.63665	17.1271	12.4775	6.96428	8.16766	8.51208	9.39425	6.65796	4.55243	2.91292	no	no	yes
ENSG00000257764	RP11-1143G9.4	-0.667141	-0.303538	-1.23026	-1.49942	-1.04616	-1.19353	-0.45547	0.566976	-0.257277	37.4701	48.5154	25.1134	10.5618	10.1224	5.00706	1.43204	2.24589	0.937419	67.372	68.998	59.7589	31.391	23.0526	11.258	2.07398	1.6004	1.01362	no	no	no
ENSG00000207424	SNORD30	-1.07291	0.398878	-0.028226	-0.0453133	0.333291	-0.349687	-0.00980366	-0.368156	-0.224906	22.7641	30.7126	24.5427	24.8107	49.7324	31.7155	37.021	34.7894	14.2692	45.5915	23.0474	26.0646	27.25	39.1412	40.8509	36.4254	45.5665	15.1046	no	no	no
ENSG00000174871	CNIH2	-0.5795	-0.422809	-0.261275	-0.186804	-0.0837057	0.401218	2.10699	1.6446	0.979697	7.98131	9.23851	7.33705	6.36295	1.61506	1.73906	6.58927	4.73031	2.95657	11.4573	12.0132	9.24322	4.46963	1.9968	1.06119	1.19053	1.58767	1.26553	no	no	no
ENSG00000177613	CSTF2T	0.385151	1.13116	0.845257	0.311565	0.338739	0.0575228	-0.17355	-0.244366	-0.547883	59.4163	97.4068	72.0653	62.5566	68.3571	53.9796	50.458	34.3102	29.378	43.3018	43.3242	41.1458	50.5106	54.6374	52.0691	56.7252	41.0943	42.1569	yes	no	no
ENSG00000118985	ELL2	0.328132	0.284257	1.02241	1.87668	2.70411	2.09887	1.20146	0.503172	0.249265	20.5133	22.7006	34.1442	27.9833	26.0737	20.8573	15.3947	22.7882	26.2583	15.7147	18.5626	18.2582	7.14459	4.02675	4.72405	7.06273	16.7819	22.6534	no	yes	no
ENSG00000128342	LIF	1.42337	1.40681	0.459024	1.56405	3.25315	3.31939	2.67577	1.92378	0.669005	1.40794	5.52742	7.86117	51.2812	169.432	227.509	303.339	360.781	420.173	0.894415	2.72613	5.20825	7.5116	15.9834	22.8519	58.7397	106.74	241.4	yes	yes	yes
ENSG00000090339	ICAM1	0.927969	2.47183	1.64251	0.330203	0.663938	0.968549	0.223751	-0.546531	-1.01552	7.52295	36.2086	9.6431	6.70663	6.23675	7.42641	5.16761	5.44092	10.1382	3.89656	6.51302	4.98586	7.27146	5.97221	3.96411	4.39234	7.90214	19.2346	yes	yes	yes
ENSG00000100985	MMP9	-0.612209	-0.782077	-1.2831	-1.58552	-1.95473	-2.75917	-0.820047	1.1247	1.06887	4.26251	2.3852	0.894824	0.772677	0.514499	0.500738	0.851988	1.60609	1.59204	5.8597	4.15639	2.12391	2.09107	2.20028	3.98775	1.56456	0.811815	1.21118	no	yes	yes
ENSG00000228974	AC006483.5	1.04377	-0.1573	-0.163025	-0.829004	-0.0124623	0.157987	0.925318	0.910108	0.780327	5.65554	8.07656	19.2054	11.4443	7.70045	7.94627	17.6529	40.5895	72.2917	2.70824	9.21167	21.6235	20.3531	7.7455	7.0362	9.13998	21.703	40.1321	no	no	no
ENSG00000186431	FCAR	-0.679959	-0.300095	-0.975953	-1.50572	-1.78825	-1.58809	-0.274546	1.25734	0.207765	4.64081	12.6178	11.6639	5.28647	1.57217	0.57547	0.292613	0.171336	0.044204	7.19465	12.5916	24.1439	14.4108	5.9696	1.34594	0.359971	0.088277	0.045069	no	no	no
ENSG00000207572	MIR363	5.47747	3.43745	0.723225	-1.8998	-0.56622	1.84946	3.2222	-3.7064	-4.19525	2.5575	3.39709	0.381516	0.46638	0.798287	0.924369	0.413974	0	0	0	0.276916	0.222192	1.95637	1.21678	0.168385	0	0.661916	0.838261	no	no	no
ENSG00000197813	AC011450.1	-0.542578	0.0877949	0.331575	-0.180611	-0.37422	-0.684806	-0.211245	-0.371415	-0.263243	12.3993	11.9163	8.78163	9.34053	7.21842	5.88531	7.45738	4.97312	5.6712	17.9862	11.2209	7.13524	10.933	9.57073	9.67099	8.69186	6.50024	6.74374	no	no	no
ENSG00000216490	IFI30	-0.608486	0.209522	-0.580081	-1.09044	-0.485977	-0.0433009	0.51142	-0.311104	-1.01881	5.91164	17.003	19.7699	20.9364	10.3449	4.61353	5.38611	8.2496	13.6421	9.26636	15.5512	37.4528	52.2389	18.1659	5.19825	3.87756	10.2699	26.8463	no	no	no
ENSG00000167895	TMC8	-0.290609	-0.266895	-0.552697	-0.935075	-0.587296	-0.726499	-1.03558	-0.683236	-0.668649	282.141	226.777	82.3898	28.6189	19.584	18.2545	42.6106	58.5993	52.7198	342.458	274.475	118.211	55.6193	31.2495	29.8185	88.6557	96.5509	84.0885	no	no	yes
ENSG00000139574	NPFF	-0.551709	-0.299698	0.224715	-0.857271	-0.259765	-0.422447	-0.180568	-0.0807906	-0.328964	3.87489	2.74812	4.31898	2.94023	4.5655	3.68281	2.69056	2.51652	1.82786	4.91871	3.82668	3.6126	6.13873	5.28945	4.28156	3.75685	3.03273	2.3062	no	no	no
ENSG00000238829	RNU7-45P	5.37146	-0.0226701	0.198385	-0.262445	0.886809	-0.969543	-0.0841562	-0.591527	-0.600648	3.06397	2.09217	2.59749	3.82703	4.77673	1.57806	1.38067	0.488115	0.542188	0	2.22945	2.26492	4.82801	2.45331	3.02374	1.62836	0.773894	0.713528	no	no	no
ENSG00000132109	TRIM21	0.356601	1.62774	1.29533	0.426112	0.336175	-0.279056	0.0697842	-0.155167	-0.0831455	29.0193	51.1916	29.8567	17.6284	17.6166	14.5043	19.7706	24.1739	32.8625	19.2376	15.0217	11.508	12.3658	14.5649	19.0593	18.7638	31.9061	34.0363	no	no	no
ENSG00000205413	SAMD9	0.316946	0.285521	0.569779	-0.0974995	-0.149527	-0.78359	-0.931069	-1.19137	-0.720368	8.54518	12.1584	16.1812	7.95004	8.52919	3.78189	2.51737	2.23474	8.32081	6.67395	9.83725	11.17	8.57123	9.40634	5.73164	4.53244	5.64392	12.7455	yes	no	yes
ENSG00000110852	CLEC2B	0.372015	0.751686	0.68674	0.714836	-0.181496	-1.24915	-1.34087	-1.70178	-0.829842	84.4105	107.776	62.7323	59.0148	26.3883	8.99106	3.9046	3.52806	12.6209	64.1656	65.811	39.0985	30.5236	29.3057	20.4341	9.54424	11.9401	24.7772	no	no	no
ENSG00000197249	SERPINA1	-0.719507	0.0708539	-0.357526	0.314911	1.01	0.817528	2.21205	1.36788	2.10771	2.46169	4.49174	4.44351	5.3376	4.4171	1.4643	0.794784	1.29967	3.0479	3.18539	5.6238	5.10753	4.5382	2.35539	0.872026	0.194751	0.425041	1.7527	no	no	no
ENSG00000158856	EPB49	-0.556181	-0.324186	-0.802814	-0.649212	-0.548798	-0.0151702	0.706193	0.733473	1.23974	2.57362	2.0965	1.73404	1.05483	0.717198	0.944878	2.52616	4.84003	8.29275	4.07389	3.05589	2.28668	1.49411	1.15454	0.776018	1.81605	2.20315	3.60613	no	no	no
ENSG00000160223	ICOSLG	-0.386216	-0.190125	-0.88279	-0.719749	-0.640664	-0.275963	-0.737686	-1.37638	-2.20856	11.679	13.7373	7.9007	8.05127	5.5816	6.61967	4.72866	2.0241	1.23549	13.7468	14.98	18.0909	15.022	9.74584	8.09548	8.32651	6.65821	6.44719	no	no	no
ENSG00000222040	ADRA2B	-0.589574	-0.169254	-0.152146	0.156449	-0.243525	-0.0526026	-0.964636	-0.911206	1.21381	2.67421	3.15064	1.48954	0.313068	0.215759	0.169846	0.0901028	0.116419	0.41561	4.06658	3.63761	1.63129	0.29446	0.248774	0.180105	0.175161	0.22452	0.174997	yes	yes	no
ENSG00000184916	JAG2	-0.423975	-0.00693979	0.30773	0.801799	1.32957	1.47996	0.607757	0.6252	0.684272	4.20049	3.85161	5.88453	16.0405	14.5253	12.7521	13.0449	7.71021	7.41604	4.82299	3.68658	5.47216	9.33221	5.96018	5.11035	9.55745	5.79523	4.82978	no	no	no
ENSG00000126759	CFP	-0.335269	-0.169536	-0.559978	-1.00911	-1.11859	-0.76082	-0.566019	-0.50272	-0.100186	23.6864	22.6251	10.9027	6.64296	4.19336	2.93458	2.89212	1.18578	3.83794	27.5406	24.2265	18.8535	11.1934	11.8773	4.50115	5.22747	2.06413	4.45219	yes	yes	no
ENSG00000130653	PNPLA7	-0.295305	-0.177167	-0.247825	-0.533026	-0.515158	-1.17814	-0.393885	-0.203493	0.236039	10.9202	9.4232	6.25823	3.55026	3.0157	1.71328	2.91897	1.95479	2.81508	13.9202	10.1646	7.31362	4.56734	4.77757	3.91972	4.27093	2.93856	2.21094	no	no	no
ENSG00000124762	CDKN1A	0.666484	0.891324	0.597268	0.225438	1.31307	2.28896	2.39297	1.84091	1.56266	61.2007	154.542	201.387	83.0491	79.4583	92.3541	113.307	87.2018	184.454	42.0114	85.5559	148.677	62.4663	35.2178	19.776	24.0537	26.9194	66.0232	no	no	no
ENSG00000162654	GBP4	0.37759	1.03588	2.10868	2.67542	1.99885	1.23475	0.939772	-0.717814	-1.62796	20.3981	32.9264	51.2921	41.0283	43.1051	23.522	17.7708	5.92316	11.8707	15.0737	14.4965	11.0773	6.75606	10.6439	10.8193	7.87577	10.1991	31.0777	yes	no	no
ENSG00000152518	ZFP36L2	-0.277158	-0.995659	-0.397513	0.0349837	-0.25626	0.186145	0.150658	0.446055	0.552446	317.046	134.478	77.5649	119.718	71.2534	57.16	47.4644	56.4928	93.1439	380.267	239.066	102.62	113.802	86.5291	49.5799	43.4453	41.7824	62.7867	yes	no	no
ENSG00000229692	AC019171.5	5.31405	-1.54744	0.632063	-0.549831	0.426723	-0.575215	-0.317539	-1.14125	-1.47506	0.323575	0.113916	2.07865	1.71113	3.33529	2.47662	2.05337	1.94223	2.60686	0	0.382064	1.41685	2.41314	2.50388	3.57191	2.58591	4.43577	7.26167	no	yes	yes
ENSG00000179344	HLA-DQB1	-0.533997	-0.479023	-0.786555	-1.10148	-0.781898	-0.27304	0.0331294	-0.132748	0.180395	6.58036	12.6843	8.51826	5.3402	8.67563	15.2774	6.14639	4.46137	32.8127	10.518	16.5532	16.2733	15.3954	12.2422	15.5037	6.44418	4.00731	23.1097	no	no	no
ENSG00000157514	TSC22D3	-0.438211	-0.558076	-1.12383	-0.262839	-1.14917	-0.263566	0.60829	1.02878	2.01244	1177.92	707.698	127.108	128.502	23.7351	18.7583	16.6765	16.0838	87.4049	1582.48	844.328	232.244	74.1594	52.0003	23.0894	11.6785	7.03779	26.7422	no	yes	no
ENSG00000130775	C1orf38	-0.300467	-0.151489	-0.919446	-0.782264	-0.728707	-0.493475	-0.503437	-0.460147	-0.237155	29.7033	23.2026	8.50218	11.057	11.8038	13.2216	11.8845	18.0947	25.9127	34.3607	23.3905	16.2594	17.9859	25.2046	15.3405	17.3644	26.526	27.6624	no	yes	yes
ENSG00000116885	OSCP1	-0.72133	-0.081176	-0.200009	2.38647	-0.183205	0.74389	0.615498	0.544828	1.19214	2.03153	2.52156	1.00145	0.9416	0.230522	0.491726	2.11629	1.94158	1.87027	4.06697	2.86787	0.792862	0.0915251	0.248726	0.418749	1.22364	1.6723	0.778983	no	no	no
ENSG00000222894	AL662800.1	2.3487	0.228763	-0.575799	-0.280933	-0.974098	0.334442	-0.615369	0.265185	0.567315	5.29871	4.52369	3.08945	1.80128	1.753	2.99679	1.49659	2.19737	0.676145	1.00945	3.93613	4.86797	2.23666	3.60198	2.50986	2.40665	1.92263	0.408244	no	no	no
ENSG00000167552	TUBA1A	-0.399135	-0.517079	-0.919494	-0.191385	-0.49113	0.200257	0.998482	0.27563	0.10107	164.766	156.649	47.252	27.6777	13.3112	46.6271	100.477	120.096	186.999	208.316	230.128	82.2236	23.0244	20.617	37.4302	49.0551	105.078	172.99	no	no	no
ENSG00000183337	BCOR	0.263291	0.547179	0.314695	0.185305	0.736647	1.05659	1.25441	0.674223	0.640013	31.2774	67.685	208.631	136.254	95.6446	103.214	81.4408	52.1201	59.8425	24.2193	45.7806	167.037	112.655	56.4064	48.1845	35.4207	32.7616	36.8805	no	no	no
ENSG00000214212	C19orf38	-0.562985	0.133357	-0.237331	-1.19343	-0.005214	-0.58777	-0.226551	-0.960516	-0.893177	4.63096	5.98656	3.34148	1.03187	1.30887	1.48894	4.41749	3.48487	4.9771	6.75822	5.69896	4.36086	2.40952	1.35142	2.24482	5.17513	6.89591	9.27384	yes	yes	no
ENSG00000120833	SOCS2	0.345461	1.41746	1.51385	0.66316	0.443518	0.400195	-0.0811874	0.165633	0.069242	26.0104	39.6743	17.7148	19.9062	24.8901	34.9939	49.4796	47.6199	89.7049	21.3151	13.9687	6.65742	12.2927	17.323	27.7822	52.3521	45.8474	88.6782	no	no	no
ENSG00000116819	TFAP2E	-0.562045	-0.204125	-0.343509	-0.199685	0.231081	-0.487731	-0.116195	-0.760003	0.538826	2.29917	2.18314	0.881398	0.751982	0.757388	0.388012	0.293318	0.283658	0.887555	3.31832	2.57236	1.13352	0.871294	0.677588	0.543194	0.326718	0.490241	0.594267	no	no	no
ENSG00000110665	C11orf21	-0.353284	-0.501585	-0.657654	-0.823548	-0.799597	-1.06727	-0.76783	-0.385302	-0.0841125	19.2817	11.0739	2.26831	2.85473	3.48973	2.31102	2.6587	2.30718	3.61425	21.8528	15.3989	4.37283	4.72211	6.17759	4.16083	5.08507	3.09566	3.24923	no	no	no
ENSG00000172819	RARG	-0.3662	-1.28171	-1.45278	-1.77099	-1.18978	-0.890863	-0.746623	-0.863569	-0.306583	9.12445	11.0085	80.6359	88.8603	89.7878	96.7485	75.1914	41.9745	53.7635	14.1092	35.0039	237.987	251.389	213.057	177.04	133.372	81.3972	62.5337	no	no	no
ENSG00000232273	FTH1P1	-0.653499	-0.426028	-0.233682	0.400034	0.0988808	-0.984283	1.04732	-0.0147066	1.40453	4.44647	3.60895	2.15214	1.87368	1.11369	0.531576	0.630749	0.656547	1.0484	6.61125	4.61868	2.61349	1.14524	1.04036	1.11228	0.313199	0.667719	0.380908	no	no	no
ENSG00000139190	VAMP1	-0.299108	-0.919626	-0.720563	-1.53887	-1.03095	-1.0801	-0.432293	-0.409083	-0.336214	82.5243	92.8772	172.004	67.9952	67.3778	36.507	40.7776	39.3288	47.8376	100.434	185.398	289.366	202.734	133.183	80.6428	57.9384	51.0269	59.5942	no	no	no
ENSG00000200530	SNORD35B	-0.537956	-0.260377	-0.0361863	-0.0799561	-0.0219211	-0.22728	-0.0222191	-0.447402	-0.284299	41.1403	52.0704	52.8468	51.9496	52.2367	41.196	36.6535	21.8595	11.4862	58.801	62.7284	56.9133	51.7533	53.1124	49.3135	37.3782	29.9762	13.5142	no	no	no
ENSG00000165030	NFIL3	0.575515	1.86081	1.13768	1.57839	1.57776	0.942788	-0.847975	-1.38136	-1.22026	4.5855	9.88352	3.35056	4.02737	5.03847	3.59743	2.10619	3.1619	9.85871	3.01821	3.17202	2.16432	1.23587	1.66471	1.84755	3.7633	8.31661	22.3505	no	no	no
ENSG00000196924	FLNA	-0.237495	-0.195087	-0.71942	-0.693095	-0.392857	0.0818467	1.07538	0.909646	0.587438	199.149	177.073	214.33	290.284	259.704	324.05	945.179	1168.75	1310.65	254.318	207.989	388.388	508.129	356.799	320.899	462.88	628.844	900.644	yes	yes	no
ENSG00000073756	PTGS2	0.681379	-0.52794	0.31474	1.4882	1.24447	1.58219	1.54868	0.570308	0.773691	1.39928	3.27692	3.88345	11.1729	6.54519	2.95505	2.48072	1.12811	3.79581	0.974251	4.64972	3.00534	1.95638	1.91316	0.550475	0.885166	0.713835	1.71933	no	yes	yes
ENSG00000154102	C16orf74	-0.967075	-0.525839	-0.00830986	-1.03992	-1.71692	-0.702095	-2.65398	2.2772	4.44369	1.85705	1.6852	0.932502	0.40396	0.150977	0.288723	0.068951	0.0377779	0.202821	3.57161	2.48701	0.924354	0.829076	0.532983	0.46036	0.574114	0	0	no	no	no
ENSG00000183087	GAS6	-0.450929	-0.263318	-1.04505	-0.968165	-0.723774	-0.672262	-0.481266	-0.688484	0.537496	3.06774	2.72702	1.62531	1.21059	1.03777	0.974789	0.844711	0.580049	1.17232	4.11157	3.09651	3.246	2.14905	1.82556	1.23302	1.21811	0.885987	0.718579	no	no	no
ENSG00000125245	GPR18	0.378645	0.170127	-0.784901	-1.31303	-0.957187	-1.31572	-0.6017	-0.884214	-0.806903	22.8504	21.5712	14.3336	8.6625	7.74863	2.9195	2.46239	2.72417	5.87212	16.9693	19.1536	25.0211	19.9503	14.697	7.09808	4.09092	5.14288	9.40862	no	no	no
ENSG00000073861	TBX21	0.888197	4.45933	3.08666	0.425277	2.5676	2.47733	1.72925	1.65326	-0.00663193	0.946061	16.373	49.9737	19.2132	19.3928	14.454	10.444	15.6163	10.3974	0.514831	0.720764	6.54437	8.15631	3.32049	2.54332	3.469	7.44055	10.5082	yes	yes	no
ENSG00000101665	SMAD7	0.487733	-0.230195	-0.0844857	0.409883	1.04518	1.07566	1.04123	1.20863	1.80542	150.677	221.123	90.7505	21.395	12.0172	14.8242	17.4159	19.187	36.1566	120.395	255.98	101.147	16.7446	7.31025	6.23944	7.51102	6.95662	9.00526	no	yes	yes
ENSG00000235847	LDHAP7	0.451666	0.992779	1.55597	0.645944	0.626845	0.418745	0.0857242	0.265103	0.0591305	8.31433	14.2014	24.6112	22.5406	24.7771	31.4031	32.454	45.5895	41.3443	6.0008	6.99492	8.58893	13.6073	16.2394	23.4636	30.7075	39.0149	39.609	yes	no	yes
ENSG00000236542	RP4-694B14.4	0.977289	-0.0109343	-0.0360502	-0.324841	0.0502801	-0.335609	-0.535472	-0.546946	-0.790384	4.78606	4.05931	4.47822	5.20614	6.27243	4.64434	4.73536	4.61003	2.83017	2.4057	4.19092	4.68811	6.55168	6.12197	5.95893	6.9375	6.88168	4.97421	no	no	no
ENSG00000127528	KLF2	-0.294107	-0.885712	-0.60882	-0.827677	-0.744067	-0.689605	-1.65694	-1.33573	-3.20314	524.098	228.361	59.9328	52.962	46.9843	26.2992	10.4806	1.22412	0.699124	634.238	374.402	84.7315	88.0245	80.0915	32.6058	30.3393	3.77435	7.31523	no	no	no
ENSG00000256576	RP13-977J11.2	-0.309546	-0.240221	-1.00735	0.0639301	-0.727301	-0.320787	-0.674784	-1.08218	-0.452712	21.0905	12.2793	2.81418	7.25873	3.29471	2.42946	1.96058	1.10908	2.28468	25.6405	14.4564	5.26688	4.90065	5.77539	2.99352	3.31127	2.41085	3.1136	no	no	no
ENSG00000141570	CBX8	-0.39387	-0.501197	-0.50699	-0.133164	-0.342989	-0.360189	-1.15562	-1.17289	-0.498076	9.10693	7.66849	3.64806	6.89482	8.69815	9.68976	4.16117	3.20493	5.10201	10.7589	10.9501	4.90618	8.29106	10.8696	11.7897	9.64762	8.06697	6.44824	no	no	no
ENSG00000054654	SYNE2	0.278385	0.166211	0.313578	0.957872	1.44887	-0.571443	-0.443854	-1.23613	-1.5273	21.0791	19.2659	21.0511	44.9993	31.5486	13.7765	13.5884	8.60329	9.07394	19.6734	17.2516	18.9982	22.2968	14.63	17.9473	21.9315	22.2749	29.1194	no	no	no
ENSG00000119537	KDSR	0.311346	1.30932	2.47775	1.13591	1.28319	1.00254	1.0402	1.05925	0.825737	20.9857	56.4097	175.43	74.0142	76.5481	59.5666	52.1565	70.7584	93.5673	16.6124	20.0612	31.1931	31.7958	31.3096	29.4862	26.7811	36.8523	54.6344	yes	no	yes
ENSG00000185499	MUC1	-0.357413	0.0879026	0.460841	0.332961	0.49222	0.649884	1.19024	0.0213212	-0.0276297	11.3226	10.2909	10.0217	3.70054	2.52497	3.53653	19.6097	12.576	11.5965	14.18	10.7595	6.87197	1.99544	1.78224	2.53274	7.81093	11.3165	10.4322	yes	no	no
ENSG00000124225	PMEPA1	0.424017	0.629056	0.199821	0.288993	1.83467	2.6988	3.90813	5.12633	5.50387	8.27315	49.7354	175.803	46.7426	35.8899	29.8119	27.6523	20.3647	38.9594	6.28651	28.3715	159.053	36.6919	9.96138	4.63274	1.63274	0.608948	0.801652	yes	no	no
ENSG00000177494	ZBED2	0.35203	0.00914152	0.169225	0.647998	1.81915	1.83553	1.45095	1.33422	0.889152	9.21183	7.66412	8.09334	10.7344	37.3282	170.271	358.416	384.379	388.251	7.13791	7.67463	7.40727	6.62936	8.94883	49.1053	146.953	182.815	240.433	yes	yes	yes
ENSG00000115415	STAT1	0.252769	0.853783	2.763	1.98284	1.44779	0.87179	0.5529	-0.301759	-0.876505	54.8314	111.809	259.308	212.448	350.605	304.098	296.74	399.023	606.874	51.07	46.737	42.8898	32.6057	116.407	131.989	187.446	371.151	788.637	yes	no	no
ENSG00000258317	RP11-603J24.5	-0.574619	-0.753852	-0.54965	-0.504539	-0.0901083	-0.0722166	0.404219	-0.0385649	0.0123524	7.22844	7.04544	9.37774	6.23762	7.30655	7.26361	7.03256	5.53878	5.98714	10.3193	12.3952	13.985	8.89675	7.79854	7.60141	5.46799	5.64635	6.02093	yes	no	yes
ENSG00000231064	RP11-263K19.4	-0.801509	-0.483084	-0.018159	0.419112	-0.330655	-0.393923	-0.0498385	-0.110831	-0.228521	6.52858	7.57469	5.99605	6.04763	5.16011	2.72431	3.24906	2.8997	2.03063	11.9723	10.9705	6.58689	4.92024	6.52297	2.68506	4.48036	3.11774	3.28422	no	no	no
ENSG00000008516	MMP25	-0.453078	-0.26055	-0.0685953	-0.626466	-0.190164	-0.473803	-0.392754	-1.40218	-2.21345	2.50303	1.9996	1.51637	1.61176	2.37044	2.4879	3.60486	2.06445	2.54233	3.42745	2.60727	1.6308	2.55344	2.91289	3.4094	4.95217	5.97171	11.5505	no	no	no
ENSG00000182909	LENG9	0.671213	1.19552	1.08641	0.0321145	0.505923	0.324634	-0.0298393	0.218298	0.127708	1.74714	3.1026	3.05741	4.2251	4.98167	5.45838	4.03148	3.77893	3.42078	1.07686	1.37427	1.49471	3.46457	3.50555	4.33987	4.10773	3.23773	2.84229	yes	no	no
ENSG00000100453	GZMB	1.03795	1.24774	2.52577	2.89107	4.17198	3.38314	2.90249	2.09346	-0.120204	1.7393	1.39107	2.63875	17.4048	54.6209	61.6341	90.3837	215.643	248.786	0.772865	1.31689	0.517654	1.66397	3.19495	6.99946	16.4418	96.1068	322.858	no	no	no
ENSG00000183484	GPR132	0.300322	0.34042	0.163441	0.355493	1.05729	2.06626	2.49583	2.42053	2.34346	81.1361	131.026	42.4439	18.4089	18.0023	21.6069	24.8382	23.4753	37.9551	63.6378	101.109	37.6966	16.3216	9.98641	4.80297	4.83115	4.42763	7.02432	yes	no	no
ENSG00000102096	PIM2	0.285719	0.700568	1.23676	1.86087	0.514006	0.251206	-0.538872	-0.820555	-0.517092	260.001	306.644	102.048	247.455	238.595	188.042	101.516	100.02	141.695	204.616	191.143	41.3804	65.4185	178.474	173.3	148.392	183.366	213.485	yes	no	no
ENSG00000120129	DUSP1	-0.548259	-1.39028	-0.287796	0.315022	-0.256537	0.156477	-0.200214	0.222529	0.823868	282.874	101.237	22.7341	12.5011	6.08892	4.5039	3.13211	3.48585	5.92806	426.088	215.488	29.927	10.3082	7.44062	4.16813	3.69501	3.04151	3.34634	no	no	yes
ENSG00000164211	STARD4	0.374068	0.0132424	-0.485499	-1.70381	-0.924802	-0.418237	0.134675	-0.247442	-0.435418	20.1213	23.8137	80.2105	36.6624	49.903	40.6878	61.8758	53.4534	103.727	14.325	22.9033	109.548	98.4739	94.474	55.2817	59.7255	71.4245	140.889	no	yes	yes
ENSG00000119508	NR4A3	0.383823	-0.298078	-0.397456	-1.48405	0.156228	0.0611155	1.1499	1.51613	0.218362	19.2618	121.279	154.781	27.5997	38.5306	8.41946	28.8218	14.2932	16.0404	14.9156	132.618	213.778	60.8028	27.0687	8.12983	12.2542	4.66233	15.7852	no	no	no
ENSG00000235674	LDHAP2	0.48781	1.06587	1.46214	0.737326	0.591803	0.434407	-0.0849215	0.325348	0.0769168	14.4227	23.0366	39.0532	30.4413	35.8401	43.8258	42.215	62.8424	56.3518	10.1343	11.1059	14.2707	17.7635	23.9351	32.1608	44.8548	52.4148	52.928	no	yes	no
ENSG00000233093	RP3-527F8.2	1.909	-0.0525253	0.352894	-0.455376	0.861731	-0.119868	-0.412334	-1.21165	-1.62498	0.406094	0.225932	1.25743	0.774345	0.970801	0.380286	1.41146	5.16157	10.3365	0.0961778	0.313957	1.24553	0.784994	0.394509	0.468889	2.38649	10.7225	26.6316	no	no	no
ENSG00000112096	SOD2	0.354915	1.44082	2.15405	0.844726	1.08531	0.676416	0.14004	0.105738	0.67573	229.07	555.186	595.561	305.535	272.574	165.016	95.725	102.896	178.33	182.336	178.821	133.275	189.509	154.01	100.02	81.3182	101.309	116.591	yes	no	no
ENSG00000238164	RP3-395M20.8	-0.394281	-0.252451	-0.333312	-0.283415	-0.564394	-0.917954	-0.487047	-1.17868	-1.45283	3.1945	2.90856	1.88951	3.55207	3.56481	3.81789	4.58012	4.32203	6.89037	4.75846	3.36544	3.15891	5.05585	5.3666	6.9514	7.73481	11.8815	18.3987	no	no	no
ENSG00000141582	CBX4	-0.232295	-0.340472	-0.32655	-0.0946134	-0.430688	-0.466567	-1.13702	-1.54685	-0.826762	136.464	126.474	46.3065	35.0774	26.8124	22.1349	11.4977	7.79352	17.5121	150.507	158.901	57.7226	34.8972	33.8757	30.1566	24.963	24.2829	27.6426	no	no	no
ENSG00000163599	CTLA4	0.35697	0.714329	0.564746	1.11381	0.9789	0.966294	0.648106	0.859274	1.4523	34.0505	48.0725	40.9569	90.4046	75.1631	49.1647	46.7925	91.1685	227.47	24.9536	29.9658	26.7922	43.0015	34.7047	26.3213	30.0843	52.6433	100.121	no	yes	no
ENSG00000232021	RP11-558N14.1	0.360552	-0.0184181	-0.153258	-0.50074	-0.537585	-0.571904	-1.03822	-0.97154	-0.334819	26.546	25.4155	22.3737	11.2879	9.26664	6.20635	3.05896	3.40301	3.79641	19.8269	24.429	23.2852	16.9874	13.2353	9.29564	7.73894	6.57596	5.75723	no	yes	yes
ENSG00000255026	RP11-326C3.2	-0.279262	-0.358797	-0.208906	-0.547899	-0.457021	-0.665774	-0.430976	-1.19731	-1.13128	1010.25	879.542	926.072	702.035	535.89	122.512	87.5979	19.3703	40.3191	1256.85	1094.82	1121.56	1021.64	753.029	190.821	125.009	53.4997	83.082	no	no	no
ENSG00000136286	MYO1G	-0.240153	-0.0719302	-0.0775065	-0.667266	0.0457827	1.38734	1.34817	0.277945	-0.185456	37.8117	34.1291	22.23	13.6617	14.0482	30.8622	104.17	86.43	166.192	40.8212	37.8057	25.687	21.4928	19.1773	11.8352	40.5511	72.2894	180.354	no	no	no
ENSG00000182179	UBA7	-0.230874	-0.206367	-0.174609	0.0836557	0.00442899	-0.358702	-0.615706	-1.13688	-0.651804	69.8379	58.4542	34.7948	20.7712	20.6621	12.9705	17.673	13.5607	32.4972	75.6689	69.3036	40.5704	20.248	21.4321	17.049	28.5091	31.8103	46.9476	no	no	no
ENSG00000163154	TNFAIP8L2	0.540448	-0.0533176	-0.954637	-1.47702	-0.960396	-0.800051	-0.784437	-0.457358	-0.558628	6.31405	6.33956	7.61939	9.47368	13.4712	15.9588	18.9176	17.8218	11.8468	4.28479	6.7773	14.2006	22.9826	26.7059	27.9497	32.8104	24.6974	17.4922	yes	no	no
ENSG00000133574	GIMAP4	0.350897	1.12144	0.851254	-0.0742289	0.2341	-0.39863	-0.384233	-0.630854	-0.713952	39.394	75.9174	133.494	163.078	187.317	74.2	45.7307	23.4897	47.5426	31.8433	33.0484	75.9295	146.301	165.611	97.793	59.8985	38.9243	74.5821	no	no	no
ENSG00000201512	SNORA71C	-0.725164	-0.731739	0.109606	-0.242711	0.346066	-0.0248856	0.196398	-0.076186	-0.806335	10.2946	7.23023	10.4817	9.29736	8.75901	7.4752	8.85176	8.08481	2.45714	16.4596	12.1394	9.99137	10.4455	7.02162	7.77665	7.57017	8.53268	4.44105	no	yes	yes
ENSG00000257698	RP11-620J15.3	-0.684396	-0.15225	0.0870142	0.297517	0.0743021	0.168981	0.741431	0.591804	0.612972	2.38115	3.63209	2.10266	4.46635	5.38431	8.63457	9.55329	10.9624	23.2556	3.93375	4.23395	2.19459	3.45152	5.35685	7.64959	5.69868	7.1533	14.4142	no	no	no
ENSG00000155629	PIK3AP1	-0.803713	0.115683	0.255095	-0.423056	-0.633763	-1.40686	-1.87215	-0.902285	-0.741666	0.649517	1.18597	3.00933	4.92488	3.66003	2.84339	1.75598	2.40811	2.36048	0.920934	0.919699	2.12225	4.31041	5.04721	8.83308	5.22338	3.98053	3.69182	no	no	no
ENSG00000242252	BGLAP	-0.6137	-0.311454	0.244889	-0.553411	0.594235	-0.35851	-0.167455	0.349115	0.616247	4.44593	7.25152	4.49779	1.91796	3.57601	1.99966	0.949195	0.940788	1.8072	6.58332	9.84263	3.80743	3.1128	2.31589	2.60944	1.01679	0.732015	1.37785	no	yes	no
ENSG00000172716	SLFN11	0.375193	1.01908	1.47077	-0.245187	-0.0733559	0.263955	0.395841	-0.111228	-0.235054	4.89598	9.59367	8.89846	4.27536	7.18686	5.6338	14.6345	16.3468	27.9901	3.31021	3.95561	3.22303	4.08809	7.08158	4.55695	10.7631	16.6977	28.7234	no	no	no
ENSG00000221500	SNORD100	-0.764794	-0.655672	1.07904	-0.298759	0.257162	-0.547692	-0.273067	0.400874	0.00628193	15.1858	9.38942	13.444	14.2267	19.519	11.6928	9.36693	10.019	4.23687	25.7881	14.4143	6.40901	16.6556	16.4244	17.1377	11.3628	7.66007	3.89812	yes	no	no
ENSG00000146112	KIAA1949	0.342012	1.21384	0.415342	0.00754769	0.458981	0.0865128	0.181725	0.118433	0.327486	48.0972	135.476	325.411	194.82	210.957	213.156	185.649	200.039	325.71	36.0905	59.7404	250.168	191.075	159.89	208.004	165.747	186.589	260.255	no	no	no
ENSG00000154930	ACSS1	-0.246536	-0.323047	-0.453398	-0.33431	-0.283423	-0.384379	-0.776883	-1.37841	-1.2576	27.0153	20.6961	16.4936	17.4142	19.3012	15.8204	13.0742	11.5179	13.057	31.2026	26.7465	22.4586	22.0657	24.3505	19.5213	23.0536	30.8937	30.9906	no	no	no
ENSG00000254690	GS1-393G12.12	-0.625741	-0.179274	0.35313	0.141424	0.327485	-0.216305	-0.270861	-0.0851724	-0.192475	5.97844	6.8545	7.68771	7.58034	7.51252	4.70392	3.25478	2.49796	1.88309	9.06478	7.89896	6.05326	6.84506	6.12579	5.683	3.95699	2.68888	1.9475	no	no	no
ENSG00000211866	AE000662.23	1.40796	-0.189351	-0.332681	-0.903039	-0.352883	-0.43059	0.0482713	0.460725	0.750158	10.88	9.05823	37.003	40.3778	36.3439	24.4512	20.2373	20.4061	21.5007	3.97213	10.3119	46.3366	68.1648	45.8362	33.0785	19.9394	15.2216	12.9101	no	no	no
ENSG00000158869	FCER1G	-0.620588	0.261828	-0.399497	-1.26104	-0.504451	-0.503446	-0.150512	0.150788	-0.469389	4.68536	9.10095	11.2053	13.2435	8.80421	4.24426	3.44196	2.24139	1.86632	6.91679	7.49496	15.8651	25.7214	11.8402	6.5034	3.36942	2.27867	2.7896	no	no	no
ENSG00000177606	JUN	-0.381697	-0.582637	0.295811	0.651341	0.474783	0.624699	1.92399	2.0471	3.00296	684.163	362.413	108.67	58.377	37.4363	22.8453	37.4949	47.184	159.534	859.472	479.752	97.8525	37.6709	27.0249	14.9135	9.95516	11.6619	26.486	no	no	no
ENSG00000183386	FHL3	-0.507156	-0.255938	-0.114679	0.0718152	0.560998	0.858054	1.24173	1.27166	1.7384	2.58841	2.81054	8.95523	12.2631	13.4083	31.1633	41.4802	41.9067	46.9836	3.86418	3.3376	9.91232	12.2225	8.81915	16.046	15.0445	17.5802	15.1602	yes	no	yes
ENSG00000225138	CTD-2228K2.7	-0.284916	-0.234526	0.255947	-0.625801	-1.16815	-1.90753	-1.73116	-1.88077	-1.17856	11.2351	8.4353	8.01174	11.2839	11.9949	15.1949	22.5744	10.0113	9.13871	13.5069	9.93513	7.06389	18.4012	27.2423	55.4167	77.2233	47.8439	21.7207	yes	no	no
ENSG00000211852	AE000662.9	3.14564	-2.38558	3.26601	-2.72108	2.44998	-2.07738	4.14892	-3.20563	3.01684	3.40435	0.824152	11.8099	1.58688	8.64525	0.677698	0.935229	0	2.476	0.282316	4.77754	1.15539	11.5915	1.55834	3.15012	0	0.506628	0.261122	no	no	no
ENSG00000119640	ACYP1	-0.647119	0.523181	0.0217393	-0.07739	-0.354868	0.0935048	0.322784	0.0626282	0.3379	4.22577	3.86406	2.52239	4.29052	6.22622	11.8507	27.3167	26.4766	41.9525	6.00302	3.044	2.48811	4.87317	8.09131	10.9107	21.2884	26.4157	34.3377	no	no	no
ENSG00000101439	CST3	-0.525971	-0.426576	-0.936451	-1.3872	-0.723204	-0.272517	-0.0328709	0.132283	0.408115	6.17064	8.31608	5.69613	3.3354	2.02444	1.94923	5.14766	6.89966	7.65125	9.22539	11.327	11.5087	9.6959	3.33128	2.3321	5.31431	6.51568	5.77446	no	no	no
ENSG00000160255	ITGB2	-0.227475	-0.109501	-0.44521	-0.649464	-0.813547	-1.00268	-0.347399	-0.0381209	-0.462684	208.242	181.446	93.3278	134.442	149.339	164.623	183.332	207.933	229.498	232.055	198.744	117.72	197.733	265.982	337.344	244.088	225.895	323.076	no	yes	no
ENSG00000167261	DPEP2	-0.266114	-0.218801	-0.574935	-0.656667	-1.39564	-1.39961	-0.993019	-0.14095	0.0383382	35.7472	26.3487	8.30429	3.5882	2.3657	1.43449	1.46021	1.62115	1.92376	43.6649	30.938	12.2169	4.59083	7.59976	3.08083	4.2216	1.92317	1.66379	yes	no	no
ENSG00000140968	IRF8	0.49739	1.62856	0.949297	-0.866966	-0.433338	-0.589464	-1.83565	-0.566945	-0.766597	3.42507	15.7523	14.1442	21.0132	34.366	51.2258	24.7786	18.4132	17.0929	2.42351	4.05395	7.98283	28.7046	49.8935	73.819	88.6198	24.7566	28.3703	no	no	no
ENSG00000136603	SKIL	0.313645	0.342841	0.0413043	0.0816916	1.27189	1.82285	2.60845	2.55974	2.73436	67.1481	125.361	152.918	46.5565	42.7852	24.702	27.2868	21.6228	39.2767	55.0618	105.744	158.084	43.8176	18.1453	7.08003	4.99381	5.34742	5.77041	no	no	yes
ENSG00000005238	KIAA1539	-0.441534	-0.429729	-1.03452	-1.11261	-0.272117	0.315737	1.22155	0.421039	1.02504	2.4021	3.75087	9.56683	2.92509	2.62278	2.40244	4.10312	4.04255	17.5692	3.62845	4.95537	17.8543	7.5637	3.31313	1.94978	1.88167	3.27017	8.35498	no	yes	yes
ENSG00000187990	HIST1H2BG	-0.759142	-0.0507677	-0.136631	0.326445	0.711884	-0.632152	0.653994	-0.364369	0.0246323	3.07762	3.55639	1.95213	0.665346	0.448109	0.175099	0.76539	1.84253	2.28296	5.14328	3.72806	2.1172	0.500182	0.288459	0.251353	0.490597	2.42236	2.22024	no	yes	yes
ENSG00000170525	PFKFB3	0.243664	0.586849	1.45343	1.84918	2.15382	2.12745	2.60939	2.18892	1.80678	99.5101	186.757	202.385	155.001	121.831	95.0491	134.937	97.8037	130.941	82.1109	132.473	84.9265	45.0869	29.2444	23.2192	24.7445	23.0921	45.8794	no	no	no
ENSG00000009790	TRAF3IP3	-0.214156	-0.29419	-0.799751	-0.932378	-0.8292	-1.08147	-0.640083	-0.248946	-0.187043	236.162	165.406	73.7428	99.8121	116.392	109.2	139.311	192.98	225.583	264.467	205.207	119.573	154.411	190.318	210.903	235.834	239.054	255.606	yes	no	no
ENSG00000128656	CHN1	1.18923	-0.660699	0.611382	0.0606503	-0.197524	0.939726	0.895881	2.35742	2.83242	0.599857	0.423488	0.473763	0.657282	0.527349	1.36305	2.76582	10.93	12.7001	0.217022	0.47983	0.324898	0.347737	0.750512	0.51194	1.58896	2.23378	1.91438	yes	no	no
ENSG00000213928	IRF9	0.268421	1.06898	2.07209	0.575722	0.530853	0.264096	0.392275	0.019641	0.28974	52.0763	80.004	113.498	25.361	31.0538	29.5248	35.097	31.9841	52.3442	41.552	36.3251	28.6233	17.9424	23.144	24.2922	25.5105	31.946	44.2441	yes	no	no
ENSG00000238793	SNORD124	-1.18358	0.113599	-0.0246328	-0.512806	-0.156471	0.207198	0.189391	-0.178416	1.14843	3.4762	2.97563	2.05902	2.67845	3.14117	3.28419	2.57389	1.77771	3.54751	7.51715	2.5301	2.07192	3.55711	3.65987	2.7815	2.33225	2.00906	1.48805	yes	no	yes
ENSG00000114541	FRMD4B	0.383273	2.59864	3.37769	2.13047	1.35965	0.390108	-0.0144948	-1.16239	-1.29103	4.20878	19.9357	17.616	21.0513	17.0627	4.01799	2.23453	1.70328	4.24514	2.88388	3.07723	1.84794	4.38627	5.85049	3.12384	1.9214	3.73422	9.39115	no	no	no
ENSG00000173281	PPP1R3B	0.404358	1.61248	2.26487	1.21126	0.641743	0.316362	0.24546	0.125527	0.18168	10.8874	19.757	5.75283	8.82641	8.37393	6.64686	3.99618	3.02557	10.6494	8.75961	6.43742	1.23264	3.46352	5.34418	5.19849	3.30568	2.97462	13.1067	no	yes	yes
ENSG00000247095	MIR210HG	-0.624252	0.236638	-0.315873	3.95381	0.0254434	0.195108	0.572675	0.351189	0.18292	2.16333	2.22084	0.555831	5.99347	0.495888	0.256337	0.972414	1.13592	25.6087	2.8937	1.69957	0.609455	0.163578	0.499703	0.315302	0.397273	0.749373	26.7817	no	yes	no
ENSG00000130595	TNNT3	-0.297756	-0.259365	-0.243244	-0.32224	-0.993371	-0.739785	-1.64418	-1.79923	0.0329097	27.2434	23.2951	13.5587	13.373	6.12469	1.04199	0.562661	0.22804	1.44449	35.5555	28.7875	15.9377	12.7764	11.4889	1.54577	1.97451	0.860537	1.36688	no	no	no
ENSG00000163346	PBXIP1	-0.217729	-0.378412	-0.583094	-0.619337	-0.83866	-0.794801	-0.553232	-0.357119	0.128544	275.316	271.022	192.612	90.7539	38.7167	16.8784	13.4035	10.2461	28.5857	327.828	356.695	274.215	84.1392	67.8918	28.1144	24.8188	19.2395	25.9054	no	no	no
ENSG00000218512	SPTLC1P2	1.01666	0.29039	0.540667	0.177165	0.00625376	0.352975	0.159971	0.427026	0.0953172	4.09556	3.47585	4.43469	3.14457	2.92808	3.05446	2.82734	3.57167	2.57697	1.96918	2.91946	3.12452	2.91788	2.89593	2.38293	2.47457	2.68254	2.42119	no	no	no
ENSG00000215039	AC005840.1	-0.449267	-1.19455	-0.823858	-1.59162	-0.983025	-1.03891	0.0352977	0.021402	0.62193	3.39233	4.56218	21.1918	11.0889	11.3333	6.6621	13.7771	23.4945	41.0327	4.01313	12.6115	40.1911	38.628	23.2067	14.3017	11.9216	23.0691	26.8079	no	no	no
ENSG00000242398	AC018628.2	1.14018	-0.11769	-0.231434	0.486836	0.451859	-0.213025	-0.403393	-0.0765613	-0.459993	3.52378	2.78343	4.0213	4.0249	2.54193	1.29192	1.13542	1.16412	0.646915	1.51455	3.09968	4.859	2.63361	1.90439	1.441	1.49451	1.24147	0.88222	no	no	no
ENSG00000189283	FHIT	-0.227254	-0.323814	-0.352188	0.0604117	-0.787645	-0.861605	-0.901815	-1.56502	-1.33422	60.3287	47.904	21.6616	13.9665	10.4538	5.94313	6.73814	3.88826	6.33026	65.0617	50.6849	26.3974	12.6904	17.1682	9.89371	12.3404	9.70225	15.3016	no	no	no
ENSG00000206612	SNORA2A	-1.191	-0.336305	1.45644	-0.642287	-0.160549	-0.495171	0.895864	-0.75044	-1.15878	2.42027	4.14865	4.91027	1.75407	2.35368	1.50447	1.80418	0.336043	0.350013	5.42632	5.23078	1.89383	2.79211	2.58674	2.21206	0.874148	0.597577	0.808902	no	no	no
ENSG00000162645	GBP2	0.341458	1.03656	1.37482	0.885409	0.637604	-0.0182805	-0.874807	-1.21206	-1.04539	109.58	294.555	668.504	514.285	542.55	259.125	68.1692	43.9449	86.301	90.0822	136.025	255.793	276.936	346.991	259.585	122.557	104.129	175.549	no	no	no
ENSG00000248367	CTB-129O4.1	-0.841493	-1.66042	-0.815739	-0.656273	-0.386991	-0.600037	-0.176077	-0.256133	-0.232634	2.01454	1.22558	1.25781	1.31727	1.47876	0.754251	0.946003	0.782109	0.917475	3.53694	3.72624	2.49928	2.21782	2.04904	1.1759	1.10971	0.936901	1.12523	yes	yes	yes
ENSG00000209482	SNORD83A	-0.769209	-0.342504	0.0618269	-0.21287	-0.76223	-0.0733226	-0.628018	0.580326	0.297361	10.2985	8.28301	8.77409	17.6364	12.6429	15.7208	11.8952	13.4177	4.70729	16.9096	10.5569	8.8664	20.3812	21.7271	17.6643	18.8244	8.9679	3.62347	no	no	no
ENSG00000117289	TXNIP	-0.4114	-0.461394	-0.797387	-0.426775	-1.10447	-0.963704	-1.2501	-0.916291	0.217704	848.435	422.756	155.687	231.051	117.583	95.7721	47.8715	46.0769	258.503	1143.83	554.27	245.168	242.291	252.364	186.314	126.141	89.4861	216.636	no	no	no
ENSG00000174083	PIK3R6	-0.375051	-0.394276	-0.361127	0.176351	-0.272081	-0.495165	-0.528936	-1.43148	-2.54135	2.5179	1.81974	0.682041	0.387852	0.299231	0.257827	0.414919	0.489608	0.774371	3.21414	2.47046	0.849866	0.319082	0.334193	0.372038	0.658656	1.3734	4.23257	no	no	no
ENSG00000228041	RP4-581F12.1	1.36453	-0.431732	0.0565516	-0.0698028	0.359116	0.245173	0.0905156	-0.0352194	0.141262	4.06236	2.09637	7.91494	10.4112	11.8095	9.54247	8.208	7.86666	5.83377	1.49675	2.95055	7.50897	9.9686	9.23867	8.02337	7.78153	8.22763	5.23612	no	no	no
ENSG00000078081	LAMP3	0.310024	1.92421	2.69747	0.0268816	-0.0138598	0.22463	-0.163348	-0.591361	-0.106432	2.51103	6.1157	16.6264	8.72672	10.6136	6.961	2.81042	2.42996	12.6647	1.80476	1.48552	2.65463	7.8514	11.879	5.92814	3.11527	3.77062	10.2341	no	no	no
ENSG00000125740	FOSB	-0.395065	-0.93739	-0.775731	-0.395292	-0.356847	-0.474616	1.44006	1.42277	0.754811	543.815	563.09	41.6687	8.6957	9.59089	1.48913	4.83283	2.16499	2.59005	696.702	1097.13	69.0626	7.67892	11.5436	2.04452	1.59524	0.804842	1.20901	yes	no	no
ENSG00000232810	TNF	-0.388369	-1.23472	-0.677096	-2.13554	-0.46701	0.548858	0.834645	1.13206	1.71943	211.34	314.061	336.861	182.372	274.441	423.833	585.598	256.076	296.56	266.121	724.654	516.65	503.155	370.312	286.029	331.282	118.971	84.7081	no	no	no
ENSG00000069399	BCL3	0.169225	1.19401	1.68306	1.46132	1.45402	1.66988	1.48062	0.48283	0.101861	173.085	273.753	155.562	59.7851	66.583	42.3612	47.438	46.1898	96.6663	141.719	110.551	49.3812	25.4511	24.4949	16.4317	19.539	34.3101	93.0468	no	yes	no
ENSG00000253522	CTC-231O11.1	0.0869469	-1.095	-0.888469	-1.66941	-1.43565	-1.86605	-1.4746	-1.2671	-0.89955	2.96677	6.15046	10.2851	17.323	28.0811	23.2975	9.0204	6.7362	7.70232	2.74995	13.7464	19.5232	51.7222	78.9157	82.4862	26.8047	17.5426	14.5982	yes	yes	yes
ENSG00000178803	C22orf45	-0.366455	-1.27143	-0.548787	-1.59024	-0.142838	-0.383024	-0.914519	-0.413146	-0.729368	2.93373	4.81054	4.92348	0.850596	0.935595	0.610962	0.399503	0.44499	0.596368	3.72432	12.0205	7.22853	2.51196	0.959603	0.778406	0.907454	0.694704	1.02341	no	no	no
ENSG00000177409	SAMD9L	0.104773	1.12631	2.84373	0.321053	0.0918931	-0.232806	0.900437	0.0636954	-0.127895	4.09974	6.78274	13.4915	2.95668	4.31613	2.28987	3.89746	5.08905	25.0776	4.13109	3.40736	1.87353	2.29923	3.15503	2.47426	2.87112	4.56019	23.5149	no	no	no
ENSG00000089127	OAS1	-0.0457937	2.0074	2.62699	-0.400654	0.0193138	-0.544272	-0.216969	0.0401405	0.372543	1.91114	5.13337	4.81316	0.724792	1.01177	0.970461	2.99074	7.83135	49.015	1.70756	1.31188	0.74137	1.09018	1.13953	1.46417	4.94276	8.84368	34.4073	yes	yes	no
ENSG00000114315	HES1	0.203877	1.38297	0.0954288	-0.534885	1.17617	0.815806	0.886736	-0.619615	-0.36683	4.96992	6.87998	7.55588	1.44025	1.31329	1.07056	1.79069	0.458959	2.4454	4.06169	2.75782	7.3506	2.06032	0.630478	0.670847	0.931317	0.726347	3.4112	no	no	no
ENSG00000164430	MB21D1	0.287134	1.84832	0.673362	0.395612	0.426995	0.701762	0.80878	0.516814	0.478837	5.64366	18.6441	6.66529	8.28129	11.7563	19.0409	33.4293	35.4307	46.0744	4.50907	4.95369	4.05702	6.17333	9.11594	11.9091	18.8683	24.7249	31.1247	no	no	no
ENSG00000174807	CD248	-0.313394	-1.04146	-1.5173	-0.509706	-0.382353	0.166613	-0.235261	-0.0911007	-0.718763	5.26697	4.57616	1.19692	0.869922	1.56817	1.25317	2.38231	0.950348	0.662355	6.43332	9.40791	3.10944	1.26818	2.1849	1.12005	2.84946	1.04464	1.1506	no	no	no
ENSG00000251587	LDHAP1	0.265713	1.31955	1.68969	0.597685	0.518259	0.376993	0.310731	0.251456	0.215881	3.78265	7.78342	12.6164	9.59272	11.5682	14.9255	16.8896	20.702	21.478	3.07994	3.08474	3.95465	6.00571	8.12213	11.4777	13.8489	17.9286	18.757	no	no	no
ENSG00000135625	EGR4	0.0738116	-0.922475	-0.876533	-1.09698	0.0636157	-0.0780478	-0.176966	0.347355	-0.51622	9.07145	26.9896	6.32364	2.9105	4.69076	2.32923	2.15567	0.684963	0.516215	9.46997	50.297	12.3168	5.21259	4.44871	2.46272	2.38698	0.546668	0.706951	no	no	no
ENSG00000165617	DACT1	0.0684667	1.3368	0.740374	0.987882	1.16441	0.633584	-0.299949	-0.706971	-0.428625	13.4184	32.662	27.9705	16.6928	19.4849	14.3281	11.442	7.48705	16.9934	13.046	11.9324	15.8304	8.09153	7.83166	10.1251	13.9936	14.4708	22.7379	no	yes	no
ENSG00000111087	GLI1	0.0125421	-0.822672	-0.456943	-0.860819	-0.468534	-0.750742	-0.261542	-0.3897	0.273419	8.33521	11.2039	7.23547	1.33989	1.64924	1.37142	2.26718	1.14534	1.58786	9.4796	17.7945	10.7122	3.04537	2.46263	2.60581	2.34981	1.13484	1.78779	yes	no	no
ENSG00000213574	LDHAP5	0.258472	1.05614	1.47119	0.554812	0.729907	0.427137	0.092446	0.316393	0.133694	12.3608	22.314	38.9269	33.9328	37.6451	46.4548	50.7536	68.2413	62.8226	10.1266	10.7016	14.546	21.9449	23.1579	34.5382	47.7655	56.3169	56.5668	no	no	no
ENSG00000108821	COL1A1	-0.256434	-0.783267	-0.779017	-0.907663	-0.390032	-0.692092	-0.705416	-0.924481	1.92553	16.3053	20.4774	9.34367	2.22409	1.20944	0.53475	0.527911	0.541655	1.11247	22.8435	40.7276	18.9228	4.0719	2.12291	0.782699	1.00337	0.584477	0.366193	no	no	no
ENSG00000011478	QPCTL	0.152009	-1.02104	-0.167131	-0.693968	-0.242309	-0.112264	0.0300093	-0.00849557	-0.118862	5.95713	4.94147	6.86777	6.11438	11.3751	11.4517	12.3859	15.1568	16.1842	5.23491	10.3941	7.89637	10.1244	13.6198	12.587	11.8201	15.3519	17.8619	no	no	no
ENSG00000182511	FES	0.0625206	1.28605	2.63388	1.52641	2.26133	2.00497	2.26145	1.38329	0.950926	3.44409	5.78521	8.69884	2.21925	2.5496	2.06555	1.91705	3.12772	32.5313	2.45177	2.45539	1.63011	0.708924	0.509984	0.751613	0.289733	1.24152	18.6237	no	no	no
ENSG00000135148	TRAFD1	0.147704	1.07988	1.18544	0.605929	0.227787	-0.00415364	-0.145614	-0.52312	-0.541783	21.8448	36.4171	42.5646	37.0806	34.0617	27.9966	27.7266	24.51	28.1546	19.2435	16.0558	20.7154	23.8044	26.5294	30.191	28.0687	30.6694	42.5406	yes	yes	yes
ENSG00000121858	TNFSF10	0.212348	0.940089	1.54128	0.603205	0.0337008	-1.11238	-1.0073	-1.21053	-1.41301	9.72396	12.1912	9.49722	15.4056	23.6647	15.4305	20.5883	22.1112	45.6124	8.51877	6.4965	3.11219	10.6123	23.7579	32.7457	37.5447	53.8225	112.639	yes	no	no
ENSG00000185022	MAFF	0.468165	1.36154	0.71143	0.0638443	0.0555704	0.302834	0.497928	0.113795	0.315994	18.8157	46.7948	21.2225	6.85684	6.15197	4.91655	3.92341	3.14076	5.91069	14.3029	17.4663	15.4588	7.92442	6.90772	3.80206	2.46495	3.15231	5.94799	yes	yes	no
ENSG00000196141	SPATS2L	0.189311	1.09416	1.47912	0.47844	1.37634	0.338017	0.166239	0.0293961	0.108126	4.35846	7.74093	18.0079	20.7233	17.9875	10.4966	21.5375	33.007	44.1312	3.82693	3.1866	5.0438	15.2858	6.59065	8.94677	17.5053	33.4594	41.5054	yes	yes	yes
ENSG00000111863	C6orf105	0.217236	0.868219	0.964128	1.00831	0.940221	0.921816	0.930484	-0.0490821	0.0561142	41.7487	60.9513	86.4672	105.559	87.4411	35.4384	33.2103	23.3473	39.0164	35.2871	37.3726	43.3839	47.1008	40.9973	20.0296	15.404	23.1028	43.286	yes	no	no
ENSG00000140511	HAPLN3	0.11575	1.07727	2.37064	1.70128	1.46221	0.887999	0.433884	-0.00550333	-0.834297	94.6019	165.717	237.123	44.7409	37.2429	39.4037	35.116	27.089	19.3869	85.1936	73.8348	46.7735	13.9877	14.2593	22.1994	25.9442	27.2656	33.2697	yes	no	no
ENSG00000173530	TNFRSF10D	0.137926	0.92525	1.29092	0.236396	0.459828	-0.529234	-1.04265	-1.14757	-0.0656975	21.7431	34.3529	24.9953	11.0114	10.9417	4.65513	2.71286	1.54537	8.77106	19.3533	18.2085	10.5286	8.5472	7.93363	6.47391	5.46064	3.49904	11.1905	yes	no	no
ENSG00000247033	AC099508.1	0.105665	1.57443	2.74001	0.953487	1.06334	0.388886	0.914394	1.20091	0.281106	0.536883	1.56197	10.1913	3.58732	4.47586	3.56975	4.40773	5.4521	4.83118	0.492202	0.539441	1.57398	1.88779	2.14275	2.77746	2.31575	2.43455	4.13935	yes	yes	no
ENSG00000135114	OASL	0.441917	2.15341	1.36937	-0.271939	0.277698	0.831664	2.03934	2.02392	1.52003	2.43707	12.6002	7.12737	1.16239	0.754299	0.764467	3.41305	9.57391	28.8455	1.91425	2.40185	3.27628	1.34805	0.806412	0.339869	0.89895	2.78187	8.18274	no	no	no
ENSG00000120875	DUSP4	-0.315293	-0.658617	0.183128	0.0156807	0.472952	1.08611	1.66226	1.92549	1.71176	14.7807	15.8096	43.2718	55.6896	73.0059	190.084	213.653	233.388	207.082	17.8672	25.1637	38.209	56.9823	54.3084	89.6065	70.3207	64.6768	61.3237	yes	no	no
ENSG00000148175	STOM	0.150471	1.09893	2.07922	1.08103	0.867874	0.747078	0.155372	0.450865	0.275126	16.8333	33.1851	48.6163	17.3121	19.5303	24.5671	24.2799	22.9663	19.579	14.8463	15.1031	13.2081	8.72147	11.6451	15.161	21.4137	17.2108	16.2599	no	no	no
ENSG00000187678	SPRY4	0.25055	-1.45835	-0.964952	-2.47306	-1.05195	-1.20102	-1.72458	-1.31874	-1.38882	0.351975	1.11274	6.05374	2.50571	3.84233	2.97237	1.56566	1.04259	0.641942	0.251248	2.83666	12.4809	10.7211	7.18806	7.34474	4.77833	2.50861	1.58221	yes	no	no
ENSG00000156587	UBE2L6	0.1082	0.771083	1.84991	0.67048	0.480375	0.0173484	0.110202	-0.343187	-0.155628	45.6604	66.9129	136.82	87.0957	82.2393	58.7571	69.726	97.7608	170.137	42.0539	39.5785	37.7808	51.7379	58.7654	57.2466	66.8213	126.751	185.772	no	no	no
ENSG00000136689	IL1RN	0.538936	1.59696	0.864301	0.0829914	0.159007	0.0125391	2.19321	2.71854	2.06442	0.997986	4.90026	12.8423	22.1048	12.44	8.48724	7.25857	10.5384	12.3139	0.686434	1.67173	8.10891	25.5275	20.7823	10.023	1.66009	1.64262	2.88641	yes	no	no
ENSG00000153234	NR4A2	-0.0332214	-0.73055	-0.439726	-1.77799	-0.503723	-1.02375	-0.809975	-0.811386	-0.481321	229.782	400.105	205.134	85.7849	105.17	17.2621	14.5401	6.25255	11.0377	228.216	636.518	287.792	183.792	134.426	33.6453	26.4637	10.256	14.9186	no	yes	yes
ENSG00000177374	HIC1	-0.0783298	-1.07458	0.0740109	-1.50725	-0.715528	-1.59061	-2.34669	-3.11664	-2.19186	0.866275	1.33124	24.9749	14.3548	9.91409	3.81866	1.93395	0.368807	0.484839	0.904806	2.77114	21.8762	30.0044	16.8598	11.8154	9.64888	3.49918	1.87604	no	no	yes
ENSG00000242616	GNG10	0.273227	1.41847	0.487055	0.496808	0.654022	0.240695	0.0612877	-0.0885067	-0.931419	4.72934	7.29275	4.8176	4.97921	6.7598	6.81138	7.05165	8.02698	6.76207	3.91351	2.7653	3.39607	3.54236	4.34897	5.76789	6.69838	8.75744	12.239	no	no	no
ENSG00000124508	BTN2A2	0.12699	-0.78904	-1.37341	-0.599184	-0.514402	-0.234881	0.185099	-0.309151	-0.0258278	5.49908	9.19283	10.2374	8.44875	11.0472	9.14997	6.42675	4.56298	10.0756	6.75074	16.2852	24.0992	9.80158	15.0104	9.76069	4.80833	6.33606	8.08377	yes	no	no
ENSG00000021355	SERPINB1	0.149064	0.824113	1.54349	0.530855	0.489157	0.780035	0.825573	0.337284	-0.1241	69.269	94.2576	99.3717	28.9857	21.755	18.0974	17.2295	32.6533	51.6352	64.3674	54.3967	36.5626	20.7189	18.1305	11.1855	9.62529	26.6182	57.4939	no	no	no
ENSG00000232220	AC008440.5	0.0268004	-0.561806	-1.14258	-0.758106	-0.300351	0.130772	1.81054	1.86417	0.430716	249.806	380.46	205.36	38.755	14.5038	5.01815	22.3798	38.3621	43.9804	260.229	571.74	458.901	33.5191	15.4427	4.62213	6.28535	10.6612	31.6995	yes	no	no
ENSG00000178573	MAF	0.243962	0.858187	1.74406	1.48883	1.74244	1.96768	1.3213	1.28538	1.47717	6.77435	8.93129	7.27491	6.8357	9.8661	7.76552	10.8883	35.0269	76.1612	5.66249	5.06889	2.21256	2.32963	2.7545	1.9418	4.59254	19.4604	45.7958	no	no	no
ENSG00000135604	STX11	0.111287	1.79438	1.48737	1.21057	0.447019	0.098957	-0.0204211	-0.129357	0.000625791	10.8332	34.5419	24.6676	38.419	41.9695	42.4487	26.0872	26.6205	37.1458	10.0354	9.77728	9.43213	18.011	31.4146	39.5959	26.2431	29.3323	36.4721	yes	yes	no
ENSG00000179820	MYADM	-0.093375	-0.549585	-1.2067	-0.590631	-0.171167	0.0139222	1.584	1.59053	0.484538	294.276	464.075	247.113	52.2808	19.1346	6.10442	28.6619	46.4683	61.4172	335.601	703.643	591.035	42.7571	19.3625	5.8491	9.38624	15.6734	41.13	no	no	no
ENSG00000136158	SPRY2	-0.348803	-0.801383	-0.702913	-1.49491	-0.450198	-0.605572	-0.694215	-0.365261	0.84227	2.82093	4.38849	6.98211	1.58475	1.72683	1.60281	1.52811	1.77788	2.75942	3.3846	7.72278	11.9043	4.04311	2.27136	2.42913	2.44591	2.00836	1.39201	yes	no	no
ENSG00000170581	STAT2	0.0886014	0.905808	1.83297	-0.107975	-0.220096	-0.338689	0.0905523	-0.383832	-0.0811773	27.1555	44.8077	86.2965	22.5034	28.5739	20.5868	21.9794	15.95	35.3793	25.3109	23.9275	25.4646	25.3617	34.2987	25.8553	20.423	21.0903	34.7858	no	yes	no
ENSG00000173786	CNP	0.205881	0.656962	1.50462	0.841028	0.675421	0.224752	0.2305	0.0999895	0.0864331	48.1426	61.2286	88.8084	56.8154	67.505	67.6839	93.0288	87.6175	76.4932	42.2161	40.6127	29.1852	32.867	43.1172	53.0632	70.0242	77.6189	74.6997	yes	yes	yes
ENSG00000228234	AL109614.1	0.414151	1.63303	1.36849	0.199596	-0.0338483	0.385513	0.420475	0.132072	0.0118108	3.32161	5.46732	3.79276	3.22177	2.22631	2.45728	2.62348	4.26026	7.2341	2.51116	1.8207	1.4374	2.84318	2.3036	1.84919	1.94778	3.97383	7.07797	no	no	no
ENSG00000188313	PLSCR1	0.161836	1.20846	2.79869	0.713202	0.555167	0.162766	-0.0614903	0.234212	0.403552	20.8757	33.818	82.9937	15.8283	18.3271	19.6801	37.4532	48.6959	125.358	20.101	15.5871	11.1793	11.3529	10.7469	16.6935	38.01	37.2998	85.4907	no	no	no
ENSG00000160683	CXCR5	0.048726	1.28205	2.25439	2.87926	4.13092	4.18273	3.08631	2.21127	2.46093	4.91905	9.5548	20.859	24.3316	29.9398	24.5565	18.6005	23.7369	23.4255	4.68384	3.52846	4.08642	2.14536	1.69807	1.33266	2.69658	7.81575	10.2615	no	no	no
ENSG00000154451	GBP5	0.0908465	0.971074	1.91676	1.05303	0.406539	-0.587695	-0.618237	-1.98949	-2.64496	13.1827	16.5933	12.5311	7.67068	9.83519	9.38813	10.9644	6.44168	16.469	12.4113	8.31367	3.27793	3.61446	7.47471	13.8433	13.2943	26.9682	90.5973	yes	yes	yes
ENSG00000111335	OAS2	-0.0556193	0.981534	2.09665	-0.0874636	-0.0857923	-0.546156	-0.856983	-0.56015	0.143628	9.73645	14.7835	26.099	12.5765	15.863	14.0573	17.7833	39.2411	111.547	9.6044	6.69889	6.46399	12.5881	17.9972	22.7161	37.3656	53.2443	78.7626	yes	no	no
ENSG00000215099	AC004148.1	-0.298235	-0.765622	-0.00711073	-0.114347	-0.554572	-0.547549	-0.242271	-0.46935	-0.11348	14.0719	11.4579	9.81344	8.5914	6.80861	4.10612	3.11908	2.3762	1.75469	16.8306	19.2909	10.3743	8.70455	10.0217	6.03449	3.72016	3.30747	1.98196	yes	no	yes
ENSG00000163694	RBM47	-0.0743247	1.40023	0.720532	-0.0572566	0.479258	-0.0127264	0.377095	-0.760128	-1.63196	0.924233	3.1071	2.34412	1.35632	1.51587	1.30603	1.6893	0.998888	1.20587	0.976962	1.44829	2.09237	1.70841	1.28386	1.4697	1.29917	1.73485	3.21147	no	no	no
ENSG00000064932	SBNO2	0.0582566	0.758298	2.45657	1.87619	1.77511	1.4514	1.18115	0.735988	0.250569	169.243	310.885	562.303	141.676	123.432	91.0756	77.5152	68.6227	72.3337	159.487	175.561	102.792	36.1479	36.853	35.4952	36.3999	43.1478	60.3579	no	no	no
ENSG00000163565	IFI16	0.147217	1.03682	2.15364	0.498888	0.562565	0.133285	-0.47625	-0.127287	-0.049031	96.8147	176.208	474.605	232.098	256.382	169.032	169.663	317.039	362.627	80.3783	74.2165	110.917	152.93	176.747	172.975	233.079	329.401	377.148	yes	yes	no
ENSG00000130164	LDLR	0.115766	1.56325	1.52889	0.835931	0.700719	0.399157	0.382678	0.135207	-0.0809235	31.3874	90.0082	34.9873	34.2383	65.9686	107.579	73.4617	65.0523	71.2799	30.0599	27.7577	12.6531	19.2583	41.5957	82.6938	56.576	60.6445	74.3199	yes	no	no
ENSG00000110944	IL23A	-0.193944	-0.524213	-1.37015	-1.28614	-1.06276	-0.12222	0.766309	-0.209206	0.167733	57.9023	105.405	37.2873	26.3717	48.3017	39.7318	18.6574	4.1717	7.68253	65.4571	155.224	93.7589	66.4469	100.948	43.4253	11.033	4.87963	6.46478	yes	no	no
ENSG00000128271	ADORA2A	-0.114647	-0.594618	-0.639446	-1.16735	-0.400721	-0.52264	-1.06998	-0.838114	-0.574727	24.5642	44.3539	93.0844	28.3094	22.9254	18.8915	20.0777	15.3362	15.9763	24.948	67.2206	143.931	61.4879	28.9711	28.3693	43.5368	25.9128	23.7353	no	no	no
ENSG00000140564	FURIN	0.0883587	0.636847	1.28863	1.77056	2.27199	2.29016	2.4745	1.91742	1.31941	210.255	268.324	296.707	216.365	193.253	237.867	232.235	266.666	433.356	191.814	163.674	128.304	64.037	37.8577	48.6366	43.9311	86.9286	210.848	no	yes	no
ENSG00000174004	LRRC33	-0.291692	-0.661973	-0.943211	-0.126454	0.353362	0.159331	-0.613665	-0.368417	-0.472578	6.1656	6.11833	3.81295	6.76572	7.20293	11.9327	12.6415	20.5563	20.9938	7.82729	9.76826	7.3324	7.47492	5.61597	10.6639	19.2987	27.0581	29.0822	yes	yes	yes
ENSG00000248394	CTD-2034L19.1	1.1564	1.38606	0.231707	-0.540954	0.0271728	1.14642	-0.33892	0.445329	0.924781	0.282812	2.66619	2.52982	1.94528	2.63998	3.83262	1.41046	0.838715	0.699806	0.125119	1.04333	2.23597	2.1779	2.59141	1.66248	1.80068	0.614953	0.370989	no	yes	no
ENSG00000198933	TBKBP1	0.0239295	1.1121	2.513	0.649192	1.74823	2.43254	2.15967	2.53099	1.95141	0.828082	1.35895	14.3981	8.16337	7.88445	7.97747	4.88733	7.43619	6.9212	0.833933	0.714123	2.55203	4.56907	2.39904	1.57004	1.14848	1.6295	2.22467	no	no	no
ENSG00000256235	AC010441.1	0.322552	1.45307	1.57051	0.689147	1.30409	0.746761	0.900841	1.34849	1.69389	1.65012	2.3585	9.9267	4.87476	3.64506	2.70696	3.37594	4.68217	7.97439	1.2945	0.87656	3.44236	3.09371	1.46263	1.61159	1.7962	1.86955	2.88165	no	yes	no
ENSG00000170345	FOS	-0.306017	-0.884839	0.282544	0.051599	0.0421693	-0.582559	-0.0535116	0.556509	0.113345	2022.94	639.635	111.434	26.4247	31.21	4.84057	6.67879	4.6878	5.20936	2511.18	1150.86	103.967	26.4421	31.1409	7.43692	6.46967	3.15424	4.55032	no	yes	yes
ENSG00000100385	IL2RB	0.172405	0.843668	1.73787	1.17995	1.64451	1.71259	2.28006	1.89584	1.41743	21.062	46.0981	181.749	117.902	118.007	160.624	305.379	382.619	465.816	18.0943	22.9826	50.9411	47.6971	33.88	50.2496	60.6317	112.299	132.485	no	no	no
ENSG00000235194	PPP1R3E	-0.115685	-0.876275	-0.211715	-0.504098	-0.210609	-0.526416	-0.400937	-0.346943	-0.00343248	8.24048	4.14537	3.04802	3.97792	4.34287	3.66513	5.29458	3.44381	5.06553	8.85462	7.65854	3.66621	5.92868	5.12849	5.25586	6.99663	4.60179	5.18556	yes	yes	yes
ENSG00000235191	AC026803.14	1.04471	1.60335	2.11601	-0.00583725	0.045174	0.361727	1.35353	-0.00357252	-0.17203	3.08811	6.99408	5.58127	2.32273	3.40512	2.60767	3.09508	3.02268	4.226	1.56652	2.34275	1.2814	2.37247	3.29029	1.97579	1.14814	3.01184	4.64153	no	no	no
ENSG00000185031	RP11-182I10.4	0.257879	0.591005	0.642587	0.879046	0.945687	0.32882	0.0535753	-0.158457	-0.516927	21.9981	32.8312	10.0302	3.88055	4.01116	2.53265	2.0597	2.20835	4.64839	17.7538	21.8796	6.42924	2.10698	2.14656	2.02215	1.96949	2.54611	8.4172	no	no	no
ENSG00000174010	KLHL15	0.15134	0.790776	1.46693	1.74023	1.30783	0.64528	0.348552	0.231208	0.751134	25.3677	40.7006	28.3429	24.6818	23.8547	16.0811	10.0011	6.97627	12.9107	22.3759	22.6317	10.5557	7.32704	9.57736	10.1667	7.82732	6.01638	8.35486	no	no	no
ENSG00000184682	C11orf89	-0.333512	-0.671719	-1.15886	-0.584191	-0.429764	-0.211254	-0.102584	-0.606509	-0.11199	4.69692	5.59923	8.33979	10.211	7.23484	3.87945	3.23877	2.36645	4.69609	5.81544	8.8536	16.9706	15.1137	10.5375	4.15871	3.67421	3.70854	5.13508	yes	yes	no
ENSG00000235750	KIAA0040	-0.0364197	0.588356	1.57724	0.86658	0.597091	0.330171	0.219869	0.153752	-0.0106694	15.2646	15.4182	17.8292	5.82197	7.86423	10.1409	12.4053	18.6226	27.4186	15.371	10.3343	5.88472	3.2054	5.18107	8.14007	10.5428	16.8673	26.9161	no	yes	no
ENSG00000123358	NR4A1	-0.245948	-0.749523	-0.183894	-1.45429	-0.116719	-0.661705	0.397596	0.562575	0.248336	713.816	1951.82	1315.02	177.776	296.008	52.183	98.6802	40.9494	55.3897	741.233	2841.2	1537.95	408.055	234.786	72.3287	67.0561	28.4379	40.6772	yes	no	no
ENSG00000234883	MIR155HG	0.473218	1.21678	0.710877	0.243816	0.0476395	0.0275094	-0.159489	0.630852	1.34459	1.71646	6.82277	88.9657	236.54	383.344	557.22	216.888	106.962	83.1798	1.19254	2.28545	53.217	194.475	380.071	524.553	238.055	70.7704	33.9079	no	no	yes
ENSG00000171621	SPSB1	0.281519	0.85541	1.08202	1.11857	2.96073	3.07129	2.77322	1.44408	1.39041	7.06166	22.6393	52.745	14.4772	15.1758	10.6052	16.7639	18.8705	27.9913	6.19857	12.607	26.0286	8.70904	1.558	1.38548	2.33967	8.34167	13.7617	no	no	no
ENSG00000122188	LAX1	0.148007	-0.611469	-0.823074	-1.6253	-1.29298	-1.66645	-1.46716	-1.11518	-0.672533	17.4409	32.9532	37.9084	17.1245	16.1635	10.3734	9.92595	8.80838	8.67986	15.4836	51.0057	66.9292	49.0326	38.5894	34.1889	27.5509	21.0311	13.7183	yes	yes	yes
ENSG00000117226	GBP3	0.134749	0.826564	0.907298	0.46457	-0.0545885	-1.15404	-0.726139	-1.73325	-1.24985	9.72675	13.758	10.7566	6.30181	4.79244	2.13499	0.943652	1.02673	3.36345	7.3408	8.14802	5.42162	4.41029	5.18923	3.63576	1.96218	2.59618	8.9395	yes	yes	no
ENSG00000078804	TP53INP2	-0.00685514	-0.661171	-0.907643	-0.457059	-0.0878647	0.0884574	0.212868	0.448693	0.998109	14.6425	22.5413	5.47532	0.731415	0.729313	0.367964	0.938253	0.84951	2.86881	16.0424	38.916	11.3876	1.2327	0.910216	0.48568	0.754039	0.659098	1.37823	no	no	no
ENSG00000182118	FAM89A	0.450088	1.16271	1.42365	0.379413	0.984844	0.409308	-0.0534089	0.461669	0.204506	1.75433	2.48841	6.09718	11.9922	19.4266	15.1416	10.6226	10.8493	15.4783	1.32064	1.1879	2.50086	8.23032	9.09897	11.7051	11.1506	8.17048	11.1997	no	no	no
ENSG00000174885	NLRP6	-0.17025	-0.475256	-0.292988	-0.88653	-0.215082	-0.369283	-0.650684	-1.41621	-1.63561	52.7709	48.2317	79.4822	24.1371	19.7065	6.63703	4.87819	1.16747	1.52069	58.2955	67.8638	98.8808	44.2363	22.7115	8.65651	7.56785	3.07033	4.68481	yes	no	no
ENSG00000143507	DUSP10	-0.163084	-0.775518	-0.363721	0.608577	-0.560258	-0.645267	-1.05862	-1.0356	-1.06769	33.7564	31.7892	4.99354	8.91945	3.74637	6.99793	9.98669	12.917	15.343	36.2401	50.4179	6.3338	3.85059	5.44993	11.3836	21.2034	27.0259	31.67	no	no	no
ENSG00000213309	RP11-164N20.1	0.177113	1.36595	0.986062	0.830309	-0.24158	0.139218	-0.0218254	0.11468	0.041378	4.06858	5.13136	4.09139	3.39708	3.07399	2.96136	2.65748	1.56391	1.73323	3.93856	1.88242	1.87144	1.88304	3.70712	2.66346	2.75208	1.48521	1.71534	yes	no	yes
ENSG00000150977	RILPL2	0.0512625	-0.645053	-1.05921	-0.99827	-0.666641	-0.747261	-0.708937	-0.485821	-0.308389	32.201	68.449	90.5839	46.9513	67.8587	53.8665	58.4414	59.1087	55.7858	31.0797	103.794	195.372	85.9479	105.717	92.1263	95.5778	82.9739	68.0823	no	no	no
ENSG00000111728	ST8SIA1	0.626322	1.49619	2.00295	0.790032	0.688928	-1.99615	-1.20167	-2.19486	-1.55019	1.14395	1.26994	3.40528	2.16903	2.33108	0.211894	0.439944	0.18072	0.283186	0.726142	0.447864	0.807555	1.30603	1.05037	1.08381	0.681679	0.767845	0.672676	no	yes	yes
ENSG00000231329	RP1-225E12.2	0.458331	-1.16161	-0.422527	1.11464	0.456623	-0.0320133	-0.477946	0.832656	-1.66132	4.3073	2.15009	0.749781	1.11225	0.478712	0.476511	0.333718	0.413678	0.0549009	3.20783	4.84156	1.08999	0.523822	0.35511	0.509256	0.434527	0.231059	0.225678	no	no	no
ENSG00000130589	RP4-697K14.7	-0.0101259	0.867789	2.05097	0.260119	0.323846	-0.0302784	0.668292	-0.123025	0.556482	30.9584	62.505	86.4707	9.20436	6.83061	1.79054	2.18053	1.29259	14.0519	31.8201	31.1373	20.9854	7.28783	6.93088	1.73882	1.57528	1.56338	8.05565	no	no	no
ENSG00000209707	MIR24-2	-0.433801	-1.0519	-0.0647288	-0.488313	-0.35745	0.448041	0.234848	-0.058792	-2.03656	15.0331	18.3888	18.5472	4.15983	4.20608	3.22501	1.42596	0.628551	0	20.5453	38.6541	19.4411	6.00257	5.22849	2.2515	1.2962	0.65994	0.214713	yes	no	yes
ENSG00000207808	MIR27A	0.0468486	-1.11919	-0.498409	-0.341565	0.742975	0.449206	0.288806	-3.19032	-2.4928	13.356	13.0017	13.7487	5.13268	4.55795	1.95488	1.1608	0	0	12.745	28.9534	19.6811	6.60301	2.76681	1.33751	0.918169	0.401527	0.192104	no	no	no
ENSG00000181274	FRAT2	-0.157958	-0.787696	-0.0733288	0.11258	0.11444	-0.421687	-0.442987	-0.732274	-0.220358	13.6001	8.0042	5.24246	8.49402	7.14304	4.42512	3.11609	4.21194	5.60044	14.671	13.0779	5.47243	7.72838	6.58776	6.02976	4.15883	6.99528	6.34617	no	no	no
ENSG00000109471	IL2	-0.85352	-0.886017	-0.408125	-0.663006	0.586051	2.47837	1.24285	0.928629	2.23173	0.899898	5.03793	22.9072	255.978	768.344	971.266	555.778	61.9328	79.9015	1.51298	8.1531	26.7574	164.699	481.578	188.139	246.149	31.7095	13.2904	yes	no	no
ENSG00000248358	AE000658.31	-0.0778411	-1.20467	-0.445699	-1.01557	-1.09386	-1.86878	-0.97998	0.400636	-0.842015	1.55179	1.50433	2.11867	1.02581	0.700813	0.192606	0.183295	0.189849	0.0529347	1.62771	3.36734	2.98637	2.0326	1.49656	0.680833	0.345052	0.141023	0.110145	yes	no	yes
ENSG00000196843	ARID5A	0.0685097	0.645857	0.876822	1.46933	1.6124	1.17097	1.07259	0.213066	-0.106422	560.427	943.657	706.847	262.896	178.867	120.368	96.8122	101.935	153.121	531.281	621.796	409.032	93.5303	59.097	54.4903	46.804	89.9903	171.622	no	no	no
ENSG00000117560	FASLG	0.329819	-0.75045	-0.589104	-1.96459	-0.871429	-0.615079	-0.943215	-0.514238	-1.93335	0.54629	4.22685	25.8355	34.5585	20.4461	4.18513	3.17337	3.54469	2.29862	0.436515	6.97951	38.6629	87.8352	36.2542	6.25494	6.04313	5.02514	9.14828	yes	yes	yes
ENSG00000116663	FBXO6	0.262822	0.915897	2.4285	1.1974	0.286873	0.767184	0.0900996	-0.423947	-0.841268	1.93457	3.35943	4.78588	2.79298	2.23271	5.36429	5.62596	5.95664	6.9915	1.62434	2.01903	0.924416	1.30176	1.9195	3.26729	5.26176	7.90755	13.8059	no	yes	yes
ENSG00000134352	IL6ST	0.0506809	0.691512	1.8267	0.313373	0.328806	-0.420075	-0.666088	-0.801512	-0.48854	194.787	248.478	401.322	171.194	158.116	50.1545	22.4919	15.0039	18.2322	182.124	144.28	117.251	120.959	116.933	64.4918	37.6651	25.1365	25.4079	yes	no	no
ENSG00000207556	MIR636	-0.0583762	-1.07467	0.36194	0.0132875	-0.148326	-0.425436	-0.0554017	-0.221202	-0.513782	22.3141	12.7455	13.5952	10.5843	8.06516	6.75988	7.47679	6.19864	3.48968	22.81	26.5839	10.8818	10.2765	8.94245	8.93897	7.34334	7.26476	4.85154	no	no	no
ENSG00000123689	G0S2	0.150749	0.942845	-0.823915	-0.236526	-0.325708	-0.214518	-1.41634	-0.884855	0.277938	6.66483	11.8079	9.08202	5.25906	6.7399	21.4008	19.8105	14.0915	21.5563	5.9077	6.04978	20.5055	8.21884	8.51549	26.4686	53.3017	31.2172	28.2407	no	no	no
ENSG00000026103	FAS	0.191003	0.659945	1.55423	2.61121	1.81357	1.15253	0.690233	-0.177843	-0.058166	15.904	24.5778	21.4	33.6318	25.4077	18.2536	11.8267	12.3262	30.5731	12.999	14.5455	8.05529	5.49652	7.10043	7.44019	7.1856	14.7826	30.694	no	no	no
ENSG00000116574	RHOU	-0.0432754	0.824287	-0.0562864	0.420656	-0.478519	1.81254	3.40251	2.53623	2.04054	4.65291	4.98427	1.85255	5.32318	3.83044	12.0545	81.9339	105.873	94.3087	4.5427	3.00263	1.72669	4.29963	6.00753	3.1243	7.69704	17.2066	27.3632	no	yes	yes
ENSG00000233527	AC092295.7	-0.127347	-0.967354	-0.0598738	-0.0548507	-0.260365	-0.389169	0.202016	-0.384687	0.119767	3.54105	2.28752	3.18034	1.94803	2.35512	1.86967	1.90323	1.7142	4.53617	3.84926	4.52868	3.90049	2.64435	3.01332	1.91853	1.6955	2.31637	3.33226	no	no	no
ENSG00000211935	IGHV1-3	0.601042	0.944868	1.02449	-0.429017	0.522395	1.25485	0.734033	0.831387	-0.0853865	2.46085	7.6296	28.4572	37.3445	50.5793	36.8369	12.6359	11.0415	6.15325	1.55705	3.94965	13.2693	34.827	35.1856	15.4352	7.58584	6.76337	8.90004	no	no	no
ENSG00000114805	PLCH1	0.129328	1.2153	1.27435	-0.388645	-0.806741	-1.60022	-2.62327	-2.73959	-3.13728	0.200586	0.330008	0.691451	0.275986	0.317809	0.11048	0.132687	0.327282	0.452081	0.184254	0.140148	0.288785	0.382169	0.572239	0.340154	0.828309	2.42242	4.66556	no	no	no
ENSG00000150347	ARID5B	-0.0225331	0.647343	1.47126	1.45966	1.42608	1.02515	0.288733	-0.297307	0.120772	25.515	30.5975	43.2092	46.8841	64.4675	56.0166	32.4681	22.6561	35.832	26.1615	19.1683	15.8214	16.2123	22.6188	27.2581	26.8354	27.6765	34.6184	no	no	no
ENSG00000231611	AP006216.11	-0.330761	-0.798523	-0.0795158	0.687463	-0.0967079	-0.0163276	-0.686347	-0.270866	0.776981	7.31963	4.18228	3.09859	4.30805	2.06114	1.36331	0.932129	0.661331	0.821824	9.0215	7.12132	3.3659	1.92578	2.2052	1.41048	1.4675	0.807973	0.474827	yes	no	no
ENSG00000220635	KRASP1	-0.0240603	0.808948	1.67074	1.07902	0.567514	0.4278	0.464427	0.263472	-0.176968	4.27356	6.99317	10.9204	4.81502	4.17601	2.8039	1.72988	1.86626	2.22998	4.27717	4.06794	3.5019	2.27374	2.83259	2.04448	1.24294	1.55199	2.42517	no	no	no
ENSG00000183813	CCR4	-0.080059	-0.443833	-0.664673	-1.41441	-0.321992	0.896618	1.88417	1.68453	1.25304	53.7215	45.1344	76.3888	140.288	160.238	301.73	350.083	409.55	395.961	56.4768	62.8705	122.895	268.796	207.739	161.663	95.3414	129.786	163.594	no	no	no
ENSG00000107968	MAP3K8	0.229425	0.610275	-0.280909	0.127293	0.744545	1.21195	1.44412	0.521557	-0.0322944	5.27938	12.8717	6.2176	7.83202	8.16825	4.57589	3.7652	3.38273	9.94986	4.56083	8.06487	9.7227	7.12447	4.68532	1.80921	1.12864	2.56976	11.5149	yes	no	yes
ENSG00000254461	RP11-755F10.3	-0.377704	-0.769745	-0.418896	0.10521	0.0366678	-0.0608306	0.00134165	-0.536239	-0.152423	8.77215	9.71683	13.2726	11.3886	7.91519	7.91267	7.06296	5.05575	4.85899	11.1937	16.3364	18.4982	9.25963	7.72443	8.29974	7.05521	7.54282	5.33082	no	yes	yes
ENSG00000255847	RP11-167N4.2	-0.190545	-0.826268	-0.985323	1.45751	-0.571542	0.10409	-0.569368	1.01295	1.26142	4.47796	2.63647	0.514945	0.697461	0.19977	0.0910496	0.226254	0.251442	1.04687	5.10117	4.78278	0.994843	0.231486	0.290451	0.0792425	0.357372	0.124083	0.373953	no	no	no
ENSG00000255987	RP11-1094M14.4	0.507115	1.24754	2.30365	0.816432	0.922975	-0.029483	0.241436	-0.109176	0.236892	3.62707	3.51982	6.8501	3.24461	3.87591	3.7686	5.84388	8.04141	26.2062	2.49834	1.51423	1.43578	1.75634	2.10613	3.75886	5.07051	8.53507	22.338	no	no	no
ENSG00000176170	SPHK1	-0.153602	0.717439	0.47138	0.22291	1.23995	1.27224	1.15093	0.677434	1.50258	1.25351	3.81425	18.4664	14.5868	11.1708	17.9241	10.0403	4.69769	6.98003	1.33123	2.31314	13.2667	12.7431	5.02363	7.22147	4.65499	2.56236	2.3349	no	no	no
ENSG00000207741	MIR590	-0.434412	-1.1252	-0.150771	-0.235605	-0.030072	-0.368465	0.114369	-0.638397	-1.12579	13.9238	8.10865	7.77291	5.577	4.57832	3.73705	2.79436	1.90282	1.46991	18.6895	18.1217	8.85539	5.91607	4.69378	4.64817	2.56665	2.99468	3.35336	no	yes	yes
ENSG00000208036	MIR106B	-0.404898	-1.45131	0.0977876	-0.185704	-0.779482	-0.0685991	0.702008	0.125794	-0.510624	13.1334	5.08342	6.41649	6.52184	3.7805	6.08176	5.13056	1.46549	1.62771	17.0451	13.6215	6.19893	6.41925	6.87122	6.13769	3.21296	1.38012	2.27064	no	no	no
ENSG00000204165	CXorf65	-0.272487	-0.435809	-0.586857	-0.816509	-0.784595	-0.968999	-0.244348	-0.231087	-0.394873	74.789	87.2863	40.039	20.6114	16.5481	5.98076	5.21774	4.09459	4.62987	91.6803	109.605	63.4427	34.3069	25.8188	12.9909	7.04809	5.34104	6.16152	no	no	no
ENSG00000115008	IL1A	1.66724	1.70056	0.851752	-0.115097	-0.611157	0.467522	0.448719	2.01589	3.21413	0.203256	0.928861	4.59502	16.632	9.35596	5.4531	3.63877	4.52426	10.8076	0.0616683	0.290986	2.39044	11.154	15.0925	3.89792	2.65089	1.13621	0.925111	no	no	no
ENSG00000233930	RP13-25N22.1	-0.317931	-0.770955	-0.113221	0.203888	0.095145	1.10941	-0.104921	0.791166	1.21548	6.17195	3.04525	0.723066	0.633235	0.333681	0.101693	0.158369	0.0310284	0.108733	7.54882	5.16686	0.900086	0.19823	0.292466	0.0307704	0.157269	0.00963725	0.036877	no	no	no
ENSG00000113368	LMNB1	0.108414	0.458187	1.55331	0.666872	0.825732	0.465887	0.114587	0.010453	-0.240868	84.1385	99.6582	143.388	107.603	140.252	180.961	317.323	445.032	396.247	70.1429	71.531	45.9984	69.8915	73.6477	123.548	276.712	434.734	450.506	no	no	no
ENSG00000157601	MX1	0.0332254	0.657999	2.00968	0.496431	0.3914	0.234718	-0.103658	-0.856296	0.182407	47.5779	77.8134	142.687	14.6535	10.4294	8.98192	15.5202	22.7174	175.066	53.4623	41.3529	35.842	11.1843	9.71773	8.83836	18.2404	43.0693	109.647	no	no	yes
ENSG00000102471	NDFIP2	-0.340027	0.939055	1.05904	0.149709	0.908749	1.20718	0.815378	0.896795	0.560854	1.64463	4.98523	95.2687	122.5	152.488	162.016	113.316	122.539	126.035	2.32063	2.36589	43.8892	91.057	78.1068	72.9034	64.8599	66.9997	84.105	yes	yes	no
ENSG00000104805	NUCB1	-0.125273	0.503782	1.80452	0.973033	0.339013	0.23218	0.350369	-0.0754461	-0.330811	141.634	184.156	311.082	178.88	174.173	184.485	206.156	185.574	256.426	147.995	128.294	91.2518	96.0761	138.164	157.482	159.515	199.574	323.922	no	no	no
ENSG00000132530	XAF1	-0.0408847	0.665971	2.22057	0.778176	0.133103	-0.659738	0.336102	-0.840373	-0.461292	13.1587	13.5476	18.6413	4.18643	4.80138	1.70148	3.0984	2.20145	13.4997	12.3502	9.3355	3.87774	2.90315	4.58235	2.87197	2.76917	4.62816	15.3651	yes	no	no
ENSG00000224877	C17orf89	-0.00928613	-0.79379	0.334952	0.143585	0.189059	0.414765	-0.33147	0.00627902	-0.0555499	10.9647	7.64648	28.5171	64.1398	65.7758	75.1659	58.1588	55.4399	29.3374	10.9304	13.312	22.3746	58.5384	60.4287	57.2729	72.5555	55.885	28.3912	yes	no	no
ENSG00000236308	RP11-316M21.7	-0.170168	-1.14224	-0.615121	-0.112134	-0.157477	-0.316712	0.199964	-0.242967	-0.350289	2.9135	1.37642	1.25924	2.08196	2.16504	1.34723	1.41491	0.855023	0.706572	3.23875	3.15904	2.07162	2.0963	2.41057	1.70666	1.19992	1.0258	0.888231	no	no	no
ENSG00000101911	PRPS2	0.00660627	0.698887	1.68702	0.381831	0.337751	0.133013	-0.125511	0.0770709	0.0660031	9.69824	14.5003	43.1665	34.7873	40.2703	45.5835	62.6419	70.1789	64.614	9.38976	8.57193	12.5217	24.4421	32.6991	41.2249	72.0792	65.5403	62.4467	no	no	no
ENSG00000211885	AE000662.42	-0.279497	-1.16412	-0.806772	-0.925682	-0.952176	-0.665353	-0.389839	-0.31224	-0.651047	12.9094	10.201	26.5577	27.7912	21.8379	12.9662	9.81045	10.1888	9.18571	15.263	23.5965	49.2968	47.8935	42.3186	21.3219	11.8304	12.8055	12.9662	yes	no	no
ENSG00000102245	CD40LG	-0.0466938	-0.732046	-0.713958	-1.60422	-0.144813	-0.408661	0.038943	0.0745325	-0.580382	32.419	106.964	282.763	93.831	106.097	49.5515	72.8537	74.3209	81.5533	32.8683	160.214	446.449	222.11	118.807	63.8317	70.2245	71.3803	123.151	no	no	no
ENSG00000138061	CYP1B1	0.523203	0.807416	-0.571567	-1.43402	-0.979658	-0.398168	1.00417	0.0634686	0.673514	1.0002	4.87262	20.2335	15.4827	16.5369	25.493	128.15	138.017	160.142	0.36031	3.35257	29.1289	42.5284	34.5126	35.1043	66.1121	127.518	100.274	no	no	no
ENSG00000145649	GZMA	0.254186	0.459329	1.05154	0.712449	0.319795	-0.377957	-0.863188	-0.281604	-2.17806	26.669	30.1969	22.5805	13.0106	15.9398	5.94747	3.00868	1.74616	2.55136	21.9126	22.8048	11.4407	8.03509	13.5903	8.44059	5.3762	2.02409	8.95993	no	yes	yes
ENSG00000223401	RP11-211G3.2	0.470574	0.746085	1.57268	1.04709	1.6498	0.797543	0.852638	0.310008	1.37831	6.40398	7.16631	8.77998	3.43105	3.77871	1.58656	1.26914	2.49613	26.1513	4.56478	4.32847	3.02647	1.64638	1.17592	0.899662	0.699	2.03204	15.242	no	no	no
ENSG00000231682	AC097713.4	0.0298876	-0.682247	-0.925067	-1.32875	-1.28902	-1.0337	-0.521847	-2.53065	-2.23499	7.4637	5.75957	6.41547	2.79896	2.19356	1.1707	0.937399	0.284439	0.503588	7.18922	9.49396	12.4769	7.05357	5.28652	2.3263	1.36834	1.71373	2.2885	no	no	no
ENSG00000186187	ZNRF1	0.370789	0.892917	3.1742	1.0658	1.24678	0.507504	1.06239	1.56288	0.896068	1.88859	2.57902	62.6146	20.8657	26.0062	25.8034	30.3805	45.1332	61.9395	1.41533	1.40175	6.96622	9.85088	10.9213	18.1076	14.5066	15.9836	35.5202	no	no	no
ENSG00000162711	NLRP3	-0.210678	-0.567698	-1.20095	-1.29098	-0.487944	0.202873	2.27546	2.93468	2.00727	4.7296	8.68996	7.9066	3.6945	2.59209	1.25041	3.0772	5.08478	3.25668	5.83657	13.4089	19.3564	7.81565	3.55188	1.13538	0.555307	0.552361	0.85324	no	yes	yes
ENSG00000160013	PTGIR	-0.283586	-0.528761	-0.28176	-0.676225	-0.95236	-1.56358	-1.75131	-2.6383	-1.59856	9.42627	5.53464	7.28989	12.2092	15.5029	18.1955	12.4113	5.48446	9.51871	11.6193	8.18873	9.08359	20.1748	29.5738	53.8035	46.9109	44.9794	32.7886	no	no	no
ENSG00000102755	FLT1	0.0763871	0.574034	1.03518	-0.232843	1.86835	2.71121	1.63693	1.01034	0.548597	5.89363	10.6836	60.9262	10.7372	21.0567	26.7932	21.8114	11.8962	13.2777	5.42734	7.77831	26.5658	10.5956	4.80758	3.77333	9.49013	7.96159	8.30382	yes	no	no
ENSG00000197632	SERPINB2	0.0520658	0.822308	-0.623628	-1.00723	-0.931084	-0.824779	-0.43307	-1.68466	-3.79915	0.862	6.03008	31.4159	66.7963	46.1296	19.713	2.33117	0.161765	0	0.821437	3.31248	51.4043	151.418	148.007	35.206	3.75093	0.411681	0.0817916	no	no	no
ENSG00000100918	REC8	-0.230096	0.47635	1.50621	0.0899987	0.0360025	-0.00052475	1.13634	1.0961	0.684439	23.4832	32.2859	34.7298	5.93105	5.26646	6.56598	22.1434	19.1575	20.37	26.3295	23.7222	12.4773	5.22929	5.25915	6.50273	9.78033	8.9721	12.4631	no	no	no
ENSG00000121060	TRIM25	-0.0800708	0.592856	1.49038	0.151392	0.448996	0.0844121	-0.18244	-0.114164	0.374514	17.2718	25.0026	31.9942	21.787	29.2531	28.0637	31.7268	40.9415	65.9393	17.871	16.4827	11.7034	19.1508	21.4359	26.4612	35.9316	44.9685	49.5301	yes	no	no
ENSG00000108688	CCL7	1.49225	1.94883	0.0881008	-2.09382	-1.5745	-0.509774	-1.19665	3.11766	2.61358	0.16198	1.99847	12.3567	4.45068	0.976986	0.444952	0.112992	0.0831115	0.103746	0.0842934	0.492338	11.7892	16.9007	3.13552	0.580246	0.271965	0	0	yes	no	yes
ENSG00000025708	TYMP	0.0339226	0.745999	1.5747	0.560873	1.05441	1.13512	1.93035	2.13672	1.01602	2.25539	4.35648	7.86021	8.15995	9.4763	13.4267	25.3851	46.7103	75.7009	2.10703	2.76179	3.40979	6.20608	5.89932	6.54616	6.82644	12.0981	38.1114	no	no	no
ENSG00000248936	RP11-36B15.1	-0.340381	-1.00313	-0.261554	-0.377138	-0.361245	0.198107	0.587983	-0.0605507	-1.21152	3.01386	1.77971	2.61703	1.06742	0.706768	0.404992	0.476199	0.550004	0.111826	3.84211	3.6337	3.29271	1.24554	0.88057	0.351168	0.312717	0.577508	0.276131	yes	no	no
ENSG00000134531	EMP1	0.612279	0.652018	0.029304	-1.0006	-0.553834	0.299336	1.41763	1.45922	1.13496	18.148	54.6584	110.722	16.2691	8.83291	10.2118	10.8982	30.909	36.7628	13.0463	34.0485	113.133	44.5577	21.1598	10.5351	4.48255	14.8831	17.8566	no	no	no
ENSG00000182625	AC091046.1	-0.375695	1.39917	1.6235	0.62391	1.43381	0.438891	0.246125	-0.367775	-0.2384	3.07345	4.63272	4.96291	4.05791	6.43795	5.52845	5.71863	5.32523	5.36153	3.89778	1.78048	1.61808	2.63967	2.37335	4.08621	4.83039	7.05719	6.15006	no	yes	yes
ENSG00000171206	TRIM8	-0.160903	-0.407002	-1.06599	-0.395444	-0.106783	-0.48146	-0.309997	0.114441	0.456157	168.473	158.183	73.3839	32.3142	29.9758	34.4402	27.3238	31.1619	37.4125	177.979	209.568	153.167	46.4707	33.7368	49.5193	32.1706	29.474	28.3489	no	no	no
ENSG00000211878	AE000662.35	0.0609475	-1.49727	-0.393174	-0.480605	-0.0885795	-0.303995	0.688826	0.487844	-0.268886	8.07658	5.10382	18.8628	18.4055	18.6771	10.5208	8.97895	7.40838	5.95252	7.29637	14.0866	25.8703	21.2166	20.1869	12.8837	5.51708	5.30931	6.5683	yes	no	no
ENSG00000212533	SNORA75	-0.415226	-0.929809	0.361523	-0.278319	-0.262677	0.0453219	-0.954047	-0.0565465	-0.940776	9.75647	7.61173	10.2059	10.1306	9.73483	5.31868	2.3172	3.91178	1.65326	12.6158	14.6723	8.20281	12.2762	11.8144	5.4272	4.48527	4.13008	3.21015	no	no	no
ENSG00000139193	CD27	-0.151089	-0.411907	-1.04342	-1.25865	-0.96562	-0.975843	-0.914497	-0.801839	-0.95553	47.3944	40.5779	82.9708	228.808	210.462	121.081	70.8033	41.8665	39.4804	52.0813	54.2267	188.831	461.133	404.011	239.568	132.741	73.073	74.4069	no	yes	no
ENSG00000251791	SCARNA6	-0.37303	-1.28207	-0.502997	-0.788078	-0.0807155	-0.26862	0.514303	-0.609854	1.00511	4.89763	1.74594	2.41318	1.3258	1.7053	0.9237	1.45376	0.863659	0.879441	6.17755	4.11384	3.60485	2.23962	1.97535	1.10404	1.03216	1.34376	0.415893	no	no	yes
ENSG00000254855	RP11-867G23.1	-0.128267	-0.841487	-0.579036	0.372939	0.026377	-0.107011	-0.33811	0.362709	0.122527	2.22055	3.38391	4.10556	2.93313	2.43905	2.57026	2.45696	2.47093	1.58347	2.33845	6.12039	6.17206	2.24912	2.3868	2.76443	3.1883	1.96014	1.43953	no	no	no
ENSG00000227018	IL6STP1	0.0422374	0.637321	1.94081	0.194749	0.28084	-0.320093	-0.702893	-0.590213	-0.43334	30.8433	40.8231	79.158	30.1843	29.5306	9.53658	4.32786	3.06189	4.08254	29.3905	25.2318	21.001	24.6335	24.3308	11.6951	7.07859	4.7151	5.46656	no	no	no
ENSG00000186265	BTLA	0.0631116	0.594933	-0.176549	-1.02133	-0.493655	-1.53037	-2.0954	-1.25318	-0.339695	7.48161	17.1363	65.8309	92.9091	110.865	33.924	18.0668	19.6849	25.8462	7.72173	11.2148	77.5274	159.538	161.826	96.4023	78.7171	52.6857	30.0404	no	no	no
ENSG00000184371	CSF1	0.481263	0.65296	-0.186521	-1.73544	-0.63591	0.197153	0.979968	0.583898	-0.230198	1.11479	2.7645	4.71154	6.13789	11.326	19.5408	14.0567	8.56894	7.92557	0.866588	1.69902	5.45219	16.218	19.9034	18.2339	7.28319	5.31104	9.46516	yes	yes	no
ENSG00000185862	EVI2B	-0.0458606	-0.392645	-0.969109	-0.97225	-0.860111	-0.674483	-0.599455	-0.13575	-0.250134	33.2554	47.1991	82.0935	50.6863	36.1141	13.2967	7.20505	12.3638	20.3665	35.0073	62.628	163.638	100.759	64.027	20.3794	11.9528	13.5387	24.3488	no	no	yes
ENSG00000250274	CTB-114C7.4	1.38465	0.99334	0.237004	-0.601189	1.06408	1.72575	3.19647	3.18034	4.09471	0.132	0.801771	2.75652	1.99383	2.47922	3.66568	3.69276	2.47493	2.58285	0.0484962	0.415501	2.32778	2.21739	1.17879	1.09476	0.3971	0.273033	0.153896	no	no	yes
ENSG00000228274	RP3-508I15.9	-0.0216725	-0.786494	0.420195	-0.408106	-0.21655	-0.181313	0.0156713	-0.501753	-0.0430747	4.95861	3.60312	2.9975	3.5128	2.07471	1.58219	1.65975	1.27211	2.33754	5.86595	6.81624	2.03681	3.49957	3.14415	2.05536	1.86649	1.89495	2.38714	no	no	no
ENSG00000226143	RP1-138B7.5	-0.453025	-0.852785	-0.448564	-0.587162	-0.242432	-0.409514	-0.532368	0.356447	0.997291	4.5133	2.46654	1.63173	1.50861	1.48312	1.27754	0.82068	0.825366	0.989091	6.07974	4.4101	2.48917	1.8809	1.76684	1.57549	1.23801	0.651473	0.472487	no	no	no
ENSG00000254966	RP11-1081L13.4	-0.153964	-0.879393	-0.805104	0.647935	-2.77655	0.100944	-0.59222	-3.72099	1.88613	4.47437	2.13123	0.436139	0.230802	0.0260495	0.0487508	0.0973293	0	0.102127	4.9526	3.65846	0.806806	0.141834	0.211114	0.055052	0.160195	0.0736342	0.0245675	no	no	no
ENSG00000138496	PARP9	0.0604619	0.472468	2.83626	1.219	1.20906	0.993443	1.52464	0.975731	0.52043	18.8863	21.8682	51.6751	13.6722	13.1238	13.4195	25.9876	34.2359	46.0182	17.7695	15.9003	7.38159	5.8664	6.65063	7.07994	8.96608	18.0531	31.3623	no	no	no
ENSG00000006327	TNFRSF12A	0.204831	0.849844	0.0773474	0.0946428	2.60912	2.84725	4.65588	3.91838	3.47595	2.00264	15.6166	86.2838	14.1739	13.5488	16.1167	28.4272	32.0362	51.0946	1.4346	8.41557	79.4114	14.0911	2.12247	2.08408	1.0565	2.04495	6.84858	yes	yes	yes
ENSG00000258012	RP11-603K19.1	0.15625	0.463676	0.712974	-1.54085	0.101218	0.147684	-0.0722993	-0.0189477	-0.314813	4.93828	14.2312	78.0255	30.3151	35.0118	39.1463	38.9318	35.8875	21.3179	4.31906	10.3495	47.5532	67.1754	32.802	35.3482	40.9825	36.7254	27.462	yes	no	yes
ENSG00000148400	NOTCH1	-0.0815633	0.576437	1.41318	1.30455	1.81396	1.19532	1.04824	1.05894	1.17796	55.6168	99.3876	303.214	87.8562	90.5343	89.0126	84.5876	78.8458	69.6683	62.3184	65.4214	120.166	34.8805	26.2661	40.245	41.294	38.6918	29.5022	no	no	no
ENSG00000104951	IL4I1	0.179149	0.763502	0.778411	-0.504494	0.34568	0.745726	1.18184	1.17786	1.9347	1.49523	4.74277	9.04796	4.89325	5.91884	9.96736	16.513	18.8183	23.4652	1.29155	2.5857	5.17219	6.73334	4.85467	5.84379	7.31891	8.59671	5.99303	yes	no	yes
ENSG00000166527	CLEC4D	1.29846	1.23407	3.07313	1.34637	2.54409	1.70699	0.860482	-2.60302	-3.36864	0.641881	1.35413	6.20888	0.856385	0.810198	0.392342	0.216049	0.0470128	0.218365	0.253782	0.536384	0.784685	0.454306	0.127538	0.105116	0.102558	0.250879	1.43728	no	no	no
ENSG00000222937	SNORD63	-0.315528	-0.825194	0.591103	0.0314362	0.325478	-0.47835	-0.486782	-0.595464	-0.0754995	32.2117	18.5064	25.5297	17.6196	19.2137	8.47212	6.01632	5.05114	5.62706	38.3072	33.2472	17.6608	17.0755	15.5642	12.0053	8.60485	7.84326	5.61805	no	no	no
ENSG00000158006	PAFAH2	-0.155172	-0.460805	-0.897673	-0.192842	-0.250997	-0.0492366	0.146092	0.106373	0.0272213	12.3685	10.6312	11.2208	13.2911	10.6596	9.52352	9.79442	7.56955	8.55985	13.2659	13.52	21.901	13.8413	12.9068	9.92919	8.23767	6.47289	7.54344	no	no	no
ENSG00000110777	POU2AF1	-0.330302	-1.21986	-1.00059	-2.37004	-1.57632	-1.70974	-0.660323	0.107764	-0.773701	0.215795	0.517439	18.4198	22.1474	18.4994	3.55602	1.52824	7.4334	10.4419	0.195089	1.42136	37.2365	77.2246	60.7997	13.2269	2.54234	5.36284	25.407	yes	no	no
ENSG00000254694	RP11-50B3.4	-0.649909	-1.01753	0.0505929	-0.458043	-0.138202	0.0628007	-0.0326808	0.41037	-0.533282	2.7254	1.96541	3.96323	3.60392	4.28801	2.67667	1.89158	2.19287	0.74655	4.2805	4.00493	3.84217	4.93699	4.7359	2.43893	1.84262	1.69626	1.02535	no	no	yes
ENSG00000147434	CHRNA6	0.709597	1.3571	0.921162	0.0465154	0.285751	0.783	1.51508	0.261212	0.225703	0.215804	0.605358	3.84365	11.8018	18.4932	9.84731	5.82	5.58091	13.1451	0.088766	0.182202	2.34592	10.2757	15.2041	5.96477	2.01702	4.8831	10.8092	no	no	no
ENSG00000035720	STAP1	0.308173	0.527078	-0.23156	-2.15867	-2.43243	-2.70809	-2.30018	-1.65611	-1.4025	9.22439	10.4908	13.6533	3.02388	4.42526	3.09733	2.67318	3.75166	10.4833	7.30669	7.40764	16.6406	13.5381	23.5004	20.6395	13.8202	12.496	27.0024	no	no	no
ENSG00000252206	RNU7-40P	-0.299438	1.77855	1.20495	-0.567949	0.110285	-1.38655	-0.17542	-0.89763	-4.19525	2.41852	8.09682	2.26608	1.06377	1.25516	0.613068	0.488121	0.240233	0	3.09022	2.41732	0.876928	1.64486	1.0971	1.68952	0.500251	0.489361	0.982313	no	yes	no
ENSG00000137959	IFI44L	0.138513	0.498613	1.99953	0.00319462	-0.0131651	-1.92728	-0.805002	-0.00275217	0.568512	4.45075	3.38977	6.81339	1.00468	1.09973	0.402691	0.424921	1.22696	24.3289	3.24749	2.98156	1.39125	1.04018	0.996854	1.4385	0.631557	1.19832	10.8608	no	no	no
ENSG00000179467	AL109806.1	-0.359073	-0.97427	0.0327619	-0.161113	-0.846062	-1.406	0.426308	-0.752143	0.504446	3.53552	1.78285	1.70955	1.306	0.488242	0.219904	0.307316	0.104046	0.496298	4.47022	3.47629	1.77329	1.47653	0.90603	0.597518	0.20299	0.182275	0.323794	no	no	no
ENSG00000237914	RP11-77C3.3	-0.111506	-0.885654	-0.847495	-1.52892	-0.617794	-2.39954	-1.47938	-1.25852	-0.745956	1.52545	0.657258	0.834745	2.44249	2.1538	0.721106	0.196776	0.456455	0.448712	1.54515	1.22562	2.08703	5.88569	4.00323	3.22135	0.768064	1.17597	1.4354	no	no	no
ENSG00000169429	IL8	0.276886	0.569886	0.162137	0.313525	0.43503	0.8648	1.2989	0.672062	-0.170497	32.0555	64.3556	147.52	409.932	361.366	197.394	44.7782	7.28884	3.82388	24.8099	41.1065	168.481	326.817	383.508	144.059	26.6283	5.3448	6.79738	no	no	no
ENSG00000124466	LYPD3	0.0658358	0.360398	0.215102	-0.904619	-0.490032	-1.06072	-0.82831	-0.686556	0.280657	30.0865	32.9593	28.7079	8.93041	6.17337	3.76563	3.77218	3.05557	5.0094	28.3426	25.9736	26.556	14.9164	8.46631	7.99821	6.92362	4.99427	4.19452	no	no	no
ENSG00000211857	AE000662.14	-0.679238	-1.25362	-0.0702335	-0.67734	0.0145625	-0.456632	-0.634344	-0.226499	-0.341957	3.79927	5.45332	21.8499	21.3271	22.4727	14.5054	8.72429	11.8297	5.33292	5.92232	13.1098	23.3405	29.5804	22.4368	20.3134	14.4669	13.9393	6.82048	no	no	no
ENSG00000171777	RASGRP4	-0.291798	-0.829418	-0.450423	-0.113438	0.384404	1.86894	3.80385	3.08781	3.0535	0.401384	0.546001	0.786503	1.30816	1.21303	2.64858	16.6187	40.567	59.5562	0.52797	0.925129	1.128	1.21448	0.991269	0.772185	1.2865	5.45302	7.43529	no	no	no
ENSG00000236498	AC107081.5	-0.388931	-0.915551	0.166723	0.603195	0.385037	-0.794992	0.367546	-0.553961	-1.0083	2.94534	1.68046	1.69595	1.86437	1.08723	0.714077	1.08918	0.493748	0.279683	3.76243	3.05061	1.53712	1.09042	0.85404	1.38747	0.872644	0.734033	0.5525	yes	no	no
ENSG00000173548	SNX33	-0.0552401	-0.565517	-0.493154	-1.58238	-0.403401	-0.340825	-0.208812	-0.456859	0.399883	1.176	1.51365	10.0236	2.11084	2.2086	0.901877	1.33804	1.32229	2.50175	1.20953	2.27957	14.2458	5.89976	2.75506	1.15751	1.59507	1.8664	1.8088	no	no	no
ENSG00000129277	CCL4	0.385288	1.3943	0.269285	-0.520363	-0.0963224	0.0804523	2.66189	2.48632	0.0719401	0.888157	2.13049	8.02749	30.871	18.5412	6.3102	12.5644	20.5	4.48293	0.510978	0.864494	7.53373	31.3096	27.2222	6.39451	2.07315	5.38864	5.2639	no	no	no
ENSG00000232940	HCG25	-0.0936455	-0.905263	0.152367	-0.0531112	0.138508	-0.533351	-0.109801	-0.322449	0.407241	2.2256	1.64594	2.81274	2.0201	2.4181	1.91654	1.85233	1.21795	2.07373	2.63497	3.47294	2.72776	2.71892	2.58012	2.93377	1.99647	1.23028	1.78715	yes	yes	yes
ENSG00000136514	RTP4	0.34774	0.680089	0.344507	0.620331	0.118679	-0.507545	-0.629365	-1.71923	-1.30219	3.5656	3.34691	1.50879	2.20092	1.95069	1.33378	1.29119	0.935243	1.91927	2.7446	2.13276	1.20552	1.3807	1.78143	1.86018	2.08441	3.21509	4.70864	no	no	no
ENSG00000167604	NFKBID	0.0865446	-0.735227	-0.570931	-2.0341	-1.00144	-0.564014	-0.376101	0.114425	0.548135	46.1503	247.994	536.323	89.9006	110.657	53.4111	48.5308	25.3157	57.3915	39.4469	336.523	793.921	306.003	210.26	80.3135	65.8795	24.0943	32.3269	no	no	yes
ENSG00000115590	IL1R2	-0.906298	-1.00694	-1.05529	-2.07335	-0.659439	1.24504	1.61445	1.9598	2.24051	0.369294	0.780172	0.621506	0.451804	0.367491	1.66204	10.3681	24.5474	25.6219	0.7926	1.18578	1.04319	1.88024	0.501731	0.799589	3.50861	6.58712	11.4678	no	no	no
ENSG00000154447	SH3RF1	0.0995623	0.596252	1.19586	0.762227	1.68401	1.45938	1.84015	2.13137	2.10641	1.14784	1.44058	4.51989	1.5231	1.40692	2.9138	7.96714	7.58899	5.99723	1.04582	1.0094	1.91888	0.731064	0.47587	1.07261	2.37813	1.7433	1.27287	yes	no	no
ENSG00000164442	CITED2	-0.210419	-0.445863	-0.137328	0.107075	-0.242388	-0.403899	-0.991147	-0.770128	-0.392755	90.0872	77.6679	23.1456	27.3181	19.7824	16.1262	10.9373	14.5399	19.0619	101.308	99.9121	24.5648	23.4484	23.3891	21.943	22.3098	26.2308	25.3564	no	no	no
ENSG00000141738	GRB7	-0.478595	0.917847	1.39857	0.582594	0.580559	2.25677	3.01023	2.32104	2.04092	0.463479	1.02673	3.62729	1.8137	1.39925	0.744789	2.70827	3.72886	5.51891	0.499372	0.448905	1.64042	1.22909	0.858039	0.146129	0.32255	0.661634	1.42674	no	no	yes
ENSG00000241357	RP11-758P17.2	0.0889264	-2.37767	0.219936	-0.786493	0.39255	-1.08784	-0.180681	2.4792	0.768488	7.83401	2.07686	7.21524	1.962	4.85276	0.967707	1.11486	4.26503	2.62685	7.7197	11.4618	5.59204	3.50284	3.6058	2.41524	1.4533	0.650322	1.22633	no	no	no
ENSG00000185950	IRS2	0.0511579	-0.403911	-0.31358	0.641536	0.327333	0.737011	1.30919	2.02057	2.25244	85.9727	68.8198	9.19365	7.64125	3.34803	3.08641	3.3305	2.90026	6.63508	81.4245	86.1386	11.6248	3.75372	2.66541	1.88151	1.34207	0.730294	1.25054	no	no	no
ENSG00000244218	AC024952.1	0.0347503	-1.03685	-0.0590848	-1.17983	0.797942	-0.55355	0.0594349	0.0528793	-0.596802	2.0237	2.03619	2.57525	1.15777	2.00289	1.1229	1.60528	1.54409	0.685036	2.00986	4.14712	2.88704	2.5983	1.1452	1.77112	1.55915	1.49824	1.03179	yes	no	no
ENSG00000207690	MIR630	-0.0053681	-2.16099	-0.728909	-0.158127	1.55233	2.44559	-1.93037	-0.576802	1.77728	1.3975	0.589912	0.677389	1.37768	2.31384	1.84444	0.291286	0.314521	0.677022	1.53653	3.19899	1.10515	1.82375	0.735368	0.26039	1.28396	0.508803	0.161588	no	no	no
ENSG00000132274	TRIM22	-0.0105841	0.38246	1.46383	0.757368	-0.0292389	-0.420873	-0.583914	-1.01837	0.20563	133.651	140.015	207.294	70.5952	74.3767	55.107	36.9393	20.7063	100.781	129.13	110.739	80.4883	42.9362	68.5067	69.4048	52.1715	44.8475	76.2726	no	no	no
ENSG00000143153	ATP1B1	-0.017997	0.418048	0.269614	1.66735	1.45496	2.73591	3.34354	3.28333	3.03495	5.18539	7.84085	6.51519	27.3936	15.3178	35.7453	33.3025	28.3569	38.7667	5.19587	6.55004	5.80823	6.28554	5.37906	4.48825	3.06411	2.77383	3.87733	yes	no	no
ENSG00000179833	SERTAD2	-0.110008	-0.351806	-0.696976	-0.743626	-0.910985	-0.744803	-0.644091	-0.586075	-0.590756	25.2451	20.756	10.0455	16.3791	13.1716	13.0227	11.2346	9.71302	15.8773	25.768	25.7698	16.6158	28.8824	24.5929	21.8198	17.4663	14.4467	24.2194	yes	no	no
ENSG00000133106	EPSTI1	0.198952	0.39525	2.56469	0.943304	0.534861	0.12194	1.07498	0.460118	-0.0777245	10.226	12.8102	64.7536	7.71039	5.16206	2.04277	2.62954	3.54084	21.3023	8.13764	8.8837	9.44539	4.93772	3.63729	1.60887	1.31223	2.92929	19.2484	yes	no	no
ENSG00000243968	AD000864.1	0.142652	-1.14981	0.268973	-0.769438	-0.00634842	-0.282318	-1.55614	2.30817	0.430391	0.444415	1.39937	5.43603	1.38392	1.18321	0.110191	0.0539213	0.0597378	0.431003	0.403888	3.31931	4.56135	2.22003	1.19797	0.134058	0.189541	0	0.358948	yes	yes	yes
ENSG00000221387	U6atac	0.145281	-0.767912	-0.0922738	-0.39627	-0.367518	-0.989865	-0.842801	0.151526	0.0412834	20.4385	9.97988	5.47367	6.64182	5.46304	2.50059	2.61004	2.59254	3.82277	18.8231	16.5086	6.64349	8.52937	7.87923	5.6278	5.17195	2.42069	3.48675	no	no	no
ENSG00000107130	NCS1	-1.56085	3.10372	1.82592	0.74616	1.74751	2.04912	2.9163	3.71181	2.91049	0.0859122	0.397963	12.4576	34.4233	20.147	9.17203	23.1207	33.4743	24.7789	0.252894	0.0328039	3.10331	18.4144	6.08025	2.20161	3.14449	2.70794	2.86579	no	no	no
ENSG00000139289	PHLDA1	-0.109922	-0.503209	-0.533448	-1.2566	-0.764539	-1.9421	-2.36162	-1.82648	-2.18234	4.64534	10.6544	40.1276	28.3476	30.3719	17.5692	13.1571	11.3819	7.88252	4.9682	13.2427	60.6532	58.591	52.6698	67.1667	70.6175	39.7744	29.4161	yes	yes	no
ENSG00000134317	GRHL1	0.0625425	0.989932	2.60628	2.06601	2.77824	1.52214	0.959549	0.743014	0.0699146	0.224207	0.599887	4.23234	1.02702	0.73071	0.513073	0.649205	0.404917	0.375024	0.166674	0.498863	1.05421	0.180597	0.167111	0.212314	0.329627	0.292343	0.312705	yes	no	yes
ENSG00000178773	CPNE7	0.106358	-1.19978	-0.186865	0.619493	1.08682	0.814387	0.383934	0.513471	0.391749	0.804006	0.177289	0.242613	1.72384	5.31093	9.8457	21.7253	15.9043	7.54298	0.761193	1.43553	0.270677	1.7344	2.3371	5.63443	13.5144	13.1992	3.86402	no	no	no
ENSG00000166503	AC024270.1	0.134819	0.441474	1.93529	2.04452	1.38813	0.6863	-0.31408	-1.2681	-1.33979	17.375	22.3717	44.5092	18.3074	18.16	21.2395	16.6461	11.8564	23.7263	15.4381	15.8648	11.2087	4.41931	6.61756	13.1421	20.343	29.1992	56.8527	no	no	no
ENSG00000138623	SEMA7A	0.349334	0.737599	0.397337	-0.654665	1.28742	2.02742	2.07408	2.41423	2.14394	2.7389	9.22869	381.821	245.525	256.801	243.911	218.133	104.438	93.1633	2.07511	4.4075	258.728	234.11	107.702	60.668	52.1696	20.5762	21.3362	no	no	no
ENSG00000211872	AE000662.29	0.89337	-1.07102	-0.534725	-1.05507	-0.346175	-0.968876	-0.425929	0.279172	-0.861736	10.1024	6.69237	19.3316	23.7046	21.2304	14.1795	12.4149	11.6164	6.1585	5.28135	15.0643	29.9677	42.4586	26.7232	27.6547	16.9938	9.72345	10.7636	no	yes	yes
ENSG00000211844	AE000662.1	0.587116	1.41279	-0.0654	-0.431603	-0.297207	-0.214608	-0.130817	0.167993	-0.858274	11.9622	8.47528	22.4823	36.6872	34.3084	26.6848	14.8258	15.2351	10.0504	7.28537	3.3495	24.9524	45.1973	42.6578	31.4226	15.9301	13.688	18.0517	no	no	no
ENSG00000229115	RP11-417B4.3	-0.0818555	1.15136	-0.130481	0.116291	-0.350167	-0.0678409	-0.17029	-0.354512	-0.192525	2.42524	3.26263	2.20736	3.96501	3.6886	6.23787	7.02238	6.70956	6.7399	2.48693	1.53688	2.48474	3.60222	4.71228	6.52518	8.05974	8.76714	7.71562	no	no	no
ENSG00000212304	SNORD12	-0.0929953	-0.839486	0.25474	0.138656	0.513142	-0.296975	-0.297964	0.259015	-0.898829	11.5025	9.13242	7.99883	9.63683	11.358	7.37544	7.37014	9.95886	2.42207	11.6557	16.269	6.7475	8.8586	7.96142	8.97754	8.92157	8.37643	4.48688	no	no	no
ENSG00000111879	FAM184A	0.0383167	0.138594	3.09988	1.36591	2.3848	1.72582	0.647133	0.375479	0.588082	1.27582	1.31913	29.8281	9.24809	14.0927	8.13692	4.95761	5.1782	10.2249	1.70887	1.10067	2.4397	2.93749	2.31719	2.54368	2.94303	4.27151	6.76133	no	no	no
ENSG00000159335	PTMS	0.294854	0.547014	2.68979	2.03509	2.00058	1.85461	0.883823	0.806295	0.209655	4.13808	4.12342	27.6069	33.3971	27.5129	26.2357	40.4566	56.6377	105.784	3.30779	2.83478	4.10353	7.42058	6.73855	7.51683	20.8534	32.8767	88.7478	yes	no	no
ENSG00000225783	MIAT	0.165511	0.229463	2.36323	3.15612	3.41165	2.98606	2.4081	2.04699	2.04201	2.55537	2.39106	7.13432	11.6288	10.6013	8.71376	8.03191	9.22142	29.2331	2.24819	2.13988	1.44832	1.30365	1.26241	1.18223	1.77686	2.82304	23.6959	yes	no	no
ENSG00000158987	RAPGEF6	0.157956	0.215714	1.77146	0.829587	0.76436	0.181658	0.0162931	-0.146261	-0.402209	71.8199	75.3106	154.873	73.048	66.3758	38.0356	21.0208	18.1093	17.2527	63.0422	63.8603	54.0608	50.0814	42.6595	34.981	20.8	17.7979	20.6466	yes	no	no
ENSG00000141968	VAV1	-0.120726	0.146719	2.07926	0.483719	0.861478	0.261468	0.00317688	0.0950573	0.0561414	57.4075	60.8456	205.265	55.9341	62.9275	53.0993	53.8298	57.4	65.6277	62.1106	55.9777	49.6711	43.0746	36.2749	44.5671	54.0104	54.1574	62.8748	yes	no	yes
ENSG00000050730	TNIP3	-0.333114	0.686712	2.36828	1.56703	2.33664	1.36466	1.10389	0.444157	-0.169762	0.880742	1.60513	13.697	12.0384	13.0568	2.92804	1.99329	1.72377	2.86494	1.10567	1.02257	2.65618	3.67256	3.02017	1.1897	1.03711	1.38829	3.291	yes	yes	yes
ENSG00000141384	TAF4B	0.188946	0.179775	1.75626	0.922944	0.967031	0.668767	0.40744	0.142073	-0.0746364	30.3828	31.7021	58.2581	28.956	27.0822	22.4603	17.5892	13.2908	11.8361	26.3056	28.3116	17.6502	15.3676	13.8371	13.9278	13.3031	12.2406	12.1241	no	no	no
ENSG00000123685	BATF3	0.105716	0.561274	3.2169	1.84772	1.65842	0.814544	-0.260377	0.639823	0.086795	0.506284	0.539314	3.96393	9.99992	23.596	11.438	6.15073	26.0188	53.6258	0.207368	0.44159	0.538829	1.93698	5.94452	6.93126	8.71194	16.395	45.5183	no	no	no
ENSG00000164292	RHOBTB3	0.180476	0.15635	1.94419	0.717866	0.0810342	-0.583902	-1.00541	-0.706509	-0.622656	10.4919	10.5502	13.4289	8.53387	8.52635	6.0989	5.36258	6.12529	10.5543	13.8232	8.71955	3.31976	6.03488	8.93604	10.3579	14.5634	10.084	12.3384	yes	yes	yes
ENSG00000116690	PRG4	0.135621	0.539102	2.48478	2.3261	3.16091	2.42999	2.79652	3.73166	4.75689	0.640626	0.68154	2.48726	3.24734	5.279	3.35014	3.97089	23.3216	74.009	0.574506	0.548099	0.43834	0.556999	0.536773	0.543019	0.516209	3.98229	21.7894	yes	no	no
ENSG00000097021	ACOT7	0.159641	0.432175	1.80964	0.651038	0.659289	0.434714	0.502267	0.425852	0.317105	3.60681	4.71328	32.1736	11.1164	19.4573	72.6109	115.183	136.947	122.559	3.70825	3.6296	8.86709	6.61816	11.8731	50.3011	80.1232	100.916	96.7511	yes	no	no
ENSG00000151702	FLI1	-0.0810076	-0.0481248	1.59552	-0.109405	0.248784	-0.130509	-0.28753	-0.324536	-0.476751	36.3923	20.1541	143.182	27.8862	34.9245	20.6085	21.9213	28.155	40.7546	30.7939	24.7433	36.9918	28.0477	32.5135	23.3471	23.8377	35.9262	54.6939	yes	no	no
ENSG00000081985	IL12RB2	0.653053	0.527178	2.02016	1.07385	1.05919	2.25677	2.29333	1.611	0.773687	0.684825	0.867813	4.4488	9.30433	24.0169	79.163	79.6884	71.1996	39.7347	0.340481	0.794016	1.08495	4.14542	11.4714	16.9303	21.7192	32.5841	24.999	no	yes	yes
ENSG00000111331	OAS3	0.139444	0.2508	2.04646	0.43171	-0.0737373	-0.462521	-0.484744	-1.32186	-0.520898	5.53906	5.00582	8.85903	4.8059	6.27839	3.91848	5.78753	6.87099	37.1026	4.50852	4.32117	2.23844	4.03767	5.62871	5.26078	7.58885	19.7552	56.1322	yes	yes	yes
ENSG00000187045	TMPRSS6	-0.145447	0.392616	2.23693	1.25297	0.8619	1.61945	3.32208	3.96506	4.27015	0.489461	0.628634	2.60705	1.83231	1.6648	2.3437	12.5919	24.8825	71.0339	0.564929	0.490114	0.607805	0.836867	0.97368	0.779425	0.861901	1.12425	7.90972	yes	no	yes
ENSG00000047579	DTNBP1	0.00163905	0.0983399	1.56433	0.338832	0.486579	0.229074	0.0666875	0.142808	-0.149916	29.4054	27.6524	54.5887	23.2114	20.8342	22.3445	24.8406	26.2868	23.0362	23.558	22.0385	16.8946	17.6449	14.9534	18.0156	22.8872	24.9941	30.5063	yes	no	no
ENSG00000135899	SP110	-0.029452	0.214723	1.4562	0.641326	0.603762	-0.00716278	0.148451	0.281479	0.238956	65.9073	62.4338	78.6073	37.329	46.5484	45.4046	57.4395	66.4452	85.5577	60.5007	52.2273	29.9356	26.6407	32.2399	50.1846	49.6034	57.7692	70.027	yes	no	no
ENSG00000128335	APOL2	-0.103153	0.121698	1.70629	0.964123	0.682647	0.528288	0.331297	0.138993	0.0450433	21.6268	21.3967	37.4042	34.6047	31.7466	31.2245	31.4012	46.8177	56.5825	23.6249	19.7805	11.9214	17.4981	20.4274	21.5657	23.0753	42.3343	51.8406	yes	no	no
ENSG00000262355	SAMD4A	-0.197991	0.611331	2.97462	-0.197848	0.643789	0.0295079	-1.0254	-1.23867	-0.671745	0.0938956	0.122374	6.93913	2.1117	2.40166	1.12459	1.31162	1.1238	2.84673	0.109002	0.0809764	0.697634	2.1137	1.52346	1.22151	2.63972	2.77538	4.3002	no	no	no
ENSG00000100342	APOL1	-0.0740339	0.518661	2.04168	1.59548	1.60141	1.92949	0.851877	-0.0335757	-0.113713	3.94722	3.8787	7.65017	6.27076	8.27645	8.46879	7.28684	9.54287	21.6438	3.83116	2.41705	2.10628	2.00802	2.94066	2.87212	4.47457	9.85448	21.5471	no	no	no
ENSG00000205794	RP11-333E13.4	0.216687	0.662536	2.23141	1.10831	0.877886	0.366317	0.534216	0.37518	0.340327	0.622922	0.89248	6.83557	2.31038	3.91084	12.972	22.9075	25.4744	24.0524	0.587432	0.573285	1.39996	0.987902	2.14191	9.90969	15.9264	19.7511	18.4889	no	no	no
ENSG00000234841	RP11-119H12.4	0.205353	0.039664	1.69069	0.940085	0.850057	0.541089	0.424371	-0.115407	-0.0636062	11.5996	11.1243	21.0345	10.8906	9.17026	8.33059	6.65407	4.50266	4.64704	9.53265	10.0291	6.34004	5.37225	5.26161	5.81539	4.65557	5.86299	5.09145	no	no	no
ENSG00000163219	ARHGAP25	-0.0858856	0.063759	1.76168	0.43266	0.631824	0.157678	-0.442996	-0.839426	-0.961804	31.3486	23.5255	72.8274	48.7511	48.6518	28.432	27.7493	25.1987	31.2054	34.3095	21.5819	18.7229	34.8207	28.9842	24.6988	37.2985	49.4523	60.9179	no	no	no
ENSG00000146072	TNFRSF21	0.0755359	0.0961715	2.29781	0.387836	0.900281	0.572433	0.077428	0.721131	0.74582	4.26318	5.93571	16.0288	12.6039	14.5215	7.74491	6.5158	4.57559	2.19766	4.56603	5.6412	2.90683	6.1051	7.85603	5.2675	6.36452	3.0412	1.28541	yes	no	no
ENSG00000107201	DDX58	0.0936126	0.231648	1.42792	-0.0598937	-0.225159	-0.48541	-0.129685	-0.599866	-0.116435	6.4035	5.76685	13.2749	5.55333	5.76961	3.07	3.72145	3.14427	9.06124	5.7925	5.17986	5.04031	5.82118	6.81186	4.35418	4.02964	4.84182	8.79765	no	no	no
ENSG00000185386	MAPK11	0.00894659	0.209106	1.46718	1.67674	1.74836	1.18985	0.891619	0.534303	0.273253	7.91814	7.22304	12.6166	12.777	12.6579	13.0171	16.7232	8.53655	20.7147	8.53655	6.65053	5.21551	4.17317	4.01257	5.97461	9.05767	6.066	18.064	no	no	no
ENSG00000222041	NCRNA00152	-0.272553	0.802963	2.23304	1.34543	1.59656	1.54736	1.02089	0.606944	0.91362	1.42968	1.62629	29.5128	62.4159	55.5345	55.776	40.5022	57.4384	63.3094	1.46366	0.903919	5.04814	23.7596	17.474	18.798	17.1471	36.9109	29.5234	yes	yes	no
ENSG00000137628	DDX60	0.121813	0.193224	1.59323	-0.109196	-0.0464279	-0.243571	0.928489	0.46409	0.303305	10.9534	7.76738	18.8925	6.58626	3.88183	2.08252	2.30302	2.58898	11.9858	7.02262	6.8792	5.16554	5.38753	5.45654	2.1336	1.29503	1.46549	10.4699	no	no	no
ENSG00000264198	IKZF3	0.161789	0.2517	1.35073	0.484389	0.233992	0.475032	1.18331	1.08008	1.15127	21.8455	23.7841	113.557	105.145	74.5594	48.2923	72.7053	65.7057	41.8225	19.7418	19.5661	43.1321	76.3342	62.604	33.1806	30.35	33.3451	18.7528	no	no	no
ENSG00000106351	AGFG2	-0.0194613	0.454551	1.60094	-0.696392	-0.0731588	-0.0325424	0.244718	0.37293	0.248614	3.45294	3.95618	15.7812	4.02313	9.41974	25.076	47.2167	48.0519	44.1117	3.40008	2.51851	5.04744	7.50859	9.85917	26.7829	39.163	37.8136	32.6894	no	no	no
ENSG00000185477	GPRIN3	0.186603	0.333495	1.30227	1.17681	1.07834	0.0413269	-0.0356422	-0.621005	-0.914364	55.4507	67.0861	58.6125	53.1684	37.1555	15.7845	10.5285	9.65513	13.3408	47.811	52.9336	23.661	23.6791	18.323	15.4945	10.7482	14.9885	25.0789	no	no	no
ENSG00000102524	TNFSF13B	-0.0806832	0.516535	1.60069	1.20115	1.53728	1.01782	1.36539	0.820492	0.598279	3.00885	4.68399	13.7189	11.9663	10.478	3.89128	4.5438	7.72397	12.6059	2.75513	3.19135	5.36742	4.62848	3.76586	2.05135	1.73987	4.32761	7.78461	yes	yes	no
ENSG00000198734	F5	0.0266302	0.290658	1.62192	1.37246	1.2509	0.792213	0.864299	1.19635	1.13655	0.644069	0.824062	2.38413	24.629	65.0426	110.608	50.2246	55.4104	46.2311	1.15543	0.701877	0.695687	7.60799	29.7989	64.419	29.4578	24.5835	20.4992	no	no	no
ENSG00000225948	RP11-554I8.1	-0.365473	0.165356	1.50039	-0.277579	0.235719	-1.30537	-1.56028	-0.799936	-0.0596643	3.9458	5.14365	28.231	9.01132	8.08877	1.19132	0.380073	0.338035	0.398681	5.01436	4.54832	10.5505	11.2504	7.00937	3.0214	1.20183	0.605775	0.441831	yes	no	no
ENSG00000058668	ATP2B4	-0.0459783	0.116166	1.4014	1.02364	1.32139	0.907002	1.69049	1.24486	0.879055	6.82813	5.35026	23.7207	22.6555	22.2453	11.1003	18.0067	25.7807	31.9482	6.03695	6.21485	9.80487	12.0216	11.2078	6.96658	5.4423	9.67695	17.0665	no	no	no
ENSG00000154589	LY96	0.40699	0.573094	1.79733	0.22575	0.709087	0.35808	0.52523	-0.162957	0.178147	3.62924	4.14766	9.66498	3.18843	4.37064	3.77928	4.70158	5.8125	22.6147	2.63854	3.04617	2.99151	2.69523	2.71658	2.79046	3.06594	6.98267	22.7832	yes	yes	no
ENSG00000161642	ZNF385A	-0.280058	-0.096659	-1.36117	-1.20737	-0.571686	-0.126031	1.06859	0.779024	1.51294	4.60329	6.72964	7.50014	2.32901	1.116	0.510774	0.910315	0.847054	2.39345	5.28022	6.44241	17.0114	5.31241	1.90707	0.712982	0.465364	0.453039	0.752862	no	yes	no
ENSG00000101230	ISM1	0.199268	0.205435	-1.38705	-2.4735	-1.64961	-1.20122	-0.78959	-0.668016	-0.506816	2.28578	2.29988	14.7137	9.23113	5.41173	2.05506	1.9354	0.933924	0.692605	1.90128	1.88281	38.6487	42.0268	16.9276	4.56167	3.25318	1.47727	1.0641	no	no	no
ENSG00000128578	FAM40B	0.511616	-0.108872	2.01648	2.23365	2.71969	2.48382	2.20154	1.80605	1.55404	0.412438	0.293706	1.80227	4.0501	11.2323	25.8806	69.8279	114.84	143.656	0.375951	0.403149	0.444499	1.01441	1.49266	5.07468	18.2807	35.0076	55.2768	no	no	no
ENSG00000107623	GDF10	-0.89215	0.431797	-2.40779	-2.22868	-1.7786	-2.59993	-2.47121	-1.31056	-2.06328	0.0509875	0.0247834	0.304471	1.49804	1.05156	0.430121	0.205822	0.379577	0.157584	0.116399	0.0121954	1.7281	6.15755	3.72251	3.23136	1.34729	0.914638	0.640065	no	no	no
ENSG00000053747	LAMA3	-0.0232877	0.392395	-1.65089	-3.94805	-0.115373	1.09169	1.5619	0.955677	1.50279	0.0176023	0.032724	1.76542	0.0404851	0.0382011	0.026723	0.0366381	0.0452329	0.164836	0.0238849	0.0191925	6.05827	0.597767	0.025059	0.0080889	0.014651	0.023675	0.055513	no	no	no
ENSG00000071575	TRIB2	-0.0667382	0.250301	1.11539	0.532077	0.24507	-1.01115	-1.74081	-1.70607	-2.14085	87.2757	81.8516	66.4343	50.9853	47.5027	18.4707	6.85394	3.45509	5.8576	93.434	70.2398	33.3617	37.6587	38.773	37.0584	23.2121	13.9591	20.8235	no	no	no
ENSG00000141574	SECTM1	0.0562652	-0.126424	1.13535	0.00131743	0.531443	0.650453	0.260009	-1.22156	-0.640552	8.22387	28.9948	61.82	28.5736	37.7745	22.6578	8.04209	1.6308	4.08172	7.7348	30.3381	28.6603	27.5363	26.1708	14.6132	6.64134	4.04325	6.35897	yes	yes	yes
ENSG00000113916	BCL6	-0.0439302	-0.0626722	1.15713	1.15197	1.02233	0.776395	0.667638	0.536835	1.68266	85.403	115.163	163.249	81.1609	60.5106	30.5776	20.224	31.563	217.094	86.8878	117.022	72.7672	36.2747	29.2923	18.197	12.8998	23.0945	114.083	no	no	no
ENSG00000214872	SMTNL1	-0.0958027	0.179271	1.50805	0.429511	1.07142	-0.422416	0.998703	-0.477635	0.388474	3.79159	4.16171	4.70789	1.74629	1.34289	0.415936	0.726422	0.717097	2.56578	4.25735	3.96222	1.72061	1.1548	0.664027	0.564654	0.378844	1.00432	1.83683	yes	no	yes
ENSG00000118596	SLC16A7	0.0690085	0.171384	1.67299	-0.187986	0.658274	0.188038	-0.00469518	0.0596871	0.0914173	8.46551	6.99976	14.7918	11.1558	12.5287	12.2781	13.953	12.1374	12.6009	6.02182	6.38206	4.74032	10.6799	7.82234	10.8277	13.1053	12.0454	11.6664	no	no	no
ENSG00000164484	TMEM200A	0.230671	0.274743	1.43791	1.63083	1.63517	1.21556	1.4091	-0.301189	-0.76565	1.90744	1.45283	3.16933	3.91878	5.37453	5.35146	5.85415	2.96962	3.63838	1.63899	1.21521	1.20496	1.21486	1.71274	2.12482	1.81048	4.0383	8.02246	no	no	no
ENSG00000079385	CEACAM1	-0.038518	0.479786	1.57241	-0.00338856	0.338696	0.399432	0.796384	-0.43674	-1.08385	2.78895	2.66739	3.2142	1.5049	2.94719	1.8648	3.31867	1.06566	3.54918	1.94972	1.9969	1.43424	1.71	2.34719	1.05679	1.36693	1.63404	8.42998	yes	no	no
ENSG00000104808	DHDH	0.0138554	0.311181	1.96396	0.395768	0.597025	-0.104186	0.00774242	-1.66221	0.676267	3.13254	3.13308	4.71195	1.06426	1.16757	0.35336	1.37465	0.284427	2.36008	3.20646	2.25717	1.1241	0.752224	0.763203	0.522359	1.13045	0.894239	1.04174	no	no	no
ENSG00000156535	CD109	0.202217	0.212445	1.11771	0.0518475	0.940053	0.982954	1.26167	1.00703	1.04326	3.56827	3.76377	94.3027	49.675	53.777	34.2122	45.8672	41.8036	41.5957	3.2669	3.31381	42.1778	41.985	27.7727	17.3455	19.5211	20.8814	19.7381	yes	no	no
ENSG00000159216	RUNX1	0.0455818	0.0350089	1.1782	0.427882	1.15867	1.11747	1.0338	1.31118	1.61488	43.8957	33.6334	61.103	74.9622	60.2229	64.3315	65.5919	64.6295	84.7364	42.5653	38.377	29.7926	57.6989	26.6331	30.6116	32.593	29.2311	28.4927	no	no	no
ENSG00000246283	AC090510.1	-0.0232217	-0.0975643	1.40199	-0.020758	-0.0272634	-0.0423052	0.232368	-0.0307684	0.407742	3.7122	2.66467	3.5775	2.15157	2.73262	2.37375	2.0336	1.55908	2.30389	3.69823	2.88952	1.41942	2.24813	2.89405	2.43985	1.73263	1.60233	1.74309	yes	yes	yes
ENSG00000228318	AP001610.5	0.394459	0.857913	2.21935	0.296684	0.312137	-0.773592	0.608802	-0.187133	0.361635	1.88284	2.89413	4.89013	0.58896	0.217987	0.236333	0.544299	0.810307	5.04705	1.44769	1.64392	1.09799	0.484972	0.186973	0.417808	0.352538	0.919009	3.46379	no	no	no
ENSG00000116991	SIPA1L2	0.187715	-0.161677	2.23928	0.434952	0.642851	0.0383263	-0.90311	-0.849085	0.372759	1.23107	1.12339	5.97663	2.96881	5.88478	5.61121	3.67606	1.40081	2.61779	1.08868	1.28006	0.822874	1.67228	3.7753	5.55627	5.84401	3.10296	1.75256	no	no	no
ENSG00000122224	LY9	-0.174349	-0.283907	-1.17321	-0.903865	-1.00623	-1.32091	-1.75569	-1.41716	-0.667151	66.3932	64.7574	29.8118	35.0759	29.6665	23.4244	9.43639	7.35393	11.7824	72.6782	79.0277	58.8891	54.9999	57.7991	61.9729	30.7766	20.3763	14.9604	yes	yes	yes
ENSG00000096060	FKBP5	0.0887051	0.15285	1.23928	0.411244	1.24114	0.562223	-0.1509	-0.400152	-0.652915	170.423	177.057	232.243	136.174	124.165	71.6725	84.6898	92.2716	78.0666	158.736	164.161	95.1802	79.543	51.0061	50.5279	90.8943	123.269	120.458	yes	yes	no
ENSG00000225964	AC017076.5	-0.172628	0.801467	1.93242	2.93034	1.15646	1.75734	1.83934	0.567711	0.146104	1.78754	1.52943	3.11703	1.67717	1.29003	0.587582	1.47916	0.275839	0.652816	1.86586	1.14375	0.844551	0.190662	0.684109	0.222098	0.331336	0.145722	0.45281	no	no	no
ENSG00000178974	FBXO34	0.170308	0.103069	-0.914638	-0.679969	-0.490118	-0.399521	-0.00229194	0.0586733	0.150625	30.9461	30.5139	50.9417	54.3554	36.9978	18.742	14.5782	15.2268	19.9981	26.609	28.9863	99.4421	83.1125	50.7503	24.6913	14.5808	14.1852	16.7706	no	no	no
ENSG00000007129	CEACAM21	-0.061574	0.305297	1.06955	-0.1911	-0.234971	-1.42593	-1.58725	-0.870058	-0.044776	41.8573	37.9344	41.9089	38.7601	48.6784	27.0512	29.5992	32.097	29.1629	42.5777	31.3979	22.3047	44.0832	55.8707	84.9849	114.334	67.5597	28.4346	no	no	no
ENSG00000165029	ABCA1	0.067568	0.265217	1.87031	1.16574	2.15421	-0.252647	1.17902	-0.496224	-1.56522	7.13842	9.76056	23.9327	2.675	1.26916	0.0427222	0.0399911	0.0698303	0.122055	6.49846	8.26175	8.34801	1.5598	0.356636	0.10142	0.040274	0.104178	0.393491	no	no	no
ENSG00000139626	ITGB7	-0.234053	-0.273319	-1.13645	-1.41728	-1.48425	-1.70551	-0.994555	-1.49025	-1.43571	65.7861	51.6356	51.3654	49.9621	47.6899	38.1374	62.7612	39.9043	49.8684	77.3951	69.3065	113.46	136.87	123.724	128.068	129.541	118.432	135.664	no	yes	yes
ENSG00000075340	ADD2	-0.275232	0.148655	1.56472	-0.370199	0.102651	0.684336	1.3923	0.923199	0.744204	0.809041	0.960767	1.27907	3.30673	5.7542	17.5962	46.5632	27.7788	21.0307	1.01311	0.719123	0.456143	4.74075	4.84596	11.5704	23.3883	15.5666	12.0695	yes	yes	no
ENSG00000147443	DOK2	-0.149385	-0.169606	-1.00554	-1.43571	-1.12598	-1.37946	-1.1694	-0.285959	-0.265986	52.3844	72.674	43.8408	14.1175	12.5888	13.2438	13.0058	20.3307	32.8847	57.2534	79.2992	82.5386	37.629	26.4416	33.3825	29.7599	27.1681	41.5035	no	no	no
ENSG00000136244	IL6	0.119513	3.04828	4.7688	1.6838	1.51051	2.11553	0.714807	-0.489792	-1.17533	0.0570493	0.0785374	0.871387	27.3222	28.0285	11.7818	2.9564	1.31665	0.80719	0.0555717	0	0.0529466	5.1036	11.2842	2.58483	1.84007	1.73346	2.31203	no	no	no
ENSG00000135074	ADAM19	-0.125373	0.220308	0.935517	0.314297	2.17975	2.591	2.89692	2.36564	0.981319	5.10975	5.47182	81.4138	71.1543	68.26	32.0981	32.2632	74.1507	105.11	5.70911	4.91189	44.2091	52.6833	15.5213	4.65344	4.0999	15.6071	48.9223	no	no	no
ENSG00000100097	LGALS1	-0.142292	-0.17594	-0.982968	-1.02945	-0.64292	-0.184648	1.73466	1.62863	0.342643	20.7488	23.0462	24.3599	28.4048	27.6935	14.7066	35.2164	171.455	1012.55	20.0592	27.1542	49.0084	56.3377	42.3557	19.757	10.8749	60.2803	590.589	yes	yes	no
ENSG00000105963	ADAP1	-0.190718	-0.142241	-1.00673	-0.919435	-0.351183	-0.352079	-0.325286	0.346636	0.533535	3.95752	4.30575	6.54646	12.8277	16.2193	31.2812	61.1165	38.1644	19.2658	4.83102	5.39661	14.1309	22.5731	22.3877	42.1351	74.8617	28.0859	13.1835	no	yes	yes
ENSG00000158747	NBL1	0.344755	-0.145778	-1.00674	-0.361542	0.450229	0.404398	0.715061	0.332304	0.866804	10.553	14.1208	15.5559	6.24407	7.69883	8.33487	9.20356	5.34362	9.55616	8.34469	15.4429	30.5745	7.73126	5.7107	6.53845	5.448	3.88699	4.46316	no	yes	no
ENSG00000225205	AC093818.1	0.211075	0.0646523	1.4183	0.737805	0.23862	-0.342515	-0.6584	-1.06643	-0.133043	7.23289	5.50917	4.59927	7.2062	5.38069	3.49521	3.36401	3.07637	9.02446	4.91658	5.27436	3.64982	2.03356	4.28943	5.22551	5.13333	6.21147	6.37755	no	no	no
ENSG00000164692	COL1A2	-0.0392574	-0.170817	-1.01095	-1.79288	-0.951578	-1.26402	-0.918456	-0.0232971	0.120354	1.44172	1.66096	2.44411	1.41426	1.51261	0.295615	0.447781	1.81757	5.04976	1.68151	1.76839	6.20476	4.00477	2.1888	0.701451	1.47885	1.76682	4.67576	no	no	no
ENSG00000085117	CD82	-0.190979	0.0798849	-0.894687	-0.625703	-0.668287	-0.852586	-0.476089	0.107662	0.137752	20.4143	27.4496	88.3247	536.496	621.639	456.383	204.835	132.65	201.05	23.225	23.1893	168.027	808.409	1001.12	828.154	290.36	137.006	169.845	no	no	no
ENSG00000124203	ZNF831	-0.0305294	-0.0627373	-0.962844	-1.00996	-1.13903	-1.6166	-1.34043	-0.610106	-0.375988	9.48265	8.13557	5.82841	3.87402	3.29067	1.65009	1.69866	3.12243	4.31612	9.55511	8.65021	11.5638	7.89516	7.21146	5.22593	4.4369	4.91123	5.46903	no	no	no
ENSG00000172349	IL16	-0.0647919	-0.191672	-1.10656	-0.413509	-0.823007	-1.23491	-1.07947	-0.892257	-0.915214	144.281	114.158	42.3337	119.381	116.741	118.257	83.3952	65.2707	84.615	146.474	129.52	89.2238	159.423	202.153	285.051	186.793	133.558	177.402	yes	yes	no
ENSG00000184730	APOBR	-0.313155	-0.158389	-0.955556	-1.10399	-0.902482	-0.61389	-0.484605	-0.684451	-1.18819	3.38699	3.24559	2.8916	3.79239	3.64705	3.82321	4.25586	3.86313	3.23828	4.1447	3.70263	5.47625	7.64535	6.5662	5.6263	6.04246	6.25192	8.19084	yes	no	yes
ENSG00000162496	DHRS3	-0.0179379	-0.0422035	-1.02275	-0.66404	-0.923455	-0.929494	-0.544074	-0.65371	-0.213923	258.51	220.858	65.5425	94.4746	76.336	81.9412	56.6147	34.9896	42.9786	249.087	224.833	131.392	157.822	171.369	153.404	90.4054	60.6964	48.7984	no	no	no
ENSG00000163359	COL6A3	-0.292516	0.325466	1.53333	0.616239	1.90851	4.65642	5.44011	4.25838	4.03402	0.631565	0.861333	12.362	59.535	67.5305	63.9676	73.3417	105.478	74.5057	0.831985	0.829777	3.43314	31.3895	15.3799	2.2379	2.00219	9.80163	9.26883	no	yes	yes
ENSG00000105516	DBP	3.0537e-05	-0.109611	-1.07902	-0.741164	-0.451042	-0.054842	-0.456012	-0.480409	-0.52149	13.9609	12.1058	4.72483	4.35475	5.46152	6.69643	5.81726	4.81625	4.65771	13.6449	12.9155	9.53424	7.54052	7.91659	6.89414	8.0473	6.79102	6.53947	yes	no	no
ENSG00000143344	RGL1	-0.0281808	0.138363	-1.16064	-1.19475	-1.00611	-0.0850413	-0.340993	-0.844228	-0.358562	0.600606	0.945181	1.0753	1.89585	1.70499	1.48255	2.38461	1.81237	2.19578	0.606429	0.836091	2.65969	4.61107	3.33981	1.6558	3.21657	3.30509	2.93608	no	no	no
ENSG00000137078	SIT1	-0.029469	0.00381827	-1.04298	-0.797089	-0.804497	0.32257	0.271312	-0.29125	-0.671461	27.0894	24.9687	12.0021	10.2756	8.18284	11.0765	30.4881	37.9913	62.3135	27.996	24.4848	20.0156	17.7041	14.6843	9.60538	24.9255	46.8049	95.2453	yes	no	no
ENSG00000135476	ESPL1	0.00637869	0.194611	-0.933198	-1.14099	-1.39195	-1.12243	-0.340876	-0.259111	-0.689911	1.61028	2.27339	1.85073	4.97718	7.02911	13.2276	24.9375	42.404	27.9795	2.26411	1.92724	4.05102	12.6002	18.3057	32.0947	32.1251	51.2325	48.1444	no	no	yes
ENSG00000188603	CLN3	-0.207991	-0.201211	-0.913738	-0.493646	-0.315758	-0.198049	-0.0641765	-0.00700046	0.104235	39.7643	35.1014	25.1736	31.7275	28.9402	32.5909	31.6198	35.8394	41.5546	44.4204	40.2143	47.8194	45.0461	36.9716	36.306	32.6812	38.2016	38.6394	no	no	no
ENSG00000126246	IGFLR1	-0.178148	-0.216734	-0.859602	-1.06864	-1.3578	-1.67122	-0.840049	-0.968023	-0.855381	29.637	29.2932	24.6042	35.8765	26.1921	12.2037	12.0507	7.85598	18.978	32.5895	34.8764	45.7763	64.1941	65.3625	37.0767	24.0554	15.6067	33.2931	no	no	no
ENSG00000184574	LPAR5	-0.223207	-0.349668	-1.10516	-1.10243	-1.06828	-0.694948	-0.141722	-0.0720707	-0.248045	4.19535	3.76715	3.28831	2.77808	2.41112	3.24413	5.1706	6.24008	6.20083	4.65724	4.84967	6.94096	6.40975	5.21152	5.28626	5.95601	6.38099	7.46994	yes	no	no
ENSG00000138449	SLC40A1	0.0470396	-0.101667	-0.887429	-0.80106	-0.540362	-0.106073	-0.00685671	0.347793	0.442993	8.59717	12.6422	7.11472	5.5817	5.39991	6.47453	6.23326	3.78008	4.92826	8.73606	13.5972	14.0289	9.82045	7.6429	7.65216	6.3791	3.90434	4.49734	yes	no	no
ENSG00000177272	KCNA3	0.0071975	0.105777	0.817948	0.68876	0.687705	0.429782	-0.478984	-1.2187	-1.259	64.1695	55.3677	24.3963	13.4221	18.5153	17.9669	6.57023	4.13909	9.57479	62.707	52.2815	14.239	8.21799	12.242	13.7538	9.14675	9.9436	22.8343	no	no	no
ENSG00000225963	AC009950.2	0.256559	0.171379	1.55123	-0.102788	0.275087	-0.415024	0.161458	-0.102286	0.216908	5.77078	4.94129	6.18839	1.45263	2.31719	1.64636	1.54133	1.57287	2.56221	4.77444	4.5809	2.06572	1.73277	2.00092	2.06333	1.39202	1.692	2.19825	no	yes	no
ENSG00000198771	RCSD1	-0.0589743	-0.00922076	-1.02116	-0.766609	-1.16902	-1.28857	-1.43145	-1.23609	-1.17818	55.5088	42.0451	6.28153	25.3235	28.1761	24.3367	23.237	33.6483	49.3139	57.7153	41.0329	12.8421	44.3578	62.2404	61.3979	62.5598	76.8372	104.299	no	no	no
ENSG00000122986	HVCN1	-0.141003	-0.0611603	-1.0329	-1.20068	-0.919413	-0.8873	-1.21665	-0.994342	-0.288754	9.60848	7.92901	7.18093	4.75118	5.91967	9.85558	12.6405	11.7098	13.5821	10.6007	8.4897	14.0809	11.7062	10.6228	18.0489	28.8377	23.9442	15.6078	yes	yes	yes
ENSG00000160179	ABCG1	0.122263	0.06497	-0.933232	-0.592559	-0.126531	1.35174	3.06731	1.42801	1.14345	62.4686	71.4515	57.5927	17.4123	5.87068	1.04699	4.41359	19.329	32.1738	59.8466	68.0408	111.78	32.2386	5.4738	0.391763	0.506306	6.82636	13.0269	yes	no	yes
ENSG00000115271	GCA	-0.0353491	0.265739	1.10817	0.782614	1.14847	0.467522	0.150348	-0.0407344	0.0797567	11.9726	14.5716	27.3435	10.3649	21.8814	18.5989	18.8374	15.8359	45.9498	10.9986	11.0654	13.0159	7.72245	8.8067	13.7845	17.9008	18.0556	45.2627	yes	yes	no
ENSG00000107789	MINPP1	0.144427	0.226148	-0.89301	-0.178547	0.50041	0.564331	0.488435	0.865503	0.803051	2.86814	3.14435	10.846	12.3448	10.75	14.5808	18.1721	21.5496	24.615	2.80483	3.09209	20.9488	13.3144	7.72596	9.42304	13.2815	11.2613	13.8356	no	yes	no
ENSG00000005884	ITGA3	0.166906	-0.0897503	1.06043	0.386	0.537939	0.326493	0.711438	1.49956	1.78531	1.45381	1.75032	4.76894	5.72877	7.11648	9.38309	13.4437	19.5043	32.634	1.27558	1.98909	1.89627	3.22325	5.01855	9.53397	9.17191	5.5206	6.67641	no	yes	no
ENSG00000048392	RRM2B	0.0736841	-0.166356	-1.00964	-0.126805	-0.25398	0.0227383	0.211203	0.130342	0.496295	11.5024	12.8091	11.7186	9.4025	11.9168	10.6549	14.097	22.4758	41.8182	11.3	14.5505	16.2468	9.01974	12.0281	11.551	10.7513	17.4019	29.8525	no	yes	yes
ENSG00000231467	RP5-1170K4.7	1.0111	1.82248	2.92174	0.488943	1.96984	1.21252	4.17631	5.0484	3.70483	0.416014	0.622181	1.5699	0.411288	0.742851	0.686146	4.34859	5.95384	14.3896	0.187794	0.189293	0.234003	0.292737	0.191879	0.282629	0.225609	0.177069	1.59623	no	no	no
ENSG00000135925	WNT10A	0.230422	0.421413	-1.09452	-1.16569	-0.667833	-0.457297	-0.771622	-1.58722	-1.35806	1.01867	0.97986	2.24595	2.09144	2.69623	1.91235	2.70116	0.614214	0.574707	0.644647	0.736461	4.36367	4.70668	4.17073	2.48935	4.07638	1.47185	1.59573	no	no	no
ENSG00000185920	PTCH1	0.0458886	-0.0672568	-0.959245	-0.884148	-0.437918	-0.57215	-1.29918	-1.46703	-0.666776	4.99326	4.55557	1.9418	2.72694	3.4691	3.34099	1.093	0.881128	1.61363	4.61942	4.73362	3.46716	5.14015	5.28945	5.63599	3.53376	2.12659	1.47854	no	no	no
ENSG00000102780	DGKH	-0.118011	0.231893	1.10158	-0.862256	0.165781	-1.33004	-0.527272	-0.779353	-0.521531	1.67306	1.38041	3.03461	5.96406	6.64507	3.19256	3.67002	3.79458	5.97386	1.84914	1.27833	1.28124	10.1067	6.13745	8.47636	5.3267	6.50617	8.59391	no	no	no
ENSG00000135631	RAB11FIP5	0.0210236	0.108612	1.18385	0.860803	1.18482	0.955278	0.598653	0.521895	1.10867	0.726224	0.632096	1.69472	1.77716	3.09505	3.58739	2.39488	1.97854	14.9713	0.726897	0.767008	0.707392	0.967915	1.48677	1.71464	1.48463	1.29874	12.5187	no	no	no
ENSG00000013364	MVP	-0.194929	-0.000341294	0.752894	0.794618	0.704814	0.71517	1.26168	0.899459	0.2343	87.8105	79.2921	82.8381	65.064	57.5595	56.3868	84.1242	63.8782	76.0281	98.9479	80.4427	50.1724	37.9869	36.4293	36.8231	36.4589	35.7496	62.9029	no	yes	no
ENSG00000160185	UBASH3A	-0.140644	-0.159088	-0.989793	-0.779509	-1.21696	-1.51882	-1.37212	-2.05626	-1.47914	37.8284	29.4064	16.3658	37.604	30.7465	18.1055	7.51083	4.24724	9.77543	41.774	33.4398	31.9283	59.0382	69.4483	52.4099	20.128	20.0606	23.9109	no	yes	no
ENSG00000139187	KLRG1	0.202981	-0.236664	-0.892994	-1.28379	-1.02859	-1.75419	-1.63645	-0.562807	-0.675225	9.03142	8.18511	11.5283	15.5749	8.66403	2.15343	1.60251	3.41195	2.84627	7.85588	8.73281	19.6693	34.6584	18.1266	6.69061	4.57589	5.16875	4.86771	yes	yes	no
ENSG00000222032	AC112721.2	-0.0592406	0.351087	1.10405	1.0241	1.96388	5.20037	4.59084	3.61372	3.60919	0.319417	0.559748	10.1538	17.0102	16.9342	20.3249	24.3055	32.3579	26.2049	0.325764	0.455471	4.67602	7.49476	4.23294	0.502701	0.908517	3.53538	3.33758	yes	no	no
ENSG00000131686	CA6	-0.0879198	-0.0426024	1.33297	1.44889	1.39269	0.779301	0.549279	-0.485606	-0.276834	9.33178	5.50351	3.71164	3.43641	6.13352	7.29934	10.0074	4.04923	6.85656	9.71874	6.51973	1.46524	1.13948	2.34835	4.14929	6.38033	6.69159	7.49257	no	no	no
ENSG00000158481	CD1C	-0.947561	-1.36767	-6.28961	-4.92898	-0.729303	-0.0815495	-2.73551	-3.56581	-2.59116	0.255693	0.0773438	0	0	0.0558738	0.621656	1.63989	1.54862	1.04472	0.346163	0.214752	0.294411	0.12803	0.0579947	0.759357	13.7321	19.5335	6.18274	no	no	no
ENSG00000119686	AC007182.1	-0.415415	-0.0930487	1.06709	0.473132	0.889681	1.52161	1.8421	1.35038	1.59213	0.229316	0.636068	7.15431	13.2979	10.85	7.70653	5.51946	6.06124	6.15429	0.298194	0.721329	3.33717	10.4031	6.17242	2.72617	1.55775	2.44468	2.46946	yes	no	no
ENSG00000146904	EPHA1	-0.22445	-0.22201	-0.828403	-1.40777	-0.958183	-0.879418	-0.87693	-0.856145	-0.667012	9.60355	11.2345	13.2074	4.19152	6.98041	4.45878	4.75035	2.59794	4.15052	8.3872	12.3551	23.6349	15.7713	12.861	8.62129	9.56781	6.7627	6.2722	yes	no	no
ENSG00000102934	PLLP	0.0738767	0.232779	-1.25451	-0.569267	-0.404963	0.204768	-0.336538	-0.0618575	2.70472	6.27635	5.93475	1.97509	3.10547	2.17275	1.23909	0.605289	0.174893	0.323462	5.83945	5.10249	4.66586	5.12928	2.91679	1.09872	0.764235	0.184684	0.0472721	yes	no	no
ENSG00000157551	KCNJ15	-0.182387	-0.0473386	-0.905986	-1.58455	-0.658526	-1.05313	-1.22585	-0.67773	-0.372884	0.530313	1.95286	4.52918	4.16571	5.08082	2.27096	0.741082	0.858816	0.590653	0.683323	2.13298	8.59278	10.3623	7.89462	3.83526	1.62082	1.36055	1.0088	yes	no	no
ENSG00000139083	ETV6	-0.0224235	-0.0400918	1.07694	1.1136	1.12469	1.04261	0.947274	0.465916	0.382476	14.5753	16.2363	40.6882	38.2633	34.6996	26.1299	22.1509	21.322	27.2724	16.8596	16.6452	19.6137	16.4464	18.0465	13.1297	12.4218	16.4532	20.8792	no	no	no
ENSG00000115525	ST3GAL5	-0.0318792	-0.142572	-0.824038	-0.976372	-0.774478	-1.1654	-1.04173	-1.36099	-1.38659	39.2763	36.2515	13.0098	5.66779	4.89879	4.43172	3.65546	2.52479	4.07533	38.0707	37.345	24.1319	11.1466	8.68926	10.5952	6.4693	8.40015	11.4866	no	yes	yes
ENSG00000240204	RP11-305M3.3	0.0852268	0.335696	1.45447	0.239393	0.489569	0.193922	-0.510913	-0.524472	-0.594797	0.730725	0.589517	3.39625	16.548	19.7804	17.0615	10.2631	7.32037	4.31201	0.760423	0.581155	1.28797	11.2754	13.645	15.5852	14.3262	9.68049	6.83289	yes	no	no
ENSG00000115828	QPCT	0.0216403	-0.478203	-0.814438	-1.89544	-1.6184	-2.31683	-2.0027	-0.332694	0.492336	1.02565	1.87098	6.65318	10.4454	8.50729	5.3586	2.80467	3.93093	4.92124	1.00753	2.82197	12.1411	31.0492	27.5987	29.9388	11.9691	6.20546	3.45367	no	no	no
ENSG00000243698	RP11-574K11.18	0.0735076	0.0272576	1.41952	-0.327617	0.398938	0.820621	-0.120136	-0.0784856	-0.0250056	13.2576	13.2889	17.0119	5.85644	5.97372	5.36015	3.64638	3.86256	7.52271	12.391	13.3002	6.50264	6.89698	4.40963	2.89455	4.11841	4.07822	7.57563	no	no	no
ENSG00000183570	PCBP3	-0.0896001	-0.0265075	0.928672	0.49839	0.950313	1.05481	1.62942	0.889084	1.12286	5.82422	6.04314	15.7292	56.4608	52.2616	23.6728	34.7562	18.3149	29.6083	5.06367	6.02947	7.26277	42.781	27.988	13.2437	11.951	9.07316	13.234	no	no	no
ENSG00000115607	IL18RAP	-0.182812	0.582318	0.944761	-0.616561	-1.00162	-1.83065	-0.4652	0.344045	-0.485463	0.661124	1.45696	5.13064	3.72848	6.72779	3.3504	2.42903	4.7582	4.87881	0.550919	1.05574	2.71067	6.55856	13.7111	13.3593	2.77227	3.66313	6.8898	no	no	no
ENSG00000169442	CD52	0.0927496	0.0433793	-0.698399	-1.26838	-1.21138	-1.86067	-1.63741	-1.10782	-1.13298	578.925	503.811	253.762	231.558	228.758	119.96	176.555	255.195	308.65	528.617	500.427	422.85	536.127	543.142	445.283	584.831	583.504	688.81	no	no	no
ENSG00000216197	AP001623.1	-0.486501	-0.517982	-1.57847	-0.298649	-0.492113	2.48025	0.648271	2.67067	1.44344	16.3733	17.6407	9.15631	4.76243	1.32738	0.192014	0.433885	1.70932	2.56975	22.95	25.2992	24.3166	6.17322	1.90328	0	0.199657	0.217494	0.862402	yes	no	no
ENSG00000254087	LYN	-0.337423	-0.0507575	-1.10894	-0.0750944	-0.679863	0.391897	0.616346	-0.128773	-0.314587	1.99928	4.25591	3.67952	4.67369	2.61919	1.32447	1.08127	1.33073	3.1707	2.5481	4.23356	6.36574	7.00348	5.99209	1.12817	0.598529	1.29554	4.64426	no	no	no
ENSG00000163814	CDCP1	-0.432845	-0.0670354	-1.25803	-2.41797	-2.18285	-3.94102	-2.41629	-1.87871	-1.81582	0.131357	0.173933	0.451039	0.653758	0.56744	0.414524	0.743042	1.24249	1.22513	0.169294	0.170884	1.10109	2.85638	2.83846	6.5974	4.4074	4.71123	4.58781	no	no	no
ENSG00000223612	RP11-289I10.2	0.233252	0.24246	0.96996	1.14792	1.10099	1.07651	0.977563	0.913344	0.634417	12.4467	12.2907	18.1492	19.7345	14.8921	23.4975	23.8941	33.8856	32.9671	10.3708	10.5625	9.47579	9.02545	7.03897	11.1263	11.9188	18.7914	20.6109	yes	no	no
ENSG00000166974	MAPRE2	0.0821604	0.184617	-0.721722	-0.883858	-0.744832	-1.11	-0.957593	-0.650931	-0.521998	105.517	123.317	154.99	144.926	105.945	41.2248	36.5578	44.1866	51.9494	97.2697	111.813	264.855	253.91	180.691	90.6692	71.7811	69.9623	72.1753	no	no	no
ENSG00000095015	MAP3K1	0.0637404	-0.0291375	-0.736447	-0.51723	-0.949712	-0.812695	-0.730817	-0.668105	-0.475594	123.248	94.2711	41.5205	55.2759	40.3901	28.4969	22.0818	17.1413	22.5973	114.983	94.4389	68.0982	81.196	78.799	50.9592	38.3265	28.8137	31.5219	yes	no	yes
ENSG00000222022	AC112721.1	2.2528	1.73294	1.09934	0.563686	2.25272	5.31294	5.21046	3.9809	3.54222	0.247204	0.558124	8.60522	15.3037	16.1612	17.0495	20.7627	25.1836	22.4561	0.0380041	0.151557	4.09175	7.89464	3.31971	0.435122	0.474708	2.31917	2.69353	yes	yes	no
ENSG00000101298	SNPH	-0.0693963	-0.195714	-1.02484	-0.480272	-0.617739	-0.24027	0.0341018	0.173215	0.559363	8.64651	7.45219	2.13719	4.14754	3.7481	2.44378	2.97295	2.69707	4.45152	9.58495	8.22461	4.6028	4.90485	6.19246	2.48663	2.82356	2.46115	2.80271	no	no	no
ENSG00000115641	FHL2	0.599217	0.321333	-0.956602	-0.863072	-0.228653	-0.408668	-0.352892	-0.0119864	-0.581903	0.753821	1.26004	3.11775	1.88667	1.93206	2.83876	10.3614	9.68047	4.43311	0.657512	1.02887	6.36357	4.09814	2.69596	3.85115	11.6588	8.68399	7.9122	no	no	no
ENSG00000189136	UBE2Q2P1	0.116613	-0.4936	-0.985567	-0.775026	-0.498104	-0.250699	0.637985	-0.383642	0.402183	3.6351	2.5801	1.67772	2.16295	1.86471	0.990097	0.746186	0.579286	0.906269	3.28047	3.39786	3.58519	3.69805	2.82273	1.27788	0.513613	0.796188	0.567045	no	no	yes
ENSG00000188868	ZNF563	0.174335	0.0721268	-1.00991	-0.41892	-0.375238	-0.0173338	0.115095	-0.0820124	0.173508	2.52054	4.18799	1.8362	1.27112	1.23399	1.04855	1.42761	1.58552	2.72624	2.17879	4.06975	3.46013	1.70146	1.70652	1.06872	1.3084	1.69804	2.50649	no	no	no
ENSG00000152689	RASGRP3	0.116585	0.255129	0.792879	0.209861	-0.0578692	0.433955	2.30426	1.70706	2.13487	4.02785	4.5737	5.63845	2.0993	1.15721	1.62208	8.20774	11.9848	22.9711	3.49614	4.2174	4.39517	1.2896	1.27061	1.1008	1.88239	4.19714	4.82244	no	no	no
ENSG00000168646	AXIN2	-0.230836	-0.140884	-0.791853	-0.660492	-0.648431	-0.169174	-0.929216	-1.14388	-1.07342	43.2395	35.686	18.7117	11.8796	10.3274	12.6083	6.67135	3.97208	3.76309	49.8207	38.8817	30.9697	17.3229	16.4132	14.1996	12.942	9.12944	7.12545	yes	no	no
ENSG00000100647	KIAA0247	-0.109975	0.102044	0.923245	0.765222	1.48614	1.51369	1.64181	1.34477	1.0243	25.1535	22.0946	56.5334	71.7743	71.7542	63.5071	57.5378	49.5922	55.888	26.6437	20.9254	28.8006	38.4965	25.4575	22.0518	18.902	20.335	28.6341	yes	no	no
ENSG00000204217	BMPR2	0.100843	0.154205	0.95377	-0.647567	1.43706	0.970927	1.78657	1.78302	1.74973	9.31466	8.7998	20.5722	16.1637	12.3688	9.86827	14.5347	15.8445	26.132	8.47106	8.03152	10.7609	26.0321	5.03974	5.11687	4.27889	4.71279	7.5437	yes	yes	no
ENSG00000226137	AC127496.3	0.970756	0.442487	-1.03303	-2.10445	-0.861006	-0.945461	-0.663623	-0.865067	0.111342	0.937424	0.700509	3.74842	1.41626	2.41226	1.33677	0.68521	0.358802	0.400272	0.440651	0.516247	7.67661	6.11999	4.28035	2.5923	1.13578	0.679464	0.361472	yes	no	no
ENSG00000172965	AC068491.1	0.38445	0.201006	1.33345	1.09491	1.3451	1.94722	1.6721	0.877303	0.0559219	0.714523	0.570289	3.71471	9.71816	10.2654	12.9408	5.36728	15.3802	11.4502	0.397716	0.714853	1.39209	6.46327	3.20363	2.68471	2.33642	9.30428	9.8688	no	no	no
ENSG00000197380	DACT3	-0.198852	0.835894	1.13933	0.0948263	-0.456234	-0.736533	-1.46901	-1.29913	-0.311136	0.336701	0.58694	1.48768	2.00365	2.52594	3.2943	1.0985	0.85568	2.04379	0.440232	0.25815	0.675589	1.97447	4.74113	6.74771	3.86026	2.55903	2.65627	no	no	no
ENSG00000230735	RP11-413E1.4	0.946233	-0.184381	1.41335	-1.02362	1.30557	-1.94336	1.52339	-1.32671	0.81194	1.5431	0.894204	3.50378	0.822543	1.22975	0.359628	0.484992	0.138997	0.6549	0.771952	1.03712	1.33087	1.67784	0.48566	1.30574	0.163884	0.369213	0.366378	yes	no	no
ENSG00000173801	JUP	-0.124346	-0.00456022	-0.83286	-0.822472	-1.01264	-0.727017	-0.542564	-0.920963	-0.514212	8.14443	7.45995	4.34771	1.76432	2.05928	1.47643	1.80193	1.08141	2.12053	8.40601	7.41853	6.5614	2.67634	4.20263	2.16543	2.67769	2.68322	3.28252	no	no	no
ENSG00000119801	YPEL5	0.0974387	-0.23634	-0.974533	0.178444	-0.158336	-0.305995	-0.264488	-0.25549	0.403228	576.35	659.634	183.708	70.8795	34.447	22.4547	15.8942	13.9441	56.1073	543.079	803.83	362.459	53.2783	40.7538	26.2999	18.9794	17.8794	39.715	no	yes	no
ENSG00000141753	IGFBP4	-0.353201	0.0770632	0.944074	0.801144	1.46558	1.22584	0.428416	-0.334468	-0.159997	0.572011	0.553597	4.85482	8.53187	13.0021	21.0172	7.58582	6.71568	15.0066	0.661	0.628534	2.42224	3.75021	4.76557	7.99082	5.60146	8.37402	14.5998	no	yes	yes
ENSG00000121210	KIAA0922	-0.0379641	-0.0270952	0.737995	-0.267242	-0.644413	-1.34454	-1.30611	-1.15927	-1.00677	88.3377	68.4775	71.5578	36.6271	30.6735	24.3378	22.3847	18.7856	18.9239	101.708	75.4892	44.3511	45.6867	48.4157	66.6461	58.1569	42.0451	38.0881	no	yes	yes
ENSG00000211877	AE000662.34	-0.372108	-0.70395	-1.16809	-0.234327	-0.4932	-0.835781	-0.292018	-0.213893	-0.0703865	5.73572	6.45682	17.1703	21.7193	17.2994	13.2654	10.571	11.1802	15.7346	7.29699	10.9099	40.0703	25.4027	24.0953	25.0065	12.964	13.1162	16.2887	yes	yes	yes
ENSG00000075426	FOSL2	0.0526378	0.131984	0.757045	0.575841	2.01709	2.01383	1.18117	0.762903	0.466396	117.374	217.159	337.18	84.7731	101.299	44.635	42.1367	34.5764	56.9948	112.097	179.91	197.375	42.3975	26.3066	12.2544	20.8771	21.6406	45.852	no	no	no
ENSG00000132563	REEP2	-0.445438	-1.10146	-0.926657	-1.24871	-0.17247	0.865074	1.93116	1.52064	1.99421	0.235426	0.381243	3.909	2.68949	1.71507	1.29159	8.92758	12.6784	10.9523	0.269739	0.956383	7.27603	7.50629	1.76443	0.75653	1.81387	4.24305	2.83776	no	yes	no
ENSG00000227507	LTB	-0.193628	-0.119109	-0.663856	-0.7276	-0.841651	-0.436315	0.25575	0.442384	0.0773514	495.648	457.062	231.745	319.348	391.663	414.837	902.381	849.577	789.295	560.149	503.69	372.559	514.5	691.468	573.373	788.988	636.697	882.842	no	no	no
ENSG00000179627	ZBTB42	0.0699859	0.254551	0.793244	0.590526	0.958924	0.504466	0.420178	0.672074	0.0585766	1.35521	2.1687	5.1859	2.96285	3.66902	3.18925	3.36677	2.14874	2.29912	1.27834	1.85702	3.05524	1.89731	1.94865	2.25744	2.49585	1.3569	2.08662	no	yes	no
ENSG00000118513	MYB	-0.384945	0.201187	-1.08464	-0.619774	-0.501996	-0.594899	-0.60487	-0.815364	-0.789306	1.60071	1.54247	9.84386	37.327	23.0557	19.1611	18.5485	23.3598	31.5582	1.59988	1.29112	19.9064	53.7549	31.8176	29.3928	28.4554	42.3728	56.2214	no	no	no
ENSG00000109943	CRTAM	-0.165503	0.00343327	-1.37905	-0.484285	-0.468982	0.482851	2.73128	1.88796	-0.444013	1.86829	1.59713	0.486726	1.0879	3.042	2.934	3.91175	3.46928	1.67999	2.38265	1.79067	1.44372	2.19734	4.65367	1.96393	0.646199	0.933766	2.21452	yes	yes	yes
ENSG00000066294	CD84	-0.022575	-0.232089	-0.899199	-1.00041	-1.16596	-1.7445	-0.896483	-0.438271	-0.690603	4.06751	3.2712	2.76312	7.02988	7.13395	3.40136	1.40904	1.76448	4.04531	4.10679	4.05055	5.77787	13.972	16.6381	10.9653	2.74717	2.76079	6.0313	no	yes	yes
ENSG00000107485	GATA3	-0.136329	-0.126058	-0.67371	-0.187307	-0.56834	-0.396676	-1.15688	-1.54172	-1.32565	49.944	46.4773	17.8033	28.4459	15.745	12.1677	9.90789	12.1049	18.1345	52.3854	46.3154	25.9884	28.5109	21.8695	16.5005	22.2781	36.1303	49.525	yes	yes	yes
ENSG00000100036	SLC35E4	-0.280318	-0.14739	-0.719822	-1.34758	-0.0932567	0.156315	0.970689	1.48835	1.54436	0.584595	1.00591	9.3654	4.51981	3.22148	3.05462	2.40592	4.67006	7.57971	0.675956	0.981557	15.374	9.05704	3.24896	2.68906	1.23336	1.6628	2.44427	yes	yes	yes
ENSG00000250011	HMGB1P3	-0.637374	-0.100548	2.16375	-0.834323	0.334018	1.1165	0.875791	-0.0580758	0.938117	1.31056	0.721133	8.71058	1.69577	2.63978	1.87493	0.862446	0.64448	0.838133	1.86226	0.7529	1.96679	3.17022	2.10841	0.922765	0.444688	0.664819	0.446178	no	no	no
ENSG00000226380	AC058791.1	-0.0287694	0.155694	0.848737	0.870509	1.04887	1.57263	1.72687	0.842369	0.825438	1.88127	1.78303	4.45039	5.163	7.96448	11.1342	5.72022	2.67963	1.31122	1.72554	1.6847	1.96005	2.64254	3.5874	3.02333	1.56634	1.58861	1.07255	no	no	no
ENSG00000163545	NUAK2	0.162652	0.0540282	-0.904785	-0.114147	-0.560859	-0.290051	-0.112794	-1.10351	0.34157	12.5656	12.713	4.93004	5.51795	2.74097	1.77079	1.15219	0.281951	1.1282	10.9465	10.9818	8.37052	5.49074	3.92435	2.05683	1.33749	0.622691	0.867797	no	no	no
ENSG00000235999	RP11-403I13.8	-0.0875625	-0.166927	-0.877627	-0.673999	-0.40461	-0.718591	-0.346629	0.139224	0.309095	3.03771	2.218	1.60202	2.54934	2.78326	1.41464	1.03329	1.07013	1.80953	3.17005	2.5396	3.06538	4.11017	3.75982	2.18885	1.34136	1.01222	1.45431	yes	no	no
ENSG00000255092	RP11-58K22.4	0.163551	1.89476	-1.12196	-1.61218	-0.204937	-1.33785	-0.180488	-0.377915	-0.492024	0.235814	0.388095	1.87832	1.64438	2.30762	0.984258	0.282577	0.327471	0.212859	0.193497	0.115481	4.03465	5.09937	2.65934	2.54529	0.340201	0.424219	0.29952	no	no	no
ENSG00000131981	LGALS3	-0.462764	0.25675	-0.923684	-0.528503	-0.319548	0.534638	1.78335	2.74403	2.29615	2.16394	4.56487	5.80833	10.8174	8.09417	11.0549	52.1976	134.133	150.069	2.93804	3.93087	12.9031	22.0152	12.2797	8.41966	14.9672	20.8025	38.3703	no	no	no
ENSG00000104267	CA2	0.342859	-0.479772	-0.838957	-0.421943	1.24955	2.27171	2.18475	1.37861	1.56745	1.10163	2.08028	8.30196	3.55905	3.68231	4.6101	10.2007	7.224	8.13208	0.819695	3.52166	15.8692	4.93762	1.46848	0.81996	2.10801	2.77687	2.74831	no	yes	yes
ENSG00000100628	ASB2	1.85203	1.18319	-0.98616	-1.76259	-0.129595	-0.152231	1.64558	1.03574	0.608618	0.176641	0.270075	0.83195	0.367885	0.420317	1.38397	10.9395	23.2729	12.5323	0.0488052	0.125134	1.76656	1.08953	0.532757	1.60433	3.77082	11.5117	8.19243	no	yes	yes
ENSG00000223750	RP4-673D20.1	-0.37684	-0.802293	-1.33576	-1.77629	-1.16555	-1.71163	-1.49099	-1.34858	-0.0341779	0.124975	0.112895	0.497485	1.5633	3.03658	2.21665	0.254358	0.162527	0.164449	0.159559	0.200182	1.32664	5.13648	6.26982	6.82187	0.765644	0.423321	0.153261	no	yes	no
ENSG00000227295	ELL2P1	0.0834306	0.318905	0.944892	2.06758	2.67553	2.10207	1.15568	0.374047	0.35036	5.66255	7.88445	12.2315	10.8199	10.0008	7.55249	6.01243	8.44681	9.9476	5.24065	6.43266	6.93439	2.3206	1.54709	1.70332	2.68281	6.75063	8.24508	no	no	no
ENSG00000154240	CEP112	0.460545	-0.132111	1.05426	1.60682	0.447883	0.354844	1.67982	1.89714	1.6718	0.490563	0.288267	0.772144	3.55152	3.09351	2.83013	2.00902	3.60558	6.56464	0.326084	0.339613	0.342634	1.03358	2.36448	2.29859	0.612016	0.951798	2.02666	yes	no	no
ENSG00000049768	FOXP3	-0.166944	0.326389	0.630468	0.352649	0.282809	0.525104	1.0317	1.78196	2.77625	7.40152	7.95152	25.3454	49.3995	48.4384	45.5703	78.2919	83.047	112.337	8.25627	6.23511	16.6202	38.7919	40.2565	33.387	37.8578	25.3793	16.7764	yes	no	no
ENSG00000234814	RP11-14C22.4	-0.31861	0.0157606	1.39378	-0.291575	0.695059	1.44962	1.82218	2.28529	1.47741	0.364215	0.431315	0.613001	0.303914	0.266667	0.348231	0.917512	3.76588	7.36252	0.439263	0.435274	0.183121	0.370571	0.174304	0.115071	0.234402	0.510983	2.5858	no	no	no
ENSG00000169220	RGS14	-0.237023	-0.127407	-0.893549	-0.726782	-0.573884	-0.798307	-0.884366	-1.10164	-1.07175	27.6832	22.605	18.0757	27.1353	38.0259	27.5712	37.8812	25.613	27.6582	31.5812	25.3858	26.8175	46.7767	58.0935	53.4538	64.6032	53.2946	55.4447	no	no	no
ENSG00000116106	EPHA4	-0.00310355	0.061035	-0.869027	-0.260224	-1.05463	-0.0144016	-0.14235	0.190196	1.38489	29.408	26.0953	17.9973	8.05266	3.37845	3.22507	2.65191	1.51192	2.78089	28.7679	29.0555	28.3057	8.61557	7.17648	3.45549	2.51364	1.11831	1.32732	no	yes	no
ENSG00000105928	DFNA5	0.303275	0.159545	-0.792015	-1.16243	-0.53072	-1.77898	-1.38491	-0.165167	0.441131	0.370483	0.45923	1.97414	2.68362	4.17233	2.6101	7.09377	15.0771	22.5303	0.32286	0.710638	5.08173	6.39483	6.43994	10.0488	16.2292	19.092	16.6113	no	no	no
ENSG00000131401	NAPSB	-1.02624	-0.342248	-1.52424	-0.414716	-0.166044	-0.0790338	2.61227	5.01283	4.81767	0.345081	0.55844	0.300156	0.218059	0.167301	0.118284	0.630605	8.59467	19.1435	0.694299	0.601694	0.831337	0.336893	0.188182	0.145847	0.125737	0.417676	1.31343	yes	no	no
ENSG00000116983	HPCAL4	-0.234705	-0.120913	-0.677295	-0.930395	-1.06494	-1.66529	-0.542168	0.882358	0.090743	8.6991	14.9624	13.0743	5.89926	1.98512	0.616917	0.315849	0.814034	0.353749	10.4435	16.4491	20.5781	9.85638	3.95941	2.0655	0.482707	0.489858	0.371171	yes	no	no
ENSG00000162614	NEXN	0.828983	-0.413259	1.1878	-0.2808	0.124207	-0.517816	-0.886044	-1.54298	-0.61115	0.7742	0.504143	1.13505	0.554773	0.459347	0.798586	0.9131	0.961339	7.31354	0.382976	0.77794	0.522247	0.547114	0.609171	0.976554	1.48258	3.81834	8.30426	no	yes	no
ENSG00000242574	HLA-DMB	-0.507314	-0.292721	-1.04059	-1.7148	-1.46217	-1.70363	-0.995741	-0.521426	0.166202	2.84323	2.79729	0.99088	1.25315	2.07519	0.669742	0.636897	1.19897	4.6575	3.05616	4.04823	2.7333	2.36045	3.58676	2.0529	1.28123	1.94868	3.55292	no	no	no
ENSG00000169554	ZEB2	-0.322722	0.096414	-0.735112	-1.32769	-0.926614	-0.701391	-0.987759	-0.70591	-0.786675	1.67882	3.44946	4.65583	2.96869	2.78683	2.27349	0.756708	1.09982	1.58088	1.79347	3.44886	9.5227	9.15826	5.80901	3.14493	1.35896	1.80802	2.81342	no	no	no
ENSG00000140807	NKD1	-0.036887	0.07253	-0.619985	-0.446154	1.18299	2.15698	2.07994	1.63845	2.52997	2.70648	2.45744	12.0147	5.04282	3.64688	2.04082	4.09253	2.47229	3.63638	2.74136	2.41848	18.0568	9.19535	1.88795	0.451929	0.971506	0.818418	0.603631	no	no	no
ENSG00000148158	SNX30	0.0967038	-0.0667322	-0.715217	-1.53353	-0.947671	-0.897102	-0.551907	-0.236254	0.0165629	5.6308	4.41411	3.43521	2.27454	2.69821	2.14361	3.65438	4.36404	5.13521	4.65108	4.68981	5.84016	6.9392	4.35083	4.03714	5.35259	5.46719	5.00811	no	no	no
ENSG00000144959	NCEH1	-0.592977	-0.303013	-1.05685	-0.988669	-0.60915	-0.114925	0.596364	1.42998	1.65829	0.528202	0.465187	0.829856	0.995172	1.68043	3.47648	5.70289	9.98497	11.681	0.940892	0.801455	1.75141	1.53105	2.89596	3.77892	4.10719	3.59031	4.00753	no	no	no
ENSG00000137965	IFI44	-0.0740483	0.21349	0.640662	0.206059	-0.164303	-1.35797	-0.458064	-0.510609	0.472788	37.4779	39.5149	34.9948	10.1239	6.21827	1.92151	2.25889	4.2348	50.8142	37.551	36.9636	18.0974	9.00499	6.35207	5.08975	3.78416	7.70393	22.5691	yes	no	no
ENSG00000117318	ID3	-0.174758	-0.0967479	-0.591584	-1.11953	-0.596401	-1.28884	-0.808585	-0.3287	0.711204	40.8691	72.0654	321.135	181.777	106.899	62.8801	55.9374	36.581	79.4068	44.2231	77.7822	494.575	327.837	169.711	157.062	103.817	49.3354	45.4826	no	no	no
ENSG00000100599	RIN3	-0.124849	-0.129829	-0.56403	-0.430193	-0.592059	-1.00872	-0.800571	-0.497201	-0.523105	75.8302	55.7354	23.3768	72.1755	54.5341	23.4662	20.7327	20.7237	22.2493	84.0584	61.6942	34.998	96.68	81.6554	48.0268	36.5945	31.8363	34.6914	no	yes	yes
ENSG00000137441	FGFBP2	0.220345	0.372072	0.720448	0.436507	-0.177203	-1.00177	-0.977489	-0.722611	-0.362249	17.9343	19.1131	22.2915	35.5537	42.57	45.7756	24.8664	11.2824	14.9706	14.9669	15.6742	13.9518	27.5761	49.2766	89.4538	50.0422	18.3704	12.3035	no	no	no
ENSG00000138175	ARL3	-0.212702	0.435085	-0.997098	-0.0138659	-0.27921	0.203344	0.619304	0.593853	0.614817	1.71134	1.8504	1.78877	3.67427	3.97304	6.38896	15.5598	21.7998	28.2807	1.9559	1.34448	3.60145	3.94325	4.85731	5.51955	10.0011	14.6645	18.3973	no	no	no
ENSG00000143365	RORC	-1.13735	0.00169412	-0.798199	0.496443	1.8894	3.15516	5.29503	5.53309	5.82342	0.125916	0.280749	2.79647	17.1809	16.8628	18.5215	20.3813	32.6691	35.888	0.269918	0.208863	4.38988	10.8411	4.59789	2.23341	0.52941	0.785817	2.0655	no	no	no
ENSG00000154978	VOPP1	0.274681	-0.00679301	0.822536	0.971476	1.23863	1.18879	1.21196	0.644124	0.845511	6.43863	5.18307	8.59574	7.18823	4.04482	7.95609	7.8211	10.7927	10.9454	5.67543	5.8153	3.57169	2.37119	1.91584	3.43984	2.9167	6.80127	4.57769	yes	yes	yes
ENSG00000226806	AC011893.3	-0.38175	-1.12554	-0.94133	-1.85886	-1.49049	-2.37517	-1.31751	-0.1326	-0.102057	0.0868141	0.0876266	0.748139	0.740904	0.697317	0.665436	1.45251	2.05158	2.52448	0.113517	0.200982	1.51574	2.33099	1.97767	3.52368	3.81483	2.34967	2.22283	yes	no	no
ENSG00000077984	CST7	-0.145904	-0.0766012	-0.701053	-1.23383	-0.898041	-0.830065	-1.45096	-1.77313	-2.36874	7.55073	7.67279	6.9023	8.28766	11.7275	11.6432	7.33611	8.06071	10.5032	9.51752	7.68278	11.4175	16.8211	21.3116	20.8099	19.9513	27.4744	49.937	no	no	no
ENSG00000128039	SRD5A3	-0.358579	0.146813	-0.857211	-1.05013	-1.0317	-0.90153	-1.23835	-1.03048	0.0867388	2.03422	3.10291	2.1498	13.5737	28.1102	37.8045	27.6085	23.2525	29.3708	2.46069	2.37083	4.89401	23.7185	61.1781	72.5139	68.0403	51.9459	23.2619	no	no	yes
ENSG00000123080	CDKN2C	-0.194878	-0.0762116	-0.924217	0.00857632	-0.724222	-1.03147	-0.95922	-1.14757	-1.01994	4.3734	3.56479	1.09106	1.92931	0.931117	0.795649	2.12412	6.18588	9.52866	4.64135	3.75124	2.15096	1.42344	1.97919	1.73325	4.46458	17.1468	21.7504	no	no	no
ENSG00000164171	ITGA2	0.116333	0.397252	1.26468	2.53161	4.36003	3.47719	4.10964	2.2314	0.601239	0.246959	0.210496	0.506254	2.76458	2.07228	0.812483	2.74988	3.69823	4.42688	0.19661	0.143593	0.424882	0.36801	0.189995	0.100595	0.211194	0.94613	1.959	no	yes	no
ENSG00000077420	APBB1IP	0.0425723	0.0317606	-0.627157	-1.66401	-1.16983	-1.01893	-0.781372	-0.460892	-0.538132	36.5545	32.4204	54.4855	82.4451	62.9948	32.2553	24.7074	31.4126	36.264	36.295	32.7736	86.4924	211.748	138.071	65.7319	41.5115	44.6117	53.4407	no	no	no
ENSG00000090920	FCGBP	0.00834273	-0.0118247	-0.62547	-0.89864	-1.2642	-1.94639	-1.15664	-1.80568	-1.26462	4.02986	3.10099	1.14733	3.58838	7.1821	3.17987	3.22111	0.780052	0.682594	3.94983	3.21355	1.80643	7.07088	17.3948	11.275	7.91011	3.51161	1.97885	yes	yes	no
ENSG00000164512	ANKRD55	-0.114377	-0.221107	0.677471	-0.680786	-0.556799	-1.35825	-2.82392	-1.85423	-1.93165	17.723	10.5777	5.44805	3.43209	3.44779	0.721159	0.217624	0.314055	1.36749	19.8401	12.6328	3.32338	5.63367	5.60644	1.68164	1.7157	1.74984	5.02021	yes	no	no
ENSG00000106853	PTGR1	1.38592	1.16015	1.19121	0.346536	1.45902	1.81162	2.7541	0.693156	1.07999	0.259341	0.704588	1.23987	1.83564	1.96145	2.58738	3.99817	4.1007	9.05317	0.141487	0.284615	0.725392	2.0069	0.760155	0.903637	0.513292	2.84255	4.55199	no	no	no
ENSG00000109787	KLF3	0.0879333	-0.0596162	-0.563178	0.0714842	-0.250424	-0.65494	-1.33382	-2.01741	-1.85744	209.204	171.612	47.0385	26.2345	17.9506	11.4664	5.38784	3.15191	3.64423	193.688	180.95	70.4718	23.9492	21.4103	17.7572	13.7805	13.4705	13.2047	no	no	yes
ENSG00000042493	CAPG	-0.271015	0.0609847	-0.634962	-1.11798	-0.610187	0.128311	1.46541	1.46978	1.0571	6.63952	5.57542	7.94107	15.1139	16.9603	9.08087	39.7349	105.896	221.137	7.53983	5.55837	16.0752	25.0329	23.6681	7.78177	16.8084	32.8607	91.3476	no	yes	no
ENSG00000204282	AC021593.1	-0.20076	-0.257554	-0.626756	-1.62828	-0.670947	-0.631871	-0.667385	-0.695003	-0.769268	28.8822	20.3856	10.5167	3.27636	2.86377	2.2286	3.14054	2.69177	2.59184	32.9236	24.664	16.477	10.7624	4.77948	3.4175	5.25786	4.65424	4.53231	no	yes	yes
ENSG00000182809	CRIP2	-0.214795	0.224182	0.560207	-0.218832	0.833834	0.830221	1.60838	3.7277	3.48711	12.3051	17.1509	71.0432	25.7019	14.3897	1.41467	1.87804	5.38466	2.4071	13.9055	14.7452	51.4072	37.161	8.63134	0.779842	0.525862	0.285161	0.148584	no	no	no
ENSG00000177432	NAP1L5	-0.253767	-0.23937	-0.886186	0.0424272	-0.497293	0.190041	-0.129579	-0.279275	-0.405716	8.87847	7.0572	2.21212	4.23555	3.6051	7.07341	8.1039	8.44889	5.99383	10.4048	8.54362	4.4168	4.18548	5.1656	6.06582	9.14797	10.3503	7.624	no	no	no
ENSG00000138758	SEPT11	0.186532	-0.069889	-0.568634	-0.732763	-0.533447	-1.07449	-1.52187	-1.2167	-1.23161	9.87261	8.57532	16.591	35.6285	43.2596	32.563	18.0534	29.9992	22.4103	7.13888	9.81305	24.7504	55.4161	65.4853	69.4535	50.0959	76.9845	55.3202	no	no	no
ENSG00000135362	PRR5L	0.704055	1.78279	1.18807	1.04118	1.20694	1.55734	1.63253	0.964496	0.513366	0.501785	0.21722	1.02268	1.73944	2.72722	3.47199	12.3068	24.0844	33.4953	0.171155	0.0356311	0.73568	0.572893	1.11912	1.45272	3.79016	17.0066	22.9102	yes	no	no
ENSG00000196154	S100A4	0.0303188	0.104159	-0.645345	-1.19895	-1.11067	-0.0456138	0.1537	0.335304	0.0156168	41.0505	41.9926	17.0655	10.8907	10.9533	12.9563	84.604	328.883	733.8	44.2212	38.4286	33.3703	26.0916	24.0068	15.6129	74.9249	263.923	711.653	no	yes	no
ENSG00000115825	PRKD3	0.165611	0.0698631	-0.490564	-1.14949	-1.12883	-1.98494	-1.73465	-1.06628	-0.786863	34.4012	32.9182	60.6147	46.3252	36.6361	22.189	13.3123	9.80875	16.5581	31.6933	30.311	82.4446	94.0026	79.7515	89.8901	44.7235	23.9842	23.3887	no	yes	no
ENSG00000168310	IRF2	0.0512108	0.20085	0.591798	-0.0762521	-0.321186	-0.784179	-1.04041	-1.14349	-1.00191	14.962	11.1047	19.2433	22.6572	22.9078	19.197	14.6293	19.707	26.1998	13.1855	10.3078	13.2766	24.2116	29.292	34.1462	30.4376	41.6581	51.7993	no	yes	no
ENSG00000245954	RP11-18H21.1	-0.0925303	-0.206674	-0.623397	-1.25488	-0.829244	-0.670511	-0.638132	-0.846738	-0.922178	8.93443	8.24804	6.93397	3.46313	4.80026	5.10037	4.97605	3.43092	5.98324	9.50758	9.83254	10.3944	8.01525	8.11179	7.13614	8.03057	6.02749	11.999	no	no	yes
ENSG00000112137	PHACTR1	-0.309433	0.23676	-0.9986	-1.33647	0.0639112	-0.484298	-0.853162	-0.124322	-1.4587	1.91711	3.51791	1.95561	1.12704	1.65484	0.645609	0.48831	0.480278	0.531351	2.65382	2.76982	3.89078	2.94066	1.63644	0.982184	0.587089	0.266323	1.65845	no	no	no
ENSG00000155099	TMEM55A	-0.112343	-0.112765	-0.933563	-1.05646	-1.11638	-0.607238	-0.115254	-0.193767	0.0448836	7.07488	4.82215	1.65281	2.49349	2.44094	4.00207	8.36924	9.68342	11.9409	6.74659	4.90271	3.35726	5.07724	5.33985	6.25338	8.09813	10.1321	10.8403	no	no	no
ENSG00000225869	CTB-70D19.1	-0.118006	0.038965	-0.882778	0.207625	-0.352654	-0.160786	-0.439183	-0.248404	0.427371	3.59378	3.98664	2.17809	5.55083	7.5482	8.78054	4.37722	2.91461	2.40365	3.81296	3.95049	4.16743	4.95678	9.72046	9.72577	5.89562	3.52432	1.7545	no	no	no
ENSG00000212534	SNORD70	0.403059	-0.00885958	2.5109	0.186396	1.25796	0.0550415	-0.429669	-1.01224	-0.255689	6.18865	2.15173	7.04474	2.69748	5.06847	3.29128	5.33746	2.36715	2.30318	5.91234	2.096	1.21807	0.939778	2.32267	4.96649	7.01567	4.44799	2.32499	no	no	no
ENSG00000128683	GAD1	0.385062	-0.562108	0.76408	0.194935	0.571331	1.1954	0.604895	-1.73697	-1.67493	0.185623	0.201333	2.43986	4.06597	3.88753	4.42239	3.36948	1.74311	3.4202	0.280259	0.629649	1.43054	3.56961	2.56801	1.75623	1.60566	5.30874	8.20145	no	no	no
ENSG00000081189	MEF2C	-0.289061	-0.330924	-1.37087	-2.34802	-1.60535	-2.09894	-3.37199	-2.63075	-2.42421	0.350807	0.198488	0.335829	0.159183	0.171859	0.16074	0.168913	0.864625	0.563183	0.272949	0.355827	0.879362	0.685135	0.419968	0.674377	2.01496	5.30494	2.34661	yes	no	no
ENSG00000125384	PTGER2	-0.369326	-0.17448	-0.688015	-0.629472	-0.669432	-0.639441	-1.623	-3.11918	-4.05962	6.07504	4.47508	3.47055	5.85638	4.703	2.8149	2.94581	1.56723	0.94885	7.75855	5.18862	5.9822	9.08732	7.46941	4.22106	8.90037	15.7359	17.685	no	no	no
ENSG00000110324	IL10RA	0.065537	0.142819	-0.65651	-0.880773	-0.913689	-0.270159	-0.406315	-0.935363	-1.04172	78.6178	74.984	15.0791	13.2414	8.51888	5.03406	5.59305	10.7037	18.9082	64.4479	70.7331	20.681	19.8463	16.556	5.44752	8.88319	21.301	35.2208	yes	yes	no
ENSG00000182351	AP000358.3	-0.0551293	-0.0744085	-0.508886	-0.735824	-0.639616	-0.259138	1.0628	1.38947	0.711512	61.7792	92.2862	121.728	93.2484	53.2739	18.4803	67.2094	170.771	205.291	63.0705	98.8448	179.255	156.102	82.4973	21.9298	31.9275	66.887	123.416	yes	no	no
ENSG00000222086	AC010609.1	0.0685257	0.97564	2.23629	0.303048	1.10972	-0.503817	0.956685	0.347133	-1.85082	2.18045	3.13793	3.00722	2.37869	4.2044	1.48504	0.908507	0.935908	0.262372	2.04594	1.60853	0.589031	1.8833	2.0499	2.1123	0.431825	0.698983	1.07312	no	no	no
ENSG00000163947	ARHGEF3	-0.126818	0.156108	-0.475755	-1.43576	-1.36515	-2.0557	-1.87985	-1.3119	-0.918928	51.7305	41.6699	82.2191	72.1225	60.9168	26.9046	22.3466	24.1045	28.8571	58.9791	39.2687	121.012	178.233	168.156	108.941	87.4312	62.069	59.1736	no	no	no
ENSG00000120899	PTK2B	-0.169135	-0.0962649	-0.591919	-0.83841	-0.77868	-1.04587	-0.518852	-0.401575	-0.115285	63.5674	56.598	31.9742	46.1151	38.6301	29.0008	44.8509	44.9398	60.8474	75.2539	61.1355	51.361	83.4248	66.5211	59.2003	64.2279	59.3225	67.2248	yes	yes	yes
ENSG00000121039	RDH10	0.122999	0.217573	0.659149	-0.0204675	-0.356335	-0.509796	-0.694892	-1.31622	-1.92818	3.1744	2.51376	4.27466	5.6833	9.74063	10.786	11.5258	15.1946	26.5891	2.747	2.09364	2.49269	5.64407	12.1545	16.0243	20.802	39.3863	90.7361	no	no	no
ENSG00000175040	CHST2	-0.0191535	-0.135395	-0.541193	-0.868059	-1.18338	-2.61058	-2.7294	-2.53817	-1.7314	9.08293	9.1304	7.94185	13.9011	13.649	11.6936	10.0917	8.37278	12.4523	8.9769	10.0123	11.7559	25.1609	31.9892	71.791	68.389	49.3986	39.0592	yes	yes	no
ENSG00000182578	CSF1R	-0.170704	-0.135557	-0.90258	-1.57254	-1.34325	-0.95437	1.7562	3.01777	4.08142	0.618015	0.713071	1.11566	1.35582	0.648177	0.257069	0.579165	3.83077	6.40617	0.724849	0.734101	1.71348	3.30658	1.60796	0.549896	0.207913	0.40716	0.658154	no	no	no
ENSG00000081026	MAGI3	0.233879	0.112103	0.528584	-0.102326	0.983647	0.342337	0.6614	0.29224	0.179345	8.167	8.57729	7.836	7.98975	5.2256	3.13545	4.91139	6.0397	7.18711	5.90763	6.55171	6.77839	9.74649	3.34838	2.29868	3.22036	4.93973	6.62167	no	no	no
ENSG00000139998	RAB15	-0.0105176	-0.184509	0.717456	0.146153	0.472812	0.340578	1.10826	0.48493	0.242264	3.90025	3.17981	6.77562	6.91113	7.92957	7.737	12.4941	6.53163	6.29663	3.87372	3.88986	4.53316	7.06618	5.95571	5.61241	6.26036	3.92894	4.74451	no	no	no
ENSG00000233056	ERVH48-1	-0.144725	-0.125662	-0.536551	-0.162422	0.441287	1.22737	1.73246	0.855953	0.0154591	15.7798	18.144	12.0619	8.50128	8.87504	8.26777	12.7389	10.632	10.8412	17.1201	19.8522	16.5095	10.2539	7.29054	3.3354	3.85908	6.51182	9.30253	no	no	no
ENSG00000226979	LTA	0.399287	0.0260705	-0.515794	-1.34545	-0.451668	0.65736	1.34244	1.92468	2.4776	55.236	103.936	107.85	171.179	247.223	641.953	2247.63	1687.03	1841.65	40.8208	98.2	148.812	332.443	321.195	403.874	878.689	463.538	308.167	no	no	no
ENSG00000115318	LOXL3	-0.880827	-0.410085	0.947076	-0.696563	0.000986579	0.453341	3.07175	3.20411	3.19073	0.159239	0.288848	0.864428	0.452379	0.636183	0.755382	10.7707	21.0009	15.58	0.322325	0.307437	0.411254	0.648691	0.639683	0.544965	1.16253	2.05767	1.67111	yes	yes	yes
ENSG00000232729	AC083884.8	-0.0542384	0.42659	0.944674	0.118012	0.663988	0.350108	1.08103	0.508144	0.826295	1.25827	1.15994	3.65361	6.42781	3.96707	3.75859	4.53721	3.61283	2.36379	1.5612	0.920766	1.83797	5.43126	2.87287	3.30272	1.49735	2.64344	1.39715	yes	no	no
ENSG00000154319	FAM167A	0.953368	0.329787	-0.821773	0.604679	-0.146627	0.813119	3.41227	2.45922	2.31178	0.376964	0.577026	1.30189	0.701901	0.589127	0.490291	1.96137	3.31252	2.57814	0.196929	0.45408	2.31702	0.451842	0.616709	0.296069	0.226269	0.623651	0.491473	no	no	no
ENSG00000115594	IL1R1	-0.814284	0.0885116	-0.875549	-0.269292	-0.0034532	1.05121	0.778662	1.43051	1.53225	0.334779	0.52146	0.926889	2.31193	3.95995	9.34999	17.8709	18.2729	10.375	0.399119	0.427758	1.57643	3.60859	3.24849	4.67655	11.659	9.31357	4.36944	yes	no	no
ENSG00000142798	HSPG2	-0.0644148	-0.132988	-0.617522	-1.2592	-1.39388	-1.97009	-0.733711	-0.386482	0.858182	3.98573	3.44975	1.22153	0.919973	0.817398	1.20418	1.93926	0.514273	1.0079	5.8672	4.30241	1.29954	1.54135	2.66909	4.54811	3.57695	0.929261	0.77557	no	yes	yes
ENSG00000150764	DIXDC1	-0.0736616	-0.0877605	-0.574257	0.272317	1.10678	1.9119	3.31816	3.37028	2.80199	1.05674	1.24653	2.93077	14.2469	12.7863	21.8374	26.9589	34.2207	40.6681	1.39489	1.17737	5.01607	9.36024	4.8296	5.02776	1.99388	2.32878	6.16138	no	no	no
ENSG00000134247	PTGFRN	0.0557304	-0.0284534	0.582061	0.596384	1.6935	1.25033	1.28389	1.51504	1.50251	3.54938	3.17237	4.33957	16.8442	19.3783	51.9532	58.5399	65.1238	61.4268	3.57489	3.13754	3.13953	10.4227	6.51335	21.9623	24.0644	22.749	21.4482	yes	no	no
ENSG00000132170	PPARG	0.132754	1.4055	-0.909218	-3.29835	-1.39861	-0.244291	5.04409	5.76484	5.01917	0.033426	0.107981	1.22294	0.134183	0.15529	0.145681	0.514998	4.89516	11.3932	0.0224117	0.139253	2.38013	1.53545	0.269089	0.262683	0.00997235	0.0740538	0.421656	yes	yes	no
ENSG00000124126	PREX1	-0.0532555	0.0154047	0.593387	1.44888	1.44036	1.71244	0.989787	0.580677	-0.265667	60.1178	55.7266	45.3096	34.6289	29.0086	24.727	27.3157	24.0151	26.3225	63.1241	59.2352	30.3378	12.4278	11.3433	9.5808	13.5916	17.8555	31.8738	yes	no	no
ENSG00000172794	RAB37	-0.0997776	0.0149381	-0.693645	-1.40094	-1.68748	-1.27219	-1.28686	-2.30592	-1.97501	14.7692	10.3886	2.17108	1.43959	1.49815	0.871353	0.774068	0.6594	3.59539	16.2421	11.032	3.29857	3.47302	4.76918	2.06214	2.40833	3.38786	12.9783	no	yes	no
ENSG00000080546	SESN1	0.0501583	-0.0791036	-0.505817	-0.167004	-0.85842	-0.662116	-0.94995	-0.942282	0.0648687	37.4709	28.4096	9.37697	17.5071	12.702	9.16493	4.26311	3.55633	8.03408	37.1675	31.2786	12.664	17.7718	24.9417	16.1973	10.3083	8.45846	7.26032	no	no	no
ENSG00000170190	SLC16A5	-0.230204	-0.238034	-0.73475	-0.405145	-1.08149	-0.553047	-0.0929063	0.00676074	0.0353578	6.53215	4.18164	1.03533	1.31414	1.37053	1.40584	2.0078	2.56555	4.03346	7.66091	5.07449	1.65999	1.57752	3.11238	2.01949	2.39881	2.53555	3.99866	no	yes	no
ENSG00000118785	SPP1	-0.0922417	-0.55021	1.06499	-0.874745	-0.996509	-0.151017	-0.479196	0.133485	0.132697	0.21067	0.0797041	1.38727	6.748	4.01077	1.41804	0.321275	0.620594	0.742486	0.243504	0.327564	0.484571	5.32738	5.54531	1.56476	0.537429	0.551245	0.683225	no	no	no
ENSG00000114812	VIPR1	-0.212942	-0.183005	-0.520025	-1.03772	-0.896702	-0.660432	-0.645038	-0.860817	-0.58667	52.6674	35.5525	16.1104	9.26098	9.1093	7.55102	6.34721	2.34172	1.8809	61.1208	42.687	23.2587	17.8496	16.5183	11.9729	10.6897	4.57028	2.6905	no	no	yes
ENSG00000119326	CTNNAL1	0.215899	0.113193	-0.500263	-1.00345	-0.905338	-0.515045	0.244982	0.0588958	0.0304747	3.21006	3.62507	5.65005	5.33177	5.33439	4.6168	12.2082	19.0591	27.498	2.68702	3.60558	8.7635	11.6109	10.0375	6.4348	10.9593	19.3887	24.9965	no	no	no
ENSG00000186350	RXRA	-0.0821984	0.0449516	-0.496811	-0.623695	-0.34442	0.151939	-0.456319	-1.20519	-1.09797	3.65982	5.26822	5.01915	7.82327	5.61829	3.35293	5.92048	1.31884	2.05139	4.66727	4.82947	7.38803	11.1589	7.12513	2.88075	7.34892	4.25972	5.34414	no	no	no
ENSG00000089012	SIRPG	-0.229438	-0.164829	-0.520137	-1.22123	-0.826205	-1.36974	-1.34451	-0.488665	-0.384082	37.8175	29.4393	23.3361	80.4542	84.9653	46.3122	18.8866	38.3923	50.0148	42.4309	34.118	36.7549	165.739	147.365	117.111	52.3781	56.2543	65.4168	no	yes	yes
ENSG00000100439	ABHD4	-0.334515	-0.132738	-0.710031	-0.204917	-0.825321	-0.249436	0.103892	-0.100909	0.597244	3.89372	4.48954	3.0987	5.55793	4.63931	4.8023	6.71531	9.18713	30.378	5.02078	4.79759	4.10842	5.46248	6.92619	6.06824	6.22593	9.06463	20.4705	yes	no	no
ENSG00000173198	CYSLTR1	0.140342	0.0882871	0.461446	-0.239541	-0.610695	-1.22782	-1.15562	-1.62172	-1.53074	17.6602	15.6869	25.1864	22.9636	22.9519	8.62711	5.73366	3.6416	6.91873	15.6323	14.8169	18.8063	27.7102	33.8768	18.6826	10.9242	13.1417	23.3147	no	yes	yes
ENSG00000175857	GAPT	0.352884	0.78797	-0.886058	-0.896629	-1.09367	-1.85706	-0.943201	-1.43473	-0.884761	0.866242	1.51658	1.70355	3.02778	2.2611	0.543572	0.534462	0.36737	0.386105	0.804665	0.865842	2.78791	4.76847	4.52317	2.0384	0.954062	0.943186	0.672703	yes	yes	yes
ENSG00000101307	SIRPB1	-0.142686	-0.506283	-0.816884	-1.76504	-0.93917	-1.50491	-1.18916	-0.496304	-0.305046	2.3523	1.94672	1.17729	1.51139	1.60887	0.971612	0.527631	0.869742	0.677871	2.93646	2.85409	2.22162	4.42194	3.32935	2.99907	1.37165	1.12348	0.916683	no	no	no
ENSG00000104312	RIPK2	-0.0455292	0.0674985	-0.619178	-0.591076	-0.844094	-1.0875	-1.33201	-0.558128	-0.18006	13.7141	11.6269	3.49424	3.02264	3.62302	2.98885	2.77594	4.4686	6.49174	15.4134	11.9556	5.36995	4.61759	5.97581	6.08831	6.63899	6.16001	6.13624	no	no	no
ENSG00000151062	CACNA2D4	-0.250698	-0.197169	-0.591535	-0.931407	-0.709502	-1.1989	-0.424948	-0.658614	-0.831536	8.81933	9.85762	5.57573	4.78988	3.00029	2.19966	3.91963	3.0909	2.84213	11.3144	13.3479	7.00233	8.43016	6.06474	5.61804	5.81436	5.37394	4.15812	no	no	yes
ENSG00000124570	SERPINB6	-0.493954	-0.199697	-0.973483	-0.50291	0.0257074	0.283035	1.13346	1.46208	1.10312	1.48036	1.01679	0.753135	0.756134	0.647315	1.13128	2.31747	5.9399	15.8739	2.11345	1.54935	0.959755	1.02281	0.592789	0.74657	0.861225	1.87128	7.54203	no	no	no
ENSG00000237499	RP11-356I2.4	-0.0708912	-0.157593	-0.659405	-0.327312	-0.747102	-0.974904	-0.451769	-0.173995	-0.37359	20.1032	13.8947	3.62311	2.35124	2.04655	1.62591	1.15427	1.41266	1.5466	20.9669	15.776	5.56502	2.53519	3.502	3.28498	1.84654	1.57661	1.91446	no	no	no
ENSG00000154277	UCHL1	1.5472	-2.44044	4.86575	0.402024	0.829534	0.683421	1.55248	1.73422	2.38411	0.140773	0	0.134318	0.508764	0.857385	4.62826	18.7211	45.8372	80.0243	0.0402676	0.0145246	0	0.548684	0.395449	2.97016	4.86279	11.193	15.2756	no	no	no
ENSG00000074706	IPCEF1	0.0774675	-0.0544041	-0.450623	-0.735358	-0.576117	-1.67668	-2.00527	-1.62473	-1.12409	70.2856	50.5497	31.7023	46.7459	44.7823	11.4786	3.16123	4.72864	7.4205	64.145	52.1803	40.6548	76.2709	68.5143	36.8438	17.6372	18.1381	15.2319	yes	yes	no
ENSG00000198879	SFMBT2	0.120087	0.0798528	0.483261	1.10404	1.08837	0.150817	0.0131522	-0.431195	-0.566232	38.4089	37.4719	44.0008	39.6252	26.0221	12.0481	7.70609	6.55963	7.90522	33.5863	39.201	32.6737	18.4735	12.1851	10.993	7.76103	8.75807	11.1319	yes	no	no
ENSG00000235008	RP3-497J21.1	-0.153187	0.0710592	-0.62213	-0.793951	-1.15702	-1.07757	-0.842973	-0.749655	-1.03123	2.29476	2.46986	2.75279	7.96504	6.35935	2.92567	1.87817	2.39038	2.42033	2.46946	2.39639	4.7299	13.6373	14.3958	6.30777	3.39597	3.98215	4.89006	no	no	yes
ENSG00000140368	PSTPIP1	-0.169295	-0.092813	-0.536762	-0.703332	-0.691453	-1.03689	-0.26549	-0.12616	-0.252599	28.4486	24.2024	11.1871	11.0469	12.2535	15.5809	33.4504	46.0383	48.4276	31.8393	26.3913	15.6371	17.5339	19.7151	31.4484	40.3878	50.7541	56.5574	no	no	no
ENSG00000133816	MICAL2	0.0525711	0.103326	-0.474372	0.519755	0.66448	0.357287	1.13268	1.08778	1.04123	4.21968	4.08268	3.71549	11.6215	19.417	46.608	88.9867	130.776	152.666	4.60829	4.30112	5.93619	6.5389	11.5808	34.1693	36.7728	67.7258	78.6785	no	yes	yes
ENSG00000182871	COL18A1	-0.184147	-0.0925337	0.460287	1.36344	1.90031	2.6161	1.1961	1.07825	0.88076	78.4997	62.2678	58.0197	54.7856	61.9794	40.3736	20.0543	11.7719	13.1327	93.1502	64.1885	39.2934	29.4041	20.9127	10.5406	10.5203	5.46839	6.5438	yes	no	no
ENSG00000110092	CCND1	0.0973292	-0.258804	-0.475784	-2.23643	-2.13267	-2.52739	-4.43125	-4.41109	-3.97839	3.08115	2.72037	4.4129	22.9606	42.4189	25.446	1.19288	0.302738	0.0828536	2.95139	4.43474	9.41638	96.1803	186.328	138.678	27.5221	6.11865	1.89711	yes	yes	no
ENSG00000137166	FOXP4	-0.219997	0.313284	0.432588	1.90771	2.163	1.64892	1.15615	1.04969	0.748703	4.19676	5.33844	29.2212	31.2687	32.3051	31.9849	22.8097	21.4358	19.0601	4.80588	4.16981	20.4612	7.10502	6.7778	10.2315	10.451	10.5854	10.8372	yes	no	no
ENSG00000205683	DPF3	0.584844	1.03337	-0.690066	-2.5734	-2.15149	-3.37997	-2.41492	-1.28117	-2.73268	0.334181	0.227414	0.186462	0.329483	0.4529	0.294602	0.360965	0.368916	0.15428	0.240856	0.110927	0.34368	1.83605	1.96298	3.37598	1.95885	0.791001	1.08309	yes	no	no
ENSG00000155966	AFF2	0.278813	0.0121326	-0.296718	1.72902	1.00446	0.505215	0.498477	0.7665	0.688515	2.31615	1.52282	0.546764	4.90841	4.17001	3.91916	2.85113	2.05277	2.6123	1.90102	1.57669	0.670311	1.54146	2.091	2.75028	2.03316	1.23958	1.92512	no	no	no
ENSG00000198400	NTRK1	0.176082	-0.423344	-0.293137	-1.64263	-0.836789	-0.561366	-1.0661	-0.528087	-0.243931	1.26874	1.29059	2.02121	0.933221	0.993396	0.454831	0.455469	1.44936	6.46496	1.15975	2.24619	1.89546	4.35413	1.71973	0.57205	1.14606	2.96593	8.18434	no	no	no
ENSG00000233355	RP11-343J24.1	-0.153762	-0.182158	-0.122347	-1.49958	-0.902247	-0.786072	-0.623716	-0.709309	-0.508239	58.4624	43.9983	32.9298	8.70133	8.58964	6.58772	6.5619	8.4824	22.0375	62.2195	50.4395	37.3793	24.0475	15.9756	10.1394	10.4849	14.0515	31.1126	no	no	no
ENSG00000073737	DHRS9	-2.41571	-0.0660315	0.165379	-3.36851	-1.25985	2.79526	3.46053	3.25342	4.51851	0.0219108	0.0846771	0.864236	0.185088	0.0477574	0.182061	0.84952	3.494	6.81043	0.119254	0.107208	0.577577	1.43232	0.112325	0.027702	0.0688471	0.384758	0.381986	no	no	no
ENSG00000145012	LPP	0.165252	0.0840043	0.274474	1.5695	1.02024	0.200425	0.506295	-0.201844	-0.111345	12.534	10.2178	6.00753	5.17994	4.88113	1.80474	5.4647	5.93262	10.2539	10.9652	8.12364	4.52951	1.64594	3.01372	2.43212	3.16599	6.79856	10.2666	yes	no	no
ENSG00000138678	AGPAT9	-0.131642	0.0344133	-0.374734	-2.02843	-1.17538	-0.269901	0.234684	-0.396624	1.57071	1.87702	2.79352	3.73622	1.34046	1.33171	1.05857	1.2687	0.579717	1.23191	1.9122	2.97478	4.89661	4.28302	2.83986	1.23646	1.03737	0.666138	0.293527	no	yes	yes
ENSG00000204580	DDR1	-0.218058	-0.0771314	-0.401359	-1.39564	-1.29166	-1.49004	-0.792692	-0.334002	0.368902	13.8741	12.3417	18.9473	22.7586	17.403	12.0566	12.3764	10.3706	8.6995	16.1791	11.5042	25.0875	51.4822	42.276	36.205	20.8944	12.5042	5.71918	no	no	no
ENSG00000170293	CMTM8	0.298028	0.24074	0.299339	1.51135	1.21558	0.531436	-0.0380018	-0.421485	-0.158347	13.0217	15.0633	9.71001	11.1071	10.0304	7.67169	7.90889	6.16766	7.10157	9.90095	12.9342	8.13585	3.68063	4.34201	5.35876	8.15351	8.36563	7.51412	yes	yes	yes
ENSG00000150687	PRSS23	0.979148	1.02565	1.56526	2.53329	2.64156	2.01665	0.286609	-0.000755373	-1.00531	0.073471	0.107391	0.100229	1.25808	4.50127	15.4242	22.7067	16.3351	6.2302	0.100782	0.0773719	0.0301279	0.157907	0.801545	3.92771	17.6808	14.2329	9.80862	no	no	no
ENSG00000164483	SAMD3	-0.0443292	-0.169458	-0.255432	-1.501	-1.23432	-1.73952	-0.282912	0.0786197	0.185839	28.5583	17.8516	8.41285	7.52318	11.2615	2.58582	5.25068	3.27126	4.47768	25.7637	21.7197	13.9378	26.1258	20.5596	9.09146	7.94267	3.48685	3.18913	no	no	no
ENSG00000255443	RP1-68D18.4	0.14098	-0.0178756	-0.1262	-1.57045	0.0850313	-0.697902	0.0430976	-0.190922	-0.156176	5.73314	5.93566	25.59	3.76317	4.47534	1.21336	0.550741	0.638547	0.375759	5.14152	6.10926	28.6072	11.1703	4.38507	2.00327	0.517804	0.736158	0.402869	yes	no	no
ENSG00000138684	IL21	2.41515	-0.39227	-0.432692	6.25625	2.63907	4.11081	0.888028	-0.857552	-0.395627	0.057906	0.0414649	0.0829382	0.897806	2.11643	4.74776	6.23637	1.98867	5.26404	0	0.0601991	0.111246	0	0.323804	0.219633	3.75282	4.33515	10.9819	no	no	no
ENSG00000075618	FSCN1	-0.0409141	-0.0114036	-0.293496	-1.32926	-1.23076	-1.22316	-0.681912	-1.33056	-0.924703	7.35081	8.65168	7.40363	4.18077	3.47788	2.73386	4.43591	5.00836	19.2613	6.80746	9.01762	9.46295	9.87261	7.8271	6.39594	6.94021	12.3693	35.2691	no	yes	yes
ENSG00000234282	RP4-673D20.4	1.4012	-0.374562	-2.06182	-1.53891	-1.29229	-1.64378	-0.591156	0.340471	-0.933731	0.11809	0.0678238	0.146933	2.45973	4.84153	4.31439	0.5046	0.123767	0.0346428	0.0494315	0.0842544	0.645751	7.01934	11.7546	13.5542	0.795785	0.0970933	0.0607873	yes	no	no
ENSG00000122786	CALD1	-0.59448	0.235338	0.501152	-1.38406	-0.786277	-1.1128	-1.16463	-1.71729	-0.477617	0.306732	0.802884	1.43746	1.82723	2.00218	0.382868	0.781678	1.51329	1.42664	0.420072	0.275968	1.1593	5.7421	3.48011	0.727725	2.02705	4.69997	1.68631	no	no	no
ENSG00000165312	OTUD1	-0.0558336	-0.486901	0.0370641	1.20195	1.19708	1.51193	1.14465	1.0597	0.954291	33.104	20.9654	9.75327	21.9618	16.8495	12.6551	13.863	13.3417	17.818	33.5654	25.8061	9.86169	9.51958	7.0823	4.43894	6.2575	6.28435	9.02869	yes	no	no
ENSG00000254887	CTC-378H22.1	0.323068	-0.281357	-0.675634	-1.50195	-1.37625	-1.3714	-1.37502	-0.798775	0.224224	0.916195	0.647007	2.4332	2.97437	3.20186	1.72363	0.811844	0.512208	1.35628	0.66803	0.671324	4.15507	7.97081	8.27679	4.74844	2.36996	0.95245	1.15066	no	yes	no
ENSG00000132329	RAMP1	-0.050423	0.165028	-0.739901	-1.60213	-1.92572	-3.35078	-3.71224	-4.45754	-2.61353	2.26781	2.09546	0.837892	1.58201	1.7579	0.996651	0.97431	0.352951	0.924031	2.26237	1.7817	1.56447	4.67881	7.19593	9.78734	15.1688	8.03729	5.06876	no	no	no
ENSG00000169224	C1orf150	0.349765	1.61215	-0.895216	-2.10549	-2.2048	-1.92228	-2.18944	-3.37122	-3.13973	0.471053	1.01037	0.83117	0.93725	0.830585	0.737035	1.20694	0.240743	0.238982	0.407163	0.278433	1.4697	2.80125	3.44101	3.06378	5.13845	2.78239	2.28591	yes	no	no
ENSG00000257453	RP11-290L1.3	-1.67004	-0.32476	-0.508986	-1.46689	-1.08777	-1.63895	-2.3011	-2.30142	-1.97445	2.74865	11.4162	57.1144	29.1788	33.5468	28.9808	17.4803	11.8676	12.1682	8.63034	14.7931	80.2838	77.6115	69.8078	84.5295	86.7433	59.0919	42.0329	no	no	no
ENSG00000249780	RP11-352E6.2	-0.973265	0.434818	-0.214322	-2.62545	-2.29461	2.40783	-1.05647	4.31532	-0.942373	1.85828	9.95284	3.20986	0.458728	0.45245	1.83421	0.411707	5.51567	0.32278	5.44828	7.00088	3.75223	3.30715	2.38995	0.345472	0.839888	0.246686	0.928019	no	no	no
ENSG00000124406	ATP8A1	0.171773	0.0681398	0.282514	1.18812	1.61178	1.24025	0.611506	0.572941	0.359808	65.9419	47.2658	27.891	42.3229	45.471	28.8984	20.5859	14.575	18.3106	54.972	47.3373	21.4626	18.3788	13.8067	14.6363	13.1057	10.6099	13.8121	no	no	no
ENSG00000144834	TAGLN3	-0.723234	0.646823	-0.32708	-1.57895	-0.469578	0.214985	-0.00509947	0.482097	-0.301958	0.231783	0.340402	2.77743	5.98837	5.95073	5.50811	4.23818	5.22383	5.62576	0.299901	0.246846	3.49957	13.4544	7.52392	4.48246	4.36818	2.39534	7.66902	no	no	yes
ENSG00000236304	AP001189.4	0.213691	-0.759462	0.0598232	-1.29603	-0.972564	-0.766842	-1.43254	-2.853	-3.4714	0.806395	0.438285	0.503393	1.42246	1.98771	0.845857	0.384532	0.0907266	0.0909857	0.684735	0.767784	0.550505	3.61432	3.87029	1.38862	1.11353	0.696234	1.00925	no	no	no
ENSG00000170522	ELOVL6	-0.606348	0.358713	0.553729	1.63466	1.69456	0.990159	0.620068	-0.137152	-0.738823	0.683227	1.25602	1.03218	2.57615	5.57148	10.4227	9.61581	7.80211	8.98524	1.33955	0.451034	0.682377	1.23452	1.79868	5.43013	6.59527	9.07997	16.419	no	no	no
ENSG00000136231	IGF2BP3	0.0909271	-0.242083	-0.475691	-1.09533	-1.05684	-1.11101	-0.639689	-1.0471	-0.961357	11.3325	7.03108	11.8287	26.163	22.8356	7.74899	6.69338	4.64181	7.22157	10.384	9.73986	18.3697	45.2831	46.5335	15.5493	9.25544	11.3058	14.6744	no	no	yes
ENSG00000069482	GAL			3.88978	2.42357	2.57388	2.02864	-0.0334141	-0.259174	-0.176714	0	0	0.0908371	1.01055	2.2759	4.23253	2.82855	2.39574	0.618415	0	0	0	0.195231	0.372137	0.983123	2.87037	2.89953	0.701699	yes	no	yes
ENSG00000187193	MT1X	0.340518	0.511573	0.593084	1.96377	0.103795	0.35232	-0.281027	-0.137711	0.548913	10.828	10.6512	4.75409	10.6399	7.29769	38.5741	34.9428	27.46	12.5675	8.32263	7.62765	3.32543	1.60166	6.80379	30.1882	41.6817	30.0872	7.58117	yes	no	no
ENSG00000171408	PDE7B	0.067735	0.245889	-0.0995561	-1.4168	-1.57194	-2.32512	-3.15126	-2.68793	-2.47089	2.68765	2.016	0.582328	0.472931	1.15942	0.611008	0.473923	0.754413	1.11746	2.38499	1.73489	0.598509	1.2926	2.81542	3.18734	3.94228	5.38278	5.8708	no	no	no
ENSG00000143409	FAM63A	-0.0769024	-0.375892	-0.385787	-1.37514	-0.937668	-0.727963	-0.353529	-0.196045	0.0429829	6.32355	2.81264	2.78454	1.88371	3.49324	3.8522	5.77492	7.7764	12.2638	6.46281	4.38247	4.04289	5.24393	7.12192	6.65238	7.65534	9.22097	10.981	yes	no	no
ENSG00000183044	ABAT	-0.19005	0.233052	0.018676	-1.2039	-0.0936161	0.536949	1.29977	0.558356	1.23487	2.59127	2.75225	5.82218	2.19326	3.37444	4.97687	7.39323	5.71241	10.3052	3.15677	2.11845	5.83082	5.57992	3.65081	3.52998	3.02537	3.97727	4.24087	no	no	no
ENSG00000217482	HMGB1P17		-2.61132	-4.1275	-2.84564	-1.96758	-1.79279	-2.12404	-1.72063	-1.73742	0	0	0	0.105173	0.850776	2.98232	4.56422	1.76563	1.09228	0	0.0413719	0.178195	0.788441	3.30547	10.3394	19.9845	5.88631	3.66706	no	yes	no
ENSG00000120659	TNFSF11	-0.31327	-0.828622	-0.282205	-1.63619	-0.276264	-0.0298189	0.201798	0.0962071	-1.0003	1.02198	0.836747	4.43824	11.727	11.5479	6.1879	6.27174	9.24298	3.57849	1.28539	1.39313	5.13409	23.2796	14.379	6.18879	5.43401	8.66389	7.90062	no	no	no
ENSG00000207975	MIR181B1	-0.556262	-2.09693	-0.500344	-2.42716	-0.838589	-0.601668	-0.681875		2.12274	1.03842	0.130049	2.31479	0.791974	1.65523	1.39728	0.283998	0	0.752273	1.52601	0.71842	3.70736	4.33946	2.84159	1.94875	0.421753	0	0.142492	no	yes	yes
ENSG00000123892	RAB38	0.241455	0.409299	-0.431292	-1.48782	-1.78575	-2.19686	-2.53188	-2.01584	-0.634689	0.335426	0.315163	0.446452	0.760341	1.50546	1.67876	2.04982	3.83881	13.3801	0.270287	0.180748	0.800113	2.54477	5.98593	8.2386	10.5686	14.4279	11.046	no	no	no
ENSG00000143110	C1orf162	-0.0599244	-0.15941	-0.356894	-1.19884	-0.832721	-1.22282	-0.944009	-1.28955	-1.26591	10.377	9.63431	7.5328	4.96106	5.75676	3.06646	2.80338	2.54766	4.15487	10.9835	10.38	10.0241	9.6812	10.322	6.58606	6.90247	6.01977	11.111	yes	no	no
ENSG00000234965	SHISA8	0.275309	-0.178083	0.5555	1.26756	2.13052	1.52189	0.186092	-3.17673	1.98547	0.198706	0.323167	1.22402	5.48849	5.20539	1.8586	0.121628	0	0.14291	0.140851	0.346216	0.838228	2.37033	1.17272	0.62478	0.111059	0.0680984	0.0322512	no	no	no
ENSG00000028277	POU2F2	-0.119882	-0.104809	-0.527674	-1.09557	-0.948905	-0.919878	-0.843648	-0.176602	0.163655	14.0473	11.7484	28.0218	61.8929	77.0347	97.7899	59.1524	39.0111	36.6219	16.8076	14.9008	41.4218	128.099	156.176	174.05	106.089	57.9071	41.0299	no	no	no
ENSG00000251880	RNU7-75P	-0.606044	-0.173619	-2.29849	3.68127	-3.28548			0.866713	0.742496	10.5515	9.54695	0.299137	5.16314	0	0	0	0.966894	1.31306	15.725	10.7482	1.62318	0.269947	0.571001	0	0	0.505146	0.783476	no	yes	yes
ENSG00000102445	C13orf18	-0.245498	0.3768	0.682542	1.90523	2.34882	2.96399	2.31868	3.80813	2.44097	0.721832	1.34111	0.875258	2.65536	0.737615	1.7975	0.731526	2.11331	4.54173	0.740707	0.870674	0.411105	0.20862	0.325971	0.295588	0.300036	0.130536	1.32171	no	no	no
ENSG00000211739	TRBV12-2	0.646227	1.70424	0.515858	1.66669	0.315415	1.98158	0.396735	-0.381213	-1.9671	0.34274	0.221957	1.20937	5.43001	5.0039	4.50529	1.73598	0.356162	0.125775	0.198993	0.0649838	0.797084	1.49396	4.11315	0.946001	1.31748	0.469926	0.548029	no	no	no
ENSG00000167851	CD300A	0.266752	-0.0929471	-1.02442	-1.78958	-1.42535	-1.37121	-1.17871	-2.48932	-2.00174	1.18562	0.684607	0.447402	0.471543	0.283269	0.243234	0.226052	0.196234	1.69616	1.06782	0.80416	1.36127	0.931027	0.624274	0.434751	0.464118	1.25745	6.1441	no	no	no
ENSG00000106789	CORO2A	-0.034066	0.0131437	-0.179715	1.10727	0.403545	0.945605	1.2862	0.849025	0.771681	8.38562	6.85278	2.47617	5.4214	3.56858	4.62768	8.91521	6.81989	14.1445	8.58979	6.89283	2.74695	2.21923	3.00875	2.39363	3.7049	3.81386	8.00863	no	no	no
ENSG00000199082	MIR342	0.470469	-0.938816	0.531752	-2.13508	-0.399821	-0.932365	-1.9088	-0.950308	-2.03656	2.93894	3.44054	6.30289	1.23329	2.20477	1.69217	0.737847	0.308167	0	2.04582	7.04579	4.61692	5.36982	2.92763	2.89924	2.97283	0.632709	0.158324	no	no	no
ENSG00000162849	KIF26B	-0.00438255	-0.174439	0.534359	1.36285	0.548835	0.355147	1.16454	2.27934	3.24456	0.220396	0.192081	0.141506	3.60467	7.90522	2.96707	3.59379	2.31494	2.92488	0.219935	0.21757	0.101496	1.44126	5.50468	2.55164	1.69495	0.732806	0.334852	no	no	no
ENSG00000211875	AE000662.32	-0.0332951	-1.574	0.260179	-2.33829	1.64459	-1.90459	-0.0486944	-0.975935	1.33912	3.31623	1.45588	14.5334	1.65196	3.94811	0.864	1.41212	0.571434	1.67399	3.58478	4.8369	12.2498	8.70767	1.22859	3.55006	1.52306	1.22166	0.632719	no	no	no
ENSG00000004468	CD38	0.0371467	0.00456094	-0.147752	-1.17665	-0.526709	-1.10631	-1.79147	-2.0786	-1.56909	14.5189	12.9567	11.252	12.2903	20.3409	13.4384	2.6568	2.56532	8.91864	14.2606	12.2807	12.5961	23.5778	31.4665	30.697	10.4577	10.8694	12.6562	no	no	no
ENSG00000092068	SLC7A8	-0.201996	-0.183012	-0.0830554	-1.39548	-1.13482	-0.925306	-1.1124	-0.844507	-0.294328	1.14677	0.790478	0.565846	0.787737	1.40053	0.644439	1.41171	1.5473	1.77898	1.52625	0.87315	0.588953	2.07387	3.23608	1.07774	2.63395	2.91196	2.598	no	no	yes
ENSG00000244720	RP11-402J7.2	0.130191	-0.34021	-0.0189398	-1.0661	-0.159468	-1.43346	-0.425778	-1.63973	-1.14642	4.64751	2.40985	9.18141	4.86002	5.13978	1.49013	1.08146	0.382951	0.5913	4.14963	3.11199	9.64556	10.6443	6.06656	3.84512	1.4621	1.26422	1.30932	no	no	no
ENSG00000213760	ATP6V1G2	-0.319848	-0.263417	-0.781422	-1.40539	-0.844132	0.46251	-0.4768	0.117403	1.05159	3.49323	2.96109	2.30061	1.57607	1.85899	1.21815	1.14324	1.51371	5.98799	4.88682	3.36563	3.34219	4.6758	3.25038	0.866911	1.51647	1.5211	2.87959	no	no	no
ENSG00000204475	NCR3	-0.223344	0.71071	-0.225262	-1.36447	-1.55225	-1.20705	-0.596312	0.038898	-0.464151	1.87777	2.02303	0.944348	0.773343	1.01886	2.10683	8.4897	20.2246	21.4487	2.19354	1.21946	0.91941	2.26763	3.77743	4.14274	14.5392	22.8739	35.427	no	no	no
ENSG00000069667	RORA	0.105392	-0.00835074	-0.322039	1.14366	1.18863	1.95517	1.59974	1.93595	1.7712	48.1744	46.0333	17.1255	26.5155	20.2929	22.7965	12.4049	20.3722	37.1462	44.4289	46.8966	21.1149	9.30475	9.14314	5.66723	4.12735	5.3796	12.8251	no	no	no
ENSG00000107020	C9orf46	0.236725	0.034696	0.147105	0.979287	0.992923	0.861337	0.558195	0.558427	0.314148	18.8072	15.7991	14.8115	16.3871	28.5384	45.5117	42.58	45.9974	56.3105	16.6292	16.6995	12.6945	8.696	14.4248	23.379	28.77	34.3632	48.2202	yes	yes	yes
ENSG00000184828	ZBTB7C	2.44562	2.85307	-1.05556	-1.57346	-2.6528	-2.23039	-1.45418	-1.37724	-1.39335	0.0101921	0.0152509	0.0280767	0.230014	0.413763	0.749316	0.38056	0.455849	0.216424	0	0	0.0787532	0.709074	2.56286	3.56613	1.06152	1.37718	0.636095	yes	no	yes
ENSG00000167549	CORO6	-0.0703692	-0.1832	-0.289077	-1.01623	-1.40326	-1.67119	-0.915528	-0.933591	-0.629973	1.46827	1.30868	1.45798	3.7189	4.97222	6.66277	6.44114	3.84556	3.68354	1.62261	1.2221	1.96902	6.98459	11.7303	19.3676	13.6317	8.28073	5.92727	yes	no	no
ENSG00000254474	AP006284.2+MIR210	-2.11581	1.88539	1.78655	2.76783	2.23162	-2.57121	2.74955	2.30817	-0.206068	0.181614	0.86374	0.583437	4.2207	0.144805	0	0.256861	0.142284	3.48673	0.911854	0.188806	0.151494	0.447518	0	0.132114	0	0	4.0337	no	no	no
ENSG00000213067	RP11-760D2.10	-0.00930518	-0.0362437	-0.548867	-1.00794	-1.06246	-0.937313	-0.812677	-1.35395	-1.05434	1.67217	1.44173	1.67602	4.27391	4.20691	1.6783	1.1446	0.975031	1.26936	1.62257	1.53042	2.66132	8.68131	8.83247	3.27957	2.05444	2.53386	2.56042	no	no	no
ENSG00000185640	KRT79			-1.38324	-2.91491	-1.984	-1.02166	0.0409578	1.78423	2.57838	0	0	0.0130926	0.0248533	0.0202308	0.215043	1.28804	4.4909	2.80143	0	0	0.0841834	0.186101	0.0736144	0.54814	1.45317	1.45448	0.454257	no	no	no
ENSG00000244124	RP11-271K21.7	0.123634	-0.645715	-0.0431324	-1.51151	0.0227417	-0.486972	-0.0962316	-0.0988652	0.0789501	1.57695	1.79768	2.80702	1.14002	2.74816	1.66754	2.07957	1.66959	1.17161	1.44595	2.99127	3.09936	3.11932	2.68974	2.3965	2.21336	1.80534	1.13992	no	no	no
ENSG00000231991	ANXA2P2	-0.491103	0.049705	-0.515756	-0.965466	-0.309262	0.0254563	1.05259	1.09902	0.208516	2.16819	2.88708	5.98969	6.4966	4.46864	4.37112	9.94096	51.4715	56.9708	3.16515	2.91891	8.37732	12.2484	5.6875	4.241	4.66659	24.6046	47.9615	no	no	no
ENSG00000136250	AOAH	0.00814829	0.0644038	-0.142057	-0.976926	-0.84131	-1.91251	-1.10153	-0.89209	-1.31686	13.1542	12.6357	9.19065	1.6235	1.92807	1.07277	3.67637	4.23441	3.91423	12.3802	12.9787	9.1965	3.5303	3.38445	4.10545	8.46206	7.78556	9.25819	no	no	no
ENSG00000162894	FAIM3	-0.0368515	-0.168136	-0.341757	-0.996121	-0.908911	-1.36395	-2.09021	-1.30755	-1.06926	286.009	280.79	263.031	159.101	134.757	43.923	20.1351	16.6739	14.2432	289.085	317.741	341.882	303.056	250.574	98.9908	90.7311	45.384	26.4483	no	no	no
ENSG00000163975	MFI2	-0.512756	-0.0139861	-0.0720466	-1.17159	0.0460304	1.56769	1.89616	1.38686	1.12751	0.289309	0.499349	0.743067	0.563523	0.61897	0.762497	4.67677	5.83687	7.69887	0.452738	0.445273	0.707565	1.29726	0.808651	0.505826	1.13536	2.44339	4.10159	yes	yes	no
ENSG00000249212	ATP1B1P1	-0.0458772	0.402369	0.341202	1.58747	1.11863	2.29234	2.62568	3.01629	2.96079	0.885073	1.09044	0.892068	2.63	1.58182	3.73007	3.5233	2.42939	3.20384	0.882666	0.831758	0.713517	0.917337	0.739022	0.751975	0.546032	0.299701	0.408864	no	no	no
ENSG00000203305	AC010525.1	0.123128	-0.354191	0.192445	-1.20124	0.149519	-1.23792	0.195528	-0.0429393	-0.591233	3.46315	2.48562	4.358	1.55365	2.50356	1.40285	2.20618	1.06723	0.553682	3.1436	3.27673	3.96862	3.56243	2.27755	3.38438	1.91623	1.12832	0.820836	no	no	no
ENSG00000093072	CECR1	-0.0972114	-0.0485241	-0.182156	-0.89212	-1.0756	-1.54998	-2.80261	-3.6041	-3.52697	34.6524	30.399	17.4162	6.22805	8.83474	3.2421	1.46022	0.757089	1.91921	38.9567	31.6924	19.0454	11.5981	19.6655	9.85147	10.7626	14.2343	23.3585	no	no	no
ENSG00000165591	FAAH2	0.290847	0.133098	0.243073	0.967766	1.29503	0.273348	0.298162	0.0411071	0.230992	11.3201	11.6917	14.5315	7.13431	6.67841	5.22385	4.38407	2.41771	6.81472	11.2764	9.72731	11.9026	3.9308	3.01621	4.59654	3.4204	2.58702	6.41529	yes	no	no
ENSG00000102962	CCL22	-0.401039	-1.12134	1.1766	1.87647	1.01892	1.93012	3.34562	2.75516	2.47161	0.122187	0.0437473	0.149748	1.97044	1.82649	3.58613	14.0716	9.36115	5.26425	0.157689	0.136724	0.0542671	0.478452	0.826834	0.905735	1.35363	1.38458	0.890155	no	no	no
ENSG00000119714	GPR68	0.0487039	5.58534e-05	-0.369709	-0.910619	-0.78138	-0.990926	-0.187479	-0.42669	-0.332288	7.4241	9.62774	9.23441	12.553	12.5049	13.3257	25.7645	23.5028	29.1042	6.44763	10.8466	12.6628	22.1167	22.1099	26.1177	29.0048	32.2634	36.3977	yes	yes	no
ENSG00000164400	CSF2	0.813238	0.946947	0.572462	-1.38364	-0.160039	1.05322	1.10684	-0.288161	-3.46952	0.082835	0.32936	0.783226	1.45082	4.15026	13.4812	62.8678	27.959	4.04777	0.037923	0.180513	0.514211	3.28448	4.63294	6.49836	28.5619	29.8969	52.9863	no	yes	no
ENSG00000133808	MICALCL	-0.232735	-0.0603585	-0.0335713	1.20246	1.25035	0.745844	1.26192	1.24085	0.505071	0.84954	1.08542	0.544193	1.42425	1.41665	2.30494	4.27309	3.54176	3.99308	1.1137	1.09429	0.496361	0.565001	0.679089	1.71425	2.47617	1.515	2.39053	yes	yes	yes
ENSG00000162739	SLAMF6	-0.158542	-0.346129	-0.402918	-1.39505	-1.01797	-1.83181	-1.46536	-0.699853	-0.00307648	3.63645	1.90182	3.36989	22.4658	30.4241	15.7247	6.7321	8.45618	18.0002	4.0033	2.45375	5.12276	39.4431	64.4701	55.9501	19.0483	13.9428	17.6625	no	no	no
ENSG00000163683	C4orf34	0.0527303	0.0795514	-0.344012	-1.40261	-0.950515	-0.333982	-0.410467	-0.685956	0.759665	1.5061	2.02482	1.27369	1.82143	3.49238	1.40525	1.76647	1.43427	9.06608	2.13082	1.97593	1.58745	4.96289	6.39773	1.58372	2.37915	2.06285	5.42673	yes	yes	no
ENSG00000120915	EPHX2	-0.191929	-0.0819026	-0.336106	-1.03725	-1.46492	-1.64727	-1.50594	-1.05078	-0.563172	30.5922	27.0787	10.114	3.6835	8.01946	7.28231	8.51672	7.55505	7.21798	38.649	27.5741	13.5738	8.1018	19.9241	21.4382	24.2633	17.5679	10.0657	no	no	no
ENSG00000175471	MCTP1	0.144349	-0.0660179	0.137125	-0.897446	-0.921846	-1.07074	-1.42992	-1.88465	-1.08358	8.25359	7.56461	8.01781	3.24463	4.00112	3.32858	1.14171	0.827335	2.22585	5.83577	7.06224	7.77706	6.40956	8.09555	6.82099	3.74342	4.2561	4.55732	yes	no	no
ENSG00000178538	CA8	-0.363766	-0.391781	-0.631223	-1.1494	-1.09355	-1.80502	-1.90773	-1.24415	-1.4232	0.0772554	0.114241	0.435263	1.75897	1.5028	1.02245	0.64054	0.848496	0.636829	0.154543	0.101996	0.665462	4.1403	3.48859	3.20077	2.23813	2.46807	1.6863	yes	no	no
ENSG00000188389	PDCD1	-0.145956	0.130401	0.0813667	-0.291211	1.70596	1.817	1.30855	1.37762	1.54175	7.75735	28.2172	182.814	51.0713	49.2717	55.3555	88.9332	73.1247	59.8481	8.46072	22.4308	172.802	48.2402	14.3346	14.5104	36.2155	29.185	20.1256	no	no	no
ENSG00000167889	MGAT5B	0.0894089	-0.0866566	-0.303754	-0.215454	-1.84572	-1.64217	-2.57563	-4.16892	-3.21112	2.8183	2.51726	1.61972	1.0019	1.04623	0.711626	0.254422	0.0407593	0.0482354	2.66647	2.78945	1.83288	0.630786	3.6044	2.01958	1.77368	0.746669	0.308381	no	yes	no
ENSG00000188158	NHS	0.201141	0.290612	-1.36317	-1.152	-1.99444	-2.77019	-2.33585	-2.12465	-2.36987	0.0453552	0.0409164	0.0101232	0.190485	0.462274	1.20145	1.45793	1.33421	0.965699	0.0409173	0.0350052	0.0304461	0.433797	1.82064	6.83378	7.4115	6.26469	4.41473	no	no	no
ENSG00000111424	VDR	0.0629793	0.0993836	0.305315	0.219847	1.29437	2.05823	2.62755	2.82376	2.49829	1.31089	1.75421	4.33013	9.15115	11.5373	39.3878	56.2934	59.3967	57.1565	1.0044	1.61252	3.4404	8.34999	5.06234	8.60129	10.1113	8.91426	11.7691	yes	no	no
ENSG00000124942	AHNAK	0.0214584	-0.164661	-0.488184	-0.827189	-1.22403	-2.35042	-0.732811	0.205733	0.397337	45.1813	45.0444	51.2392	41.8074	12.6371	1.92127	4.18866	10.4825	23.92	46.1952	51.1979	69.3454	55.784	30.2123	10.1296	8.57374	9.27682	16.3622	yes	yes	no
ENSG00000187554	TLR5	0.147291	0.397976	0.464441	-1.00472	-1.47721	-1.48753	-0.375176	-0.674216	-0.322405	1.16026	0.488131	0.52302	0.708625	1.23555	1.15258	1.46343	1.29693	2.14055	0.646635	0.344102	0.57948	1.61603	4.35093	3.41526	2.14827	2.12442	2.77565	no	yes	yes
ENSG00000140284	SLC27A2	0.260481	0.959299	0.103037	0.961383	1.3986	2.27958	0.94141	0.601243	0.191226	0.143176	0.175894	0.156408	3.03197	7.37071	8.68326	6.51963	9.96974	19.9441	0.106523	0.0789395	0.116576	1.22812	2.8445	1.82303	3.61118	7.58701	20.4797	no	no	no
ENSG00000135047	CTSL1	-0.0378739	-0.16953	-0.149164	1.15216	2.41307	2.82006	4.42295	4.5458	4.39296	33.2758	60.3569	161.404	308.549	288.279	268.638	344.863	325.598	313.167	33.9128	72.2193	180.708	150.759	63.5529	39.3171	14.4903	13.3477	12.5764	yes	no	no
ENSG00000164116	GUCY1A3	0.464114	0.71712	-0.505619	-0.965079	-1.34724	-1.46983	-2.28871	-2.42831	-2.26044	0.324837	0.276938	0.266307	1.1923	2.00764	1.94505	0.716656	0.473116	0.474936	0.24363	0.236593	0.271586	2.08299	5.48436	5.24204	3.34843	2.55283	2.29962	yes	no	no
ENSG00000172059	KLF11	0.226449	0.343003	0.0600456	0.846208	1.26854	0.789828	0.712803	0.0878916	-0.108656	16.1013	24.6105	13.7985	7.11568	7.00865	7.45109	11.612	6.65878	6.62511	13.9969	19.0441	13.2142	3.99597	2.86002	4.19433	7.05296	6.45779	7.069	yes	no	no
ENSG00000105327	BBC3	-0.0509531	-0.0876739	-0.0677359	0.740443	1.07089	0.425052	-0.0551016	-1.3505	0.881758	26.6102	31.8684	47.227	43.6943	24.7083	11.1535	3.96358	2.34449	23.8762	27.3511	34.364	50.8825	23.4096	13.6175	8.21304	5.24766	5.98492	14.8255	no	yes	no
ENSG00000061918	GUCY1B3	-2.20414	-1.27948	-0.120802	-1.14652	-1.40774	-0.630029	-1.26855	-1.71968	-1.30852	0.00874291	0.0351147	0.133754	0.55511	1.87172	4.10788	1.64363	0.965263	1.50496	0.0525345	0.0958086	0.167558	1.11605	4.94458	6.55052	3.92461	3.29508	3.74867	no	no	no
ENSG00000142156	COL6A1	-0.285252	-0.00343393	-0.286962	-0.607841	-1.17674	-0.257921	2.26966	2.99642	2.42008	2.26536	2.26112	1.64461	4.70416	6.89904	18.1225	38.5522	26.7116	11.7187	2.50281	2.20132	1.73473	8.23851	18.1689	21.5522	7.39671	3.16054	3.1589	no	yes	no
ENSG00000156675	RAB11FIP1	0.108034	0.298385	0.382691	0.757749	1.17515	0.928125	0.181567	-0.467653	-0.308657	27.8477	31.6732	19.0426	40.6919	103.392	94.8146	60.3297	69.7443	92.1447	24.031	27.2809	14.9985	23.1191	38.2059	51.0703	57.7926	82.8981	112.389	yes	no	no
ENSG00000113810	SMC4	-0.0333643	-0.0285891	-0.173994	-0.780268	-0.903245	-0.165286	0.148807	0.133942	-0.0663587	81.5162	77.6383	63.2549	53.1126	60.098	61.8274	139.75	280.225	251.582	89.9084	74.1311	70.1034	96.6608	86.8849	73.8484	127.366	245.811	280.535	yes	yes	no
ENSG00000105810	CDK6	0.204517	0.0192572	0.312795	0.633263	1.07114	1.45827	1.24228	0.616127	0.647969	42.3941	32.4264	11.0798	67.6789	90.8037	198.187	217.233	160.155	184.985	33.679	29.9447	9.76988	41.3314	42.0796	72.6564	103.711	104.08	104.475	no	no	yes
ENSG00000240891	PLCXD2	-0.0227843	0.0324743	0.0169335	0.0390002	1.02179	0.677936	0.556241	0.115174	0.326987	31.2405	36.4608	39.5648	19.5221	21.4785	17.0524	10.3134	7.72885	13.7938	31.1887	34.5605	39.6043	19.8997	10.6029	11.5936	7.35532	7.19222	13.2598	yes	no	yes
ENSG00000143466	IKBKE	-0.156756	-0.222173	-0.37343	-0.663402	-0.844498	-1.15464	-0.685803	-0.898079	-1.117	21.4121	15.657	9.43933	19.5883	27.9224	23.9478	22.6632	16.5138	17.1379	20.8623	17.181	11.1678	29.3098	53.3189	56.061	36.7218	34.4468	37.004	no	no	no
ENSG00000105255	FSD1	-0.146009	-0.517179	-0.403883	0.931021	1.4161	0.674493	0.743385	0.845862	0.955671	1.56197	0.935023	0.52016	1.16256	3.31372	9.41461	25.1403	31.384	37.9573	1.69619	1.37381	0.714774	0.676742	1.2389	5.78749	15.0105	17.8162	19.3067	no	yes	yes
ENSG00000117322	CR2	0.0463959	-0.13685	-0.415228	-0.234061	-1.4186	-1.50145	-1.99855	-1.43798	-1.20166	3.83772	2.66785	1.26835	0.75052	0.554058	0.659275	1.30139	0.884407	0.429019	3.72482	2.77644	2.1475	0.932575	1.5119	1.87877	5.35403	2.91542	0.668184	yes	no	no
ENSG00000172578	KLHL6	-0.0611838	0.190043	-0.00250565	0.531274	1.08644	0.648706	0.0302559	-0.20023	0.271933	24.6401	32.3583	83.3533	81.7407	69.8899	44.5767	27.2699	22.1848	52.5057	25.0625	27.9279	83.1944	54.3649	32.2362	26.9087	25.6279	25.4907	47.9294	no	no	no
ENSG00000033170	FUT8	0.245796	0.111352	0.231064	0.452607	1.13761	0.836551	1.00804	0.70299	0.507271	12.6676	14.8532	4.1944	47.3868	37.9409	30.1406	46.2746	51.1827	63.7339	11.622	13.1478	4.127	31.8087	17.3605	17.2936	23.6253	30.3729	43.2543	no	yes	no
ENSG00000138606	SHF	0.296961	-0.0742237	-0.205724	-0.839684	-0.964345	-0.895134	-0.929655	-0.899142	-0.109224	1.22893	1.78349	6.99677	23.3924	42.9524	65.6267	25.5706	6.99117	5.00947	0.943306	1.86017	8.41084	46.3499	86.8294	125.069	50.0154	13.4063	5.90299	yes	yes	yes
ENSG00000245164	RP11-622O11.2	-0.0664996	0.0758497	0.113546	-0.866684	-0.838113	-1.63329	-2.04932	-3.14888	-3.77233	59.845	38.8691	11.6535	13.1271	20.3435	10.6179	5.68159	0.209565	0.0782022	56.6453	43.5513	13.3987	20.9368	31.9965	19.4041	13.9916	4.87574	2.29511	no	no	no
ENSG00000213160	KLHL23	-1.01355	0.481568	0.110622	-0.253226	1.33302	0.687225	0.242593	0.14148	0.211785	0.185304	0.391699	0.694085	1.58288	3.95861	6.01526	12.464	12.0004	7.7906	0.158205	0.434586	0.476025	1.65725	1.60602	3.66595	8.47033	10.5925	5.93718	no	no	no
ENSG00000173114	LRRN3	-0.0701625	0.152051	0.018971	-0.850868	-0.94164	-1.43162	-1.65211	-1.88315	-1.98462	16.2199	15.1256	79.6025	184.298	206.138	104.202	40.1362	27.3448	30.3175	16.7504	13.8851	78.0401	307.653	394.931	277.975	127.328	105.544	127.365	no	no	no
ENSG00000198825	INPP5F	0.119879	-0.104283	0.0590978	0.650053	0.838276	0.792748	1.14386	0.693663	1.08844	4.06926	3.26445	5.90864	12.6613	17.5773	22.1973	23.7324	15.0867	18.1374	3.59679	3.37106	5.84792	8.35361	9.7193	13.898	11.3998	9.15646	8.17926	yes	no	no
ENSG00000183780	SLC35F3	0.127878	-0.0484911	-0.855036	-1.05957	-1.26091	-1.46823	-1.15693	-0.615057	-1.1436	0.248162	0.194732	0.169247	1.9506	2.13968	1.55101	2.62967	9.16571	12.2775	0.2505	0.212057	0.332224	3.87432	5.19106	4.35251	5.88719	14.3261	33.478	no	no	no
ENSG00000198919	DZIP3	-0.0464572	-0.167459	-0.0166017	-0.352484	-0.920037	-0.651266	-0.358767	-0.321981	-0.357054	6.56475	5.90523	4.58345	2.10197	2.53024	2.70775	3.39014	5.17945	8.21047	6.9467	6.48408	4.78097	2.38689	4.86869	4.20153	4.42017	6.53136	9.53882	no	no	no
ENSG00000164611	PTTG1	0.0963882	0.0654975	-0.476624	-0.410925	-1.31561	-0.802983	-0.192148	0.0422477	0.0891771	3.27011	4.056	2.87865	6.53313	7.88946	10.4033	17.4734	80.3566	125.886	2.83284	3.77213	4.41643	10.758	22.4831	20.1018	18.2095	81.2474	116.962	no	no	no
ENSG00000003096	KLHL13	0.0704677	-0.449468	1.42013	-1.44455	-1.86656	-3.065	-3.47538	-2.2975	-0.959081	0.195826	0.186616	0.261618	0.099453	0.327974	0.59137	0.779774	1.12934	0.911062	0.163937	0.242394	0.060605	0.264849	1.21452	5.06238	8.66383	5.93766	1.75018	no	no	no
ENSG00000183734	ASCL2	0.119513	-3.48127	0.0660866	0.532793	1.86	1.56965	2.45294	2.32115	1.81108	0.0159072	0	0.255399	1.6465	1.86084	3.36125	0.947238	0.936254	0.662495	0.0147969	0.0417306	0.23922	0.965133	0.504878	1.12716	0.160693	0.186856	0.190434	yes	no	no
ENSG00000169902	TPST1	-0.0136905	-0.00303402	0.70865	0.52113	1.84819	0.991757	1.98132	1.00032	1.27093	1.31443	1.52073	2.3517	2.98267	2.02926	2.91431	4.33926	2.81815	5.4139	1.40278	1.55069	1.38302	2.06078	0.693942	1.65167	1.02546	1.5376	2.03498	no	no	no
ENSG00000170915	PAQR8	0.0542815	0.461866	-0.203662	-1.30881	-0.873477	-0.757623	-0.105535	-0.50271	-0.330563	1.98752	2.40659	7.92219	8.88325	10.6505	6.51684	9.58803	8.06989	12.7817	1.87971	1.70802	9.04882	18.4317	19.858	11.0472	10.0116	12.1613	17.3122	no	yes	yes
ENSG00000142173	COL6A2	-0.200631	-0.0428286	-0.0707963	-0.569081	-0.82583	-0.274483	0.875157	1.92837	1.63555	17.5908	16.0355	10.6895	13.4782	18.7521	27.6782	38.6277	26.246	28.3077	20.9608	17.6405	10.9808	21.1756	32.6956	36.9358	22.7065	8.07094	10.6683	no	yes	no
ENSG00000189077	TMEM120A	-0.0497725	-0.216265	-0.245371	0.0396351	-0.82477	-0.915737	-0.173225	-0.489489	-0.159873	9.16007	7.33482	9.90589	23.7476	23.5957	38.502	18.6147	17.0118	36.7485	10.5706	11.5784	11.2856	15.3547	46.2498	62.6923	23.5314	28.5972	34.7961	no	no	no
ENSG00000154027	AK5	-0.0378591	0.00877945	-0.574691	-0.418109	-1.27468	-1.10616	-1.85206	-0.886747	0.43454	15.3573	11.9063	3.05105	1.60338	1.89188	1.77813	1.32054	0.656523	1.27051	18.3175	13.8448	5.34829	1.98883	6.92096	4.90283	6.61016	1.22563	0.772737	no	no	no
ENSG00000166979	C21orf63	0.277821	0.076599	0.0420454	-0.342494	0.892872	1.17836	1.42081	2.1252	2.56904	3.43025	4.84499	22.0905	24.5305	18.9351	15.9739	20.6798	21.0842	25.944	2.99931	4.58199	24.4015	27.7636	11.9339	7.28197	6.56964	4.73422	3.80114	no	no	no
ENSG00000140538	NTRK3	0.236447	-0.467544	0.439225	0.697971	1.34026	1.44519	3.29136	3.24116	4.43949	0.376977	0.349864	0.17607	1.12752	3.32199	5.66061	10.4208	7.85179	19.2393	0.235213	0.21718	0.158567	0.602605	1.20461	2.10142	0.969683	0.919443	2.03541	yes	no	no
ENSG00000160200	CBS	0.382105	-0.610657	0.515306	0.0886538	1.06004	1.13925	0.667603	-0.114668	-0.0843699	0.784158	0.522609	1.27815	3.33913	5.85329	10.728	11.9603	20.6382	77.424	0.784766	0.817828	1.32937	3.75841	2.67923	5.5257	9.37055	24.714	77.8755	yes	yes	no
ENSG00000102174	PHEX	0.0786803	-0.618923	0.014651	-0.920146	-1.42606	-1.82679	-2.06506	-1.60214	-1.65874	0.202472	0.122859	0.173044	0.795597	2.41478	6.95534	4.74718	3.64439	2.92992	0.177499	0.182224	0.123839	1.08624	6.63312	23.8054	17.8931	10.904	7.57867	no	no	no
ENSG00000172548	NIPAL4	0.2871	1.09822	0.610623	-0.129042	1.06973	2.05632	3.11274	4.23416	4.19542	0.266306	0.512022	4.1399	9.03007	9.19426	6.44294	7.76241	9.16014	6.55461	0.211814	0.30543	2.29259	6.9777	4.41453	1.72895	0.86212	0.505058	0.331393	yes	no	no
ENSG00000149218	ENDOD1	0.119595	0.117844	0.150894	0.726803	0.964037	0.804046	-0.000356434	0.14883	-0.494202	2.76728	2.95584	2.7973	5.48893	7.23209	9.08443	7.65076	7.02319	7.63513	2.49922	2.77053	2.57796	3.15343	3.69075	5.24831	7.63229	6.41686	8.95768	yes	no	no
ENSG00000160183	TMPRSS3	-0.0826562	-0.508971	-0.342453	-0.831124	-1.00087	-1.36532	-0.678118	-1.02925	-0.251903	1.26329	0.652714	0.602286	1.57202	1.8064	2.32755	1.98162	2.03017	8.78527	1.35191	1.18325	0.932377	3.03293	4.466	5.68892	3.48936	3.9294	11.6151	no	yes	no
ENSG00000116299	KIAA1324	0.00823062	0.174853	-0.573152	-0.703815	-1.49741	-1.36854	-0.536747	-0.687062	-0.130283	1.24896	0.937571	0.565999	1.26998	1.47336	3.53368	1.4639	1.45404	1.52618	1.15515	1.10053	1.29844	1.78677	3.81609	7.28883	2.05301	2.08423	1.67699	no	yes	no
ENSG00000196407	THEM5	0.0381582	-0.380515	0.335339	0.137237	1.07227	1.15773	0.907036	1.31943	1.31552	0.480686	0.299649	0.768966	3.50798	7.0583	15.445	20.8653	38.1312	37.9657	0.387184	0.398835	0.621336	3.07349	3.42106	6.88952	11.3005	15.7228	15.8884	no	no	no
ENSG00000087589	CASS4	0.110432	-0.0649942	-0.574524	-0.853013	-1.06755	-1.22928	-0.807332	-1.19902	-0.964431	15.6766	12.5519	2.46537	2.81274	2.02172	1.01375	0.994727	0.569153	1.16292	15.4165	13.4692	3.55367	4.46146	3.85777	2.15196	1.70335	1.43854	2.08567	no	no	no
ENSG00000143502	SUSD4	-0.00845085	-0.119708	-0.359972	-0.409883	-0.951967	-0.840279	0.594623	0.00477757	0.26233	14.7734	10.881	3.98003	2.48822	3.35951	3.64286	8.92313	4.24458	3.16058	14.3025	12.8185	6.83697	3.06134	5.87685	5.93671	6.01476	5.40123	2.60765	no	yes	no
ENSG00000145687	SSBP2	0.131463	0.00768316	0.353264	-0.360319	-0.851078	-0.712449	-0.138767	-0.441606	-0.543735	32.6377	30.5829	19.2742	23.4442	18.8174	14.1665	18.3651	14.8123	16.5881	29.3591	27.4012	16.8703	26.7408	35.2331	25.041	17.1042	17.7744	24.3196	no	no	no
ENSG00000170873	MTSS1	-0.0780639	-0.0351116	-0.307501	-0.293949	-0.95921	-0.855959	-0.886348	-0.71786	-0.834875	29.335	27.584	10.6205	7.16767	2.84482	1.8494	2.32384	4.12944	8.70167	30.0153	54.064	13.1199	9.57293	6.24252	3.11673	4.77446	6.72582	14.8561	yes	no	yes
ENSG00000148288	GBGT1	-0.835845	0.734805	0.427397	0.240952	1.19954	0.728677	0.804371	1.13165	1.00812	0.374261	0.357018	0.687364	13.4326	5.3891	7.0309	5.88065	10.8742	9.22577	0.571149	0.348121	0.661259	3.21855	2.23993	3.79146	7.78991	2.78909	4.64096	no	yes	yes
ENSG00000213005	PTTG3P	0.715847	-0.492325	-0.298892	-0.966059	-1.37566	-0.733277	-0.388589	0.0989237	0.114323	0.964493	1.08887	1.05478	1.50021	2.30536	3.42796	5.13591	24.1155	37.0877	0.589042	1.58757	1.39721	3.35824	6.03427	5.68089	6.69833	22.7438	33.6727	no	no	no
ENSG00000152492	CCDC50	0.0686845	0.199557	-0.420815	-0.19871	-0.897247	-0.789881	-0.709488	-0.601721	-0.444725	16.1389	17.0427	9.60456	6.78915	10.1731	26.3261	21.4234	25.7452	34.9577	15.3795	14.8835	13.0867	8.37631	19.6874	44.9144	35.3062	39.3491	46.2413	no	no	no
ENSG00000138764	CCNG2	0.0461807	-0.0706229	-0.499398	-0.0642448	-0.865763	-1.12559	-0.886216	-1.00823	-0.0252767	42.3861	45.6281	17.8508	15.5681	8.24236	3.8404	2.85783	6.09978	39.1902	40.3225	46.3619	20.3574	11.4299	14.0364	8.76015	5.35177	13.0781	44.4607	yes	yes	yes
ENSG00000234614	AL450992.2	0.52683	0.0966282	0.0915353	0.134941	1.06911	1.19467	0.911662	1.43223	1.37381	0.57452	0.44059	1.04018	8.17771	12.8561	33.0227	43.8498	71.0784	67.1266	0.401774	0.440025	1.03419	6.68651	6.264	14.2911	23.3402	26.7236	26.1999	no	no	no
ENSG00000159958	TNFRSF13C	-0.201001	-0.140226	0.135492	0.953203	1.28916	1.56289	0.525852	-1.02396	-0.0428432	4.36676	4.85199	5.4811	7.73174	5.88284	2.71949	1.09589	0.717914	1.2475	4.92424	5.4041	5.16911	3.91909	2.3981	0.974381	0.744056	1.48097	1.20456	no	no	no
ENSG00000073910	FRY	-0.000897445	-0.111673	-0.116764	-0.738908	-0.960242	-1.24481	-0.562636	-0.697935	-0.200102	5.82997	5.08066	4.4163	3.27423	5.15498	3.2125	2.50399	1.72834	3.10346	6.22625	5.48465	4.48473	7.43497	12.5052	7.93163	5.12092	3.30564	2.85525	no	yes	yes
ENSG00000078596	ITM2A	0.0699098	0.0983808	-0.256077	-0.225649	-0.858779	-1.34244	-1.40508	-1.23358	-0.780058	445.301	424.829	285.207	388.93	290.392	179.651	178.553	179.195	176.587	414.079	396.007	348.615	452.985	525.221	468.43	530.98	490.597	318.63	no	no	no
ENSG00000146021	KLHL3	-0.0724257	-0.255758	-0.162223	-0.458636	-0.817841	-1.04433	-0.320223	0.0707946	0.899932	35.5492	25.3042	12.8383	10.1284	6.36521	3.07164	2.94145	2.71753	7.37859	35.46	31.3872	14.4313	12.9817	9.2861	6.86093	3.96128	2.63198	3.26069	yes	yes	yes
ENSG00000176387	HSD11B2	0.910362	-1.0319	1.0083	1.07651	0.993663	0.759453	-0.523257	0.0450312	0.367772	0.130484	0.105953	0.206742	3.02946	4.68139	3.30698	1.12056	0.952543	0.422161	0.0733476	0.226337	0.108727	1.52285	2.34119	1.93761	1.59805	0.935285	0.317399	no	no	no
ENSG00000147138	GPR174	0.025957	-0.188856	-0.0577587	-0.738503	-0.918358	-1.91354	-1.44612	-0.902701	-0.265595	19.1068	15.4122	18.0547	28.1884	23.9277	9.8832	7.9794	9.03548	17.651	18.4402	17.6743	19.2067	46.8332	43.6001	36.8015	23.176	17.6029	21.004	no	no	no
ENSG00000002586	CD99	-0.0767463	0.0247437	-0.30704	-0.545649	-0.714436	-0.729981	-1.01867	-0.907715	-1.34736	149.335	156.883	190.384	239.418	230.751	276.862	121.235	86.3292	90.2134	159.675	166.526	250.867	367.216	380.774	485.881	254.586	179.918	242.883	yes	yes	no
ENSG00000138772	ANXA3	-0.687359	-0.582825	0.542097	0.732897	1.83587	0.433815	-0.74818	-0.573122	-0.847848	1.15594	1.14672	2.45251	3.73799	7.86376	6.83117	4.66902	7.26613	23.7599	2.166	2.34136	2.40229	3.50682	2.74377	5.64954	6.94599	9.19925	38.5191	yes	no	no
ENSG00000070882	OSBPL3	0.0426368	-0.0688299	-0.137261	-0.80385	-0.743489	-1.2103	-0.872927	-0.561354	-0.738719	13.3943	10.6678	24.7884	52.0893	73.8446	39.422	28.9289	30.482	26.3092	15.396	13.1148	33.0643	102.977	138.107	103.549	54.3865	47.9431	42.9255	no	yes	yes
ENSG00000171126	KCNG3	0.0185528	0.142551	0.111311	-0.80203	-0.978455	-0.732426	-0.900216	0.0370442	0.209419	1.66656	1.43079	2.25259	3.19451	2.21543	0.816927	0.42617	0.461572	0.57023	1.62329	1.32959	2.39567	5.69619	4.46539	1.36037	0.798735	0.444459	0.502236	no	no	no
ENSG00000127951	FGL2	0.186781	0.00660656	-0.466135	-1.04761	-1.21863	-1.59068	-2.19916	-1.88088	-3.18761	2.10804	2.20408	1.62694	1.04162	1.27168	0.461755	0.064572	0.0674184	0.157557	1.81964	2.2264	2.20816	2.36218	3.06044	1.3163	0.315479	0.264718	1.41141	no	no	no
ENSG00000075673	ATP12A	1.49986	1.66667	1.7753	-1.34983	-2.39608	-2.23162	-1.59667	-1.30966	-1.39426	0.0350115	0.0400993	0.0620175	0.0197734	0.0507752	0.172008	0.965399	1.74371	4.24852	0.0105492	0.0131193	0.0158671	0.0563042	0.278453	0.788559	2.91679	4.25025	7.11301	no	no	no
ENSG00000166949	SMAD3	-0.153694	-0.181317	-0.238067	-0.71743	-0.826728	-1.00406	-0.863075	-1.57756	-1.80338	31.152	26.7277	31.5089	59.988	48.3067	30.2158	21.9312	13.053	11.5663	32.6136	27.1982	39.4758	108.96	86.5896	62.0656	44.4842	38.6066	42.9456	no	no	no
ENSG00000137507	LRRC32	-0.142365	0.029621	0.209716	-0.772618	-0.775855	-0.807403	-1.44124	-2.03381	-2.78645	4.84581	5.03372	5.0998	15.8291	21.2786	13.3074	6.17057	2.17377	1.88686	5.40519	5.22716	5.24401	27.5419	38.2894	22.4902	16.0059	11.1294	17.5277	yes	yes	no
ENSG00000123219	CENPK	-0.030874	-0.0666924	-0.10627	-0.659539	-1.01338	-0.274423	-0.00569809	-0.0815277	-0.276738	16.3469	12.131	9.96021	2.9851	3.24292	9.32754	38.1238	41.3146	49.0767	13.8673	12.5477	10.9485	5.33786	6.432	10.6604	37.6151	43.8592	62.3829	yes	no	no
ENSG00000101445	PPP1R16B	0.0281897	0.177038	0.0641223	0.0481623	0.667744	1.38468	1.78355	1.52901	0.966061	66.9794	73.107	109.43	37.1782	26.5265	34.551	57.8029	64.5348	69.4228	63.0951	65.1451	107.741	35.1507	17.3366	12.9932	16.3362	22.5744	34.7231	no	no	no
ENSG00000197329	PELI1	-0.00531619	-0.0246174	-0.218567	-0.433622	-0.810837	-0.973824	-0.912435	-1.16558	-0.839944	175.33	170.821	102.891	82.1953	48.334	21.3808	9.69169	6.68271	13.1467	172.208	174.815	122.353	104.081	83.7615	38.2335	17.9407	14.6412	21.2127	yes	no	no
ENSG00000213809	KLRK1	-0.179037	-0.208405	0.391928	-0.823671	-0.969637	-0.674964	-1.67107	-1.51437	-1.70725	2.56177	3.29757	3.20302	2.5335	2.76692	1.62918	0.579235	0.678504	0.360572	2.60788	3.60087	2.48754	4.04476	4.83434	2.7454	2.74411	2.35756	1.50675	yes	no	yes
ENSG00000175544	CABP4	-0.289059	-0.310035	-0.034016	-0.29473	-1.40953	-1.05438	0.0858845	-1.57564	-0.480301	8.40746	6.33854	8.92682	4.38527	1.44623	0.227221	0.43556	0.0992291	0.631794	11.5845	9.2259	8.05566	4.64225	4.94648	0.707485	0.393299	0.327337	0.737123	no	no	no
ENSG00000099814	KIAA0284	-0.368012	-0.115748	-0.114761	0.0437436	0.709603	0.852144	1.47028	1.27816	1.69362	1.39402	1.35977	3.13617	5.21754	4.53959	3.61602	8.39251	7.29349	12.387	1.71402	1.48416	3.2973	5.19546	2.76481	2.03604	3.09561	2.98296	3.64723	no	no	no
ENSG00000244509	APOBEC3C	0.0587421	0.026615	-0.72847	-0.274223	-0.893787	-0.613242	-0.0141026	-0.057053	-0.190588	4.50694	2.21024	1.83001	4.52166	5.12558	8.68097	15.023	28.107	37.6158	3.76896	3.03383	2.44903	5.7461	9.21486	13.0868	14.9755	28.9009	42.6767	no	no	no
ENSG00000174080	CTSF	-0.213657	-0.0600321	-0.522849	-0.473314	-0.995597	-0.378498	-0.488555	-0.18664	0.679327	12.9674	9.18252	2.411	2.75792	2.08646	1.01371	1.73575	1.65955	2.77831	16.3652	9.47566	4.0689	2.49793	3.57981	1.73501	2.50761	1.48308	1.36942	no	no	no
ENSG00000141506	PIK3R5	-0.075944	-0.0633805	-0.503656	-0.133066	-0.652088	-1.1268	-0.731867	-0.793343	-0.836251	101.009	87.2258	30.4318	30.5569	15.3566	9.98183	7.36604	8.14283	11.614	105.169	93.2794	40.6175	27.3848	23.6156	21.5738	12.7675	14.5995	20.2646	no	no	no
ENSG00000187862	TTC24	-0.268898	-0.284714	-0.493045	-0.802178	-0.73133	-1.06426	-0.53437	-0.415354	-0.828731	10.2952	7.60409	5.59042	6.49961	8.4334	7.45477	9.44852	8.60918	5.33138	12.2645	9.52618	8.87211	11.4324	14.5809	16.3887	13.1093	11.6454	8.65332	no	no	no
ENSG00000141655	TNFRSF11A	0.190133	0.217156	-0.0588655	0.523762	1.14323	1.56614	1.80781	1.03241	0.545885	0.16447	0.129858	0.422464	1.48791	1.67491	4.13781	11.9703	9.85351	10.9732	0.1399	0.10892	0.438599	1.03996	0.76695	1.40128	3.42219	4.88646	7.49705	no	no	no
ENSG00000168280	KIF5C	0.476262	0.295163	0.923891	0.621337	1.40766	1.13698	1.53158	2.08916	1.99181	0.270508	0.160548	0.326749	0.355069	0.828497	1.01768	2.71174	9.46159	22.4873	0.201835	0.169364	0.198587	0.177876	0.272846	0.445791	1.20101	2.62421	7.32258	no	no	no
ENSG00000188921	PTPLAD2	-0.137149	0.126421	-0.37575	-0.501267	-0.996251	-0.86405	-0.792374	-0.269083	-0.575089	12.2723	10.4378	4.42238	2.60861	2.62685	3.97186	4.52383	9.22428	11.6568	13.6477	9.50638	5.7223	3.5592	5.47551	6.90119	7.69257	11.2692	17.4856	yes	yes	no
ENSG00000105738	SIPA1L3	-0.0747954	-0.0243854	0.00155708	0.678799	0.642993	0.552302	1.265	1.13453	1.03575	5.36397	4.78661	2.43845	11.6619	13.3904	14.0726	18.2043	11.7334	10.4675	5.67203	5.03216	2.59873	7.42129	8.77012	9.52575	7.54626	5.49642	5.07264	no	no	no
ENSG00000154309	DISP1	-0.227072	-0.255771	0.224508	-0.842483	-0.904858	-0.550069	-0.154898	-0.00748801	0.765088	0.567627	0.288679	0.200388	1.8764	3.80246	3.25977	1.62179	1.26127	1.65761	0.484702	0.35959	0.189143	2.7346	7.32091	5.03181	1.67998	1.12516	1.15387	no	no	no
ENSG00000136205	TNS3	1.06458	0.804523	0.633306	0.0385083	0.709483	1.81846	3.65301	3.24182	1.95918	0.200445	0.188739	0.44258	6.36258	7.60079	7.0089	6.4391	10.3175	5.61437	0.126726	0.116026	0.269779	4.6163	4.49306	2.43503	0.539198	1.32505	1.76126	no	no	no
ENSG00000105329	TGFB1	-0.0806252	0.189457	0.27758	-0.274863	0.720526	1.40592	1.0594	0.719603	0.571525	196.487	238.498	445.355	219.319	160.691	147.033	200.679	202.617	229.929	203.513	212.547	376.082	278.599	101.799	57.8903	97.3479	124.599	155.085	yes	no	no
ENSG00000223891	RP5-995J12.2	0.194513	-0.157675	-0.0758666	-1.0484	-0.865364	-0.364275	-0.185441	-0.469103	0.237721	1.6752	1.21363	2.02307	2.08676	2.77189	1.81293	1.69652	1.71086	3.4744	1.36634	1.74195	1.91411	4.56026	5.3541	2.24136	1.95026	2.28908	2.82413	no	no	no
ENSG00000119771	KLHL29	-0.0655018	-0.0883938	0.0353918	-0.21431	0.771128	-0.301731	-0.644586	-1.15858	-0.854642	1.70946	1.4462	0.913387	1.84857	2.27971	1.04223	0.924501	1.52593	2.8937	1.67608	1.55977	0.824047	2.19022	1.3192	1.23605	1.61052	3.42242	4.78784	no	no	no
ENSG00000115009	CCL20	0.0763171	0.430966	0.106031	-0.156649	0.768719	1.96053	2.68791	3.99906	4.85554	1.65252	7.45981	27.617	103.431	176.353	133.779	134.386	88.5392	84.2402	1.84443	5.58789	25.0412	69.8128	101.774	34.0824	21.2665	5.37941	3.32438	no	no	no
ENSG00000168243	GNG4	0.101118	0.718885	-0.320886	-0.0231417	-0.874665	-0.0679038	-0.122745	-0.242949	-0.210723	0.308446	0.507463	0.889627	2.71528	5.16995	4.75057	1.41462	0.603229	1.79587	0.34297	0.186767	1.03764	3.10969	9.66954	4.70268	1.55486	0.682261	2.21717	yes	yes	yes
ENSG00000010278	CD9	0.155987	-0.0443576	-0.426994	-0.772904	-0.710879	-1.02823	0.312644	1.14447	0.845246	2.91652	3.26731	7.39328	20.1465	17.6775	20.6666	43.2082	108.358	93.3054	2.69465	2.88819	8.58055	33.9821	31.9845	41.7886	33.5103	54.169	53.7846	no	yes	no
ENSG00000204381	LAYN	-0.0641081	-0.00528107	-0.174936	-0.474511	-0.780261	-0.432933	-0.975323	-0.579474	-0.68735	5.47441	4.7784	2.42413	5.87599	5.35513	4.45824	2.09114	1.95416	5.06277	5.7435	5.0079	2.53278	7.35013	9.81172	5.93391	3.90384	2.99728	6.27891	no	yes	yes
ENSG00000103855	CD276	2.41515	1.31114	-1.59545	-1.43038	-2.65656	-1.25031	-1.51157	-1.39609	-0.958585	0.0199077	0.0768307	0.0108243	0.149527	0.0776623	0.33155	0.341937	1.28035	0.807334	0	0.0206961	0.0518042	0.498735	0.427306	0.492119	1.17584	3.76278	1.5234	no	no	no
ENSG00000167083	GNGT2	-0.0160383	0.632428	0.467312	-0.206837	1.46814	0.52348	0.437607	0.00448602	-0.12969	1.19175	1.56151	2.47613	2.3001	4.19862	7.24748	20.3379	21.1409	24.7364	1.18941	0.867721	1.78953	2.63556	1.42593	5.05972	15.2626	21.8066	27.7218	yes	no	no
ENSG00000186480	INSIG1	0.0797992	0.099443	0.142605	0.523142	0.547009	1.32237	1.46278	0.424551	0.226701	72.2825	83.9412	138.988	214.272	211.578	485.76	366.492	358.484	703.939	69.2346	78.6605	136.225	152.866	158.316	220.472	156.996	273.425	686.648	no	yes	no
ENSG00000091972	CD200	-0.0580737	0.324402	-0.462067	-1.46664	-0.636586	-1.02393	-1.57687	-0.6308	0.202699	6.993	22.9175	147.55	225.387	251.577	87.3726	49.7374	37.5432	44.6222	7.22377	17.0248	195.784	384.919	406.214	173.711	154.667	60.7744	37.8243	yes	yes	no
ENSG00000242861	RP11-285F7.2	-0.24141	-0.152739	-0.29062	-0.278715	-0.820439	-0.882176	-1.40413	-0.751107	-0.824319	61.734	51.8457	24.6343	19.5796	13.3378	3.86457	2.50418	2.76906	4.61111	71.7506	59.0775	29.7871	20.7687	23.5787	6.59223	7.22749	4.87818	7.99222	no	no	yes
ENSG00000029534	ANK1	-0.149615	0.348442	-0.155818	-0.837689	-0.806771	-0.294746	1.01456	1.92369	1.9623	1.09653	1.15223	0.656033	0.906428	0.779595	1.53668	5.03066	6.4675	6.07257	1.39876	0.762055	0.934665	1.40605	1.62822	2.2116	2.79213	1.88942	1.16295	no	no	no
ENSG00000112297	AIM1	0.043859	0.0918128	-0.10726	0.586662	0.970325	0.618684	-0.21152	-0.758526	-0.789898	143.143	117.274	44.1447	16.1521	15.8149	6.64268	3.55439	3.44467	8.86471	133.771	125.343	44.6732	11.7076	7.84255	4.0734	3.90309	7.17052	18.0419	no	no	no
ENSG00000143167	GPA33	-0.137742	0.0096378	-0.255335	-0.595153	-0.829131	-0.761327	-1.40217	-0.58686	0.525137	23.5727	20.2278	8.34069	2.39727	2.0711	2.11772	0.763648	0.266152	0.631069	23.1124	20.9946	11.6554	3.10983	3.68189	2.82583	2.08703	0.466587	0.60475	no	yes	yes
ENSG00000112303	VNN2	0.0150467	-0.167262	-0.603971	-0.717554	-0.879497	-0.849543	-0.926509	-1.14832	-0.515929	9.1603	7.97232	2.6635	1.363	1.892	1.29429	1.40373	1.74543	6.23711	8.9902	8.51024	4.06213	2.52266	3.35822	2.38122	2.68774	3.74051	7.79582	no	no	no
ENSG00000152818	UTRN	0.20752	0.139692	-0.0116506	-0.832694	-0.561546	-1.1274	-0.650507	-0.553567	-0.471181	48.693	53.3313	25.9379	5.93661	6.18953	5.61146	4.15773	5.78508	13.027	43.2774	46.9187	22.7869	12.6619	12.375	9.42128	6.30944	10.726	16.7873	no	no	no
ENSG00000162772	ATF3	0.16703	0.148554	0.222891	0.582434	0.774321	1.44344	2.39511	1.71444	2.26124	11.8984	23.693	38.5791	17.453	28.4888	22.9881	20.0037	19.4657	83.1636	13.9148	21.1641	33.8749	13.091	18.1157	7.70543	4.06212	6.99374	22.8412	no	no	yes
ENSG00000196189	SEMA4A	-0.217454	-0.031925	-0.802781	0.727989	1.18488	2.06847	1.72849	1.44937	0.760336	1.22578	0.862534	0.816737	2.53819	3.18329	2.69361	2.51479	4.68024	8.60578	1.2165	1.20044	1.63213	2.15149	1.33802	0.776326	0.808629	1.37026	5.27694	yes	no	no
ENSG00000008256	CYTH3	-0.268599	0.132411	-0.0654354	0.252873	0.624237	0.955433	1.57618	1.67574	2.31377	7.90624	6.86472	13.9509	24.5822	20.4537	18.0014	16.9106	17.7794	20.0717	10.3205	6.54556	15.7172	21.4198	13.6243	9.58257	5.08712	6.18263	2.98702	no	yes	yes
ENSG00000100600	LGMN	-0.226693	0.195774	0.0427173	0.634679	0.679596	0.809655	0.15412	-1.24628	-1.37184	2.63647	3.51826	6.50308	7.949	7.52164	9.79023	7.32969	3.26431	2.92401	2.87452	3.19467	5.97	5.37858	4.93005	5.71062	6.89886	7.8044	7.18432	yes	yes	yes
ENSG00000102007	PLP2	-0.0840115	-0.0310931	-0.297638	-0.575241	0.783841	1.22466	1.87601	1.38314	0.735787	25.6275	37.1378	102.565	62.8167	52.7358	84.4783	260.3	296.293	297.971	27.3954	37.7422	130.187	98.6846	33.3015	36.0581	70.5147	115.86	173.892	no	no	yes
ENSG00000115602	IL1RL1	-1.75095	0.0986776	-0.636252	-1.01844	-0.90956	-0.620161	-2.09735	-1.25948	-2.29437	0.0216324	0.138609	0.926733	2.94079	1.82421	0.811336	0.112368	0.103738	0.122844	0.0994206	0.19523	1.28935	4.07244	3.27924	1.25739	0.433004	0.349659	0.223869	yes	no	yes
ENSG00000163293	NIPAL1	-0.706993	-0.748332	0.898101	1.05903	1.13931	1.61865	1.74105	1.96889	1.81401	0.498924	0.366145	1.18817	2.08807	2.73457	5.10248	6.36524	4.21957	3.48733	0.855527	0.778151	0.670866	1.11725	2.00358	2.52295	2.634	1.96277	1.57029	no	no	no
ENSG00000137710	RDX	-0.0327133	0.264617	0.062249	0.281448	0.588888	1.20359	1.24333	1.11323	1.01309	4.70403	4.64622	4.02976	5.95354	9.27595	36.4414	72.575	90.2579	90.6276	4.87326	4.06374	4.57318	4.95982	5.83185	13.6111	30.3527	39.6801	47.6906	yes	yes	no
ENSG00000166224	SGPL1	0.105844	0.140054	0.00876517	0.158532	0.615586	1.21199	0.851201	0.502972	0.240383	12.6163	12.608	17.8156	25.3759	32.0167	45.7208	27.8975	18.8757	16.1398	12.0578	11.6541	18.1197	22.1115	21.3338	19.9189	15.3091	12.8215	12.9547	yes	no	no
ENSG00000164733	CTSB	-0.0702573	0.0711097	0.31463	0.221444	0.779091	1.00593	1.48469	1.51627	1.27191	65.8611	65.0795	144.742	167.054	175.668	188.31	218.584	298.596	434.988	62.404	61.4158	124.495	165.961	107.849	95.4894	76.3311	101.776	164.818	yes	no	no
ENSG00000185112	FAM43A	-0.149301	0.527194	0.114268	-0.187748	0.742424	0.128861	-0.832926	-1.64296	-0.382423	1.25392	1.43364	2.09931	1.92299	2.92357	5.85034	6.32292	7.53136	11.3024	1.39094	1.00994	1.97263	1.76637	1.75277	5.29723	11.2428	22.9867	13.0405	yes	yes	yes
ENSG00000166501	PRKCB	0.030774	0.0451623	-0.138565	-0.265946	-0.996829	-0.712725	-0.445365	-0.149228	-0.028289	46.6792	39.8192	17.9538	5.43964	8.78365	28.0572	45.3737	62.2732	72.6968	38.896	33.0156	21.4763	7.03194	16.9428	46.5601	71.7739	70.4331	74.5686	yes	yes	no
ENSG00000140859	KIFC3	-0.0860639	0.792368	0.224596	-0.171639	0.566916	1.02346	1.58916	2.38968	3.58331	0.146389	0.31811	4.20541	13.9123	11.9802	4.21001	3.46587	3.91443	2.72941	0.158133	0.176688	3.53079	15.2815	8.23436	1.95508	1.06876	0.672641	0.195336	yes	no	no
ENSG00000243335	KCTD7	-0.376648	-0.401464	-0.205958	-0.391701	-0.826118	-0.204094	0.174097	-0.223213	-0.515204	6.70489	8.23371	12.0125	10.5973	8.72524	9.14602	10.6803	8.78833	10.2	11.4424	9.38994	14.5172	10.8523	12.4924	8.88531	11.5684	10.2176	14.7165	no	no	yes
ENSG00000107719	KIAA1274	-0.120754	-0.0648834	0.0528018	-0.806185	-0.706046	-0.867404	-1.21365	-1.50533	-1.91664	0.86668	0.66095	3.54789	11.4333	5.2912	1.87066	1.52187	1.37301	1.61478	0.927556	0.653585	3.38043	20.5866	8.14064	3.31889	3.28928	4.73382	5.45257	no	yes	no
ENSG00000256633	RP11-169D4.2	0.777235	1.63432	0.997939	0.398972	1.10056	0.241274	-0.671781	0.495921	1.33679	0.398167	0.527777	1.02996	4.26036	5.03633	4.50166	2.30298	2.42616	3.84282	0.218011	0.163431	0.525746	3.06991	2.34297	3.87003	3.65986	1.75484	1.571	no	no	no
ENSG00000127955	GNAI1	0.08781	0.134072	-0.0576989	-0.61224	-0.649794	-0.707379	-1.1972	-1.38037	-1.01317	4.75625	3.56209	10.0466	6.97631	4.71848	2.65994	1.50688	2.16047	3.08831	4.24801	3.42685	12.1804	11.2918	7.89518	4.52872	3.47985	5.63965	6.04393	no	no	no
ENSG00000120708	TGFBI	-0.308884	-0.0595593	-0.0785696	-0.44857	1.2045	0.26572	1.70037	3.79279	8.39411	1.23068	2.01879	1.74575	2.4125	1.62347	0.416557	0.440704	2.41607	5.09843	2.28351	3.18334	1.90604	2.34304	0.382958	0.281088	0.245996	0.066328	0.0285027	no	no	no
ENSG00000253760	RP11-48B3.2	-0.20515	0.274265	-0.124296	-0.0824513	0.82418	0.449927	1.08826	0.92351	0.982534	5.28449	7.88718	10.7801	12.479	10.4809	9.2496	12.4468	11.9953	14.8733	5.98125	6.59976	11.9377	13.0176	6.0568	6.73412	5.87039	6.35146	7.36489	no	no	no
ENSG00000060558	GNA15	-0.172301	0.301783	0.390268	0.290464	0.985141	1.58134	1.4604	0.152949	-0.33158	7.68189	9.37709	10.4362	8.09261	6.57064	7.33477	6.59579	9.72458	49.1833	8.52958	7.68014	9.06585	7.8156	3.798	2.58701	2.38413	9.29236	57.2501	no	no	no
ENSG00000064201	TSPAN32	-0.230389	-0.278435	-0.254347	-0.692854	-0.821648	-0.942134	-1.06752	-0.573801	-0.253446	39.5448	29.4136	10.5591	1.97059	1.38914	1.4529	1.83055	1.51797	1.86472	46.5588	33.8671	14.6566	3.56163	2.91899	2.07882	5.08932	1.97723	1.90417	no	no	no
ENSG00000010810	FYN	-0.012235	0.0958405	-0.274885	-0.476679	-0.636973	-1.21538	-1.29802	-0.722816	-0.418402	525.455	498.364	550.741	882.531	711.024	314.411	166.493	153.484	192.573	501.827	487.871	723.702	1210.76	1114.25	716.801	421.645	266.576	245.886	no	no	no
ENSG00000196526	AFAP1	0.0154551	-0.0442751	-0.121331	0.14258	0.654256	0.987775	1.55918	1.64227	1.85721	9.95637	8.07434	10.0738	9.76241	10.9896	13.7506	26.3783	25.7225	34.2317	9.83107	8.4623	11.4157	8.62165	6.89409	7.04209	8.4681	8.38447	9.37065	yes	yes	no
ENSG00000144218	AFF3	0.0994134	0.180566	-0.275866	-0.433375	-0.726793	-0.771459	-2.10061	-2.9569	-2.68714	12.1298	12.23	2.75756	1.55339	2.41892	4.57277	1.59086	1.02553	0.761112	11.4613	11.033	4.19611	2.01711	4.53759	8.35447	6.91914	9.21465	6.90896	yes	yes	no
ENSG00000135828	RNASEL	-0.0364956	-0.0700156	-0.187159	-0.785697	-0.631228	-0.761737	-1.08192	-0.810008	-0.188102	2.22384	1.84705	1.61287	2.20567	2.55637	2.47444	1.70247	1.55874	2.68389	2.22857	1.90405	1.84311	3.47894	4.06741	4.17984	3.60843	2.79135	3.03689	yes	yes	no
ENSG00000117091	CD48	0.107808	0.060115	-0.403742	-0.598438	-0.493366	-0.554013	-0.983244	-0.706654	-0.660974	152.217	175.482	223.198	186.933	201.516	231.656	157.477	125.243	130.196	140.504	167.095	302.886	278.297	284.64	336.29	310.195	202.83	205.728	yes	no	yes
ENSG00000211825	AE000661.7		3.73502	-3.0236	-1.8311	-5.88962	4.54978	-0.298526	3.15143	0.167002	0	1.12199	0	0.336472	0	1.88158	2.24828	0.598207	1.36185	0	0	0.674701	1.42716	4.19359	0	2.89821	0	1.17522	no	no	no
ENSG00000145632	PLK2	0.236729	-0.241696	-0.107222	-0.0894208	0.769395	0.669087	-1.17246	-0.850617	0.384	35.9434	31.9126	6.70124	1.72309	3.99332	2.4355	1.7525	0.586455	4.1042	34.3701	38.6663	5.19989	2.54826	1.93103	1.35119	4.52288	1.28726	1.75411	no	no	no
ENSG00000136161	RCBTB2	0.2153	-0.101232	-0.19259	-0.673855	-0.711427	-0.771076	-0.844647	-2.2492	-2.81107	4.74345	3.88282	4.77816	3.70383	3.01875	2.81336	3.43213	2.20665	1.84109	3.42832	4.68628	5.45683	6.28551	5.53066	4.86683	7.10578	11.6479	16.2711	no	no	yes
ENSG00000102003	SYP	-0.148012	0.748223	-0.106166	-0.380732	0.603636	1.76553	3.11747	2.96848	2.50425	0.927433	1.73401	5.19143	12.5729	18.9291	39.7558	53.3977	39.8559	84.5608	0.718621	0.888919	4.83485	13.5098	13.1021	12.3958	5.76453	5.16025	23.0763	yes	no	no
ENSG00000139055	ERP27	-0.105879	-0.364426	-0.594307	-0.485789	-0.967164	-1.09381	-0.852523	-0.855123	-1.4004	18.2739	11.3605	5.47234	1.82517	1.10734	0.672478	0.487741	0.489239	0.588863	17.125	15.7246	6.26719	3.06963	3.1931	1.01564	0.914988	1.08753	1.73817	yes	no	yes
ENSG00000227462	RP11-108B14.4	-0.122848	0.28154	0.825668	1.07424	0.979805	0.569567	0.0279256	-0.176978	-0.284615	2.02019	1.37342	2.32515	5.77764	6.87785	5.94862	5.5529	9.03801	9.11735	2.15886	1.14861	1.35896	2.80986	3.46849	4.02791	5.56411	10.406	10.7563	no	no	no
ENSG00000134215	VAV3	0.034037	-0.0392312	-0.127886	-0.142802	-0.806475	-1.07832	-0.877936	-0.157446	-0.239733	21.39	16.9054	12.939	13.9159	14.6323	7.02021	3.89567	3.30177	3.13456	20.2931	17.8581	14.2409	14.27	28.7329	18.5754	5.68758	3.44229	2.98958	no	no	no
ENSG00000239697	TNFSF12	-0.0613318	0.177753	0.506314	0.218588	0.741094	0.813118	1.16213	1.01114	0.808448	17.9845	16.3497	10.2545	9.26552	15.0796	25.0202	47.0384	59.7559	106.332	20.5881	14.4726	7.4219	8.13293	9.59433	15.1666	23.5635	30.5755	68.271	no	yes	yes
ENSG00000176788	BASP1	-0.169454	-0.00565896	-0.250663	0.326561	0.796839	2.30025	3.92786	3.9923	4.58642	3.8864	6.26621	8.66097	7.41819	5.65403	22.762	58.2586	68.4332	101.715	4.29655	6.34281	11.0057	7.15946	3.47947	4.94615	3.88183	4.46442	4.34096	no	no	no
ENSG00000236440	AC117947.1	0.121754	-0.257188	0.675328	0.736501	0.985986	0.443845	-0.144252	0.240726	0.219694	0.328752	0.489857	0.956477	4.08079	3.97503	4.36081	5.45152	6.9666	5.07952	0.302922	0.571275	0.637394	2.49585	1.999	3.26596	5.95801	5.9626	4.31682	yes	yes	no
ENSG00000157827	FMNL2	0.151823	-0.0205474	0.363556	0.348986	0.555539	1.1294	1.04238	1.1364	1.3529	0.399241	0.36618	0.304762	3.73418	7.08139	6.76459	3.65592	2.31539	2.95219	0.360897	0.352551	0.340823	2.5619	5.13315	3.01065	1.62967	1.23063	0.940065	no	no	no
ENSG00000166920	C15orf48	-0.0898894	0.260245	0.277889	0.54098	0.89507	1.12106	1.74277	1.02782	1.39668	1.07213	1.2866	4.41632	17.3296	12.0391	5.49422	2.88634	1.24409	1.18314	1.03166	1.21551	4.2117	14.3094	6.964	2.84229	0.876407	0.830909	0.389527	no	yes	no
ENSG00000124145	SDC4	-0.699638	-0.386156	-0.358132	-0.835817	-0.60759	-0.0405844	0.710292	1.55397	1.14548	0.761999	1.19182	2.70775	7.88846	11.0322	30.7149	50.8985	54.18	51.4088	1.15086	1.54119	3.67401	11.4978	17.034	30.8009	31.4869	18.9551	23.5335	no	yes	no
ENSG00000166446	CDYL2	-0.0128058	0.0881575	-0.0463402	0.76202	0.723862	1.12034	1.54772	0.802428	0.714363	3.88936	4.12451	1.9513	4.22148	3.16971	5.25946	7.86867	9.2832	14.951	3.92847	3.86949	2.03372	2.44105	1.95398	2.42117	2.67846	5.47391	8.95666	no	no	no
ENSG00000010404	IDS	-0.0298155	-0.00208717	-0.311549	0.213078	0.543212	0.772825	1.35772	1.58349	1.62627	90.947	88.0013	138.138	175.827	90.3692	55.4713	69.4331	92.5259	106.071	89.2218	106.737	176.769	150.245	61.1409	33.5401	22.9528	27.4677	36.1155	no	yes	no
ENSG00000230385	AC012507.4	-0.327424	0.178229	0.187515	-0.869111	-0.976677	-1.52212	-0.396483	-0.904437	-0.81406	3.1926	3.20536	1.78741	2.73337	2.1987	2.4437	4.18593	5.0055	6.04212	3.91247	2.96334	1.56875	4.91574	4.18219	7.18416	5.50329	9.43035	9.97299	yes	no	no
ENSG00000158525	CPA5	-0.0937907	0.196385	0.286421	-0.634545	-0.848894	-0.571369	-0.766363	-0.619821	-0.42524	4.71456	4.62337	1.91531	1.38702	2.62241	2.93643	4.45779	5.41773	8.814	6.82865	4.06531	1.14802	3.15311	3.7856	4.39268	7.27583	9.53616	10.9923	no	no	no
ENSG00000118515	SGK1	0.0746704	-0.134372	-0.124061	0.119802	0.460187	-0.473002	-1.55211	-1.72706	-1.21395	274.434	258.842	101.953	200.582	252.48	93.3437	32.2244	21.4935	25.2828	238.737	277.133	124.652	167.778	171.709	129.369	89.6866	70.2611	54.326	no	no	no
ENSG00000123453	SARDH	-0.224614	-0.187797	0.242554	0.273941	0.576505	0.759919	1.0866	0.602947	1.04924	29.1616	21.7242	29.2712	40.3028	36.4784	19.0663	28.6403	18.0693	18.4753	35.3649	25.7642	26.7018	36.7702	25.2781	10.7424	14.9445	12.6184	8.27352	yes	yes	yes
ENSG00000071246	VASH1	-0.082195	-0.223061	-0.380658	0.259392	0.694231	1.01047	1.66243	2.59483	3.46917	2.40811	1.83493	1.5903	2.36186	2.39313	3.77529	12.3686	12.7857	27.8812	2.5049	2.1862	2.06455	2.22351	1.49677	1.82768	3.87781	2.13361	2.71536	no	no	no
ENSG00000135046	ANXA1	0.108835	0.00470498	-0.0789824	-0.406449	-0.504777	-1.07324	-1.59545	-1.76234	-1.3858	307.61	433.433	397.072	170.124	80.1542	26.4086	11.6898	19.0928	42.4769	321.77	423.509	437.646	243.63	110.898	55.4351	35.9594	67.0897	112.584	yes	no	no
ENSG00000238018	AC093110.3	-0.168922	-0.408877	-0.602953	-0.00111496	-0.931741	-1.38852	-0.650704	-0.373102	-0.641932	27.6352	14.8359	2.53016	4.48871	2.09871	0.96823	1.18885	2.06727	1.8772	30.3304	19.4909	3.85152	3.29082	4.20694	2.55212	1.93013	2.77039	2.87079	yes	no	no
ENSG00000030419	IKZF2	0.0142813	-0.00539389	-0.464486	-0.512556	-0.441446	-0.659357	-0.803564	-1.24997	-0.73796	16.7542	11.3324	13.2678	39.4214	37.5668	16.2348	13.6307	8.99331	13.2756	16.696	11.9697	19.8287	56.3839	51.9875	25.313	23.2267	22.8932	22.7625	no	no	no
ENSG00000087903	RFX2	0.157924	0.127351	-0.157574	0.215709	0.545703	0.510672	1.06312	0.778577	0.732977	3.40999	4.81899	19.8319	22.0853	7.32122	4.01866	6.86271	7.71846	9.35725	2.95263	4.37672	22.9404	17.2346	4.8662	2.8424	3.42223	4.40588	5.7117	no	yes	no
ENSG00000256862	RP11-664D1.1	0.219276	0.00596455	-0.566298	-0.912195	-0.762827	-1.24803	-1.3439	-0.897248	-0.589513	7.22042	5.68833	4.06221	4.26734	4.07006	1.34828	1.62497	1.8686	3.1191	6.2343	5.43987	5.80956	7.71598	7.23232	2.97289	4.06978	3.49613	5.20359	no	no	no
ENSG00000136052	SLC41A2	0.498074	1.35923	0.852855	0.499601	0.870342	1.12296	1.24525	1.14021	0.611389	0.347659	0.200967	0.829108	2.74143	2.78799	3.32432	4.26598	6.08516	9.85236	0.120271	0.199367	0.355546	1.87564	2.05259	1.5612	2.43615	2.52702	6.88252	no	no	no
ENSG00000135898	GPR55	-0.139361	-0.0251377	-0.522997	-0.659908	-0.728142	-1.7403	-0.312463	-0.771248	-0.667015	2.58958	2.17261	1.09334	2.80684	2.97978	2.26475	3.81636	4.82918	5.98993	2.78488	2.13989	1.58775	4.52629	4.89589	7.76784	4.77524	8.22891	8.47182	no	no	no
ENSG00000167664	TMIGD2	-0.153298	0.126405	-0.0252559	0.445794	0.629504	0.74131	1.06939	1.072	1.26197	42.2108	38.4679	19.3039	30.1234	32.1304	29.5599	34.8609	43.6708	94.3596	46.4998	36.4024	19.219	23.6081	23.8044	18.8127	16.8164	20.6737	38.6605	no	no	no
ENSG00000180758	GPR157	0.12443	-0.700061	0.6971	0.226347	1.45928	1.62071	2.91461	3.15743	3.36588	2.02813	0.883561	0.821669	0.523357	1.37938	2.90856	14.0564	21.9684	44.196	1.34376	1.14283	0.428508	0.455128	0.610985	0.961311	2.55564	2.2924	4.22481	no	no	no
ENSG00000228601	RPL39P	0.124456	-0.430667	0.289859	-0.933171	-1.73413	-1.20736	-2.07486	-2.49856	-1.23787	14.1471	12.2125	2.44305	1.81322	1.23857	0.873175	0.359783	0.195568	1.08315	12.8568	16.5932	1.98518	3.37543	3.9687	1.99302	1.84384	1.25026	2.3303	no	yes	no
ENSG00000150938	CRIM1	-0.151715	-0.338506	0.270758	-0.800784	-0.496152	-0.688289	-1.57929	-0.896896	-1.16118	1.60903	1.03156	3.68489	31.151	35.1321	26.6884	5.69315	5.69232	4.12627	2.00355	1.7606	4.22472	46.9849	55.1682	40.5588	24.3249	10.9411	6.31811	no	no	no
ENSG00000149311	ATM	0.150516	0.00349632	-0.151375	-0.482934	-0.400015	-1.1795	-1.21064	-1.07005	-1.01772	147.697	129.419	75.1364	56.8276	75.0046	40.3223	25.882	21.6806	27.629	142.188	128.72	93.4936	59.6058	86.8877	73.444	58.0355	44.3517	64.1643	no	no	no
ENSG00000078589	P2RY10	0.202306	0.0957496	-0.450291	-0.230398	-0.524598	-1.62381	-1.86549	-0.938816	-0.711545	56.6472	56.5207	20.3191	22.3402	14.464	7.00185	4.76103	11.9051	18.9031	48.0549	54.2417	26.6073	24.8481	19.5202	20.4731	17.2893	24.7335	30.7602	yes	no	yes
ENSG00000173208	ABCD2	0.201084	0.00660044	-0.180842	0.509729	-0.611419	-1.15166	-1.66408	-2.20568	-2.09626	1.93849	1.27086	0.43103	1.15867	1.62289	1.10055	0.612658	0.521255	1.81769	1.65592	1.27078	0.488008	0.813139	2.49991	2.39536	1.96437	2.43146	6.08488	yes	no	no
ENSG00000114423	CBLB	0.0759285	0.0876409	0.0373506	-0.357572	-0.472824	-0.912508	-1.15723	-1.09885	-1.15913	64.6094	71.5128	73.5053	84.8045	77.6121	25.0997	11.5269	12.9218	16.8103	70.1057	66.6851	69.4252	100.602	107.576	45.6444	25.102	27.3769	38.8428	no	no	no
ENSG00000082074	FYB	-0.0336265	-0.0799084	-0.207871	-0.00776251	-0.398883	-0.77608	-0.948148	-0.494112	-0.214541	149.511	110.214	42.5917	68.9746	66.148	28.6905	21.7168	33.3057	60.949	148.203	118.969	49.2689	70.2013	84.316	45.3617	41.4547	47.8	70.6793	yes	no	no
ENSG00000164849	GPR146	0.102474	0.37699	-0.533886	-0.336631	-0.857445	-0.800459	-1.0824	-0.835351	-0.497915	13.0882	10.4221	4.72758	5.00952	3.45297	2.24806	1.4654	0.625877	2.5744	12.5184	8.0852	7.73412	5.76205	6.83594	3.26326	3.05904	0.979083	3.85267	no	no	yes
ENSG00000196730	DAPK1	-0.121702	-0.148488	0.0505725	0.278755	0.485463	0.913828	1.12522	0.507113	0.465518	9.77426	7.86921	9.03957	16.9516	21.7238	25.1095	18.0229	10.994	9.68078	13.098	10.854	10.098	14.1782	15.0873	14.0676	8.10468	8.03028	6.49931	no	yes	yes
ENSG00000197879	MYO1C	-0.250431	-0.129803	-0.435125	-0.582599	0.584906	1.33739	1.36972	1.04069	1.05983	3.82374	4.29015	14.7515	4.95952	3.10098	1.69513	5.97807	8.16634	15.81	4.5389	4.94375	20.223	9.06597	2.06343	0.668821	2.30574	3.94949	7.35913	yes	no	no
ENSG00000188483	IER5L	-0.196402	-0.0942163	-0.246282	-0.614038	-0.582595	-0.944414	-1.04174	-0.708852	0.803343	6.22323	10.3799	20.6533	12.628	9.31343	7.08506	2.8264	2.37707	5.60983	7.08186	11.4464	24.9927	18.7736	13.9203	13.6355	6.20978	4.07919	2.99654	no	no	no
ENSG00000211863	AE000662.20	0.403881	-0.284707	-0.0854341	-0.74787	-0.98191	-0.504099	0.495041	0.832448	0.116621	4.14048	6.72471	18.1023	24.5304	14.3355	15.4781	9.7159	8.63216	11.1527	3.0591	8.21366	20.4121	36.1584	27.1744	23.7927	7.05077	4.86167	10.2601	no	no	no
ENSG00000228863	RP11-404F10.2	-0.0996569	0.141573	-0.325921	-0.592537	-0.425262	-0.642422	-1.00296	-0.566559	-0.449662	25.1753	33.8913	42.3185	34.1451	37.7089	39.0451	27.8385	22.6784	27.0965	26.5115	31.0504	54.8951	51.0877	50.7968	59.7746	55.5643	33.9577	36.4046	no	no	no
ENSG00000169583	CLIC3	-0.221641	0.210318	-0.0148097	-0.702797	1.03543	3.04438	4.71367	4.41265	6.38517	1.12092	1.6629	4.10395	2.44358	2.1388	2.57188	6.51093	4.81561	10.3059	1.43599	1.25662	3.70348	4.43149	1.10443	0.270414	0.280401	0.187177	0.0780936	no	no	no
ENSG00000167414	GNG8	-0.0454315	0.352224	0.224943	-0.281575	-0.548648	-1.05151	-1.43891	-1.91413	-1.56007	13.068	11.0352	13.4019	20.9493	26.3423	37.7056	43.4732	11.5761	17.1129	13.2508	8.7714	11.6974	25.3705	37.8827	77.9829	127.221	57.97	61.8179	no	no	no
ENSG00000169194	IL13	-0.0814042	-0.112961	0.736602	0.369155	1.65021	1.12059	0.884575	-2.34464	-3.93737	1.54986	1.32988	0.875871	0.490981	0.626812	0.939759	4.14278	1.0505	1.27931	1.52828	1.1846	0.660521	0.314868	0.218493	0.425219	2.0549	6.04686	20.9475	yes	no	no
ENSG00000167618	LAIR2	-0.379125	0.377694	-0.415087	0.103815	-0.896763	-2.31879	-2.54533	-1.38803	-1.19243	1.15085	1.18535	0.676991	1.39915	2.00966	3.92615	7.90361	9.07564	5.03348	1.51884	0.917382	0.982317	1.28424	3.7279	20.1722	51.7389	25.1189	13.3453	no	yes	no
ENSG00000141665	FBXO15	0.145278	0.276132	0.436652	-0.0914104	-1.2269	-1.47424	-1.53837	-0.999499	0.131531	0.49141	0.408657	0.161188	0.173167	0.252907	0.377984	1.05706	1.96483	1.99801	0.456253	0.349972	0.125384	0.184414	0.572418	1.0527	3.13627	3.88667	1.79479	yes	no	no
ENSG00000231721	AC058791.2	0.10244	-0.0497034	-0.273523	0.302209	0.453826	0.307592	1.09269	1.29851	0.950158	52.0486	40.9237	25.0235	25.2206	16.0671	19.2138	16.1224	10.8161	9.49649	44.3643	42.2102	31.919	17.3434	11.3538	12.1537	4.56451	4.74212	4.76003	yes	no	no
ENSG00000223749	AC004383.4	0.0837294	-0.202503	0.024834	-0.961054	-0.66691	-0.0871725	-0.737936	-1.61477	-1.64453	2.5633	2.0156	2.67851	2.30891	3.22825	4.02459	4.73878	3.72565	2.38659	2.33117	2.01566	2.37441	4.05536	4.89595	3.99517	7.6167	13.5647	7.82788	no	no	no
ENSG00000235852	AC005540.3	-0.0069108	-0.472294	0.422417	-0.00578291	0.956766	0.243162	0.163365	-0.0353804	0.400709	4.52024	2.21537	5.84098	3.51485	5.00991	3.18262	3.37529	1.98754	2.32868	4.32727	3.19633	4.25312	3.46568	2.57849	2.51967	2.97067	2.05594	1.64977	yes	no	no
ENSG00000128536	CDHR3	0.100246	0.0722768	-0.255371	-0.264755	-0.790185	-1.59107	-1.60072	-1.71501	-1.37676	5.05294	4.66611	2.17845	1.72855	1.15679	1.2838	0.712479	0.924532	0.935485	5.65886	4.51614	2.85394	1.68893	1.73857	3.76762	2.1144	2.9267	2.46975	no	no	no
ENSG00000169398	PTK2	-0.0784724	0.00341349	0.214895	-0.394141	0.423759	0.765618	1.46022	2.09706	2.67411	16.4583	18.8071	20.6738	64.31	47.0323	21.016	21.6622	19.1613	25.1231	15.9196	17.9083	19.8121	74.4807	29.7969	12.0608	6.17624	4.91197	5.11678	no	no	no
ENSG00000143367	TUFT1	-0.0108146	0.0586548	-0.34927	0.274849	0.669812	0.809012	1.04713	1.32773	2.28048	3.03899	3.71503	4.57298	1.79225	2.43547	2.56286	2.45753	4.41885	12.2606	3.0797	3.68424	6.20898	1.82411	1.56918	1.58817	1.10446	1.88652	2.66095	yes	yes	no
ENSG00000105246	EBI3	-2.23885		2.96582	1.21195	1.01619	0.663911	1.69206	1.73467	1.60492	0	0	0.0435832	0.853583	1.8411	4.86817	26.4705	27.547	25.5442	0.0254812	0	0	0.314717	0.908402	3.18445	8.0166	8.46474	8.34741	no	no	no
ENSG00000148600	CDHR1	0.0795862	-0.35063	0.490878	0.129032	0.94698	0.826792	1.69661	0.378686	0.352969	0.990686	0.846421	1.03214	0.407944	0.483293	1.14731	4.4403	2.82033	3.61077	0.932462	1.12544	0.668852	0.367877	0.247013	0.648734	1.29209	2.3634	2.48762	yes	no	yes
ENSG00000129116	PALLD	0.411376	0.529121	0.22474	-0.433779	0.723805	3.06159	3.44512	2.50489	1.93641	0.778377	0.733382	1.24076	1.85577	3.93463	10.7575	40.0488	65.7658	86.8589	0.594588	0.485927	1.15966	2.42669	2.00831	1.29633	9.04482	30.575	47.8561	no	no	no
ENSG00000105851	PIK3CG	0.115238	0.114154	-0.417757	-0.0146836	-0.486229	-1.10871	-1.31675	-1.09305	-1.14741	24.8003	24.5542	8.55631	14.5204	9.62131	5.90114	5.12151	9.69418	10.774	21.0016	24.5004	11.9371	12.7289	13.913	13.1609	13.2034	23.2867	24.1852	yes	no	no
ENSG00000117643	MAN1C1	-0.0944786	-0.124897	0.191996	-0.180287	0.372533	0.389015	1.40531	1.41934	1.43408	41.9241	34.6223	39.1609	95.2685	75.5979	69.5781	111.545	89.8788	116.228	44.7355	38.7566	36.8734	111.699	61.0926	54.1088	41.3393	31.9257	37.8003	no	no	no
ENSG00000121742	GJB6	0.00567446	0.0191197	-0.870219	-1.19957	-0.961402	-0.976102	-0.0780566	-0.0697377	-0.538628	1.94687	1.78496	0.503481	0.245308	0.502623	1.56889	9.40814	8.87303	6.93305	1.91904	1.8829	0.899581	0.654757	1.02295	3.15222	9.63364	9.47121	9.80834	no	no	no
ENSG00000256261	AC104698.1	-0.0947383	-0.0720771	-0.0399487	-0.557966	-0.49335	-1.13661	-0.847454	-0.477998	0.346088	68.562	68.281	194.826	240.212	217.955	149.171	49.137	35.2063	72.9268	71.1087	72.1159	196.844	317.363	310.8	338.656	99.0144	52.1218	53.7019	no	no	no
ENSG00000185483	ROR1	0.234032	0.223352	-0.749468	0.64914	0.653398	2.13865	2.3067	1.60741	1.16938	0.326574	0.385642	0.0888371	0.847807	1.09646	2.17067	5.74358	2.47932	1.64441	0.268725	0.334122	0.170552	0.558637	0.727472	0.507726	1.384	0.872493	0.78743	no	no	no
ENSG00000033327	GAB2	-0.0888321	0.0199229	-0.30762	0.0875377	0.538037	0.605675	0.308149	-1.23087	-1.09444	9.99219	11.8825	9.78482	5.92568	2.71535	1.58242	1.53685	1.34769	2.35286	11.222	12.0135	11.8638	4.50743	2.07854	1.0995	1.26245	3.09534	4.98188	yes	no	no
ENSG00000137501	SYTL2	0.130324	0.136897	0.0193032	-0.370645	-0.415699	-1.20443	-0.728524	-0.579715	-0.968768	60.3317	62.5015	72.1618	14.2826	8.34833	3.60935	2.87773	2.81631	4.69104	51.2449	54.2838	71.5916	17.8293	13.6583	7.8309	4.14793	5.11911	7.68258	no	no	no
ENSG00000236609	AC073343.8	0.167439	-0.282821	0.149024	0.276376	0.6334	1.42523	1.45038	1.41756	1.86606	2.54605	1.85122	3.48213	3.55059	3.01228	3.29072	3.4329	1.34239	1.97786	2.22582	2.24759	3.25641	3.18159	1.91066	1.21291	1.2461	0.504698	0.500749	yes	yes	yes
ENSG00000213626	LBH	-0.0332476	0.0395982	-0.0518643	-0.588379	-0.474353	-1.11496	-0.864022	-0.639376	0.308604	96.9188	97.184	313.866	310.513	321.215	224.557	69.5371	46.9531	120.078	95.0737	101.871	280.508	481.722	472.144	527.951	145.302	77.0696	73.4626	no	no	no
ENSG00000152268	SPON1	0.13859	0.0988759	0.190105	-0.298432	0.433302	1.62649	1.45919	2.03999	3.10825	5.73256	5.31097	12.1344	12.6037	13.2669	9.52295	4.66342	5.33635	7.17299	5.42078	5.24455	11.6503	17.5959	11.1137	3.33486	1.85583	1.5366	0.986447	no	yes	no
ENSG00000134539	KLRD1	0.841043	1.07114	0.186207	0.742579	0.94749	1.9529	2.59825	3.52611	2.69924	0.0547544	0.343993	0.502027	0.464215	1.96429	1.76187	3.24963	7.268	4.8562	0.110484	0.182145	0.297489	0.259692	0.934277	0.725864	0.233631	0.486648	0.689411	yes	no	no
ENSG00000177989	ODF3B	0.28675	0.392342	0.645454	0.734658	0.836396	1.18752	1.65548	1.68248	1.2749	2.02039	2.74168	1.66993	1.33568	1.2875	1.56465	2.63242	4.86244	16.0838	1.98203	2.52021	1.34729	0.922889	0.749634	0.576485	1.00377	2.03422	6.42354	yes	no	yes
ENSG00000123454	DBH	-0.248488	-0.177853	0.172345	0.00779286	0.488229	0.679548	1.65494	1.05217	2.13347	16.8015	14.4979	16.8889	19.1381	15.5493	5.52649	7.5548	3.2201	6.48361	19.7686	16.7803	15.6751	19.5799	12.2366	3.20992	2.47206	1.64591	1.42408	no	no	no
ENSG00000168214	RBPJ	-0.0105537	0.127541	0.0886935	0.148011	0.372774	0.810549	1.30977	1.60343	1.74375	60.5798	63.6116	87.3789	111.149	95.3829	103.863	114.761	133.776	139.749	59.2488	54.7906	86.005	95.4096	74.6789	64.9367	44.8855	41.1168	44.1109	no	no	no
ENSG00000240801	AC132217.4	-3.27902	2.05678	-0.357468	0.11605	1.90106	6.24284	3.51111	5.46601	1.12351	0	0.0383522	0.117491	0.187552	0.869743	3.66648	1.71643	0.455092	0.361726	0.110614	0	0.15047	0.171615	0.223449	0.0552028	0.144705	0	0.170169	yes	no	no
ENSG00000157483	MYO1E	0.472727	1.16932	-0.352025	-0.596943	-0.987817	0.0515089	1.61257	2.0523	1.17723	0.0632849	0.0572764	0.0834811	0.228578	0.150776	0.18154	1.03189	5.11079	7.22544	0.0443274	0.0236953	0.105446	0.414826	0.310601	0.170059	0.338503	1.18554	3.21028	no	no	no
ENSG00000153814	JAZF1	-0.0739256	0.344834	-0.0802088	-0.178275	0.513121	-0.28671	-0.880503	-1.39873	-0.999599	3.55262	2.60203	1.1636	16.3706	14.215	6.32343	8.37877	4.54612	4.10037	3.98396	2.27738	1.19139	19.5103	9.33055	8.64436	15.6953	13.2913	8.30341	no	yes	no
ENSG00000166046	TCP11L2	0.148674	0.0857733	-0.0180034	0.0411677	-0.374351	-0.604975	-1.06029	-0.792471	0.37002	90.2772	104.799	66.7401	47.101	23.4157	8.37006	2.70213	1.29115	4.757	79.1021	96.8452	65.0073	34.6665	30.8431	13.8077	6.38841	2.7121	4.77598	no	yes	no
ENSG00000110090	CPT1A	-0.0185538	0.0841677	0.435085	-0.339997	0.432068	0.0533201	-0.306235	-1.61124	-0.544069	1.62698	1.62169	5.65744	5.88734	6.24578	3.64484	3.71343	2.5904	11.4875	1.61913	1.33797	4.01525	8.50365	4.93734	3.53837	5.0511	6.949	16.8592	no	no	no
ENSG00000162594	IL23R	2.60172	4.11062	3.8557	1.71772	2.17878	3.66139	3.9981	4.49481	3.66144	0.134027	0.0859045	0.0917195	0.0935714	0.17332	2.48643	7.17615	20.5655	22.2485	0.0304907	0	0	0.0311631	0.0900299	0.195021	0.547092	2.81079	5.46028	no	no	no
ENSG00000162909	CAPN2	-0.00131286	-0.0798645	-0.151835	-0.364885	-0.395652	0.236625	1.01115	1.46258	1.09517	48.4681	40.2935	27.1846	29.4849	23.4915	13.1587	21.7442	46.0581	77.7019	44.6867	38.6082	31.8787	40.4133	29.5869	10.0238	12.537	13.3664	32.3597	yes	yes	no
ENSG00000181847	TIGIT	0.0608388	0.0587394	-0.438523	-0.394905	-0.435855	-0.785384	-1.39935	-1.67858	-0.283533	2.01604	2.87101	6.99774	11.779	9.30477	4.4307	4.10295	2.83085	4.52072	2.14605	2.21201	11.9191	16.515	12.4926	8.39989	11.3627	10.9894	7.0475	no	yes	yes
ENSG00000196782	MAML3	0.0893118	0.104117	-0.38961	-0.434288	-0.437941	-1.23648	-1.51412	-1.17857	-0.667022	4.39572	4.12663	1.40514	6.61234	5.09501	1.849	0.60431	0.524726	1.43097	4.2012	3.786	1.92426	9.09588	5.56927	3.4047	2.053	1.38345	2.15891	no	yes	no
ENSG00000151136	BTBD11	0.0955919	0.147655	-0.0205324	0.110683	-0.364753	-1.21416	-1.49784	-1.39949	-1.16911	62.1905	53.8273	41.4427	15.692	10.3946	5.33986	3.51736	2.76163	4.18155	57.9847	51.7426	44.6045	15.9836	13.0368	12.9901	9.44826	6.97365	9.26932	no	no	no
ENSG00000153898	MCOLN2	0.301412	-0.0727387	0.469064	0.413747	0.849559	-0.725091	-0.848847	-1.19586	-1.33394	0.515255	0.418708	0.418888	0.562371	1.0942	1.88398	3.62184	6.4566	4.83092	0.510828	0.411059	0.273579	0.396011	0.895176	2.87779	7.28322	17.0376	12.6814	yes	yes	no
ENSG00000165338	HECTD2	0.180264	-0.301775	0.0520735	-0.176675	0.542957	0.802894	1.16934	1.00985	1.33365	0.867827	0.480567	1.03339	2.12601	1.58227	2.15158	3.42578	3.61838	5.924	0.582045	0.416042	0.98429	1.86427	1.21145	1.48863	2.05467	2.46247	2.48999	yes	no	yes
ENSG00000104490	NCALD	-0.130717	0.0608607	-0.0735729	-0.900136	-0.926741	-1.47345	-1.67611	-1.92472	-3.04393	3.70715	3.48983	1.60945	0.459965	0.567802	0.527076	0.808638	1.0433	0.873989	4.41604	3.33782	2.12534	1.23353	1.14002	1.37991	2.66824	3.24042	7.08485	no	no	no
ENSG00000199004	MIR21	3.31576	2.193	1.44008	0.678534	1.08648	1.58944	2.38318		0.820321	0.531122	1.36624	6.29713	6.71417	10.4586	2.75873	1.49254	0	5.23922	0	0.310478	2.28341	4.0324	4.92909	0.728045	0.245032	0	3.25705	yes	no	no
ENSG00000241978	AKAP2	-0.0295182	-0.305836	-0.0586347	0.908158	0.622345	1.50802	0.693818	-0.0372707	-0.456648	22.3769	13.2035	5.79093	18.7166	10.434	41.5562	61.4695	79.7006	77.9075	21.2068	14.835	5.90411	5.22352	7.07084	15.6017	39.0303	84.0877	105.037	no	no	no
ENSG00000212161	SNORD64	0.0051894	-0.799921	-0.225439	0.00131309	1.34325	-0.236365	0.479564	1.90156	-0.3292	16.32	11.4107	9.41193	5.99653	7.24366	7.9014	7.53289	6.38941	3.4791	15.8227	20.1886	10.9061	6.1833	2.87024	9.72755	5.29967	1.68506	4.47454	no	yes	no
ENSG00000139318	DUSP6	-0.134053	-0.338735	0.289986	-0.335812	0.537361	0.881202	1.06115	0.553747	-0.0273254	17.8801	19.3738	19.4086	21.3276	21.6736	30.8623	26.3034	29.2467	39.6925	22.2694	24.7478	17.9371	24.0338	20.43	17.1986	8.81662	18.9986	43.72	no	no	no
ENSG00000164574	GALNT10	0.0402757	0.0701013	0.114247	0.130824	0.315552	0.894199	1.27308	1.67142	1.9541	36.2939	33.4235	28.7455	36.7111	41.8704	56.0773	63.2296	95.3421	138.575	38.1202	30.8917	25.9808	31.6177	31.6407	35.8174	28.2838	30.5358	41.1977	no	yes	yes
ENSG00000006704	GTF2IRD1	0.235543	-0.444319	0.0584189	-0.322026	0.457736	1.42173	1.85821	1.471	1.89942	0.268652	0.156406	2.00515	9.51381	5.62271	2.60835	4.28482	6.1003	4.43262	0.133323	0.331777	1.57215	13.8906	4.67953	1.34337	1.25309	2.3688	1.03883	yes	no	no
ENSG00000254212	RP11-98H4.4	-0.183699	-1.02493	0.584132	-1.14811	-1.2355	-1.42311	0.133507	-0.0805046	-0.247751	0.315569	0.139321	0.62508	0.565043	0.97503	2.18634	5.45058	5.17217	4.03696	0.347561	0.295537	0.44216	1.34998	2.25288	6.21343	5.03153	5.50024	4.69975	no	no	yes
ENSG00000186376	ZNF75D	0.040568	-0.213199	-0.116181	-0.691314	-0.36031	-0.92913	-1.08494	-0.842796	-0.701464	4.16164	3.12938	6.8377	13.5078	21.9837	6.76862	5.01014	3.36583	4.30614	4.31886	3.72505	7.58956	20.7181	29.3464	13.0684	8.84399	6.20428	6.13761	no	no	no
ENSG00000142185	TRPM2	-0.184851	-0.385418	-0.0824222	0.454889	0.425532	-0.227751	-0.808602	-1.53188	-2.21718	2.96371	2.07614	0.582235	1.61527	1.77363	2.87516	2.84749	3.06044	2.15665	2.87087	2.51215	1.13191	1.54345	2.01075	3.06125	5.55705	5.31868	8.38891	no	no	no
ENSG00000184702	SEPT5	-0.427435	0.347059	0.0304624	-0.466273	0.353938	0.456773	1.11243	2.35227	2.02257	0.638726	1.03221	22.4817	49.7206	31.0568	24.5593	11.5909	3.09895	4.28622	1.17765	0.702956	21.9223	61.8984	27.3467	17.0628	4.47427	0.5779	0.899106	no	no	no
ENSG00000175003	SLC22A1	0.203639	-0.473177	0.2314	1.21793	0.673887	1.43298	1.9059	0.893019	1.03895	0.481254	0.365364	0.402104	0.538908	2.00079	7.51904	1.87994	0.457637	0.489523	0.407517	0.477977	0.414908	0.223571	1.13592	3.11748	0.473744	0.249999	0.250853	no	no	no
ENSG00000115170	ACVR1	0.0880146	0.0206967	0.577098	-0.322203	0.332021	0.75775	1.3198	1.09764	0.87212	7.02363	5.66574	7.26131	17.1318	16.0437	12.8511	11.6008	12.4356	15.8564	6.77852	5.92646	4.13755	20.0224	14.0943	7.22981	5.16876	5.73041	8.48012	no	no	no
ENSG00000107338	SHB	-0.143362	-0.140651	0.0751334	0.297817	0.58597	0.173984	0.780831	1.88728	2.86146	1.43494	2.19818	3.17621	3.12951	3.39007	2.92204	2.35344	2.62935	3.03008	1.56643	2.45163	3.08711	2.57856	2.25773	2.57718	1.36827	0.730336	0.403222	yes	no	no
ENSG00000174721	FGFBP3	0.0340643	-0.164544	-0.34627	0.535003	-0.495523	-0.55053	-1.29348	-0.783961	-0.117887	3.59982	2.7083	1.70238	4.9961	2.77584	3.42395	2.71891	2.3542	1.51414	3.46748	3.0419	2.21312	3.07996	3.90176	5.0431	6.59375	4.06758	1.53911	no	no	no
ENSG00000129422	MTUS1	-0.154859	0.23794	0.117614	0.118975	-0.415819	-1.14849	-1.06327	-1.67064	-1.70394	8.41486	7.48171	2.98605	3.65735	2.71284	1.71554	0.846244	1.09814	1.52738	7.84855	6.83934	2.47843	2.90012	4.51293	3.22177	1.75617	2.84869	5.22364	no	no	no
ENSG00000214743	MRPS5P3	0.649039	-0.170749	-0.291356	-0.00172588	1.00861	-0.553109	-0.114296	-0.495261	0.168795	2.07682	1.62205	1.47325	3.57326	4.23591	4.36609	5.46196	4.69772	6.32068	1.27056	1.78657	1.84346	3.61858	2.1178	6.22726	5.75653	6.74197	5.42508	yes	no	no
ENSG00000160789	LMNA	-0.195885	0.0182563	-0.325581	0.635534	0.576282	2.17146	2.98616	3.12878	3.60282	28.1769	53.48	111.309	196.364	61.442	75.9605	272.481	407.548	329.881	26.2762	51.3542	155.254	127.534	46.6803	20.9343	46.2076	56.9036	30.9267	no	no	no
ENSG00000258116	RP11-493L12.6	0.825623	-2.16646	0.29312	-2.30304	0.292889	3.11597	2.82714	2.97303	2.8872	0.0798161	0	0.0920677	0.112301	0.302749	4.54861	12.3565	7.09764	7.06722	0.0373653	0.0351262	0.0722894	0.579278	0.241956	0.533934	1.69289	0.953153	1.0217	yes	yes	yes
ENSG00000180549	FUT7	1.00225	0.641875	-0.0450946	0.59048	0.836315	2.66462	4.37301	3.67691	1.88297	0.188987	0.251739	0.365274	0.355172	0.337642	2.2518	40.4158	73.4568	114.831	0.0859222	0.16699	0.369469	0.237045	0.186311	0.347347	2.04958	8.75554	42.6889	no	no	no
ENSG00000178947	NCRNA00086	-0.269745	-0.164915	-0.120592	-0.653358	-0.166733	-1.393	-2.97104	-2.97138	-1.84279	0.455651	0.53212	2.10994	8.3655	10.6509	2.36443	0.783099	0.371028	0.33358	0.536114	0.607663	2.38203	10.8215	12.3112	6.06035	6.21582	3.11088	1.21386	yes	yes	yes
ENSG00000186810	CXCR3	-0.100452	0.129318	-0.136875	-0.962473	0.25474	1.36961	2.34448	1.81183	1.25093	1.42669	2.32446	11.3485	7.29688	6.92236	9.6747	24.6945	32.2532	14.5391	1.4359	1.89873	11.7741	12.6634	5.24466	3.73087	5.21983	8.73212	5.8163	no	no	no
ENSG00000237649	KIFC1	0.491633	-0.251333	-0.647686	-0.637199	-0.354169	1.88741	1.12866	0.0911518	-0.142874	1.08122	1.0852	0.885128	0.355521	0.673875	7.72104	77.4742	143.011	158.745	0.979022	0.864944	1.20409	0.660091	1.06276	2.39792	36.9512	137.202	166.455	yes	yes	yes
ENSG00000170017	ALCAM	0.0704631	0.131452	-0.00530702	-0.251138	-0.0467204	1.26067	1.26858	0.939054	1.03635	1.32833	1.88646	5.12368	7.8424	7.36095	11.3693	17.6229	19.5798	40.6219	1.203	1.62422	5.50931	9.33511	7.35814	5.05339	7.57363	16.2047	19.9575	yes	no	no
ENSG00000238241	GPR183P1	0.214631	0.093706	0.521047	-0.0671593	-0.212394	-1.52954	-2.5441	-3.0206	-2.15455	9.90333	9.01685	12.5178	18.0941	14.4641	5.20909	1.9886	0.440929	0.19187	8.42318	8.65221	9.27825	17.5447	16.5422	15.4988	14.0048	3.88418	0.844041	no	yes	yes
ENSG00000156711	MAPK13	-0.100881	-0.0261595	-0.202774	0.195744	0.160634	1.17515	0.79078	0.43236	-0.0137167	30.3532	25.201	10.9419	17.3113	17.6435	49.8465	50.2162	42.8144	35.7464	31.7297	25.7365	12.8261	15.3507	15.2383	23.1665	26.8967	31.5969	33.6063	no	no	no
ENSG00000170464	DNAJC18	0.375692	0.477071	0.402012	0.000340202	0.186162	1.17358	1.10546	0.78474	0.487855	5.09483	5.70876	7.17677	3.45255	4.98783	14.6238	17.7435	29.9372	17.3727	4.17826	4.34231	4.74296	3.20806	3.9598	6.15085	13.2579	14	11.381	yes	no	no
ENSG00000120256	LRP11	0.0665783	0.528336	0.644762	0.976617	0.0312492	1.54879	1.34581	0.981617	1.73859	0.173314	0.223395	0.25719	0.338754	0.474296	2.63466	5.54437	3.61888	17.0448	0.2936	0.326237	0.17339	0.169407	0.529272	0.864765	2.22827	1.70683	5.40725	no	no	no
ENSG00000149212	SESN3	0.200801	0.0974312	-0.107219	0.637429	0.252472	-1.1607	-2.50688	-3.06672	-2.56095	36.8874	34.7181	12.1619	26.0528	26.9324	12.7166	4.65454	3.81512	8.12824	32.8149	33.3175	13.0363	16.3144	21.061	30.135	28.8897	36.9769	53.9455	yes	yes	no
ENSG00000137942	FNBP1L	0.0776524	0.0250068	0.144284	-0.261585	0.284034	1.47636	4.30906	4.74878	4.37098	0.4698	0.419549	0.892735	0.72584	0.908156	2.46255	22.7705	33.5061	19.3038	0.477247	0.389155	0.805282	0.779985	0.825157	0.954403	1.07188	1.22162	0.875356	yes	yes	yes
ENSG00000214193	SH3D21	-0.445005	-0.472886	0.00442682	-0.79002	0.0641826	1.36492	1.81597	1.15161	1.06282	0.89077	0.683601	0.61379	0.61782	0.745303	3.20082	4.44979	2.55921	11.74	1.1744	0.950813	0.663567	0.876586	0.731068	0.980386	1.12864	1.304	8.05076	yes	no	no
ENSG00000007312	CD79B	-0.370064	-0.137652	-0.724016	-0.27144	-0.343691	-1.11116	-0.643248	-0.104412	-0.225125	2.66826	2.21367	0.56509	2.68339	3.85918	6.87909	13.3964	14.183	20.4	4.03725	2.42974	0.9368	3.1297	5.12473	14.6601	21.2831	15.2962	22.995	no	no	no
ENSG00000113319	RASGRF2	0.00161264	-0.115601	0.284425	-0.0247433	-0.0618554	-1.10779	-1.35193	-1.08083	-1.37087	8.33587	7.20599	4.4138	9.04879	8.39892	3.23382	1.64832	1.46176	1.97915	8.15387	7.46094	3.8018	9.88981	8.49091	6.72227	4.28388	3.55636	4.25945	no	no	no
ENSG00000170899	GSTA4	0.52484	0.194604	-0.084086	-0.637292	-0.60188	-1.27583	-2.24641	-1.5046	-0.364166	0.255143	0.179279	0.0635925	0.326159	0.680998	2.02044	2.75389	4.8259	7.92148	0.214795	0.133124	0.0532277	0.542578	0.811477	4.48763	14.8207	14.5726	8.03111	no	no	no
ENSG00000138814	PPP3CA	0.11094	-0.026251	0.251745	-0.261735	-0.252934	-1.08437	-0.736521	-0.408524	-0.00137684	15.3909	14.3764	20.6862	12.0967	9.96403	5.18822	4.23204	7.5911	12.8458	15.5463	13.7114	18.4537	15.3832	11.6092	11.3633	8.19314	10.1829	15.685	yes	no	no
ENSG00000186648	LRRC16B	0.167091	-0.067634	-0.0748568	0.0274139	0.513385	1.40027	1.69786	1.61368	2.27245	0.284296	0.235174	0.198271	0.199867	0.389931	0.752545	1.31266	1.64036	5.06345	0.237506	0.245517	0.225308	0.194376	0.283021	0.295794	0.402768	0.526467	1.01489	no	yes	yes
ENSG00000134256	CD101	-0.298465	-0.291189	-0.252687	-0.64291	0.374599	1.20606	2.83548	3.19177	2.5667	1.72661	1.6719	2.50535	8.24964	9.12142	12.643	21.9291	28.3923	31.2768	2.32496	1.77858	2.90078	11.5163	6.56215	5.07177	2.67506	3.3004	4.46753	no	no	no
ENSG00000111537	IFNG	1.07293	-0.112525	-0.82161	-0.120289	0.623163	1.29778	1.07914	0.933298	-0.919163	0.553364	0.576691	0.476409	1.50244	4.15462	5.95584	3.99215	3.43644	1.66728	0.250047	0.627555	0.764921	1.49652	2.50955	2.39897	1.89573	1.79811	3.66727	no	yes	no
ENSG00000238247	GS1-309P15.4	-0.0435818	-0.287475	0.506715	0.843665	0.586929	1.12613	1.30704	1.08085	1.10052	0.592107	0.491306	0.790428	0.920585	1.27787	5.14106	10.8205	12.422	14.6805	0.587421	0.612314	0.577079	0.513669	0.853731	2.35137	4.47581	5.93299	6.75274	yes	no	yes
ENSG00000186665	C17orf58	0.766548	0.523908	1.10159	0.57509	0.224056	1.3673	0.304884	0.0851364	0.130615	0.442195	0.22171	0.29757	0.467686	0.639409	5.22778	9.81724	8.85088	13.4082	0.418988	0.171433	0.146395	0.305563	0.602834	1.89434	7.94261	8.89185	12.7914	no	no	no
ENSG00000131196	NFATC1	-0.0711019	0.0835375	-0.287851	-1.01896	-0.136792	-0.790625	-1.40337	-1.15978	-1.17833	27.8361	37.8092	291.958	117.156	78.8924	36.9514	27.378	27.035	22.126	28.6797	35.2526	352.782	189.767	90.7428	64.1106	75.5842	59.2612	47.4558	yes	no	no
ENSG00000118263	KLF7	-0.0860541	0.00566488	-0.428787	0.813868	0.289854	0.932833	1.76919	1.2291	1.45293	60.916	57.6835	17.0039	25.5169	13.1206	20.7308	31.2013	31.6705	72.3337	58.9451	53.4311	18.5416	11.1827	11.1117	10.2704	9.20688	12.9248	25.3046	yes	yes	no
ENSG00000221887	HMSD	-3.06675			2.14256	1.14932	4.72483	1.05016	1.45678	1.94222	0	0	0	0.025635	0.10259	1.05262	2.03367	11.0395	29.8003	0.0571894	0	0	0	0.0810438	0.0267634	0.723503	5.23202	14.014	no	yes	yes
ENSG00000146426	TIAM2	0.0817332	0.01519	0.320981	-0.473019	-0.220693	0.882245	2.44476	2.78513	3.0182	3.87641	4.08239	6.19881	3.83094	4.35257	8.06005	9.63497	16.6503	21.1844	3.65609	3.62718	4.80716	5.57198	5.36323	4.10541	3.59923	3.4866	2.62299	yes	no	no
ENSG00000163564	PYHIN1	0.151234	-0.0913452	-0.427406	-0.111837	-0.298553	-1.13781	-1.36512	-1.30679	-1.33403	13.8507	10.6592	7.96728	7.82102	6.5583	2.79307	2.12493	3.35509	4.99233	12.5766	11.953	11.5617	9.13434	8.34827	6.01636	4.75883	7.36094	11.6711	yes	no	no
ENSG00000167703	SLC43A2	-0.171334	-0.127579	-0.496605	-0.174657	-0.134075	0.83723	1.34108	1.19375	1.78982	15.1462	15.7193	8.07814	8.00127	3.7689	8.30785	7.75879	3.5593	4.56882	18.0542	18.1559	11.5	10.2722	4.58054	4.46961	2.98516	1.5245	0.846749	yes	no	no
ENSG00000122863	CHST3	0.659105	-0.123106	-0.160764	-0.645744	0.422206	1.32442	3.06867	4.30615	4.65192	0.0201087	0.00984786	0.208206	0.537673	0.674807	1.37307	2.2808	4.81158	5.21534	0.00947571	0.0110648	0.202002	0.756211	0.501086	0.546696	0.261096	0.249894	0.190824	no	yes	no
ENSG00000196218	RYR1	-0.20688	0.26859	0.272177	0.0712339	0.140461	0.97238	3.52266	3.52752	3.68949	0.058137	0.0696484	0.275117	2.63696	4.37231	7.95508	28.9481	23.4252	22.1808	0.0648726	0.0587233	0.243248	2.50791	3.56185	3.89568	2.59704	1.9132	1.74571	yes	no	no
ENSG00000118495	PLAGL1	0.143699	-0.222683	0.0491445	-0.461374	-0.0280374	0.903214	1.30576	1.22089	0.979961	2.61345	1.69279	1.60115	3.25567	5.88761	12.1694	17.8075	20.0758	17.6078	2.01799	1.88597	1.76322	3.98715	5.99002	6.0102	6.93471	8.3578	8.70772	yes	no	no
ENSG00000179899	PHC1B	-0.159448	0.0131831	-0.522175	-0.612373	-0.342715	-0.98235	-0.514485	-0.18587	0.241922	6.89471	4.91169	2.58097	5.60668	6.12019	3.57698	3.57526	3.1694	4.85356	7.05966	5.51321	4.29524	7.7786	8.77049	6.95184	5.40068	3.67889	4.38832	yes	yes	yes
ENSG00000188716	DUPD1	-3.03181	-0.123106	2.78019	-0.0229672	0.319298	-1.26454	-2.15981	-1.83748	-0.721062	0	0.02788	0.203331	0.515283	1.16995	1.61689	1.07005	1.17444	1.3572	0.050948	0.0313253	0.0251348	0.608774	0.94008	3.90182	4.74447	4.26731	2.31528	no	no	no
ENSG00000071282	LMCD1	-0.596075	0.242213	-0.86837	0.16184	0.29415	1.14864	1.79543	2.33659	3.23231	0.468205	0.518897	0.321681	0.949209	1.43376	3.55211	6.92935	9.40146	20.9014	0.603925	0.495183	0.889273	0.76529	1.36156	1.52681	2.60355	2.52631	2.477	no	no	no
ENSG00000255387	RP11-23F23.3	0.0182064	-0.00219811	0.442765	0.405216	0.523495	1.19173	1.23036	1.0003	1.01308	0.299697	0.160379	0.258164	0.283826	0.576168	2.03697	4.43852	4.5924	5.24243	0.295523	0.162541	0.199818	0.220795	0.402493	0.882369	1.88665	2.31455	2.51362	yes	no	no
ENSG00000124788	ATXN1	0.0600195	0.125056	-0.0356329	-0.0871229	-0.194855	-0.793639	-0.963292	-1.09947	-0.434587	22.2745	21.9776	19.6073	46.3023	40.0674	31.8641	13.4326	11.9364	17.0154	18.847	20.1505	18.9984	39.8519	55.5114	54.8479	27.2856	25.9029	24.0935	no	no	no
ENSG00000235576	AC092580.4	1.01481	0.471162	1.6896	-0.377257	-0.674418	-1.29688	-2.60314	-4.1625	-6.70011	1.12776	0.916209	0.701124	1.24153	2.86828	4.10543	2.56834	0.947522	0.161653	0.562849	0.640286	0.226519	1.72581	4.81054	9.82567	15.3734	17.3225	21.4127	no	yes	no
ENSG00000198752	CDC42BPB	-0.505842	-0.0370135	-0.197079	0.122399	-0.0786189	0.994149	1.69784	1.46857	2.30719	0.503553	0.389876	0.238774	0.667789	0.609153	1.38401	6.56648	8.46815	8.62892	0.80672	0.498459	0.288746	0.587559	0.63351	0.675972	2.03601	3.02364	1.93227	no	no	no
ENSG00000141068	KSR1	-0.262909	-0.0986333	0.0336489	0.315954	0.251591	0.719202	1.57529	1.14441	0.727252	3.72466	3.05059	3.63295	7.01739	9.02281	12.6299	19.2004	30.2982	31.5194	4.6036	3.40787	3.51413	5.90679	7.43304	7.25035	6.91086	14.7874	19.6844	yes	no	no
ENSG00000217825	AC099552.4		2.21825	-0.0702291	0.137896	0.336413	1.81704	2.8412	1.38804	1.80035	0	0.106836	0.13075	0.867096	1.48547	3.09755	5.14536	6.45613	9.85743	0	0	0.253919	0.821154	1.12622	0.768607	0.699486	2.17297	2.93038	no	no	no
ENSG00000163069	SGCB	0.415233	0.502688	0.471989	-0.298338	0.277125	1.04685	1.34077	0.921765	0.584712	2.0003	1.09044	1.54385	0.993555	1.79557	6.44218	18.018	20.7038	27.1493	1.35285	0.945885	0.835123	1.15796	1.55409	2.89309	7.20393	11.1429	16.8459	no	no	no
ENSG00000105088	OLFM2	0.0112905	-0.12141	-0.474619	-0.83623	0.288101	0.811306	1.87369	1.68481	2.79177	4.91211	5.29842	13.1736	12.2804	12.2591	11.6415	25.1006	10.7241	17.117	4.79683	5.57157	18.4801	19.5677	10.623	6.54186	7.02478	3.81573	2.4244	no	no	no
ENSG00000239704	CDRT4	0.550197	-0.219531	0.273753	-0.161986	-0.323664	-1.29757	-0.460826	-0.753029	-0.693882	4.1085	2.88546	2.54375	1.53496	2.69163	1.72646	1.52775	1.59005	4.00737	2.58087	3.43507	2.31601	2.02623	3.53547	4.12065	1.90304	2.54196	5.81004	no	no	no
ENSG00000117090	SLAMF1	-0.0790257	0.0208929	-0.350601	-1.23672	-0.102932	0.615672	1.31279	1.19596	0.809257	17.6298	13.9879	128.779	116.463	119.183	63.9321	62.0262	69.5762	116.41	17.3264	15.1144	157.506	176.87	128.921	40.1844	24.1255	28.0244	67.2474	no	no	no
ENSG00000151948	GLT1D1	-1.03436	-0.203842	-1.11645	-0.633514	-0.00165868	1.44224	2.10689	3.34181	2.70785	0.437411	0.449571	0.304906	0.56414	0.53152	1.4299	3.54869	3.44892	2.83597	0.587953	0.595645	0.62886	0.713512	0.575505	0.46942	0.826253	0.38932	0.475726	no	no	no
ENSG00000087253	LPCAT2	0.191605	-0.0162084	-0.385416	-0.491534	0.0877189	0.726423	1.84569	1.79127	1.64567	1.35044	1.4884	2.97145	6.36118	5.19579	6.0796	15.5073	21.2896	24.7129	1.19684	1.53742	3.87384	9.57024	5.00201	3.67535	4.30196	6.23561	7.89536	no	no	no
ENSG00000135678	CPM	0.538725	-1.16613	0.428609	0.418903	0.156101	-0.699106	-1.84566	-1.2182	-0.29558	1.18353	0.127177	0.928577	0.730467	1.61047	10.896	16.385	16.3105	21.0739	0.245028	0.798577	0.412816	0.65489	1.64959	15.513	56.8995	34.758	24.3875	yes	no	no
ENSG00000112116	IL17F	-0.894098	2.95503		2.14256	3.08334	6.11665	2.98659	3.81986	4.26682	0.0378429	0.0622059	0	0.0319734	0.0547897	0.330716	1.97039	15.9281	46.0338	0.0384145	0	0	0	0	0	0.155241	3.12174	4.01115	no	no	no
ENSG00000112343	TRIM38	-0.0313874	0.219209	0.0606231	-0.287287	0.0381519	0.696063	1.26761	0.443601	0.723915	22.8493	30.1595	37.1926	13.7762	16.2509	21.6033	26.7033	21.9683	50.405	22.527	26.844	37.3345	17.7308	15.9504	13.2773	10.6665	16.0738	37.054	yes	yes	no
ENSG00000137936	BCAR3	0.000473792	0.0566466	-0.0331419	-0.105297	-0.535116	1.42797	3.41586	6.25199	6.11902	0.736957	0.540882	1.03231	0.40778	0.368391	0.56543	3.30606	25.2364	38.3834	0.640311	0.652631	1.54797	0.508302	0.370905	0.172109	0.344693	0.346832	0.584121	no	no	no
ENSG00000197905	TEAD4	3.27946	-2.61132	2.94478	0.773939	0.785608	1.0728	0.36873	1.00587	2.32764	0.0745383	0	0.0341725	0.258378	0.515257	1.42512	4.38958	5.11418	5.85636	0	0.0443511	0	0.224034	0.382472	0.948652	2.8984	2.43757	0.854115	yes	no	no
ENSG00000181577	C6orf223	1.04525	1.93378	1.25289	0.267777	0.424107	0.92059	1.57881	0.744442	0.363996	0.292357	0.0775547	0.133938	0.065841	0.323	2.52339	12.6866	19.4456	40.3738	0.123515	0.0134277	0.0665451	0.202577	0.408287	1.0631	3.92327	12.1779	35.8828	yes	no	no
ENSG00000148832	PAOX	-0.283222	0.372052	0.691432	0.0439499	0.146701	0.828057	1.28872	0.782977	0.734921	1.49292	1.53004	3.10082	5.75063	6.44375	5.24206	7.47182	6.08346	8.12071	1.20349	0.851769	1.96377	7.29588	7.44416	2.15554	3.83588	3.55745	5.05045	no	no	no
ENSG00000204291	COL15A1	-1.26596	0.389802	-1.68441	0.224775	0.965794	2.25185	4.74294	5.56104	5.62921	0.0085678	0.0111709	0.00808127	0.0153846	0.0490646	0.114849	1.19955	8.20117	18.2624	0.0116248	0.0109281	0.0240615	0.012885	0.00771286	0.0314139	0.0384096	0.161737	0.265312	no	no	no
ENSG00000183578	TNFAIP8L3	-2.20991		0.648956	-1.6256	2.06336	3.27197	3.47311	2.60389	1.6707	0	0	0.291507	0.0546019	0.072795	0.328732	4.18957	7.91069	3.17536	0.0172516	0	0.18126	0.168122	0.0145479	0.0358766	0.378574	1.2795	0.911275	yes	no	no
ENSG00000102385	DRP2	-0.678173	-0.646314	0.266695	-0.726478	-0.82387	1.66434	2.83584	3.33445	2.61456	0.035126	0.013604	0.00670742	0.0064441	0.00576064	0.28106	2.39062	6.387	5.77077	0.0516399	0.0513709	0.00602674	0.0114001	0.0111498	0.0886549	0.359693	0.631016	0.919998	yes	no	no
ENSG00000160326	SLC2A6	-0.119925	-0.142209	-0.122376	0.00462258	0.292931	0.626095	1.17648	0.503982	-0.124449	0.887067	0.813459	1.18338	3.86467	3.99673	6.61016	10.7711	12.9597	9.80523	0.863016	0.910758	1.26432	4.35413	3.88248	3.92144	5.18555	8.93386	9.64421	no	no	no
ENSG00000048052	HDAC9	-1.59755	0.586393	0.155528	-0.0309529	0.160233	-1.0628	-2.14124	-2.18694	-1.90067	0.0567903	0.151891	0.234017	0.739754	1.23889	0.546221	0.186202	0.587094	0.526853	0.161064	0.0836651	0.30647	0.939469	1.11967	1.14267	1.07521	3.60879	1.90967	no	no	no
ENSG00000211867	AE000662.24	-0.673741	-0.952549	-0.192289	-0.513451	-0.444532	-1.04679	0.116113	-0.45674	0.0417574	6.0968	6.10356	29.1668	30.6122	22.6495	14.7959	16.7964	9.81253	12.5893	9.58063	11.5412	34.6339	41.7193	30.0297	31.2853	15.5746	13.2514	12.3321	no	yes	no
ENSG00000250749	RP11-451H23.1	0.640952	0.612411	-0.325394	-0.576397	0.73653	1.14099	1.75296	1.38219	0.649342	1.2579	1.72193	4.19562	2.65529	2.1825	3.54558	8.97107	10.5529	10.6665	0.761311	1.16994	5.29841	4.07654	1.28525	1.64909	2.58472	4.07621	6.35389	no	no	no
ENSG00000125744	RTN2	-0.0589219	-0.468706	-0.108897	-0.543424	-0.133662	1.77154	2.08677	1.38309	2.27494	1.07834	0.863386	1.32186	0.743807	0.523172	0.440822	0.939355	1.41964	7.82893	1.07852	1.22575	1.65938	1.13751	0.542072	0.145629	0.237341	0.451816	2.02562	no	no	no
ENSG00000106952	TNFSF8	0.00748902	0.269961	0.467857	-0.691771	-0.265469	-0.59272	-2.52923	-3.07113	-2.86047	114.091	106.923	69.6303	89.781	93.2742	36.2119	11.4094	5.35117	5.4884	110.782	89.4515	49.9621	105.281	115.901	53.3775	61.7891	45.3136	39.3569	no	no	no
ENSG00000137752	CASP1	-0.282178	-0.120055	-0.239094	-0.549285	-0.389763	-0.843957	-1.32606	-1.84899	-1.36053	7.49836	5.6983	3.88756	5.38564	5.26835	4.19644	2.57369	3.92972	9.04118	8.2925	7.38624	5.38731	7.65362	7.52195	6.24853	6.37915	12.9063	23.7622	yes	yes	yes
ENSG00000065717	TLE2	-0.221185	-0.0988879	-0.325586	-0.275331	0.105249	0.677558	1.44002	1.42868	1.77813	17.2105	12.8094	7.46858	9.506	8.29075	4.37061	8.66274	3.76314	4.12843	20.3199	13.7791	10.7142	13.0495	8.3374	2.63166	2.88251	1.3606	1.22742	yes	no	yes
ENSG00000211699	TRGV3	-0.394719	0.0192205	-0.239845	-0.467535	-0.562408	-1.09075	-0.460879	-0.709563	-0.876378	2.58802	2.27293	1.33172	2.82661	2.75274	1.48143	1.72223	1.56647	1.72616	3.23929	2.26386	1.586	3.87526	4.23284	3.09257	2.39475	2.54961	3.06875	no	no	no
ENSG00000163040	CCDC74A	-0.25763	-0.955533	-0.518949	0.756729	0.391512	1.15511	2.36564	2.57258	2.80848	0.4411	0.379817	0.647606	1.29021	1.04894	1.21381	5.09156	9.05396	14.8973	0.529442	0.66001	0.91757	0.878011	0.905512	0.626715	0.983533	1.65895	2.28564	no	no	no
ENSG00000069020	MAST4	0.0533218	0.00501998	0.417802	-0.09293	0.194533	0.502974	1.78834	2.16369	1.65492	16.1668	13.3172	26.9558	18.0843	12.4356	7.01125	12.3171	21.4622	36.4824	15.6834	14.0527	20.641	17.8508	10.711	5.23601	3.78591	5.18195	13.9368	yes	no	no
ENSG00000258947	TUBB3	-0.0743013	0.109505	0.645391	0.303915	0.0117197	3.67826	1.62182	2.39495	1.67813	0.472398	0.477551	0.433931	0.121655	0.0911662	0.175053	0.647883	6.28022	22.1545	0.335564	0.539367	0.161682	0.0804321	0.151016	0.0169869	0.208301	1.34282	7.28801	no	no	no
ENSG00000225425	RP11-409K20.8	0.189056	-0.263003	0.203397	-0.621203	-0.203075	-1.02943	0.258571	-0.708201	-0.692577	7.17671	4.795	6.46074	4.41425	4.58895	1.86429	1.9902	1.22045	1.23907	6.02906	5.67096	5.90361	6.77347	5.41902	3.80412	1.74534	2.04688	1.95246	yes	no	no
ENSG00000197635	DPP4	0.0167135	0.00719081	-0.190617	0.449797	0.606403	0.802455	-0.17372	-1.42735	-2.71174	30.6531	24.3491	7.30389	9.35138	20.2682	29.8424	14.2955	4.88621	6.41527	30.8974	26.5665	10.9739	6.00336	13.9494	19.3208	14.1636	13.2883	59.2006	no	no	no
ENSG00000114993	RTKN	-0.418282	-0.0617231	-0.327046	-0.0412714	0.213653	0.708217	1.05193	1.3151	1.6009	0.721454	0.587923	0.577443	0.700059	0.984016	3.10194	5.2583	6.34724	9.41685	0.924465	0.733783	0.415576	0.842626	1.01712	1.6758	2.38049	2.72401	2.64595	no	yes	yes
ENSG00000248702	RP11-294J22.5	0.0755612	0.00448941	-0.505934	-0.541894	-0.62099	1.20433	0.693104	1.07613	0.551307	5.57812	6.70623	5.67093	6.27456	3.11126	3.87055	6.59765	15.8135	20.9444	5.12811	6.88333	8.17693	9.77097	4.89082	1.67624	4.0426	7.53683	14.1099	yes	no	no
ENSG00000131398	KCNC3	0.0984085	-0.742797	-0.193598	-0.00847121	0.0667874	1.17037	2.90492	3.99313	3.19694	0.128201	0.204814	0.287041	0.347604	0.271964	0.844784	2.87572	9.74019	14.3691	0.159013	0.248078	0.271033	0.588849	0.335859	0.311835	0.47409	0.966518	2.47571	no	no	no
ENSG00000196754	S100A2	1.95535	0.595432	-0.977799	-1.42889	-1.18148	2.68494	2.99858	2.52176	2.71002	0.216609	0.120146	0.116901	0.170037	0.0119738	0.355275	2.25187	7.20459	10.6911	0.0816618	0.140534	0.415509	0.162768	0.106441	0.138419	0.133478	1.08895	2.07877	no	no	no
ENSG00000258366	AL353715.1	-0.5221	-0.22028	0.589861	0.538454	0.788072	-1.18114	0.276619	-0.661681	-0.373471	5.7371	4.48779	3.75655	7.33978	6.01674	3.94947	9.89984	4.34561	4.34089	6.16366	5.3095	3.4073	4.84593	3.40542	9.27349	9.46742	7.81282	4.20194	no	no	no
ENSG00000166963	MAP1A	-0.0800907	0.0730163	0.0774243	-0.413133	0.123534	0.572849	1.68907	0.959163	1.19568	0.947167	1.5616	2.21454	0.668051	1.02766	2.47755	7.44088	2.23579	3.4535	1.00014	1.48569	2.07138	0.9488	0.851273	1.64229	2.31526	1.16743	1.09768	no	no	no
ENSG00000178764	ZHX2	-0.0607895	-0.0173713	0.0733273	-0.209525	-0.284645	-0.552992	-0.866632	-1.19667	-1.04239	31.4052	25.0122	117.278	32.4293	27.6177	13.8171	4.51588	3.26538	6.87142	29.7654	23.1578	108.524	35.7029	32.5894	19.7616	8.0173	7.90227	11.8569	no	no	no
ENSG00000136040	PLXNC1	-0.0318958	0.0575965	-0.120033	-0.0373143	0.116323	-0.583324	-0.893683	-1.38626	-1.56807	5.8873	3.60721	1.88731	1.64516	2.41576	1.68819	1.11494	1.223	3.18304	5.31122	4.21981	2.30055	2.57174	2.03278	3.37582	2.00135	3.18239	8.26574	no	no	no
ENSG00000064763	FAR2	0.515131	-0.362935	0.0284182	0.229316	0.191063	-0.607486	-1.07513	-0.922831	-1.13453	3.96236	2.88368	2.99412	4.96634	5.86148	5.42451	8.15093	8.06567	6.23819	2.59485	3.63143	3.51011	2.82179	3.85646	6.09422	11.0398	15.8649	16.0892	no	yes	yes
ENSG00000161570	CCL5	-0.521113	0.102943	-0.226275	0.188605	0.240427	0.862714	4.13708	2.76228	3.30419	0.956737	0.92444	1.2083	2.63308	3.38245	2.95962	35.5563	68.9929	210.647	1.1912	0.77257	1.39446	2.41271	2.12918	1.75124	1.70973	10.366	23.3112	yes	no	no
ENSG00000063660	GPC1	-0.13017	-0.00169115	0.382822	-0.484196	0.151325	0.889957	1.42745	0.707171	1.04154	0.332556	0.20266	0.71966	0.628351	0.585764	1.334	5.99327	7.63265	9.79215	0.2569	0.132893	0.643248	0.80305	0.485014	0.641303	1.99792	4.14891	4.1215	yes	yes	no
ENSG00000214900	C14orf182	0.0106294	-0.134436	0.266087	-0.303223	-0.303006	-0.692895	1.47502	1.61874	1.65294	6.04152	4.49136	3.0286	1.66809	1.64172	0.902358	2.5942	3.62541	7.94472	5.88784	4.86181	2.83955	1.9809	2.08353	1.39633	1.26671	1.21883	2.86039	no	no	no
ENSG00000211887	AE000662.44	-0.0626302	-1.0551	0.345949	-1.49518	-0.387954	-1.85818	-0.185943	-0.628529	-0.842477	6.05912	5.68968	14.0344	2.92984	4.64924	1.96224	2.26458	1.40246	0.987228	6.16259	11.7793	11.5828	8.08165	6.09384	6.7163	2.70483	2.20298	1.90251	no	no	no
ENSG00000170476	RP11-1280I22.1	-0.577209	0.058881	-0.200639	-0.935231	-0.549687	-0.940955	0.180532	-1.03902	-1.99191	2.35966	2.0508	1.02698	0.210225	2.0189	0.826776	1.91609	5.54281	8.70762	2.56906	1.89156	0.699645	0.81455	1.90276	1.95798	1.68693	11.2342	29.6732	no	no	no
ENSG00000213533	TMEM110	-0.141547	-0.253019	0.0744715	0.0239528	0.183436	0.578804	1.50957	2.04434	2.03633	23.4593	18.7685	22.2225	12.0168	14.0679	20.6922	40.5083	66.8588	64.3815	26.9316	29.0207	19.9937	13.9703	12.1944	13.5017	17.8716	14.6144	17.0341	yes	no	no
ENSG00000146216	TTBK1	-0.791207	3.64255	-0.139628	3.27599	2.04243	2.75732	2.90212	3.41346	3.11112	0.0215654	0.0174103	0.0172677	0.0198546	0.0338725	0.0541272	1.40989	3.27412	3.09628	0.0180561	0	0.012347	0	0.00745238	0.00670818	0.160886	0.417585	0.258385	yes	no	no
ENSG00000115935	WIPF1	-0.0470272	-0.0207867	-0.0358246	-0.0411925	-0.121267	-0.448638	-0.740856	-1.24541	-1.03326	148.005	137.211	118.041	136.847	133.433	106.205	105.555	91.3497	122.581	152.462	142.79	120.652	135.838	143.73	143.492	171.58	219.23	244.919	no	no	no
ENSG00000123360	PDE1B	-0.162891	-0.296889	-0.294646	-0.126866	-0.214621	-0.478573	-1.05631	-1.09662	-0.190404	23.5656	19.9213	9.19772	5.41629	3.67699	8.56678	8.54618	7.89818	13.5096	25.557	18.4014	10.6579	4.07422	4.97081	11.6298	20.2041	20.1644	15.0157	yes	yes	yes
ENSG00000169255	B3GALNT1	0.345748	0.352656	-0.534897	0.141944	0.306877	0.633773	-0.462324	-1.48292	-1.59664	0.509718	0.618351	0.28392	0.532516	1.65365	3.19493	2.96972	3.52825	8.01079	0.438263	0.357787	0.327725	0.478316	1.20163	1.85182	3.53899	8.28485	20.6734	no	no	no
ENSG00000210151	J01415.13	0.0912624	0.74421	-0.207848	0.314032	-0.235899	-1.41347	-0.22712	-1.13426	-0.907946	7.64664	11.9717	7.72148	11.0703	12.4435	2.82563	3.73467	3.57079	4.60309	6.97965	7.31834	8.77488	9.11462	14.6785	7.85589	3.9509	7.94019	8.40001	yes	no	no
ENSG00000249624	AP000295.9	-0.802957	0.089761	-0.757741	-1.24118	-0.845161	-1.86479	-0.683782	0.120215	0.300167	0.645256	7.16518	0.688994	0.437066	3.75369	2.92013	0.310773	0.462121	0.385447	1.13174	0.507999	5.56102	11.7561	21.5332	3.53628	0.493975	3.52223	0.292912	no	no	no
ENSG00000204397	CARD16	0.00872065	0.312647	-0.0673736	-0.215042	-0.0285137	-0.758356	-0.973337	-1.82823	-1.8603	6.12879	5.777	2.85313	3.09336	4.01691	2.12087	2.11981	1.05541	3.81124	6.59769	4.48531	2.76792	3.4859	4.46701	3.26375	3.95126	4.04035	11.6202	no	no	no
ENSG00000206602	SNORD58A	0.181574	-0.408831	0.833431	0.658736	-0.319866	-1.03573	-0.271731	0.52138	-0.561526	13.5736	10.0456	17.2744	15.9202	17.4961	7.04995	9.33201	8.25609	2.7445	11.6801	13.6015	10.384	10.0533	21.7585	14.4055	10.9577	5.68278	4.06091	no	no	no
ENSG00000211839	AE000661.21	0.0125839	-0.87359	-0.122695	-0.860377	0.418496	2.12259	-0.206227	-2.37972	-0.607288	1.26642	0.953692	3.32109	4.64355	3.66414	4.51666	2.31491	0.508476	0.654694	1.17078	2.11511	3.88708	8.18862	2.52811	1.13905	2.44601	2.96007	1.29467	no	no	no
ENSG00000141576	RNF157	-0.081398	-0.0770953	0.367413	0.648126	0.321206	-0.465382	-1.20215	-2.01406	-2.55833	11.2921	9.58735	5.90449	2.81876	5.16099	7.5555	5.29837	1.82246	2.08234	11.6674	10.2602	4.69614	1.8304	4.14901	10.7009	11.8732	7.48316	11.7545	no	no	no
ENSG00000205089	CCNI2	0.176548	0.138628	0.356402	-0.036338	0.0277329	-0.4259	-1.06812	-2.03538	-2.40522	5.09906	5.49824	8.67745	26.3086	30.1739	24.6777	13.3304	7.16827	4.12625	5.2388	5.45479	7.49659	25.5426	29.8149	29.5096	32.3038	24.2903	23.3266	no	no	no
ENSG00000227775	RP1-283E3.3	-0.0776909	-0.103024	-0.212835	-0.472057	-0.346892	-0.531409	-0.25014	-0.7104	-0.706126	4.31211	3.22951	3.85498	5.27462	6.22884	3.3824	3.42193	2.32598	1.98557	4.51667	3.54871	4.62755	7.78288	8.2817	4.84427	4.132	3.90206	3.2125	no	no	no
ENSG00000254213	RP11-434I12.5	-0.113721	0.237364	0.125744	0.550098	-0.406496	0.687638	1.12789	0.0397119	0.0085612	0.425135	0.467531	0.54346	1.17645	1.16299	3.34311	5.39287	4.20362	5.48868	0.444937	0.407707	0.501416	0.825839	1.5741	2.06506	2.42408	4.13212	5.29459	no	no	no
ENSG00000108176	DNAJC12	1.76613	4.38651	-3.0236	-0.166929	-0.0589601	1.10337	2.11026	1.97305	1.44659	0.257453	0.216017	0	0.207195	0.272804	1.10811	5.03349	27.8809	88.4727	0.0571664	0	0.0915113	0.131439	0.278545	0.538894	1.15492	6.61077	29.9773	no	no	no
ENSG00000145287	PLAC8	-0.109341	0.0297131	0.128606	0.273414	-0.195274	-0.701732	-1.13513	-1.38501	-1.17872	185.492	165.021	88.5237	40.3699	34.778	23.2644	14.3769	8.24499	21.286	199.43	173.853	79.4461	30.5691	41.3791	35.4508	32.3891	22.7433	47.3609	yes	yes	no
ENSG00000207554	MIR647	-0.612147	-0.062597	0.333829	-0.744639	-0.505503	-0.913013	0.100498	-1.33039	-1.09831	7.0036	7.01629	11.4695	8.4229	11.0948	6.46978	5.67203	2.24044	2.35046	10.3323	7.19076	9.41439	14.4327	16.1134	11.718	5.41254	5.72571	5.0327	no	yes	no
ENSG00000233805	RP11-449J3.3	-0.0576564	0.150722	-0.181162	0.544989	-0.406735	-0.71634	-1.14287	-1.25486	-0.643375	18.6542	19.0246	12.636	12.9454	9.89211	5.86462	4.1671	4.12927	5.48755	19.0881	17.5254	14.5146	8.4834	13.4562	9.36339	9.59559	9.90612	8.60551	no	no	no
ENSG00000131400	NAPSA	-0.667129	0.0625528	0.546404	-0.97323	-0.680668	0.875166	3.21729	3.36754	2.98422	0.597236	0.40957	0.329603	0.289908	0.40731	0.933241	6.10406	13.6026	10.8415	0.925125	0.403248	0.255621	0.608365	0.701789	0.527847	0.62434	1.86395	2.46978	no	no	no
ENSG00000227775	RP1-283E3.4	-0.246495	-0.312159	0.170951	0.0449636	-0.225188	-0.809869	0.149446	-0.223995	-0.316892	8.07096	6.15155	5.41378	4.70407	4.24047	2.02236	2.19464	1.91431	1.84797	9.4027	7.81578	4.67651	4.79059	5.13324	3.52297	1.98251	2.29159	2.14313	yes	no	no
ENSG00000196954	CASP4	0.0126151	0.203376	0.391336	0.170639	0.118718	-0.445525	-0.949317	-1.13848	-0.87617	46.8942	45.1656	32.1642	31.5357	34.6754	26.084	17.4362	17.6055	34.6983	47.6787	39.8095	27.1645	25.1383	31.2139	35.7626	30.5601	34.2484	62.0593	no	no	no
ENSG00000251706	RNU7-61P		-0.0233528	0.525015	-1.23129	0.87349	-2.11552	0.389942	-0.836122	-1.1052	0	0.303024	2.07457	1.38831	2.28712	0.84988	1.89228	1.00426	1.0546	0	0.366466	1.61435	3.41967	1.15111	4.27446	1.40971	1.85556	2.31683	yes	no	yes
ENSG00000211870	AE000662.27	0.381327	-0.521257	0.393601	-0.655812	0.294013	-1.55134	2.06011	2.83231	-1.19941	4.50615	4.69084	14.0555	3.7231	4.18035	2.11434	2.43489	2.30744	0.50288	3.43538	7.07256	10.9374	5.8571	3.3184	6.9987	0.588076	0.270967	1.3335	no	no	no
ENSG00000140379	BCL2A1	0.23947	-0.154657	-0.149612	-0.904323	0.076596	-0.393849	-1.08691	-1.12137	-1.61729	25.8239	60.3425	168.477	131.937	149.457	92.7001	43.4371	26.6296	17.5791	21.1937	65.6342	190.43	165.345	144.155	119.072	90.359	58.6354	62.178	no	no	no
ENSG00000144645	OSBPL10	0.529154	-0.214238	0.678593	-0.49162	0.234626	1.02383	-0.710122	-1.75668	-0.894515	0.430134	0.218288	0.0273571	0.0821123	0.039517	0.406911	3.11706	3.63729	6.02927	0.376721	0.366771	0.0922878	0.0279247	0.0904201	0.238588	5.33591	12.6216	12.7504	no	no	no
ENSG00000090612	ZNF268	0.27517	0.697245	-0.859884	-0.232759	-0.596728	2.21652	0.813029	-0.626204	-0.603339	4.92084	4.16643	0.790283	6.84449	2.95547	5.49145	3.23224	2.81854	2.53118	9.23728	1.21103	8.3274	7.53893	1.8182	0.399635	2.6637	3.382	0.454352	yes	no	no
ENSG00000236591	RP11-162J8.3	-1.2469	2.50563	-3.00058	-0.762473	0.0925005	2.49961	2.59624	1.75517	2.09608	0.153673	0.142188	0	0.132001	0.127843	1.34801	2.56416	9.48219	32.3871	0.39665	0	0.384563	0.242479	0.136162	0.194291	0.331737	2.99451	13.4078	no	no	no
ENSG00000155980	KIF5A	0.742105	-0.654765	0.18436	1.70882	0.276622	1.40642	1.70888	2.19542	3.09048	0.458353	0.162024	0.111679	0.078141	0.110585	0.157861	0.897283	2.3329	4.04407	0.286624	0.316872	0.0801925	0.0103014	0.0840455	0.0655076	0.251066	0.436723	0.52121	no	no	no
ENSG00000056661	PCGF2	-0.200082	0.551869	0.142091	-0.547615	0.470803	0.889144	2.25006	1.96937	3.09883	0.133485	0.228929	1.57795	1.93596	1.86813	0.867473	1.69222	2.18859	4.29896	0.140814	0.16045	1.4848	2.71804	1.33522	0.440657	0.351261	0.584646	0.76128	no	no	no
ENSG00000138271	GPR87	0.101621		0.038539	0.960764	-0.106061	4.71215	2.33487	3.88787	5.34396	0.014466	0	0.0244439	0.0253284	0.0537467	0.0584451	0.651422	4.10164	5.24129	0.012879	0	0.0249165	0.0121193	0.058654	0	0.114503	0.35339	0.135198	no	no	no
ENSG00000125726	CD70	-0.920695	0.01402	0.315372	0.258967	-0.82639	0.85065	1.1053	2.48991	2.33878	0.0986778	0.123557	0.135137	0.299298	0.459825	1.48687	4.74123	18.0508	37.9612	0.139786	0.12317	0.117146	0.221715	0.866022	0.777549	2.23132	3.184	8.88502	no	no	no
ENSG00000211513	MIR320E	-0.524773	-0.132359	-0.366566	-0.540064	0.188232	-1.88015	0.861099	-1.66447	0.267801	1.72136	2.47598	2.29216	1.05396	1.2911	1.06813	2.17478	0.930291	2.7892	2.51877	2.82407	3.16129	1.61485	1.20111	3.78049	1.33223	3.06954	2.08746	yes	yes	yes
ENSG00000143878	RHOB	-0.257206	-0.0553418	-0.143035	-0.165847	-0.34675	0.534158	1.33382	0.994795	1.22496	12.4541	11.0852	4.11607	2.85409	2.5382	3.86691	3.8215	1.97474	7.22741	14.6721	11.6727	4.79155	3.18322	3.26771	2.74901	1.50989	1.00591	2.36551	no	no	no
ENSG00000142733	MAP3K6	-0.127144	-0.0654951	0.365267	0.16461	-0.0290061	0.619223	1.80207	1.28226	0.598187	6.21775	3.7345	1.7696	2.24708	1.62453	2.1608	5.9801	8.11675	9.57366	6.00794	5.8792	1.77592	1.65435	1.6952	1.77993	1.75263	3.70075	5.42193	no	no	no
ENSG00000231542	TAB3-AS1	-0.312373	-0.416696	-0.245153	-0.504177	-0.159255	-0.97767	-0.802962	-0.679822	-1.56804	2.28955	1.70526	2.35529	2.08388	1.7078	1.52602	1.18433	0.753361	0.336932	2.77057	2.29962	3.08147	2.95302	2.00334	3.11992	2.09426	1.2338	1.1565	no	no	no
ENSG00000175793	SFN	0.156559	0.0738673	0.105805	0.73699	-0.330314	1.31521	2.50971	0.677962	-0.17265	2.25845	1.74405	1.0858	0.353998	0.187367	0.512697	6.4661	10.3402	11.8562	2.10703	1.74337	0.9966	0.256779	0.281447	0.24157	1.06366	6.63534	11.8563	no	no	no
ENSG00000077782	FGFR1	-0.0113036	-0.0476408	-0.177743	-0.822936	-0.259854	-0.423054	-0.637331	-1.51545	-1.25733	8.11115	7.94878	8.65565	4.02323	3.45389	3.66602	3.08875	2.38831	5.67593	8.41534	7.64005	9.42507	5.87996	5.20449	5.80076	5.2222	6.69752	11.6773	no	no	no
ENSG00000172568	FNDC9	-0.00732909	-0.214335	0.334891	-0.776351	0.392379	0.742744	4.04887	4.21886	3.35065	2.47008	1.55558	1.5195	0.488769	0.509441	1.51112	6.45524	11.4773	4.79135	2.53999	2.21873	1.34504	0.876974	0.464141	0.728465	0.39527	0.591915	0.399597	no	no	no
ENSG00000176597	B3GNT5	0.230673	0.192145	-0.172685	-0.979677	-0.366933	-0.21677	-2.08258	-2.09365	-1.60685	1.10199	1.97066	2.74897	4.10375	5.0327	3.16623	1.74817	0.999115	1.72271	0.819986	1.64567	3.14508	6.51095	6.59225	3.54995	7.39704	4.60155	5.08043	yes	no	no
ENSG00000187912	CLEC17A	0.0821177	2.65212	-0.710706	0.106936	-0.0197934	1.0363	5.90184	7.02701	4.07179	0.0749679	0.120243	0.0670688	0.153195	0.0463941	0.119616	1.97401	3.94319	2.6057	0.0958723	0.0336508	0.151262	0.121393	0.035416	0.0633199	0.0588685	0.0458588	0.17794	no	yes	no
ENSG00000087245	MMP2	-1.33475	-1.699	0.598176	-0.322126	0.195585	1.14479	5.09783	5.69524	6.91501	0.0315041	0.0266245	0.0975605	0.214428	0.11806	0.0857672	1.0002	4.73072	13.027	0.0735356	0.0884737	0.0498465	0.246653	0.120313	0.0674295	0.0396602	0.0933601	0.0945549	no	no	no
ENSG00000112486	CCR6	-0.0132561	0.440653	0.45744	0.389899	-0.463453	0.130054	3.04808	5.74214	5.64154	0.770816	0.563491	0.443204	0.477163	0.477142	0.618881	2.98422	20.8985	24.639	0.808309	0.447876	0.334123	0.346199	0.702521	0.548662	0.339799	0.404605	0.471051	no	no	no
ENSG00000105339	DENND3	-0.237608	-0.128542	-0.205739	0.0168485	0.189185	0.258039	1.79968	2.16037	1.70568	8.99416	10.4361	8.22636	4.1731	2.65629	2.16757	6.47322	14.2679	45.4615	11.7532	11.0212	8.46111	3.33276	2.75285	2.11919	2.07802	2.93137	16.276	yes	no	yes
ENSG00000243696	MUSTN1	-0.144593	-0.210994	-0.160801	0.237842	0.00475567	0.346863	1.36529	2.00239	2.03016	28.2166	24.1271	15.5897	12.1453	9.7034	11.9477	20.5362	29.7095	44.0937	33.075	30.2895	16.0898	10.4824	9.94155	9.3915	7.8358	7.79724	10.5704	no	no	no
ENSG00000184293	CLECL1	-0.153613	-0.089435	-0.136991	-0.626862	-0.0560443	-0.840176	-3.05477	-3.66234	-5.20592	2.94862	1.98055	3.04494	2.05102	3.26752	1.66781	1.21958	1.21048	0.588906	3.40365	2.46919	4.2303	3.79279	2.42837	2.53725	5.86072	19.8501	12.6552	yes	no	no
ENSG00000158477	CD1A	-3.03181	0.145798	0.267404	-3.00005	-0.0768509	-0.679295	-2.57473	-3.68076	-6.20241	0	0.0121849	0.018862	0	0.0180114	0.0501193	0.37219	0.240403	0.00863143	0.0222667	0.0110218	0.0143147	0.0194931	0.018777	0.0864469	2.18872	3.19333	0.896757	yes	no	no
ENSG00000145839	IL9					2.25347	4.21117	8.32854	6.2118	9.86372	0	0	0	0	0.0306316	0.123981	2.80241	14.1586	42.9266	0	0	0	0	0	0	0	0.182265	0.0351437	yes	no	no
ENSG00000158467	AHCYL2	-0.219738	-0.373128	0.231931	-0.295511	0.129885	0.170168	1.33088	2.83619	2.80268	5.30312	2.90629	3.98767	6.08218	8.61373	10.7629	19.7136	58.426	107.172	5.34863	4.02976	3.15619	7.25124	8.28012	9.78883	7.58957	7.7673	16.549	yes	yes	yes
ENSG00000137338	PGBD1	0.0464443	-0.154931	-0.0962401	-0.193166	-0.14902	0.240229	1.59656	1.95508	1.27504	4.56137	3.68542	1.59743	0.494414	0.423521	0.702049	3.23097	4.79359	2.33054	4.32268	4.0346	1.57954	0.488991	0.490012	0.579477	1.07521	1.22776	0.758454	yes	no	yes
ENSG00000140465	CYP1A1	4.35149	0.890612	-0.262221	-1.24322	-0.558756	-0.268068	1.09355	0.110996	-0.276822	0.0689879	0.102746	0.307278	0.192249	0.692464	6.12294	46.5705	14.0827	16.5851	0	0.0580449	0.389721	0.473095	1.09061	7.83868	21.6544	13.2741	15.7914	yes	no	no
ENSG00000109452	INPP4B	0.131165	0.129299	-0.199867	0.898436	0.0758871	0.0834525	-1.24968	-1.27378	-0.898818	21.6791	17.9949	8.75598	12.2855	21.7759	37.1476	27.6848	28.2917	32.4057	19.7255	17.6451	8.52088	6.60932	19.3775	36.5713	58.9393	68.5381	61.9033	no	no	no
ENSG00000205336	GPR56	0.482592	0.186678	-0.267458	-1.33174	-0.289123	0.644833	1.54899	0.046596	0.218715	0.173261	0.179459	0.275057	0.0678383	0.156262	0.662196	3.60442	0.9198	0.66416	0.16633	0.163462	0.327272	0.15727	0.171292	0.42907	1.13961	0.916274	0.594721	yes	yes	no
ENSG00000107331	ABCA2	-0.214282	-0.146547	-0.0758898	-0.265722	0.10967	0.364492	1.16801	1.19269	0.845085	40.4083	30.4493	10.6056	8.41022	7.44278	21.7927	72.4293	60.6328	90.9806	30.5195	24.2548	17.1069	6.59607	9.28542	16.7156	38.8004	28.0759	51.5474	no	no	no
ENSG00000141447	OSBPL1A	-0.409154	0.146718	-0.809724	0.599982	0.178736	-0.254272	-1.44516	-1.33185	-1.08082	0.321658	0.499021	0.0783122	0.293396	1.01917	0.879472	1.11971	2.04141	1.12605	0.415651	0.298347	0.14803	0.190824	0.479833	0.974167	3.61166	5.46718	3.45206	no	no	no
ENSG00000118777	ABCG2	0.514067	-0.097838	-0.216487	0.357509	0.59068	0.716876	1.6396	1.50389	1.64966	0.292657	0.264666	0.361936	0.192839	0.133445	0.337295	2.08482	4.71435	4.10728	0.175458	0.288268	0.350727	0.0992175	0.0833391	0.260814	0.774574	1.848	1.40658	no	no	no
ENSG00000011426	ANLN	-0.0696573	0.244987	-0.402182	0.232347	-0.545381	-0.18157	1.17185	0.711287	0.482657	1.09276	0.951253	0.631974	0.388749	0.212603	0.378017	15.5102	60.2353	69.6781	1.11125	1.02376	0.465299	0.321317	0.379567	0.547004	6.60345	35.1266	44.8873	no	no	no
ENSG00000152076	CCDC74B	0.173538	0.230022	-1.13408	-0.58243	0.838085	0.55003	2.67015	2.9334	3.70366	0.0739046	0.172139	0.0811351	0.0973943	0.101981	0.178463	0.683215	1.21427	3.50774	0.106779	0.12288	0.119569	0.117793	0.0596572	0.161454	0.0981268	0.103719	0.172745	yes	yes	no
ENSG00000198947	DMD	0.964017	0.384477	-0.0447359	1.80013	-1.00956	0.669938	1.63299	1.89709	1.02766	0.0933372	0.0622451	0.0676754	0.0441085	0.012726	0.212923	1.99031	9.65156	16.4035	0.034458	0.0401257	0.0179649	0.00944625	0.0730903	0.162319	0.672381	2.68998	7.76074	no	no	no
ENSG00000211899	IGHM	-0.183751	0.0158927	0.230884	-0.238435	-0.0776535	0.0355019	-1.28909	-2.18577	-1.96948	2.46859	1.76048	1.44957	1.26271	1.63566	3.88957	5.42628	13.891	4.46561	2.77539	1.7947	1.27235	1.43185	1.72676	3.79439	13.4144	60.9137	16.9249	no	no	no
ENSG00000055955	ITIH4	-0.180833	-0.297616	-0.168925	-0.287888	-0.191409	-0.21944	1.14585	1.71941	2.10651	35.0139	31.797	21.2913	11.0898	11.4015	11.3541	20.8344	29.7094	40.8445	39.2858	36.9763	21.1924	12.0724	12.762	11.8428	8.85619	10.4261	10.1422	no	no	no
ENSG00000083457	ITGAE	-0.0255197	-0.167883	0.13305	0.440901	0.0452858	-0.0307863	0.943632	2.84361	3.0852	3.11679	2.4007	1.47618	3.95927	2.65102	2.64393	5.69173	24.9872	42.7873	3.08246	2.70461	1.35028	2.73072	2.63633	2.70548	2.95383	3.5278	4.93606	yes	no	no
ENSG00000125430	HS3ST3B1	-0.0232668	0.126918	0.0981093	0.445688	0.302412	-0.25643	-1.23886	-1.56378	-2.00991	10.6344	11.9229	5.0588	8.5393	8.83032	4.85035	2.08146	1.36928	1.81087	10.6167	11.0594	4.82697	6.23498	7.15614	5.75356	4.96236	4.1487	7.24891	yes	no	no
ENSG00000138378	STAT4	0.0497802	0.0770027	0.00624006	-0.234259	-0.318845	-0.132294	-1.06102	-0.963261	-1.21201	45.6356	46.922	34.2805	5.85182	7.39022	10.2481	4.98132	6.44767	19.9751	42.2579	47.0072	37.3575	6.38113	10.0566	12.1396	11.1448	13.283	45.8953	no	no	no
ENSG00000006075	CCL3	0.430586	0.546723	-0.343971	-0.0146453	0.132108	0.410406	1.78451	1.77909	0.407375	2.13533	5.29272	27.1715	77.6293	71.6278	36.8482	62.8637	97.5977	20.3628	1.59201	2.82821	29.3345	67.9525	77.3227	27.4641	21.4919	34.1597	16.6061	yes	yes	yes
ENSG00000134508	CABLES1	0.418388	0.630492	-0.0986422	0.250484	-0.164713	0.00632984	-0.97176	-1.78522	-2.07616	0.165049	0.222936	0.238611	0.265338	0.45667	0.942391	4.0288	2.81507	2.31542	0.118463	0.143481	0.276855	0.240527	0.509604	0.934478	8.15539	9.96761	9.34637	yes	yes	yes
ENSG00000087494	PTHLH	1.5185	-1.55593	-0.605659	0.546323	-0.29873	1.76839	2.91822	5.35102	5.52047	0.138169	0.034458	0.1838	0.176064	0.125519	0.324285	2.09043	5.78123	5.85122	0.0671637	0.107166	0.246049	0.135343	0.102405	0.0556015	0.228897	0.126403	0.156631	yes	no	no
ENSG00000012124	CD22	-0.36692	-0.424056	-0.0423307	-0.386935	-0.296014	-0.802109	2.51149	2.45803	2.89547	0.144062	0.128631	0.294314	0.221817	0.208069	0.0853046	0.498649	0.897129	5.25012	0.171437	0.175249	0.302971	0.303615	0.279302	0.126677	0.0838058	0.175412	2.78895	yes	no	no
ENSG00000163131	CTSS	-0.0681068	0.0900403	-0.298105	0.322268	-0.089966	-0.48018	-1.13403	-0.772291	-0.684618	46.7907	50.5366	32.7343	33.169	26.9147	24.6737	13.5448	20.0613	44.0859	48.3714	51.1549	43.4586	25.3718	29.6332	33.7754	30.2785	34.0783	69.4698	no	no	no
ENSG00000189058	APOD	-1.5924	-4.65913	-2.51832		0.744417	1.47425	4.82431	4.78347	4.8344	0.0746919	0	0	0	0.0131641	0.0910449	0.76439	13.2505	59.7184	0.233677	0.136332	0.0384553	0	0.052361	0.0609087	0.0425232	0.598537	2.42974	no	yes	yes
ENSG00000106484	MEST	-0.185632	-0.00692638	-0.199191	0.485452	0.0517293	-0.170153	-1.06532	-0.956363	-1.16646	4.00854	3.50989	2.52109	12.6379	17.5133	14.1405	7.32388	5.15634	3.31723	4.60914	3.71859	2.71698	10.441	17.374	17.5602	14.3276	9.80549	6.73029	yes	no	no
ENSG00000148429	USP6NL	-0.0301711	0.109477	0.414651	0.705971	-0.143091	-0.325749	-0.967226	-0.898326	-0.910852	6.2664	5.25203	3.28691	5.11126	3.56586	4.20832	1.73025	2.24119	1.90966	6.26555	4.94208	2.46383	2.54864	3.91638	5.3331	3.40522	4.32804	3.4947	no	no	no
ENSG00000197805	BX649597.1	0.294148	0.718333	0.1829	0.0410306	-0.0485139	0.4906	1.50926	1.46108	1.54622	1.55195	1.97429	2.71978	3.52412	3.03063	3.51147	4.27365	4.94616	5.16194	1.27995	1.22295	2.43083	3.24537	3.10152	2.51837	1.47969	1.80618	1.74202	no	no	no
ENSG00000156234	CXCL13					2.25347	1.24433	6.80056	4.69266	3.53191	0	0	0	0	0.0405283	0.102525	1.09992	7.36301	5.35553	0	0	0	0	0	0.0374644	0	0.278937	0.527167	no	no	no
ENSG00000166394	CYB5R2	0.146782	-0.0891475	0.219096	0.0372222	0.655768	0.00145371	2.69548	2.99939	3.33072	0.83637	0.617824	0.639177	0.249302	0.147263	0.329732	1.29581	6.04874	8.19478	0.832287	0.847538	0.398383	0.279386	0.194544	0.367466	0.125047	0.720078	0.750721	no	no	yes
ENSG00000184232	OAF	-0.104791	-0.0681246	-0.609928	0.504725	0.317733	0.139995	-1.12065	-1.45908	-0.802893	3.31896	3.99372	2.10582	6.9142	9.64353	7.51924	2.18133	0.660986	0.500389	3.80325	3.92677	3.13857	5.00133	8.11098	6.861	4.94941	2.39604	0.801753	yes	no	no
ENSG00000120658	ENOX1	1.22719	0.427382	2.2312	0.17096	-0.497096	1.0929	1.47543	1.92737	0.973102	0.0432901	0.033679	0.0470914	0.0944517	0.0697311	0.229254	0.93681	4.37012	4.91282	0.0258433	0.0133228	0.0185075	0.0632603	0.126739	0.109945	0.33775	1.22602	2.53265	no	no	no
ENSG00000165272	AQP3	-0.186692	-0.124947	0.00645483	-0.553749	-0.0822854	0.484853	1.38092	2.86649	2.05635	105.839	84.52	84.8831	41.8037	31.7489	24.5933	54.7747	141.951	173.737	120.51	93.9173	87.0222	63.8831	37.484	17.7174	23.807	19.6251	40.8235	no	no	no
ENSG00000174307	PHLDA3	-0.107127	-0.0866049	0.120096	1.56307	-0.258679	0.360055	1.13166	-0.681534	1.22372	0.415182	0.344583	0.289379	1.23771	1.03388	2.38975	6.10519	1.34935	11.6033	0.481962	0.414112	0.263358	0.429116	1.31251	1.84162	2.63497	2.41229	3.1862	no	yes	yes
ENSG00000214435	AS3MT	-0.0687682	-0.449376	-0.0983381	-0.690019	0.265443	-0.499925	1.13087	0.793704	0.674123	0.911112	0.728895	1.2007	0.816344	0.843988	0.524368	3.26049	3.21727	5.83913	0.93528	1.002	1.35308	1.36861	0.716624	0.742426	1.48	1.84232	3.56903	no	yes	no
ENSG00000168672	FAM84B	-0.0534094	-0.0815234	0.251605	0.398151	0.158565	-0.0141749	-0.890767	-1.25052	-0.48727	25.9825	21.6473	23.6956	31.3416	40.8948	28.0951	10.0133	4.8024	12.557	26.2102	22.504	20.0431	23.9954	36.8444	28.291	18.8422	11.3763	16.19	no	no	no
ENSG00000034053	APBA2	-0.131379	-0.0861868	-0.170489	0.158056	0.269306	-0.392632	-0.944503	-1.28418	-1.15936	167.545	162.571	138.826	29.7661	25.6142	16.2658	10.8473	3.60405	3.49073	182.271	179.077	156.826	24.9226	22.3316	20.8614	20.483	10.3973	7.59898	yes	no	no
ENSG00000197442	MAP3K5	0.0437865	0.0866099	-0.14018	0.832014	0.182107	-0.135767	-0.839695	-1.58728	-1.85541	3.38996	3.17956	2.03172	2.55784	3.25232	3.53457	1.83183	1.04357	1.38037	3.22262	3.03927	2.29425	1.45542	2.64552	3.88463	3.25114	3.26058	4.83669	no	no	no
ENSG00000180834	MAP6D1	-0.164726	0.203346	0.0432614	-0.661719	-0.029167	-0.632537	-1.03714	-0.498652	-0.452618	3.04082	3.03284	5.12202	9.11681	10.8636	2.46736	3.50791	3.11235	1.51739	3.22583	2.53173	5.32463	14.046	11.7112	4.41637	7.23516	4.44685	2.25607	yes	yes	yes
ENSG00000011422	PLAUR	-0.085844	0.28323	-0.242277	-0.330023	0.145238	0.0398178	1.05231	1.23132	1.86591	5.9827	9.17918	12.7901	16.6255	10.2244	3.63158	3.22437	2.81642	10.4993	6.25341	7.34104	14.6315	18.4136	11.2865	4.35273	1.51927	1.23296	3.02205	yes	no	no
ENSG00000128487	SPECC1	-0.151694	-0.0129182	0.469591	0.190437	0.308052	-0.315243	-0.712861	-1.45415	-1.35814	1.90831	3.14159	2.60946	1.19299	1.66929	2.29971	4.79581	4.0287	6.02742	2.84425	2.87097	1.58957	1.0276	1.71056	2.58673	6.9354	12.0242	16.557	no	no	no
ENSG00000179456	ZNF238	-0.155997	-0.233599	-0.358035	-0.155613	-0.214236	0.260542	1.0203	1.79684	1.72886	70.0815	71.5809	49.369	39.03	31.242	23.036	24.8901	20.4842	31.9236	76.195	84.2584	64.4609	43.0942	37.1974	18.9985	12.9768	5.95221	9.10525	no	yes	no
ENSG00000100867	DHRS2		2.05678	2.16494		-2.10816	3.76086	2.61709	1.81127	3.85436	0	0.0203961	0.0216867	0	0	0.0542042	0.536823	3.22751	5.5887	0	0	0	0	0.0101734	0	0.0765681	0.982192	0.385688	no	yes	yes
ENSG00000228109	AC068302.3	-0.836582	-1.17107	-1.05617	0.114666	0.161354	1.05857	1.39649	0.173283	0.411286	1.01451	0.422868	0.40732	1.14122	0.650236	0.725971	3.93128	3.16608	4.34601	1.73569	0.983525	1.37567	0.762767	0.514674	0.730798	0.887568	3.03837	3.59716	no	no	no
ENSG00000256393	AC138123.2	-0.127212	-0.269222	-0.536095	-0.0785608	-0.0224589	0.10794	-1.18761	0.571336	0.0458031	27.6822	20.6725	17.704	18.7916	16.6946	23.067	12.6112	25.9739	17.0081	29.05	25.2457	25.6429	19.8428	17.0861	20.8387	28.8957	17.6905	16.62	no	no	no
ENSG00000211834	AE000661.16	0.339909	-1.04548	-0.11056	-0.603809	-0.163529	-0.188953	2.03407	-0.282393	-0.0994624	2.75653	0.984887	7.54943	14.3391	17.4169	12.5079	12.7086	7.07206	7.35978	2.00956	2.30205	8.38185	20.3921	19.5307	15.1733	3.09508	8.7574	7.81951	no	no	no
ENSG00000100979	PLTP	0.09505	-0.727533	0.319479	0.0789258	-0.965595	0.200069	1.04863	2.00315	1.07848	0.302104	0.190147	0.269301	0.186621	0.0708262	0.32871	1.92164	3.68774	10.4269	0.2924	0.251715	0.161176	0.203059	0.128597	0.315907	0.847096	1.02085	5.88909	no	no	no
ENSG00000143184	XCL1	0.080586	-0.598637	-0.198619	-0.710098	0.219486	-0.239023	-1.46161	-1.29792	-3.23879	0.151645	0.406887	0.654385	1.08466	1.88966	1.11378	0.831298	0.860612	0.521695	0.148891	0.645018	0.763405	1.5961	1.6424	1.2915	2.45002	2.22773	4.89746	no	no	yes
ENSG00000184524	CEND1	-1.17251	-1.46099	-0.33297	0.558514	-0.448789	1.29516	1.29064	1.55794	0.808846	0.121002	0.190513	0.363596	0.222321	0.188613	0.577341	2.42562	5.81819	1.89348	0.284073	0.557867	0.428075	0.160391	0.268519	0.247477	1.09534	2.03433	0.967141	no	no	yes
ENSG00000255207	RP1-305G21.1	0.0564255	0.672249	-0.0658595	-0.0640405	0.479606	0.641591	1.57387	0.900705	0.513144	0.5873	1.70401	3.04586	2.40055	1.6544	1.4163	3.12019	7.44034	12.937	0.559252	1.08912	3.1872	2.26966	1.18758	0.910902	1.02489	4.03635	8.71273	no	no	no
ENSG00000151376	ME3	-0.107939	-0.185021	-0.129362	0.453054	0.246889	0.0874185	-0.604329	-1.1559	-0.683022	8.43747	7.01221	4.12405	5.56948	8.00102	10.711	6.17912	3.3878	3.67933	8.78008	7.69902	4.50854	3.53672	6.77311	9.35043	8.94681	8.0901	5.93262	no	no	no
ENSG00000152969	JAKMIP1	-0.157992	-0.00103542	0.965633	0.85692	0.444535	0.628519	0.968365	2.39442	2.41037	0.134024	0.073332	0.0714521	0.128163	0.269113	0.518254	1.13975	3.31296	12.7739	0.146846	0.109235	0.0228525	0.121467	0.200139	0.341349	0.60521	0.506736	2.6392	yes	no	no
ENSG00000254978	CTD-2313N18.4	0.41741	-0.211786	-0.0112334	-0.208225	-0.037967	0.317591	-0.975965	0.155966	-0.10984	1.05318	0.578063	0.49126	2.6187	2.62387	3.45613	2.50006	3.49621	1.37629	0.665071	0.586422	0.479877	2.92731	2.69383	2.74024	4.98155	3.16765	1.61772	no	no	no
ENSG00000187210	GCNT1	-0.403055	0.181864	-0.709646	-0.141621	-0.0153228	0.102873	0.663065	1.47845	1.65182	0.751806	0.698669	0.965882	0.701438	0.919209	1.80778	4.10847	8.92223	8.69293	0.999319	0.601304	1.77648	0.698476	0.962799	1.60972	2.16176	3.23785	2.82542	no	no	no
ENSG00000256940	RP11-783K16.5	-0.942975	1.14592	0.237832	-0.148893	-0.0903203	0.658662	1.314	0.665649	1.11696	0.27113	1.08181	2.08756	3.21047	2.85123	3.37317	5.28361	4.64004	5.61772	0.492967	0.436985	1.93906	3.12609	3.02002	2.19105	1.9379	3.6042	2.69849	yes	yes	no
ENSG00000181585	TMIE	-0.52016	-0.129931	-0.553661	-0.712813	-0.182521	0.0865375	-0.99367	-0.733162	-0.0758875	0.767088	0.315313	0.590032	2.10825	2.28111	2.99528	1.64024	1.04819	0.95718	1.08113	0.355383	0.871675	3.54043	2.59979	2.8237	3.34719	1.78346	0.997411	no	no	no
ENSG00000185527	PDE6G	-0.35243	-0.229577	-0.3039	-0.407123	-0.831005	-0.538716	-0.962733	-0.914634	-1.06035	4.31539	3.88734	1.82626	1.27368	1.33335	1.48442	2.57048	2.48582	5.91852	5.38283	4.7048	2.34774	1.69079	2.43542	2.07903	5.094	4.8909	12.1933	no	no	no
ENSG00000103253	HAGHL	-0.355017	-0.377697	-0.332107	0.0758417	0.218563	0.375988	0.658164	1.60294	1.54314	2.36977	2.27391	1.67778	2.06425	1.77448	2.62941	6.10991	11.3524	12.5083	3.19631	2.7787	2.12773	2.09378	1.57545	1.88297	4.11843	3.60528	4.33442	no	no	no
ENSG00000112378	PERP	-0.313278	-0.143464	-0.265885	-0.0392612	-0.0808276	0.706607	1.08486	1.68	1.60626	2.82874	3.73507	2.03945	0.353448	0.423514	1.11299	2.01071	6.89758	19.6177	3.36781	4.36663	2.24408	0.435708	0.438629	0.553545	0.927986	2.11555	6.07636	yes	no	no
ENSG00000243056	EIF4EBP3	-0.138636	0.191437	0.0996827	0.415406	0.292142	0.173741	-0.865875	-1.18756	0.0256474	14.3112	16.1857	10.241	24.8124	27.6586	17.3027	7.00623	4.54083	8.92607	15.3902	14.5363	9.74429	19.1231	22.595	15.2982	13.0152	10.7023	8.81451	no	yes	yes
ENSG00000175352	NRIP3	-0.333789	0.386911	-0.0640501	-0.327339	0.23058	0.768279	1.12305	1.57741	2.65561	1.32357	3.64642	11.0428	2.38027	1.97154	1.96317	3.40155	3.09436	6.90233	1.8791	2.65705	8.43194	3.39906	2.38938	0.879858	1.05503	1.126	1.15511	no	no	no
ENSG00000105290	APLP1	0.397045	0.414965	0.100262	-0.692783	-0.671601	1.74656	1.62248	2.20343	3.09157	0.194424	0.407801	1.29776	0.196619	0.119063	0.136242	0.287884	0.599785	4.39794	0.140066	0.311968	1.31783	0.32138	0.178471	0.0377593	0.111537	0.129374	0.655643	no	no	no
ENSG00000102109	PCSK1N	-0.314411	0.270267	0.946634	0.427295	0.216975	0.591862	1.66075	2.90167	2.82321	0.313042	0.317337	0.451424	0.806262	0.242261	0.293681	0.567235	1.82587	3.37098	0.306464	0.282205	0.24054	0.467549	0.267853	0.219291	0.28339	0.25569	0.515759	no	yes	no
ENSG00000133812	SBF2	0.230519	0.137475	-0.17538	0.18685	0.102227	-0.301933	-0.501932	-1.73737	-1.01241	11.4398	13.7155	7.53265	11.2771	7.10066	10.5967	3.9459	7.23169	3.65087	9.21638	10.4598	9.47393	9.36407	7.62621	11.2444	7.17514	14.5882	15.1895	no	no	no
ENSG00000255813	AL162497.1	0.0273355	-0.253339	-0.145604	0.387195	0.0951837	0.654042	0.910719	1.79212	2.95345	77.2808	63.2726	9.15569	6.60012	2.67055	2.44649	3.23399	2.37043	5.24777	75.0182	70.5584	10.2	3.77238	2.62962	1.51543	1.76108	0.687512	0.64846	no	yes	no
ENSG00000008056	SYN1	-0.626134	0.242687	-0.0673853	0.196048	-0.0994713	0.207581	0.812951	2.60193	2.63503	0.284565	0.365989	0.246875	0.278193	0.163074	0.388202	0.701563	1.22507	3.70658	0.424887	0.317882	0.258017	0.238121	0.178136	0.342484	0.4015	0.212453	0.678774	yes	no	no
ENSG00000115904	SOS1	0.0583661	0.124242	0.23972	-0.141657	-0.0893509	-0.225331	-0.40438	-1.30178	-1.33546	15.3283	8.04062	16.8316	18.0787	20.5562	19.3346	21.1896	15.9185	21.6352	9.96045	9.59002	13.3645	19.7202	23.6769	25.4449	32.399	43.0966	53.5226	no	yes	no
ENSG00000211846	AE000662.3	-0.532335	0.657697	-0.458604	-0.72473	0.269915	-0.117794	-0.983863	0.314638	-0.0643555	6.31828	9.54648	20.1553	21.8471	30.1551	18.704	8.21977	10.9625	9.77566	8.7697	6.18967	29.8711	35.6391	24.4498	20.6402	16.9798	8.90322	10.4223	yes	no	no
ENSG00000225079	FTH1P22	0.127262	0.608354	-0.535319	1.05632	0.790025	-0.233003	1.28851	2.54168	2.28306	0.580694	1.16988	0.725685	1.03459	0.760212	0.602249	1.05426	4.31592	7.76717	0.511284	0.782957	1.00379	0.521225	0.448428	0.685521	0.428372	0.743511	1.53295	no	no	no
ENSG00000202314	SNORD6	0.683659	-0.308526	0.0631438	-1.10911	-0.329898	-0.125761	-1.15464	-0.3012	-1.22576	6.0171	4.46349	8.2967	5.19374	8.50082	6.77033	3.66428	4.61003	1.48526	3.60787	5.70465	8.40873	11.0196	10.8239	7.07215	8.45358	5.75223	3.6466	no	no	no
ENSG00000211835	AE000661.17	3.08421	1.64604	0.436545	-1.84622	-0.795016	-0.747613	-2.11263	0.185089	-0.955722	0.626606	2.04043	2.69319	1.9799	7.19845	2.49197	0.725544	1.48903	1.53254	0	0.604658	1.78133	7.17476	11.7138	4.32803	3.50532	1.2965	2.73777	no	no	no
ENSG00000239127	SNORD125	-0.806646	-0.853078	0.0270653	-0.133485	-0.500632	-0.428702	-1.59941	0.0828018	-0.573474	4.60346	4.16615	5.81251	5.35353	2.86652	4.6527	1.08632	3.32378	0.956863	7.85096	7.65648	5.65843	5.62901	4.04788	6.31505	3.43328	3.18939	1.32506	no	no	no
ENSG00000163106	HPGDS	3.27946	-2.16646	2.96582	-0.945186	-2.6504	0.335492	1.83562	3.17698	1.91152	0.0578221	0	0.0220124	0.0871141	0.0427582	0.100036	0.521418	6.23851	8.02156	0	0.0362262	0	0.150613	0.194717	0.0712185	0.10516	0.707787	2.38595	no	no	no
ENSG00000103811	CTSH	-0.222031	-0.0966036	0.0348246	-0.0546447	-0.151483	-0.101384	0.351947	1.93989	1.29381	10.0278	8.97389	4.8382	5.16137	5.83017	7.24643	10.6684	56.5106	120.637	11.7575	9.48404	5.66174	5.04567	5.78051	9.2018	8.41909	15.0545	51.4754	no	no	no
ENSG00000145506	NKD2	0.0779762	0.0749608	0.0775505	0.118965	0.580935	0.143177	-0.352521	-2.65305	-1.95635	0.464995	0.826146	0.867594	1.09037	1.95029	2.53866	3.44836	0.520928	1.21116	0.506296	0.715596	1.02068	0.957252	1.28562	2.18814	3.7869	4.13443	5.80686	no	no	no
ENSG00000157570	TSPAN18	-0.0308255	-0.00308304	-0.463114	-0.599012	0.00165016	0.533391	0.333733	2.28581	3.18883	10.6457	10.4719	2.20372	6.17899	4.9157	3.10283	1.81946	3.69753	3.42206	12.0106	10.0265	3.22067	7.42989	5.40523	2.16802	1.54699	0.799066	0.393734	yes	no	no
ENSG00000112115	IL17A							0.813267	4.6021	6.15273	0	0	0	0	0	0	0.0543302	2.44785	11.2741	0	0	0	0	0	0	0.028022	0.0950763	0.152769	no	no	no
ENSG00000139722	VPS37B	-0.0626787	-0.237154	-0.264143	-0.144092	-0.198221	-0.36703	-0.0372258	-1.4903	-1.06258	61.8439	60.2608	36.4802	18.1475	12.9014	11.4436	15.9486	6.20843	6.74127	63.8876	70.5833	46.7826	18.1004	14.743	14.1924	17.0346	18.0748	12.6934	no	yes	yes
ENSG00000237232	NCRNA00318	-0.510937	-0.535263	-0.172252	0.266343	-0.571987	-0.228065	-0.249329	-1.78365	-1.0342	2.56418	1.9595	1.80009	1.20304	1.42461	3.17555	4.87876	1.43666	0.922318	3.66199	2.87443	1.988	0.984629	2.18275	3.78825	5.85515	5.42997	1.85841	yes	yes	no
ENSG00000123843	C4BPB	-0.55261	-0.394021	0.31625	-0.486038	-0.223623	-1.44288	-0.348299	-2.50948	-2.40778	1.31117	1.51749	1.20884	0.317851	0.217298	0.0691637	0.326741	0.33129	0.817247	2.30927	1.44962	1.10729	0.38274	0.207405	0.113991	0.363616	1.60021	3.88863	yes	no	no
ENSG00000124334	IL9R	0.184667	-0.41888	1.31723	-0.243188	-0.41212	-0.463003	-0.504955	-1.69826	-1.9761	0.14526	0.117848	0.225221	0.168816	0.194165	0.262475	0.473925	0.964514	1.53452	0.119458	0.289941	0.142749	0.251832	0.584022	0.482252	0.595242	3.37268	9.74737	yes	no	no
ENSG00000107282	APBA1	-0.501051	0.984351	-1.18875	0.180202	-0.401985	0.433632	-1.11958	-2.14352	-2.92089	0.138401	0.181652	0.0111148	0.108141	0.125912	0.098246	0.198515	0.544159	1.04827	0.108761	0.092935	0.0345287	0.145102	0.165128	0.113608	0.248737	1.09756	3.15906	yes	yes	no
ENSG00000250588	IQCJ-SCHIP1	-0.505017	-1.30549	2.96582	-3.20593	2.54861	0.981167	1.19767	2.35898	2.33625	0.0651381	0.0349533	0.0555787	0	0.0918762	0.112836	1.36202	2.13494	5.14364	0.0954126	0.167377	0	0.0674892	0	0.0274858	0.35686	0.462533	1.54829	no	no	no
ENSG00000112782	CLIC5	0.949419	-0.45724	-0.729441	0.0198562	1.77726	0.909777	0.791805	2.09143	2.51771	0.314206	0.209766	0.349006	0.337974	0.17639	0.166082	0.277266	1.61378	6.13182	0.164766	0.325617	0.486479	0.264503	0.0545852	0.0903112	0.190883	0.402167	1.10364	no	no	no
ENSG00000243888	RP11-548B3.3	0.145355	-1.19199		1.7229	1.75988	0.204851	-0.465288	-3.72548	-3.38592	0.0982361	0.0480697	0	0.166357	0.156127	0.0781483	0.149484	0.113292	0.350816	0.0848707	0.104365	0	0.0371495	0.0357848	0.0834662	0.209835	1.66935	3.19128	yes	no	no
ENSG00000172005	MAL	-0.117504	-0.0205826	0.16138	-0.0477038	-0.0725838	-0.247925	-0.408801	-1.64698	-2.23718	103.721	82.5821	55.4916	32.7175	33.4107	29.7089	46.9554	17.0237	18.8204	105.248	84.1909	49.576	32.4068	37.308	39.3216	59.6896	63.4246	110.203	no	no	no
ENSG00000117281	CD160	0.381514	0.5583	-0.027896	-0.35256	0.12519	-0.416182	-0.119016	1.52786	0.276518	1.13728	0.703256	0.971205	0.581948	1.04575	0.941817	0.967898	3.45663	1.36184	0.763717	0.472761	0.81448	0.700326	1.01276	1.11403	1.1364	1.09875	1.21898	yes	no	no
ENSG00000166532	RIMKLB	-0.143543	-0.277801	-0.0105337	-0.4822	-0.225393	-0.417823	-0.334173	-1.13844	-0.955302	19.133	12.6679	22.7714	17.0832	14.272	6.81737	9.10629	2.83777	2.56089	20.9194	17.3294	24.9791	28.2363	18.8483	9.14933	10.5442	7.17336	4.79791	no	yes	yes
ENSG00000127318	IL22	0.0566837	1.00958	0.0516977	-2.26717	-0.234456	0.839757	-0.768881	-1.97639	-3.01836	0.0974493	0.0814611	0.0747755	0	0.0749781	0.153671	0.148742	0.575095	3.69236	0.0895122	0.0354368	0.0605563	0.0285571	0.0915061	0.0918141	0.257774	2.31366	27.9365	no	yes	no
ENSG00000211842	AE000661.24	0.133103	-0.269227	-0.571976	-0.474686	-0.595031	-0.500846	-0.168644	2.30218	-0.313189	3.34335	2.85663	8.35077	19.9612	12.1917	15.8327	14.3043	16.6489	10.517	2.71392	3.73952	13.8382	21.743	18.0267	22.6467	16.2948	3.33333	12.1766	yes	no	no
ENSG00000170819	BFSP2	-0.799211	-0.384925	1.32874	-3.20593	1.68991	2.48025	1.5868	2.3505	2.90006	0.059244	0.0362185	0.105008	0	0.10862	0.020947	0.352581	1.40666	3.00652	0.164312	0.101572	0.0306963	0.0442744	0.0324641	0	0.144132	0.250235	0.274705	no	no	no
ENSG00000111536	IL26	0.957606	1.2643	-1.79855	-2.18433	-3.70229	0.864899	0.334525	1.6331	0.697495	0.0687695	0.0810588	0	0	0	0.0913299	0.179495	5.45837	20.6219	0.0306126	0.0287781	0.0286823	0.0254484	0.0835304	0.043473	0.134958	2.48629	18.95	no	no	no
ENSG00000125968	ID1	0.0917625	0.177417	-0.200689	0.932373	-0.533982	-0.641398	-0.177073	1.74355	4.49852	3.14365	2.74202	0.997877	1.21244	0.802886	0.515586	0.317024	1.48006	12.6107	2.90428	2.4414	1.12186	0.613635	1.14552	0.805392	0.372179	0.426568	0.796911	yes	no	no
ENSG00000105383	CD33	-0.196518	-0.20837	0.920771	-0.730453	1.14125	-0.0311661	0.107626	-1.10686	-1.98856	0.350175	0.421762	0.522614	0.184824	0.3182	0.526048	0.900629	0.968814	1.66948	0.367926	0.471885	0.258884	0.303189	0.0880109	0.563527	0.849352	2.15922	6.85094	yes	no	yes
ENSG00000242887	IGHJ3				-2.49091	0.117859		0.605902	-5.64821	-4.3767	0	0	0	0	0.67835	0	1.27509	0	0	0	0	0	0.401142	0.581321	0	0.741482	3.96858	1.95097	no	no	no
ENSG00000239884	AC005696.1	-0.280477	0.0946293	-0.121497	-0.481645	-0.0401817	-0.388201	0.556869	-1.27412	-0.297246	7.86184	8.77118	8.39006	3.66964	3.52221	2.53446	2.62896	1.64667	2.32666	9.30803	8.35885	9.24454	5.23065	3.79768	3.1789	1.78125	3.95408	2.72984	no	no	no
ENSG00000113140	SPARC	0.098276	-0.0652926	0.0795671	0.558742	-0.991756	-0.0176358	0.438616	0.904905	2.48874	0.744223	0.669668	0.547798	0.516442	0.189704	0.262037	2.27027	2.43621	3.58791	0.867213	0.803228	0.599481	0.459626	0.287362	0.451033	1.71669	1.37184	0.513259	no	no	no
ENSG00000171840	NINJ2	-0.152884	-0.24152	-0.411912	-0.477915	-0.389975	-0.441672	-0.365948	-0.733115	-2.23635	3.06847	2.4809	1.72962	7.8244	10.6063	5.59583	2.36465	4.00125	3.28742	3.17696	3.12421	2.3914	10.8079	13.3678	7.45844	2.76138	7.13842	16.2051	no	no	no
ENSG00000211905	IGHJ1	-2.23885		-1.79855	-2.49091	-0.811404	2.09432	-1.55496	-2.51379	-4.22515	0	0	0	0	0.319607	0.199378	0.267994	0.581402	0	0.342037	0	0.320469	0.377999	0.614296	0	1.10081	3.69431	1.55193	no	no	no
ENSG00000256116	RP11-783K16.14	0.557244	-0.3812	-0.232415	-0.584338	-0.10772	-0.933618	-0.519731	-1.61367	0.861398	9.31836	2.57113	2.11632	1.87622	3.70675	4.50603	1.62563	1.87778	5.51227	2.28205	5.07665	4.25875	4.65165	2.64335	4.2829	2.73767	9.57188	3.38592	no	no	no
ENSG00000238363	SNORA13	0.348243	0.174338	0.636959	-0.609604	-0.652896	0.394626	-0.389646	-1.40852	-0.530926	1.45967	1.92408	3.99394	3.91636	3.01952	3.47302	1.69688	1.15266	1.23663	1.13513	1.69122	2.83513	6.01638	4.80702	2.67854	2.22074	3.14388	1.74377	no	no	no
ENSG00000171101	AC063977.1	1.62266	1.05089	1.33085	-1.71694	-0.212082	1.11652	0.0332553	0.0498872	-4.06777	0.134395	0.0928894	0.0548374	0.0207191	0.066982	0.0401864	0.161282	0.230973	0.296734	0.0403199	0.0435915	0.0193772	0.0767019	0.0829425	0.0159348	0.141321	0.227149	4.37635	no	no	no
ENSG00000211874	AE000662.31	-0.666917	-0.176984	-0.508767	-0.701064	-0.582373	0.665996	-0.102066	0.589344	2.86582	1.24339	4.28034	15.354	27.383	19.6321	15.9527	6.98253	5.68767	6.12781	1.93578	4.92814	23.859	39.3132	29.4533	9.77487	9.24488	3.58399	0.758423	no	no	no
																													no	no	no

## Sheet: Mouse_all_time_points
		mouse_logFC									Expression in mouse Th17 cells									Expression in mouse Th0 cells
			FDR<0.05
		0.5	1	2	4	6	12	24	48	72	0.5	1	2	4	6	12	24	48	72	0.5	1	2	4	6	12	24	48	72
ID	gene	log FC_0.5h	log FC_1h	log FC_2h	log FC_4h	log FC_6h	log FC_12h	log FC_24h	log FC_48h	log FC_72h	rpkm_Th17_0.5h	rpkm_Th17_1h	rpkm_Th17_2h	rpkm_Th17_4h	rpkm_Th17_6h	rpkm_Th17_12h	rpkm_Th17_24h	rpkm_Th17_48h	rpkm_Th17_72h	rpkm_Th0_0.5h	rpkm_Th0_1h	rpkm_Th0_2h	rpkm_Th0_4h	rpkm_Th0_6h	rpkm_Th0_12h	rpkm_Th0_24h	rpkm_Th0_48h	rpkm_Th0_72h	microarray	Ciofani	Yosef
ENSMUSG00000021453	Gadd45g	3.2899	3.04331	1.27086	1.42035	1.51937	3.53824	3.19783	3.4442	3.0311	137.847	114.843	48.9626	22.7731	12.5034	19.1454	22.2907	31.8277	67.6703	14.1614	13.5197	20.7727	8.60569	4.18374	1.65173	2.41787	2.87513	8.04262	no	yes	yes
ENSMUSG00000053113	Socs3	2.55299	2.62293	2.80339	3.72255	3.22958	4.6333	3.44069	1.99129	1.50897	820.869	781.93	212.5	70.6223	29.8238	46.3821	46.7371	53.331	91.6777	140.094	125.793	32.8808	5.68901	3.12482	1.81631	4.29388	16.262	32.9249	yes	yes	yes
ENSMUSG00000038037	Socs1	2.04613	1.6231	1.30158	2.03958	1.35983	1.84297	1.87767	0.41463	0.203048	485.928	904.674	980.571	473.205	171.047	146.989	117.828	144.998	173.268	118.077	298.892	414.378	114.753	68.1645	40.9655	32.636	116.695	148.132	yes	yes	yes
ENSMUSG00000018899	Irf1	1.90666	3.34369	1.27674	0.326255	0.41931	1.09671	-0.532674	-1.86921	-1.57621	1390.15	1896.73	138.925	54.9233	32.4342	42.7176	46.0733	31.689	43.3893	372.126	200.6	61.2803	44.9739	26.4632	20.0688	68.6038	114.11	126.688	yes	no	yes
ENSMUSG00000091191	Gm17334	2.3918	3.30177	1.47042	0.327398	-0.333254	0.434562	-1.3729	-2.28816	-2.18242	63.2464	53.7867	4.14382	1.28762	0.685013	0.804778	0.810353	0.714873	0.78219	11.9943	5.43419	1.55218	0.997766	0.892731	0.569523	2.09598	3.66009	3.97396	no	no	no
ENSMUSG00000074794	Arrdc3	-1.68127	-0.996316	-1.39378	-1.12818	-0.579827	-0.325632	-0.592102	-1.46995	-0.380942	12.7186	12.2478	3.85955	3.61626	6.11051	6.84626	8.67569	6.96718	12.6548	49.0607	23.9907	10.1313	9.49979	11.8422	8.94668	12.298	22.9025	15.177	no	no	no
ENSMUSG00000029708	Gcc1	1.70496	3.34457	1.90752	1.11466	0.162543	0.360685	0.218903	-0.0597852	0.020814	107.607	375.182	86.8065	47.5746	25.603	22.1596	15.3624	14.5444	18.8034	33.0226	40.3093	24.5098	21.6018	22.0255	16.8977	13.8559	16.735	19.2015	no	no	yes
ENSMUSG00000033730	Egr3	-2.79817	-1.01751	0.490539	-0.426739	-0.675731	-0.769965	-3.53307	-2.13237	-1.72686	75.8422	1457.53	556.116	94.7374	40.8877	25.2193	13.0331	15.9867	19.4957	516.143	3006.72	420.452	129.356	67.7591	43.4753	154.18	71.9339	69.2044	no	yes	no
ENSMUSG00000019970	Sgk1	1.95338	2.5006	0.906033	1.48979	1.30533	1.21336	3.94351	5.56923	3.4725	331.505	296.024	81.7699	58.2075	23.9632	9.46223	24.4042	58.3936	60.1641	93.8051	60.4238	53.9458	16.7715	8.21167	4.2841	1.20763	1.13074	4.22152	yes	yes	yes
ENSMUSG00000082292	Gm12250	2.35244	4.98013	4.03079	0.582489	0.482987	0.286119	-1.9322	-4.23616	-1.37374	46.7062	141.948	24.9857	2.28104	1.66441	1.77603	0.884707	3.0752	12.5391	8.67296	4.17476	1.61884	1.58629	1.16086	1.29974	3.33457	54.9164	31.3503	no	no	no
ENSMUSG00000032578	Cish	1.73188	2.36674	0.786415	0.848328	0.648782	1.22176	0.680437	-0.000993311	0.53167	112.966	657.2	555.071	551.571	364.634	315.023	230.293	404.398	579.416	46.8827	123.243	345.035	326.511	238.639	148.773	137.481	359.528	361.833	yes	yes	yes
ENSMUSG00000034855	Cxcl10	2.86034	3.8573	1.34849	-0.766567	-0.527798	-0.406957	2.16345	5.04125	5.7092	50.4916	129.203	12.6159	3.05355	1.45861	0.387734	2.7263	13.102	22.0599	7.11079	8.77928	5.66376	5.14825	2.06206	0.59271	0.671368	0.460644	0.550586	no	no	yes
ENSMUSG00000083816	Gm13033	3.71477	4.96195	3.70955	-0.159795	1.1855	0.171111	0.143619	-0.371319	0.545509	4.89466	7.91853	0.817037	0.223879	0.370456	0.369036	1.14008	0.861089	1.16294	0.35998	0.249335	0.0635404	0.238773	0.167546	0.348453	1.0265	1.13066	0.79612	no	no	no
ENSMUSG00000038151	Prdm1	2.0687	3.91293	2.16219	2.60315	2.35032	2.16934	2.62095	1.0631	-1.13732	19.368	49.8735	9.88301	5.42522	2.59858	0.529188	0.889737	0.274916	0.226803	4.53129	3.33391	2.33217	0.881122	0.519493	0.115545	0.144066	0.134885	0.5099	yes	no	yes
ENSMUSG00000082116	Gm12188	2.52596	3.38539	1.97533	0.378183	0.682744	1.47883	0.221837	-1.07515	-0.857665	22.8791	26.8058	5.66429	2.14422	1.89316	3.4659	1.71233	1.76884	1.57586	3.99142	2.57514	1.50424	1.64247	1.20688	1.24166	1.54262	4.11362	3.11171	no	no	no
ENSMUSG00000023034	Nr4a1	-1.70681	-0.349783	0.186722	-0.163815	-0.656131	-0.710904	-1.46005	-0.597235	0.051995	1080.4	6415.59	7005.82	1816.81	457.577	118.445	57.3839	76.1487	101.095	3447.99	8280.24	6512.59	2050.83	733.601	195.835	159.339	117.861	98.4446	no	no	yes
ENSMUSG00000003541	Ier3	2.45963	2.26733	-0.234041	-0.594716	1.31263	1.82915	3.22214	3.72974	6.34552	19.8877	18.4707	8.38019	16.448	15.246	5.6249	10.5134	24.8918	139.747	3.54381	3.82334	10.5029	25.973	6.26256	1.61814	1.12937	1.88951	1.74032	no	yes	yes
ENSMUSG00000046879	Irgm1	1.39075	3.55038	3.42678	0.67411	0.0407052	0.470525	-1.02373	-1.00358	-0.232485	140.393	371.396	157.414	19.422	8.69676	9.46312	5.41264	13.0705	31.8082	51.1928	31.5285	15.7327	12.223	7.98392	6.99838	11.001	27.5339	37.3509	no	no	yes
ENSMUSG00000026826	Nr4a2	-2.32028	-1.43495	0.413288	0.609673	0.333749	-0.281867	1.01836	-1.30474	-0.54824	32.4152	481.218	1269.88	245.338	62.0638	10.4579	18.0828	5.1894	10.7651	147.024	1243	1046.3	169.33	48.5121	13.1302	9.90974	11.9202	16.3281	no	no	yes
ENSMUSG00000042262	Ccr8	-2.84431	-1.9588	-0.530454	0.677265	1.55021	2.66151	1.84441	0.955674	-0.764013	2.79235	26.4643	128.237	192.642	230.732	145.39	60.4601	25.3769	9.14156	19.2992	104.341	194.617	120.632	80.3852	23.4468	17.0199	13.9933	15.8674	no	yes	yes
ENSMUSG00000024401	Tnf	-1.21405	-1.22704	-0.723233	-0.763371	0.136599	-0.274647	-0.733659	0.745459	0.0766607	67.1397	185.403	497.324	388.48	386.525	144.806	89.7582	79.9328	58.6709	152.355	438.33	870.577	670.606	358.977	179.433	150.976	49.0172	55.9779	no	yes	no
ENSMUSG00000002578	Ikzf4	1.76733	4.35444	3.19009	1.2887	1.064	2.20423	2.58517	0.788703	1.32351	12.5496	68.9353	18.1044	3.10491	4.17501	10.1163	13.3925	18.6618	29.0092	3.90258	3.50682	1.99423	1.34763	2.07953	2.08595	2.30616	11.2556	10.7108	yes	yes	yes
ENSMUSG00000033949	Trim36	-1.93622	-1.73496	-0.588875	-0.750497	-0.800442	-1.46678	-2.43433	-0.637371	-0.678135	2.95812	12.6931	4.20321	1.06398	0.864333	0.31209	0.20174	0.614576	0.958271	11.112	42.9485	6.64153	1.5536	1.4528	0.877632	1.06542	1.0141	1.58377	no	yes	no
ENSMUSG00000026011	Ctla4	-1.12267	-0.515539	0.783308	2.66802	1.52646	2.55625	2.08051	0.499798	2.22024	31.1798	46.7797	32.7572	47.5378	22.3498	138.41	432.442	321.748	758.36	65.014	63.9208	19.4032	7.29264	7.63453	22.0723	98.9545	216.476	148.049	no	yes	yes
ENSMUSG00000058755	Osm	1.2552	0.827562	-0.313112	-0.0341699	-0.0467707	0.44422	1.43402	1.67296	0.376874	23.298	11.296	6.8988	6.70544	6.61422	7.79999	13.9538	31.2974	29.9873	9.52989	6.40067	9.05522	6.92371	7.00097	5.82339	5.18728	10.1982	22.8938	no	yes	no
ENSMUSG00000037868	Egr2	-1.3736	0.258291	0.529013	0.666827	0.924	1.54982	0.798516	1.00399	-0.255854	215.079	1478.84	684.092	409.006	242.974	186.503	86.3082	48.3107	23.8757	598.276	1245.89	514.739	263.483	137.338	66.0675	50.534	23.286	27.8307	no	no	no
ENSMUSG00000027368	Dusp2	-1.09123	-1.67306	-0.571633	-0.367352	0.0109158	-0.57491	-1.58335	-0.689783	-0.751903	342.405	283.567	977.082	614.085	520.084	303.206	94.2341	106.648	94.4251	746.211	906.325	1500.72	772.734	508.182	439.673	273.039	171.503	155.986	no	yes	yes
ENSMUSG00000045382	Cxcr4	-0.954457	-0.044102	-1.2409	-0.668905	0.703843	2.69452	2.18422	2.06647	2.38129	132.491	145.493	22.0583	10.6102	16.6945	12.6387	17.1245	24.8981	88.772	253.218	150.767	55.1391	16.6434	10.4422	1.99187	3.78902	6.54411	17.2601	no	yes	yes
ENSMUSG00000020644	Id2	0.895857	0.858468	0.401885	1.00878	1.88506	3.21573	3.11144	1.941	1.9138	187.871	127.086	98.1592	99.4358	117.885	153.5	196.028	229.394	246.159	100.734	70.9659	78.7885	50.2131	32.7106	17.008	22.8508	63.0394	65.4879	no	yes	yes
ENSMUSG00000034459	Ifit1	1.3652	3.45301	3.09368	-1.27854	-1.98957	-0.976983	-3.01067	-0.851054	0.329131	34.1316	94.2731	21.2076	1.17951	0.526712	0.254047	0.0589043	0.480484	3.4352	12.5958	8.60365	2.72846	3.15211	2.18072	0.490818	0.505472	0.835223	2.68839	no	yes	yes
ENSMUSG00000044786	Zfp36	0.866149	0.947809	0.798334	1.06397	0.970241	1.40243	0.908155	1.57003	0.371151	2572.88	2135.94	698.826	307.383	158.387	170.083	96.0538	86.8567	65.0369	1407.04	1115.24	423.691	146.989	82.9259	65.3987	51.8899	30.5796	51.6208	no	no	yes
ENSMUSG00000039942	Ptger4	0.849949	1.29671	0.360746	0.0748	-0.118802	0.42193	0.113711	-0.61279	-0.601279	75.2928	103.24	54.8811	35.9741	24.1577	28.8867	42.6067	53.3843	61.9171	41.3626	42.2658	44.9471	34.3183	26.4035	22.1078	39.649	82.8661	93.6045	no	yes	yes
ENSMUSG00000037405	Icam1	0.952647	2.9205	1.57641	0.818634	0.862947	1.73001	1.68579	0.574874	0.846877	39.2399	191.367	88.7773	77.8387	43.1269	41.8072	72.7197	49.1794	46.267	19.702	25.2764	31.5634	44.4794	24.1182	12.8127	23.0916	33.6792	26.2061	no	yes	yes
ENSMUSG00000015943	Bola1	1.21484	1.96478	0.403772	-0.0757873	-0.0761072	-0.260626	0.0387078	0.424861	0.300153	44.6493	52.5134	8.7156	10.6136	18.3426	27.9306	35.4289	37.831	32.5693	18.7495	13.6844	7.13487	11.1535	19.805	34.2908	34.648	28.7378	26.7177	no	no	no
ENSMUSG00000041483	Zfp281	0.96039	1.67379	1.17888	0.817073	0.155692	-0.0714139	-0.457497	-1.41923	-0.627064	166.794	304.781	254.868	135.028	76.7832	48.3142	22.2391	21.3506	25.4978	85.2934	96.3423	119.585	77.1667	70.1402	51.5949	30.8969	58.8761	39.182	no	no	yes
ENSMUSG00000034266	Batf	1.05963	2.91806	3.15447	2.19218	1.53193	2.7325	2.99276	1.94327	1.46244	110.774	393.348	129.324	165.957	104.452	193.848	372.388	248.21	189.829	51.6034	52.4614	15.2962	36.2094	36.7566	29.664	47.4484	66.181	68.877	yes	yes	yes
ENSMUSG00000056735	A930024E05Rik	-1.39253	-1.20406	-0.484684	-0.20315	-0.221832	-1.6226	-3.03663	-2.39046	-0.595892	9.30962	27.0055	27.4776	29.9953	20.2238	3.22757	1.28297	1.51772	4.81988	24.0856	62.6925	40.5272	34.4397	24.2636	9.98114	10.6347	8.17569	7.5077	no	no	no
ENSMUSG00000033355	Rtp4	1.01689	2.99047	4.55575	1.06844	-0.145754	0.0938583	-1.48403	-2.7427	-2.53984	71.5814	182.277	119.564	3.8534	0.867865	0.38727	0.118462	0.0719163	1.46263	34.4108	22.9516	5.45118	1.88077	0.961817	0.379229	0.316117	0.602192	8.93271	no	no	yes
ENSMUSG00000086373	Gm11978	-3.63414	-1.85016	0.339512	-0.54569	-0.432076	0.0763443	0	-3.15487	3.62768	0.695114	9.27539	9.00507	0.525877	0.0763533	0.126826	0	0	0.110621	9.18792	28.6296	7.29697	0.476409	0.327783	0.132028	0	0.0324607	0	no	no	no
ENSMUSG00000024235	Map3k8	1.33565	2.33882	0.245253	0.533455	-0.36925	1.11106	0.937975	0.416241	0.265292	25.7348	140.167	42.4459	45.1001	11.5208	14.0803	37.3616	41.3043	52.1538	10.5555	27.4524	39.1862	30.3757	14.6732	5.79958	19.36	30.5696	39.0242	no	yes	yes
ENSMUSG00000043702	Pde12	0.801026	1.7143	0.704115	0.24083	-0.0393656	0.173051	0.292638	0.623174	0.277568	62.9944	143.73	79.391	64.9066	50.4515	55.9636	59.9731	52.5334	45.5609	35.4725	44.1063	51.7812	55.2072	52.8076	50.3023	49.644	35.5685	37.9619	no	no	no
ENSMUSG00000078771	Evi2a	-0.953218	-1.65561	-0.280524	-0.345409	-0.363116	-1.71751	-4.61057	-3.46401	-2.19439	26.5283	33.8656	19.2085	7.45189	4.03013	2.57004	1.73079	4.58717	9.83905	50.9664	98.3295	24.9737	9.98915	4.71455	8.88603	37.2286	52.6632	43.5833	no	yes	yes
ENSMUSG00000050394	Armcx6	1.30205	2.62467	2.46335	0.441417	-0.32399	0.183766	0.53691	1.6168	2.51371	10.275	21.5604	6.07218	0.709262	0.908657	3.45934	8.90401	19.2151	36.5858	4.10465	3.09864	1.01075	0.575413	1.30685	2.83053	5.9422	6.1268	6.91466	no	yes	no
ENSMUSG00000078920	Ifi47	0.997566	2.53061	2.92303	0.431414	0.271701	1.479	-0.0174683	-0.821572	-0.797517	231.872	396.009	273.079	63.6899	51.2778	167.84	98.9951	80.5861	76.7915	113.488	68.8619	38.662	47.3753	43.3258	60.6705	101.624	152.43	136.542	no	no	yes
ENSMUSG00000026360	Rgs2	-0.752453	-0.986129	-0.249475	0.079897	0.399858	0.351152	-1.9171	-0.895537	0.638592	242.227	168.785	108.337	36.6717	30.3639	45.0324	9.36354	17.2087	48.7857	398.344	354.956	133.881	34.6083	24.1439	37.0308	37.4641	33.2121	31.5121	yes	no	yes
ENSMUSG00000046269	Usp27x	1.47567	2.20968	0.0185998	0.517364	0.314199	0.413893	0.569935	0.0274508	-0.630187	2.08946	4.22984	1.75757	2.43695	2.01352	1.20449	1.39554	1.95507	3.59414	0.743271	0.919432	1.83973	1.81138	1.65943	0.930399	1.03624	2.00549	6.13732	no	no	no
ENSMUSG00000042821	Snai1	1.39755	1.31196	0.78688	-0.196048	-0.241396	0.160897	1.69515	1.0016	0.475179	6.97133	3.19801	1.5705	1.22189	1.41791	1.61781	2.17643	1.24933	0.725953	2.57951	1.28022	0.94704	1.39587	1.73662	1.47931	0.6694	0.644483	0.535086	no	no	no
ENSMUSG00000033294	Noc4l	0.731143	1.69005	0.405837	-0.140076	-0.00388036	0.402606	0.631724	1.07115	0.335	61.4224	135.867	179.723	206.507	222.197	233.497	239.854	235.721	133.882	39.6982	45.5277	141.106	237.635	215.246	173.658	157.955	117.863	98.4265	no	no	yes
ENSMUSG00000084760	Gm15472	-1.78683	-0.721847	-0.134447	0.866679	0.435354	-0.514481	-1.51684	-0.693823	-0.891181	2.68873	9.89676	7.43246	7.34579	3.22228	0.855137	0.313881	0.323332	0.416652	9.14569	16.3213	8.74423	4.21163	2.48103	1.25326	0.911219	0.576032	0.774822	no	no	no
ENSMUSG00000038418	Egr1	-0.873818	0.214794	1.05592	0.775222	1.2809	1.3685	-0.869437	-0.0180708	-0.337791	1775.56	5653.62	1698.31	419.539	271.1	180.631	51.3772	57.4206	59.4488	3207.01	4923.44	869.14	244.645	114.524	71.4238	94.7261	60.2896	77.2605	no	no	no
ENSMUSG00000050075	Gpr171	-1.03998	-0.84275	-0.00548148	-0.228059	-0.89311	-1.55477	-2.01521	-0.478856	0.934904	49.4132	174.451	105.61	70.5115	49.6628	26.6101	18.6634	49.6483	104.012	99.9287	318.554	112.146	82.7457	93.7377	79.3421	76.5915	69.3287	54.4239	no	no	no
ENSMUSG00000089762	Ier5l	-1.54191	-2.44274	-0.622871	-0.113313	0.960698	0.537622	0.441473	-1.34269	0.619905	1.00584	0.982124	0.960174	0.297607	0.505722	0.465976	1.72796	1.66784	6.37654	2.9448	5.41008	1.56932	0.319876	0.262888	0.315427	1.30961	4.54315	4.26101	no	no	no
ENSMUSG00000023067	Cdkn1a	1.24096	1.26592	0.407052	0.227805	0.18653	-0.259806	-0.0740963	-0.115004	1.22275	35.7522	171.084	245.456	263.665	311.845	143.022	279.968	287.804	564.375	14.4463	71.421	198.133	230.866	283.621	172.897	295.24	309.808	240.457	yes	no	no
ENSMUSG00000035960	Apex1	0.717425	1.63097	0.400912	-0.193309	-0.0927771	0.231223	0.484236	0.542026	0.150846	96.8557	165.743	146.977	212.627	264.834	266.445	282.056	230.577	119.451	56.9704	53.4246	116.892	244.581	282.41	231.911	204.095	156.732	110.28	no	no	no
ENSMUSG00000090069	D030054H15Rik	-0.849101	-0.905043	-0.27099	-0.0403668	0.389704	0.314739	-0.162795	0.954015	0.581176	16.3712	21.0188	16.7484	11.5852	5.54379	2.82101	1.18869	2.08883	1.63679	29.3939	39.3396	21.6116	12.0345	4.40911	2.26648	1.35183	0.999773	1.04531	no	no	no
ENSMUSG00000044197	Gpr146	0.865498	2.00649	2.11357	3.04282	2.17329	2.45781	1.21591	-0.339779	0.00441067	59.488	77.415	92.8931	40.8814	15.3521	12.7741	7.53775	9.16193	27.7488	32.8444	19.4368	22.8038	4.81431	3.37337	2.36171	3.29178	12.0042	27.8169	no	yes	yes
ENSMUSG00000041046	Ramp3	-1.95178	-2.55514	-0.645814	-0.182752	-0.790745	-1.8314	-2.78889	-3.66669	-0.0332267	20.9273	81.4516	517.205	69.1237	12.1261	1.11869	0.374431	0.228943	2.92227	78.5121	486.951	853.655	79.8992	21.3851	4.439	2.6005	2.55933	2.84705	no	yes	no
ENSMUSG00000044854	1700056E22Rik	-1.16666	-1.1895	-1.04829	-1.00233	0.508935	-0.160296	-0.65417	0.372372	0.729973	10.1631	8.49362	1.21055	0.170268	0.199641	0.252162	0.701465	1.77465	3.0959	22.6358	19.5344	2.70361	0.372127	0.145387	0.299932	1.07295	1.42852	1.92268	no	no	no
ENSMUSG00000032508	Myd88	0.679216	1.42973	0.890396	0.429918	0.262115	0.964678	1.07798	0.749944	0.491942	80.2017	133.038	73.9558	57.8893	56.5992	105.564	136.952	86.6299	66.93	52.0652	44.7683	36.3177	43.2769	42.7353	54.2032	61.6617	53.4259	40.1088	yes	yes	yes
ENSMUSG00000035673	Sbno2	0.778563	2.82108	2.66539	2.17686	1.56218	2.19159	2.45029	2.21728	2.02165	88.5084	386.194	284.362	138.069	81.4982	114.941	105.325	94.7043	90.9444	51.4909	55.569	48.1936	30.9353	28.5119	25.8276	19.3827	21.492	22.7118	yes	yes	no
ENSMUSG00000029275	Gfi1	-0.738447	-1.88106	-0.225456	0.658859	0.572158	-1.05996	-1.62406	-1.30457	-0.297034	17.9458	35.1234	401.795	362.161	173.696	23.64	3.80251	3.03539	8.85782	29.8911	133.169	569.712	219.632	99.8685	47.0883	11.42	7.6332	10.5865	yes	yes	no
ENSMUSG00000017713	Tha1	1.01973	2.9547	2.34266	0.376625	-0.0992993	0.344865	0.204219	0.368967	0.750996	15.7898	20.8181	4.72852	1.11453	1.374	1.70872	3.25589	3.21209	5.25244	9.43857	3.36644	0.892039	0.953689	1.14027	2.0303	2.76495	2.91432	3.30116	no	no	yes
ENSMUSG00000031422	Morf4l2	-0.748947	-1.18754	-0.397076	-0.175994	-0.161179	-0.312033	0.0113882	0.614834	0.555737	55.6508	93.4073	213.506	125.481	107.622	96.8344	95.1967	102.891	83.8021	90.7589	232.128	326.379	140.273	104.808	124.878	110.663	70.3084	63.1595	no	no	no
ENSMUSG00000046223	Plaur	-1.44776	-1.87907	-0.110626	-0.408054	-0.483597	0.210665	0.419245	1.29321	3.92044	13.3098	54.5254	201.563	32.9568	13.7282	5.16607	2.38332	2.67191	9.79017	35.6731	203.61	230.783	44.3612	19.4026	4.44463	1.77277	1.05936	0.624379	no	no	no
ENSMUSG00000036305	Gm15430	0.914922	0.979912	0.979941	1.26842	0.738011	1.01032	0.806867	0.834951	1.33295	76.2164	66.1267	61.0227	45.9021	34.6023	42.5237	47.915	51.2357	56.2074	49.6451	40.0084	39.9399	25.0239	20.4337	23.8859	32.8844	33.9889	24.3046	no	no	no
ENSMUSG00000027720	Il2	-3.59615	-3.89644	-2.58016	-0.744479	-0.50151	-0.921689	-2.72694	-1.13013	-1.6805	0.381924	1.28412	119.074	1221.96	748.916	328.734	114.678	123.589	88.9988	4.73988	19.0054	752.525	2070.1	1080.06	646.069	766.472	258.222	285.017	yes	no	yes
ENSMUSG00000078922	Tgtp1	1.07885	2.77683	3.34356	0.25388	1.16752	1.6157	-0.490052	-2.44493	-2.52277	18.0859	49.2251	16.9374	2.33383	1.36039	1.01647	0.609768	1.78125	2.44483	9.34971	8.50665	1.86278	1.77317	0.495424	0.474238	0.696993	9.8878	13.4424	no	no	no
ENSMUSG00000053522	Lgals7	-1.77511	-1.84487	-0.913199	-0.167747	0.130665	-0.659181	-2.71168	-2.30337	-1.08484	1.8983	7.19204	31.0503	24.5116	12.1705	3.4622	0.851157	1.73043	4.6355	5.62107	26.9841	58.2681	28.2011	12.0608	5.66375	6.15367	7.47905	11.7347	no	yes	yes
ENSMUSG00000058603	Rpl28-ps1	1.2555	1.64181	1.20865	1.71496	1.0267	1.47249	1.65522	1.37948	1.93615	22.6239	18.3699	17.0806	21.0419	16.1125	22.9807	22.9924	17.9282	21.9173	9.41596	5.9482	7.8457	6.56093	7.8837	8.19023	7.35018	7.14211	5.71502	no	no	no
ENSMUSG00000056749	Nfil3	0.676336	1.85457	0.562245	0.319466	0.488983	1.87283	3.18849	2.55142	3.8163	42.3584	43.5742	9.49327	5.41408	4.89396	6.44793	24.6291	36.5359	96.9941	26.3939	12.0816	6.92347	4.38701	3.55399	1.81795	2.73764	6.30126	6.86193	yes	yes	no
ENSMUSG00000081067	Gm12912	2.07762	2.05068	2.25945	1.63441	1.10491	1.0024	0.911233	2.58758	2.42143	3.25666	3.18022	2.94608	1.30778	2.00159	2.06321	1.17141	2.21832	2.89515	0.702466	0.758742	0.658963	0.43965	0.921188	0.999593	0.610972	0.342437	0.492206	no	no	no
ENSMUSG00000074896	Ifit3	1.16702	2.91596	3.49058	0.197576	-0.569243	-0.853574	-1.11041	-1.76445	-1.95235	9.60206	12.6532	4.99668	0.289284	0.0494139	0.0525537	0.0843247	0.0785479	0.24374	4.14984	1.70588	0.465591	0.246719	0.0779292	0.0964064	0.182273	0.291562	0.793434	yes	yes	no
ENSMUSG00000084663	Mir1900	0.994089	2.91585	1.54596	0.850082	0.64891	1.43704	1.56497	0.43006	0.699831	5.71581	27.026	12.2305	11.0852	5.89915	5.42531	9.50177	6.85562	6.18282	2.76289	3.56567	4.45216	10.2506	5.97563	3.59656	3.24633	5.212	3.97561	no	no	no
ENSMUSG00000034842	Art3	1.58964	2.26273	0.293368	0.201818	-1.06202	-1.82349	-0.152298	0.0944946	2.66215	2.55912	4.09698	0.694302	0.48252	0.310779	0.105681	0.273033	0.342609	0.582085	1.38341	1.21514	0.735091	0.441972	0.345045	0.439583	0.408124	0.557976	0.218169	no	no	no
ENSMUSG00000058905	Gm10051	1.36477	1.05506	1.58199	1.97008	1.17459	1.51542	1.14425	1.50793	1.89486	7.47738	5.14774	5.22304	7.18403	5.23986	7.11267	6.16682	6.10094	6.97868	2.86344	2.49383	1.87175	1.84173	2.36288	2.47341	2.86157	2.22222	1.91284	no	no	no
ENSMUSG00000028599	Tnfrsf1b	-1.07694	-1.43145	-0.111005	-0.0792816	0.346335	0.418852	0.0747694	0.559427	0.949078	23.1185	131.268	367.292	111.706	106.839	65.2996	39.1792	51.6618	49.219	47.4765	360.316	419.795	120.399	85.7061	49.3145	37.7709	37.2671	26.0901	no	no	no
ENSMUSG00000002307	Daxx	0.630098	2.0297	1.05893	0.00239078	-0.0325472	0.0230534	0.201247	0.32651	0.434192	101.469	137.513	70.313	39.353	43.3335	47.6148	46.2238	45.7886	53.1157	65.1483	33.6344	35.7458	39.659	44.7786	47.1902	40.4317	37.6239	39.852	no	no	yes
ENSMUSG00000026121	Sema4c	1.27549	1.21077	-1.62389	-2.36805	-3.62883	-5.38955	-6.05065	-5.2775	-3.6659	3.09478	4.1133	2.58531	1.41509	0.945393	0.350858	0.186588	0.256883	0.566228	1.15821	1.66355	8.19936	7.92316	13.5301	13.3755	13.87	9.42378	7.03569	no	yes	no
ENSMUSG00000029591	Ung	0.742299	1.58774	-0.323028	-0.657045	-0.307516	-0.295371	0.0808052	-0.0747309	-0.796327	22.15	24.7556	16.4289	38.2365	52.874	55.3292	128.51	43.8794	21.52	13.4139	8.59702	21.4117	61.5325	64.9327	68.9931	114.845	47.0375	37.483	no	no	no
ENSMUSG00000052310	Slc39a1	0.731664	1.08295	0.215244	0.232119	0.184055	0.769597	1.34136	1.00947	1.19826	23.746	51.1953	24.801	25.8421	22.1008	34.0494	51.6929	54.2177	54.2832	13.9837	24.3796	22.9137	22.2447	19.8959	20.1992	20.7315	27.7305	24.1874	yes	yes	yes
ENSMUSG00000026358	Rgs1	0.810172	1.4441	0.225733	0.221153	1.04211	1.29547	-0.0413765	1.0522	1.58926	94.4005	86.8275	29.0374	41.5675	91.5062	301.675	230.904	322.174	474.439	53.3464	31.8195	23.6457	37.238	45.298	131.817	234.616	159.971	155.722	yes	yes	yes
ENSMUSG00000057440	Mpp7	-0.92327	-0.488967	-2.157	0.72365	0.185634	-0.145217	-0.115903	-0.0960251	0.173398	2.65468	3.65696	2.51771	5.31201	4.56128	4.25781	7.87371	7.92781	8.04222	5.02134	5.18633	11.0999	3.31139	4.08357	4.76426	8.68249	8.79172	7.08429	no	no	no
ENSMUSG00000087370	Tmem170b	-1.44455	-0.209305	0.15371	0.166453	-0.278479	-0.197688	-0.186989	-0.0605881	0.948097	3.61343	10.6264	12.9004	13.8022	10.4217	7.37734	7.07827	7.91092	13.3584	9.74182	12.403	12.2468	12.5691	12.896	8.35291	8.04203	8.48507	6.9396	no	no	no
ENSMUSG00000025498	Irf7	0.594371	1.55357	2.54916	1.29863	-0.0444559	0.11606	-1.28324	-1.9801	0.200543	167.569	242.414	144.882	13.6271	2.60261	1.01635	0.325386	0.753625	22.4354	108.995	83.5107	24.6578	4.41941	2.71716	1.11359	1.23929	4.31942	17.0779	yes	no	yes
ENSMUSG00000046031	Fam26f	0.844438	2.04294	2.04076	0.782992	0.543189	0.791681	-3.18561	-5.42829	-4.52075	23.5456	28.7375	8.54461	2.48431	1.24486	0.380603	0.0667345	0.0727511	0.5375	12.9351	7.01772	2.24907	1.45377	0.884924	0.22884	0.684014	3.89473	13.1916	no	yes	no
ENSMUSG00000038180	Spag4	-1.46227	-1.58518	-0.272901	-0.22768	-0.536646	-0.356973	0.518972	0.658831	0.685923	1.86791	5.67985	8.03858	3.91334	4.70389	3.16962	4.37153	1.9538	1.88574	4.1882	20.4167	8.83413	6.4131	5.06519	4.47749	2.00509	1.40675	1.02411	no	no	no
ENSMUSG00000031431	Tsc22d3	-0.664907	-0.916491	-1.04745	-0.312039	-0.664342	0.574254	-0.498696	-0.612259	-0.290398	225.725	91.2214	29.5793	13.671	7.52323	13.6338	4.70483	10.2649	29.8231	339.512	170.197	67.9333	21.2632	12.7529	9.71115	7.3328	15.0136	34.7435	no	yes	yes
ENSMUSG00000037465	Klf10	0.595503	-0.12604	-0.194382	0.836391	1.63708	2.44115	1.45731	1.7644	0.684735	41.4809	28.6717	26.2126	22.3227	30.2062	29.2174	27.4957	25.6313	16.5026	26.3422	31.644	31.0337	12.4369	9.98265	5.34714	9.99097	8.20242	10.1907	no	yes	yes
ENSMUSG00000065590	Mir212	-2.58085	-1.70819	-0.0527496	0.646462	-0.0380277	0.0848234	-0.240808	-3.15487	4.01324	1.91143	18.0162	77.7336	13.1558	1.82839	0.414728	0.380023	0	0.637773	11.2174	60.1409	86.6109	8.29325	1.97341	0.468301	0.459027	0.431263	0	no	no	no
ENSMUSG00000037820	Tgm2	-2.09104	-0.401674	-0.358704	-0.530689	-0.121906	1.84227	4.78625	4.81045	5.8517	0.339838	0.383858	0.453287	0.445112	0.248185	1.95779	7.90929	35.527	119.034	1.57292	0.536296	0.647398	0.692115	0.276243	0.57919	0.289689	1.42465	2.142	no	yes	yes
ENSMUSG00000050921	P2ry10	-0.92886	-1.07007	-0.0746515	-0.185941	-0.751132	-1.08227	-2.63351	-1.42693	-0.22734	74.4334	121.778	61.7719	21.537	7.61539	6.09533	3.00258	13.0986	42.8229	140.134	261.522	69.7444	24.7019	12.9619	13.1729	19.0836	37.3314	50.9195	yes	no	no
ENSMUSG00000054293	A630033H20Rik	-0.806088	-1.54571	0.00293569	0.120748	-0.607043	-0.479881	-2.19169	-1.05975	0.0171253	6.80823	8.76611	9.5735	6.66681	2.90182	3.26259	0.684407	3.11519	7.43455	10.792	29.5412	10.7371	4.91243	5.4268	4.39052	3.7061	7.91404	7.66881	no	no	no
ENSMUSG00000022015	Tnfsf11	-1.26127	-3.55105	-0.759459	-1.31006	-2.0571	-4.24417	-6.30942	-6.52822	-3.66291	7.50665	14.6952	295.774	138.616	37.0526	6.41076	1.16188	1.59428	10.1398	17.4049	176.589	525.151	353.488	155.925	126.021	97.4697	140.195	132.525	no	yes	yes
ENSMUSG00000035356	Nfkbiz	0.680744	0.727075	-0.590616	-0.175815	0.00966542	0.544385	1.16342	0.896934	1.38984	254.626	321.674	84.0658	52.9716	21.1267	17.2252	31.1119	32.0489	37.3145	146.34	193.086	122.152	65.4563	21.4794	11.3856	14.9385	15.9573	13.7041	yes	no	yes
ENSMUSG00000042106	6230427J02Rik	0.985423	1.51145	0.255926	-0.406873	-0.0340379	0.0947258	1.15089	-0.520015	0.0456633	6.29341	5.05712	1.07672	0.532496	0.68263	0.730202	2.4847	1.91527	1.96384	3.10075	1.75906	0.954609	0.717968	0.711249	0.687548	1.13464	2.78772	1.89667	no	no	no
ENSMUSG00000062825	Actg1	0.593622	0.972813	1.79517	1.03999	0.481812	-0.00981999	-0.540283	0.586096	0.668194	80.2526	106.407	216.539	70.7002	46.0469	85.292	86.5422	147.127	150.318	33.5639	58.6642	68.4007	44.3666	54.1775	52.0511	123.711	98.087	92.5527	no	no	no
ENSMUSG00000060730	Gm10086	1.11492	1.06143	1.60209	1.85083	0.778244	1.16321	1.0854	1.22844	1.85287	18.7544	15.8581	17.0839	21.5041	13.7567	17.3526	12.7195	11.1841	14.7616	8.46852	7.58473	5.83406	5.87813	8.02662	7.47475	6.19109	4.90559	3.98895	no	no	no
ENSMUSG00000037887	Dusp8	-1.53541	-0.67655	-0.284762	-0.290906	0.334233	1.85008	2.58505	2.97227	3.6891	3.77041	20.3065	3.27473	0.733939	0.449508	0.386941	0.77706	0.851772	2.68348	10.4059	33.1311	4.06093	0.942435	0.336744	0.119307	0.174423	0.169327	0.180543	no	no	no
ENSMUSG00000026107	Obfc2a	-0.691486	-1.19906	0.0493493	0.308136	-0.178606	-0.346099	-0.355094	0.551309	1.30895	31.8269	139.208	466.239	267.839	118.302	74.6304	58.2108	101.548	245.538	50.8175	327.174	477.135	218.914	136.473	97.0459	75.3881	72.876	99.8433	no	no	no
ENSMUSG00000034394	Lif	-1.03457	-0.716186	-1.32176	-1.07156	-0.531496	0.29539	1.27259	3.47408	3.54003	16.9591	130.209	75.6429	47.0726	38.3876	44.2635	137.164	228.881	351.882	33.1898	224.661	199.406	100.226	57.3055	36.9911	56.1669	21.1773	29.5757	yes	yes	yes
ENSMUSG00000073902	Gm1966	-0.50922	-0.429572	0.658006	0.480125	0.157437	-1.20059	-3.34728	-4.11988	-5.1534	22.7721	18.0199	7.87472	2.67584	1.63436	1.74689	1.22291	0.854231	0.880474	32.7487	24.3133	5.27532	1.90846	1.48209	3.93009	12.5949	15.6371	31.3012	no	no	no
ENSMUSG00000096521	Gm11942	1.32841	1.639	1.57742	0.382571	0.447898	-0.10196	-1.11363	0.0128595	0.897995	7.12322	7.56683	7.35805	3.25549	4.35441	4.79739	3.59031	5.38017	5.35063	2.78239	2.5583	2.29029	2.63638	3.63712	5.11103	8.21134	5.43197	3.10695	no	no	no
ENSMUSG00000090958	Lrrc32	-1.40581	-1.72953	-2.5357	-3.18894	-2.69711	-1.33229	-0.301359	-2.43191	-1.34339	0.646709	0.958307	1.41843	3.0232	1.94661	0.419838	0.785433	0.870244	10.7435	1.75936	3.26212	8.88946	28.1371	12.9503	1.13216	0.99505	5.56597	28.2157	yes	no	no
ENSMUSG00000022508	Bcl6	-0.636395	-2.41113	-0.533072	0.424524	0.552206	0.940314	-0.253919	1.17141	1.44752	13.5498	11.4771	102.139	61.3989	43.6216	23.7752	4.69116	6.25705	7.8557	20.4207	61.7525	156.572	45.5267	30.0834	12.6571	5.62198	2.92788	2.87229	yes	no	yes
ENSMUSG00000090080	Gm15872	-1.37335	-1.01483	-0.323704	0.463579	-0.853921	-0.191676	-1.01245	-1.25509	-1.78503	1.51953	2.98749	1.47227	1.19281	0.326226	0.609784	0.522651	0.967353	0.446631	3.94675	6.03396	1.93752	0.879756	0.627922	0.709775	1.05453	2.46893	1.65219	no	no	no
ENSMUSG00000078982	Gm11025	1.44165	2.19617	2.07097	0.78566	0.40996	-0.354542	1.76964	4.96604	2.04975	7.10374	6.56346	1.96458	0.871546	0.597544	0.464681	0.583903	1.68333	0.937116	2.50577	1.36996	0.529631	0.488287	0.453954	0.501311	0.129507	0.0452084	0.232746	no	no	no
ENSMUSG00000030064	Frmd4b	0.990591	3.05046	2.85862	2.91654	2.94023	3.90855	6.3855	5.6267	3.96304	15.0467	155.289	87.912	45.9462	18.1848	17.2136	76.5042	46.7729	18.4713	5.61016	19.4473	10.9513	5.7436	2.32779	1.05287	0.785132	0.991381	1.05437	no	yes	yes
ENSMUSG00000028341	Nr4a3	-1.66261	-1.50823	0.176278	-0.423809	-0.748206	-1.03399	-2.64522	-2.30733	-1.82494	77.9506	1056.69	4192.52	857.151	252.112	54.5004	18.7261	10.4979	12.0576	251.48	3064.94	3950.61	1151.93	424.263	113.567	119.013	52.8599	42.8582	no	yes	no
ENSMUSG00000078853	Igtp	0.542778	1.81098	2.89201	1.07711	0.519884	0.504059	-0.494329	-2.46166	-0.813748	140.703	297.464	186.782	34.7551	17.764	25.701	34.4005	53.0844	102.303	95.0053	85.4886	26.8673	16.4495	12.4365	18.4892	49.935	298.811	179.998	no	no	yes
ENSMUSG00000026770	Il2ra	-1.33935	-0.7385	-0.0632993	0.861775	1.3757	1.81664	2.37819	1.21904	1.52242	5.92951	21.1109	254.518	1215.35	1189.2	1170.08	1361.17	1437	2074.03	15.5468	35.2906	281.8	667.531	467.225	340.596	264.394	650.241	713.554	no	yes	yes
ENSMUSG00000043953	Ccrl2	0.848506	1.67321	0.393418	-1.31207	-0.839164	-0.602398	-4.32993	-1.9956	1.37758	8.28535	9.55032	1.07817	0.167043	0.067019	0.0417305	0.0114945	0.508496	5.20393	4.43657	2.99058	0.889778	0.434829	0.124517	0.0624518	0.278356	1.94914	1.97745	no	no	no
ENSMUSG00000034168	6430527G18Rik	0.504229	1.68804	0.806051	0.591972	0.0854754	0.822337	1.12067	0.913712	0.536484	95.0864	102.3	29.0823	19.5931	20.6263	37.0636	51.2941	53.0326	52.2542	66.899	31.7424	17.7876	12.9576	19.8784	21.1513	24.0143	29.8332	36.4897	no	yes	no
ENSMUSG00000037944	Ccr7	-0.718052	-0.59846	-1.05677	-1.00577	-0.735644	0.0299646	0.909715	-0.61195	-0.101388	443.377	345.932	93.8276	60.2576	224.864	459.399	412.381	263.918	318.042	726.039	522.784	205.6	119.984	379.5	455.122	222.588	417.617	342.255	no	yes	no
ENSMUSG00000096472	Cdkn2d	0.821107	1.24915	1.06804	0.624338	0.129081	1.91251	0.478971	0.968823	0.902205	13.433	14.3487	3.6968	0.850648	0.52226	1.41343	2.32248	6.07193	11.2038	7.66258	6.12215	1.84419	0.541534	0.491631	0.371451	1.6711	3.35759	5.98245	no	yes	no
ENSMUSG00000022602	Arc	0.581439	0.0557402	0.068607	0.447982	0.379639	0.390594	-1.84014	-2.63051	-2.88769	25.0231	20.604	11.278	7.64345	5.65517	2.33224	0.62843	0.688785	1.02996	16.5412	20.0429	11.5226	5.66573	4.48316	1.83909	2.26783	4.4487	8.12786	no	yes	no
ENSMUSG00000016496	Cd274	0.699132	0.28459	-0.165815	-0.301511	-0.00847475	-1.21661	-3.84686	-2.81936	-2.22792	58.8339	151.046	355.99	222.668	164.4	49.7069	5.48706	5.66927	10.5698	35.2466	125.232	422.124	277.397	168.841	117.277	80.7992	40.1296	50.4097	no	yes	yes
ENSMUSG00000007872	Id3	0.708569	-0.118937	-2.26072	-2.60029	-1.80807	-2.37565	-2.46449	-1.46563	-1.92037	102.667	40.8127	34.2861	46.555	65.857	39.1851	46.5497	76.0745	63.567	62.4989	45.3513	178.54	279.752	239.112	208.246	263.78	211.444	241.915	no	yes	yes
ENSMUSG00000001053	N4bp3	0.757135	-0.121869	-0.418379	0.31789	0.809947	1.16054	1.13933	1.01164	0.831208	6.22803	4.64734	3.70949	2.83854	3.3019	5.93112	17.217	13.198	10.8425	3.49854	4.99949	4.92418	2.43847	1.93366	2.65286	8.13204	6.5499	6.54422	no	no	no
ENSMUSG00000020653	Klf11	0.568148	1.26114	-0.0959094	-0.115671	-0.10113	1.44123	0.988319	0.446869	-0.201344	67.4762	30.6364	5.22582	4.02768	2.9671	1.26885	3.37424	3.08881	4.3273	45.8883	12.8632	5.91562	4.43928	3.25809	0.466716	1.71008	2.40925	4.98412	no	yes	no
ENSMUSG00000065537	Mir132	-2.13403	-2.45185	-0.1209	0.781396	1.32818	0.0880845	-0.216802	-2.30838	0.768804	2.24903	19.8899	113.061	17.5296	4.28858	0.660664	0.150043	0	0.733108	10.3411	111.381	130.27	10.3136	1.75754	0.609847	0.204991	0.223562	0.338263	no	no	no
ENSMUSG00000076431	Sox4	-0.559055	-0.55347	-1.53586	-1.4879	-1.28366	-0.997706	0.712231	-1.09379	-1.9676	25.7302	20.5901	5.80074	10.1761	12.2422	4.49739	6.21664	4.31485	2.87146	39.3498	31.116	17.0872	26.6354	28.9184	8.23999	3.72117	9.53333	10.5796	no	yes	yes
ENSMUSG00000044867	Gm3345	-0.549903	-0.312534	0.4647	1.14976	0.716818	0.827486	-0.497175	-1.14415	0.127381	24.048	36.7689	25.9271	11.1295	6.01912	5.93223	3.02539	3.94431	10.6155	35.196	46.014	19.7851	5.08228	3.73011	3.38724	4.3549	8.90218	9.89453	no	no	no
ENSMUSG00000031132	Cd40lg	-0.493109	-1.80244	-0.12996	-0.217146	-0.383805	-1.76853	-3.29337	-1.3296	-1.10927	146.924	191.338	844.671	370.304	175.92	36.6321	20.9647	38.2951	50.9994	206.97	676.004	974.299	435.768	232.926	127.979	207.112	95.741	107.953	no	no	no
ENSMUSG00000078202	Nrarp	0.8782	0.735991	-0.549385	0.720167	0.638942	1.38048	2.48405	1.81011	-1.66608	8.82901	5.19636	0.957142	0.645654	0.901021	1.68068	8.29121	7.88449	1.7299	4.87486	3.12109	1.43123	0.430635	0.596888	0.649926	1.51893	2.48406	5.69795	no	no	yes
ENSMUSG00000028634	Hivep3	-0.504905	-0.712989	-1.96442	0.237879	0.47832	-0.014454	-1.63239	-0.81987	-0.832863	6.96954	5.90486	28.4801	257.349	249.242	148.909	36.5918	34.3118	26.8336	8.1116	7.92078	115.535	220.15	180.465	154.949	115.252	65.5816	49.0172	no	no	no
ENSMUSG00000031880	Rrad	-0.757537	-1.52338	0.56219	0.699964	0.970341	0.776022	0.674709	0.524371	1.25579	81.0037	163.808	448.386	69.5872	32.039	8.62864	9.98641	16.1305	26.0215	133.246	477.098	322.849	43.7399	16.6777	5.06356	6.32839	11.9796	10.8691	no	yes	yes
ENSMUSG00000035692	Isg15	0.72485	1.46245	2.12476	0.222614	-0.729882	-1.08248	-1.33931	0.220865	1.57599	61.8845	133.029	165.786	17.976	5.42785	1.25432	0.507747	4.07089	38.619	35.83	48.3514	41.0647	16.6077	9.23892	2.92317	1.30508	3.48778	12.6148	no	no	no
ENSMUSG00000042417	Ccno	0.718151	1.17783	0.0726229	0.267823	0.337618	2.05935	1.66112	1.39926	1.01231	8.51291	10.6758	2.61033	1.10035	0.930125	2.07745	5.15661	2.89287	1.00716	5.06853	4.74226	2.63092	0.937028	0.763311	0.510546	1.65856	1.11325	0.495263	no	no	no
ENSMUSG00000047180	Neurl3	-0.762393	-0.933087	-0.652235	0.0634628	0.876939	1.8651	1.91744	1.59794	3.06687	42.1456	72.2317	61.2974	33.8114	31.1495	23.2903	17.1885	36.6037	67.2744	69.7556	138.213	102.089	31.8404	17.2499	6.46595	4.61581	13.1315	8.32258	no	yes	no
ENSMUSG00000026009	Icos	-0.921533	-1.02608	-0.118693	0.445887	0.184173	0.894164	-0.00533043	0.372053	2.17672	28.5064	98.2983	121.338	156.341	117.148	96.997	62.0468	169.575	389.391	52.3968	204.488	138.605	113.376	104.475	52.9442	62.8442	131.664	85.4318	no	no	yes
ENSMUSG00000014609	Chrne	-1.21602	-1.54357	-0.701065	0.18552	-0.255386	-0.384575	0.114297	-0.537081	1.64205	2.93547	4.06263	3.38041	5.20792	2.55185	0.323476	0.29739	0.275129	1.01117	7.74597	11.6633	5.82632	4.36284	2.58596	0.508877	0.314226	0.363751	0.311353	no	no	no
ENSMUSG00000000817	Fasl	-0.870127	-1.05605	-0.307927	-1.92551	-2.29847	-4.20614	-7.36706	-8.49992	-5.89322	19.7391	37.0328	21.688	7.48528	8.13735	2.56377	0.174657	0.0177117	0.317217	34.0998	76.0823	28.5484	26.7375	38.2311	46.733	25.1925	10.452	15.2664	no	yes	yes
ENSMUSG00000044339	Alkbh2	0.672374	1.37222	-0.311717	-0.337128	-0.023815	-0.0589883	0.398149	0.322445	0.748444	12.4424	10.3865	5.94694	10.7977	12.9037	13.7977	18.1556	9.17282	13.0841	7.79572	3.97903	8.33479	12.2394	14.4453	15.5284	14.8696	8.0244	7.68229	no	no	no
ENSMUSG00000036768	Kif15	-1.38674	-0.755239	-0.770351	-0.303798	-1.20312	-2.54286	-1.28433	-0.684631	-1.39604	0.231671	0.527632	5.32116	10.7669	3.77225	0.587172	17.1369	42.0012	30.173	0.624387	0.899794	9.67166	13.644	8.86697	3.50184	41.9307	71.1399	80.5125	yes	no	no
ENSMUSG00000085609	1700016P03Rik	-0.781763	-2.16026	0.0622988	0.0639991	0.0332821	0.0379572	0.0592368	-0.0565	-0.731751	8.85341	15.0778	67.8383	26.1658	24.1397	15.6579	11.7324	8.8799	6.51372	15.1037	68.2771	69.0308	25.0613	24.0106	15.8292	11.2955	9.72586	11.0679	no	no	no
ENSMUSG00000007617	Homer1	-0.576454	-1.24768	-0.111587	0.278114	0.203761	-0.29968	-0.729661	-0.316636	0.216141	7.85102	15.3783	74.088	47.2951	38.6404	20.3192	11.9145	12.0798	14.6086	11.415	39.7583	85.3275	38.4114	32.2053	26.483	19.6262	16.1227	11.4018	no	no	no
ENSMUSG00000036158	Prickle1	0.552523	0.69338	-0.0772409	0.0198875	-0.27508	-1.8174	-2.18947	-2.95519	-2.07295	10.647	8.97997	1.62481	1.53935	1.85563	1.23003	1.46015	1.31194	1.63478	7.17993	5.59127	1.77509	1.51919	2.36409	4.39805	6.56475	10.5361	7.13416	yes	yes	yes
ENSMUSG00000002228	Ppm1j	0.488141	0.496624	-0.0590026	1.16497	1.93769	3.1588	2.63892	2.40027	1.39936	25.3148	15.8517	4.34837	4.91722	7.65315	12.2126	14.7624	23.8701	37.9	18.0054	11.2702	4.82462	2.1825	2.05546	1.39835	2.3785	4.98462	14.4585	no	yes	no
ENSMUSG00000030878	Cdr2	0.50504	0.30301	-0.30467	-0.276285	-0.070786	0.158911	0.371687	1.57682	-0.199264	23.9732	15.2546	16.9116	22.4342	19.4451	14.2941	15.3805	22.2525	13.5817	16.4771	11.8244	21.0172	27.0978	20.8608	12.3153	11.4478	7.63163	14.9176	no	no	no
ENSMUSG00000049686	Orai1	-0.583885	-0.882845	-0.233708	-0.468339	-0.47167	-0.873959	-1.47693	-1.0455	-0.686062	86.8112	188.198	403.192	344.165	227.497	89.5773	51.0801	43.6861	67.0954	129.354	345.691	494.37	465.07	308.648	163.384	136.464	93.6386	104.149	no	no	yes
ENSMUSG00000023902	Zscan10	-0.812999	-1.22981	-1.48464	0.0137372	-1.00219	-0.18174	-0.693054	-1.72585	-0.801869	2.45761	1.14865	0.255893	0.334383	0.109756	0.209507	0.327099	0.183195	0.1912	6.4291	3.33644	0.927642	0.227984	0.233154	0.352987	0.454756	0.551165	0.329641	no	no	no
ENSMUSG00000009772	Nuak2	0.76058	1.2917	0.0384605	0.128054	0.0539184	0.258629	0.256127	-0.366678	-2.18242	4.84434	5.69903	1.43744	1.17315	0.723971	0.4257	0.966133	0.293904	0.164417	2.71035	2.70963	1.606	1.07232	0.580751	0.33918	0.940967	0.426901	0.824049	yes	no	no
ENSMUSG00000034765	Dusp5	-0.603241	-0.655589	-0.122357	-1.83128	-1.65778	-2.16462	-2.36254	-0.607883	0.0795762	329.847	375.974	212.729	93.5909	128.776	73.3378	21.9078	23.9561	38.0263	499.934	599.298	243.06	331.98	413.618	331.896	114.427	37.4635	35.0282	no	no	no
ENSMUSG00000024218	Taf11	0.525865	1.49835	0.350296	0.0514085	-0.0947246	0.0119224	0.122069	0.100773	0.163551	35.3943	48.0536	32.8412	36.179	38.5728	49.1906	54.8994	47.9802	37.669	27.5911	21.8656	32.0411	35.0586	42.9013	52.1169	55.0426	46.2571	37.2785	no	no	no
ENSMUSG00000089929	Bcl2a1b	-0.995184	-1.65167	-0.961019	-0.365668	-0.206022	-0.827828	-1.47003	-0.846417	-0.414924	10.8018	36.997	130.994	191.957	135.936	61.4407	32.179	28.4729	27.3141	21.0449	117.837	271.305	251.377	159.419	111.745	90.2938	51.8443	37.0571	no	yes	no
ENSMUSG00000057409	Zfp53	-0.449864	-0.525072	-0.936255	0.330803	0.359251	0.672745	0.868858	-1.27872	-0.855794	24.9837	17.1761	10.9142	27.6965	29.5067	35.3908	33.0095	9.34822	11.6964	34.0545	24.75	21.9095	21.6729	23.4816	22.4718	18.3622	23.5106	21.0813	no	no	no
ENSMUSG00000026628	Atf3	-0.971801	-1.41644	0.732358	0.507474	0.14433	-0.945339	-2.41294	-0.434199	2.38576	9.9284	100.789	306.291	70.776	24.4568	8.7136	1.28784	2.16461	18.1675	19.1469	284.174	196.678	50.1115	23.4783	14.8564	7.72033	2.97015	3.16098	yes	no	no
ENSMUSG00000081219	Bambi-ps1	-0.501804	-0.903814	-1.72903	-0.589652	-0.435432	0.76873	-0.366184	-0.75177	-1.64593	60.2794	26.124	3.76879	3.15818	3.83852	8.407	4.71822	2.76231	2.12031	84.9997	48.924	13.1194	4.50859	5.27261	4.99082	6.17165	4.84413	6.71121	no	no	no
ENSMUSG00000042474	Faim3	1.34322	0.892833	1.22419	0.383717	-0.536637	1.31575	2.25099	2.49971	2.99822	1.76947	1.19073	0.810998	0.466692	0.176895	0.351099	0.658976	6.17231	15.1826	0.930951	0.699435	0.47588	0.262964	0.353097	0.304374	0.16764	1.39582	1.99425	yes	yes	no
ENSMUSG00000091575	2010016I18Rik	-0.575419	-0.680933	-0.273826	0.869091	0.386774	0.62697	-1.35597	-1.13366	-0.253237	28.2679	22.9808	28.3017	43.3435	12.8014	8.49669	2.62495	6.54886	17.68	42.6557	36.796	36.0895	23.2932	10.0519	5.76616	6.81594	15.3499	21.8888	no	no	no
ENSMUSG00000031239	Itm2a	-0.460174	-1.46199	-1.38188	-0.843653	-1.15654	-0.757387	-2.28029	-2.35995	-1.16525	98.2374	98.7631	240.966	319.483	250.746	361.078	66.7881	62.9954	85.8979	135.375	277.176	659.224	568.252	571.395	628.731	329.112	334.9	199.223	yes	yes	yes
ENSMUSG00000017418	Arl5b	-0.952333	-1.65178	0.342395	0.140664	-0.207787	-0.78515	-0.331248	0.0630159	0.0196961	25.9037	137.895	278.093	69.1772	33.4044	16.4513	15.0244	14.2321	11.7844	46.2974	405.58	225.244	69.1424	40.2082	35.2367	19.9819	12.6523	13.2875	no	no	no
ENSMUSG00000060441	Trim5	-0.722341	-0.827475	0.603848	0.197588	-0.801718	0.753953	-2.71314	-3.70797	-2.60697	3.32244	2.76213	2.05482	0.734538	0.353708	0.393129	0.0727996	0.24245	1.01086	5.34338	4.47204	1.45747	0.692752	0.559158	0.29473	0.369273	3.31498	5.44156	no	no	no
ENSMUSG00000041773	Enc1	0.446537	0.0510358	-1.53715	-1.23838	-0.482291	-0.0998136	0.671611	0.0844505	0.00719304	59.557	29.9602	11.5974	17.4813	35.714	19.5522	43.2664	25.3715	22.3832	43.9776	28.97	35.6667	41.5718	51.0931	21.3912	27.6073	24.8448	22.5265	no	no	no
ENSMUSG00000064247	Plcxd1	0.59944	0.489554	0.342352	0.230934	0.184789	0.305648	0.252817	0.400141	3.20438	6.01125	6.15643	6.18135	5.53414	5.04836	3.20074	1.84299	1.83603	30.1746	4.0401	4.46948	5.21342	4.63675	4.66148	2.57426	1.55292	1.53111	2.65917	no	no	no
ENSMUSG00000023951	Vegfa	0.59622	-0.405035	-1.49557	0.0919919	0.542357	-0.232985	0.5786	1.84776	2.82231	14.3615	12.0526	24.2877	95.1244	36.8338	14.4044	17.088	24.9377	86.5316	8.66053	17.1049	72.0676	91.1007	23.9232	16.6204	10.1165	6.00974	12.08	no	yes	no
ENSMUSG00000053541	Gm4759	-0.416967	-0.577047	0.511278	1.17705	0.561315	-0.439286	-3.30146	-4.13557	-6.43227	20.3928	18.7736	15.625	11.2229	4.39272	2.45061	0.595594	0.618819	0.291603	27.5138	27.852	11.6854	5.01185	3.0308	3.34306	5.89717	11.6964	23.3535	no	no	no
ENSMUSG00000087593	Gm16174	1.4156	3.05321	2.942	2.55561	3.82342	3.14437	2.62285	0.932292	1.94682	3.75529	10.5161	4.86346	3.05351	1.50597	1.88867	1.96595	2.75434	4.02916	1.43427	1.27059	0.645644	0.480231	0.0967914	0.206862	0.318547	1.49765	1.06011	no	no	no
ENSMUSG00000096581	Bcl2a1d	-1.49731	-2.3348	-1.67882	-0.968261	-0.697414	-0.168053	-1.28897	0.247267	0.352279	0.703438	2.31812	14.8622	32.2649	24.7724	14.7864	5.77429	11.0004	9.87404	1.95745	11.9059	50.3403	64.4308	40.9707	16.8848	14.4075	9.32844	7.83193	no	yes	no
ENSMUSG00000029378	Areg	-1.58017	-2.72539	-1.22581	0.258251	0.529003	1.53289	-0.474883	1.92429	1.09202	0.525236	2.587	8.39268	5.97272	1.45681	0.330849	0.116488	1.21446	2.67776	1.51978	17.5419	20.8711	5.10145	1.04506	0.112566	0.155611	0.329724	1.28955	no	yes	yes
ENSMUSG00000046550	Spin2	-0.808921	-1.24252	-0.0886768	0.550808	-0.560523	-1.39589	-2.50727	-0.964129	-0.911222	2.3011	3.96408	5.75889	2.8361	1.46243	2.26793	1.89452	1.99379	1.95214	4.11795	9.69691	6.16166	2.07818	2.30822	5.71649	11.3748	3.83261	4.32139	no	yes	no
ENSMUSG00000092060	Bend4	-1.12268	-1.70717	-0.802104	0.647778	0.688877	0.490843	0.462407	0.0812389	1.72016	0.546122	1.68249	8.70629	15.7005	8.15952	1.591	1.72274	1.36108	4.11481	1.18159	5.6187	15.9344	9.95093	5.20642	1.16741	1.24605	1.37326	1.23191	no	yes	no
ENSMUSG00000044005	Gls2	-1.46411	-1.82761	-0.653554	-0.733018	-0.597772	-0.583219	1.46122	2.11365	3.58762	0.612191	3.51629	10.3748	3.38585	1.97671	2.09483	25.1747	28.8993	59.4451	1.77643	11.4526	16.3631	4.9235	3.34306	4.05263	9.68693	6.93045	5.42478	no	yes	no
ENSMUSG00000043017	Ptgir	-1.05994	-2.24986	-1.6554	0.0894533	0.925721	0.421469	-1.1989	-1.5652	-1.10684	1.24405	1.00444	0.831973	0.563551	0.756035	0.823043	0.85621	1.50152	3.21404	2.6187	4.88788	2.77212	0.508282	0.39337	0.632878	2.0097	4.77444	6.85738	yes	no	no
ENSMUSG00000037994	Nhedc2	-1.53141	-1.41163	-0.997861	0.070252	0.216022	-0.424034	-2.06656	-1.48033	-1.47902	0.293866	0.39894	0.889309	11.4349	22.7831	30.8093	12.3242	7.80197	5.2826	0.758806	0.822159	2.15007	11.435	20.719	42.5581	44.6326	24.8202	16.9315	no	no	yes
ENSMUSG00000030268	Bcat1	-1.42744	-1.63043	-1.04382	0.0499552	0.0298363	-0.37217	-0.511993	0.627122	0.416987	0.420943	0.696048	10.5458	167.683	164.739	154.135	131.79	119.4	83.611	1.27622	2.44486	22.5131	158.727	159.442	210.504	190.962	80.3628	67.1873	no	no	no
ENSMUSG00000025221	Kcnip2	-0.701875	-1.12568	-1.12672	-0.0563087	0.685774	2.34136	1.4484	0.734941	1.85875	4.79232	8.11803	2.52998	1.84538	1.6903	3.89476	1.74573	2.58196	3.6701	7.40819	16.8493	5.43318	1.79551	0.99521	0.700295	1.08865	1.77488	1.03212	no	no	no
ENSMUSG00000052013	Btla	-0.4235	-0.883405	0.0920437	-0.724061	-1.01292	-1.43769	-2.30037	-1.52419	-0.612209	42.9698	68.6552	192.017	121.044	89.0619	74.4285	54.1017	70.317	122.533	57.8336	128.216	184.635	201.006	182.279	212.452	269.637	202.577	187.882	yes	yes	no
ENSMUSG00000087502	Gm16091	-0.600768	-2.60319	0.362601	1.00588	0.251474	0.260271	-0.694252	-0.186499	-0.724557	8.91876	7.10361	25.7312	7.16484	3.25843	2.65297	3.54581	4.94597	4.62633	13.4622	43.7461	21.0167	3.53311	2.79019	2.26457	5.80708	6.08889	8.03654	no	no	no
ENSMUSG00000024610	Cd74	0.531992	0.506838	0.344555	0.129381	-0.115207	-0.37498	-2.39688	-3.07863	-0.139382	38.0159	37.8492	34.8624	28.9243	18.1549	8.32828	6.69389	20.1828	76.5656	23.8465	26.8991	29.5028	27.309	20.1959	11.5252	41.7156	193.023	96.3461	no	yes	yes
ENSMUSG00000081886	Gm6175	0.907065	0.877183	0.0195794	1.41008	1.79253	4.33722	3.56403	2.61765	2.83478	9.15234	5.86675	4.36776	6.5815	5.47312	8.21478	9.43194	13.2121	13.7093	4.73679	3.15655	4.65252	2.46552	1.61729	0.409331	0.804683	2.29961	1.91119	no	no	no
ENSMUSG00000040264	Gbp5	0.238913	3.44269	4.79271	2.04131	1.6363	1.61814	-0.264813	-1.27993	1.51046	10.337	51.9748	59.3435	18.5782	13.2973	19.6002	22.8856	39.3521	132.733	8.79991	4.9577	2.33391	4.55496	4.43418	6.6333	27.8479	94.5903	46.8889	yes	no	no
ENSMUSG00000001444	Tbx21	0.102054	4.85849	5.09764	4.4228	4.25382	3.19504	0.418303	-1.0387	-2.80386	0.722036	24.2048	107.508	65.0385	15.8668	5.85434	3.18137	1.7175	1.20949	0.667287	0.829903	3.35629	3.07647	0.849775	0.639222	2.47906	3.47851	8.52988	no	yes	yes
ENSMUSG00000041515	Irf8	0.150762	3.86314	3.08388	3.48122	2.82814	2.41718	1.30575	0.8859	0.11258	14.1641	181.652	523.216	1079.03	451.416	317.958	123.045	79.4194	45.2729	9.43459	11.8841	65.3143	100.185	61.9509	50.7042	57.2354	39.0234	65.9614	no	no	yes
ENSMUSG00000049502	Dtx3l	0.315619	2.24466	2.60624	0.731005	0.487476	0.735666	0.517301	-0.889514	0.0324394	56.9511	100.462	54.1154	8.18158	5.95046	9.15163	15.3417	18.4876	43.7701	45.0747	21.1351	9.63058	4.90161	4.33918	5.64678	10.8975	35.7278	43.165	no	no	no
ENSMUSG00000054072	Iigp1	0.417486	3.1327	4.23993	1.87494	0.942369	0.759858	-1.57766	-5.10533	-3.91571	11.4012	53.7364	36.9247	7.35033	2.80203	1.21811	0.920287	0.977788	2.36337	8.56785	6.32993	2.12122	1.94747	1.4449	0.764319	2.92764	34.9554	37.212	no	no	yes
ENSMUSG00000028278	Rragd	0.378445	2.91957	3.8302	2.82121	2.63549	3.83842	3.37877	1.12567	2.32942	3.10871	35.1152	29.5912	14.4661	7.31296	4.04337	11.4012	17.6362	24.8953	2.48785	4.84825	2.61696	2.19658	1.1958	0.281994	1.17258	8.89811	5.10368	no	yes	no
ENSMUSG00000054404	Slfn5	0.186733	2.05906	3.3352	0.158384	0.16008	0.01537	0.167079	-0.593052	0.664367	40.5373	70.4927	27.7833	3.49774	3.82493	2.42279	1.3288	1.65886	7.92412	35.9873	17.5946	2.93175	3.39771	3.61824	2.33304	1.28684	2.91764	5.27415	no	no	no
ENSMUSG00000090628	Gm17083	-0.160366	2.56221	2.2	0.563213	0.795481	-0.172756	-0.242181	-0.4044	-0.879144	4.10617	39.9185	4.3781	1.10697	0.956943	0.596249	0.692991	0.569921	0.451769	4.54788	6.74745	0.992604	0.73758	0.571664	0.708991	0.81286	0.813927	0.826061	no	no	no
ENSMUSG00000037447	Arid5a	0.185675	1.97893	1.79545	1.88859	1.96953	2.2982	2.31815	1.96898	2.175	217.724	1163.47	301.54	173.703	88.708	122.958	183.381	262.508	427.461	205.387	299.049	91.6354	46.4539	24.225	23.8579	37.8557	69.1687	93.4575	yes	yes	yes
ENSMUSG00000075602	Ly6a	0.341884	2.20131	4.89574	5.01292	5.0531	4.09878	3.62423	4.3625	4.42297	107.614	238.853	747.945	867.915	552.318	215.744	204.015	340.063	842.949	84.6701	52.7012	26.8614	27.0284	16.9104	12.5536	17.1003	17.1287	39.2784	no	yes	yes
ENSMUSG00000066800	Rnasel	0.383296	1.86739	1.23935	0.358333	0.467892	-0.269786	-1.36868	-2.92173	-1.52369	20.4535	45.0619	9.17729	1.85856	2.25964	2.49251	2.58979	3.69785	8.01363	15.1547	11.668	3.70964	1.46047	1.55928	2.87781	6.81565	24.6821	24.0732	yes	no	yes
ENSMUSG00000053175	Bcl3	0.1728	1.81981	2.43781	1.86797	1.07681	2.97598	3.48155	1.86371	2.4818	35.9406	110.445	92.7899	81.1639	42.309	64.0462	85.6253	110.161	132.093	30.7668	32.5797	19.2909	21.6411	18.1306	8.05131	6.30717	32.2064	21.6969	yes	yes	yes
ENSMUSG00000020089	Ppa1	0.203742	2.23974	1.64558	-0.165993	-0.0863595	-0.0974522	0.31927	1.26752	0.438055	37.5306	151.472	249.017	220.169	289.781	292.618	290.79	287.998	144.548	34.0763	30.5929	85.3364	254.827	320.175	326.8	246.225	126.94	114.918	no	no	yes
ENSMUSG00000050721	Plekho2	0.10362	1.8137	0.191697	1.37216	0.594316	0.0245616	-0.0292708	-0.359192	0.371642	21.0336	71.4754	25.4243	22.7954	10.595	8.0365	16.4244	26.6564	40.5229	19.2755	20.6135	23.7209	8.91746	7.15176	8.1315	17.0813	36.0407	31.6346	no	yes	no
ENSMUSG00000037849	Gm4955	0.171951	2.22696	2.75859	0.932739	0.197353	0.408339	-4.37126	-3.80255	-5.29496	89.1752	196.903	67.2122	8.91993	3.84087	5.17694	0.140682	0.126411	0.360887	78.0606	42.5691	10.5178	4.61526	3.45195	4.07746	3.19045	1.6647	14.3162	no	no	no
ENSMUSG00000024778	Fas	0.209335	1.95484	1.76585	-0.286503	-0.459952	-0.0880612	-0.286881	-1.8656	-0.847098	25.9375	91.9818	95.461	28.5229	35.0845	24.1997	23.9268	19.0397	28.4599	22.3802	19.1223	28.201	34.3977	48.9675	28.3595	29.619	70.7323	51.4376	no	yes	yes
ENSMUSG00000036986	Pml	0.0691804	2.03375	3.27681	1.18859	0.344517	1.40473	0.838728	0.86415	1.10988	67.1396	167.205	141.93	28.8282	21.0797	77.6316	150.508	170.642	214.79	63.7089	45.6503	15.7926	13.7536	16.9394	33.8934	91.219	99.8225	106.784	yes	yes	yes
ENSMUSG00000079363	Gbp4	0.0701417	1.91526	2.55132	0.647725	0.569734	0.393212	-3.36514	-3.37344	-1.97554	56.0869	168.659	97.8881	20.4969	8.49776	3.90383	1.19064	4.94444	12.8259	53.0447	45.1067	17.6773	13.0611	5.82395	3.10961	12.2292	51.856	51.3558	no	yes	no
ENSMUSG00000025402	Nab2	0.150156	-1.86068	0.242246	-0.0144763	-0.268494	-1.01886	-1.62251	-0.924475	-0.230892	68.382	58.926	759.902	164.909	104.427	61.5327	41.147	76.4937	83.1065	49.5254	219.8	690.168	158.718	126.871	133.058	140.747	150.47	97.2425	no	no	no
ENSMUSG00000040033	Stat2	0.240454	1.72479	3.4379	0.646486	0.053824	0.459971	0.396924	-0.558488	0.430088	30.2741	49.0964	57.0396	5.58963	5.11674	7.15663	7.37048	11.8537	34.682	25.3259	14.9744	5.58271	3.59621	5.03746	5.30708	5.67615	18.5559	25.9527	yes	yes	yes
ENSMUSG00000079362	Gbp6	0.285248	1.84465	3.30867	0.421226	-0.214501	-0.147159	-3.43897	-4.27601	-2.02194	17.9312	43.116	29.8012	3.18456	1.07479	0.53973	0.199129	0.558802	2.51457	14.5378	12.1271	3.2186	2.39553	1.24564	0.626692	2.14437	10.6695	10.1381	no	no	yes
ENSMUSG00000040483	Xaf1	0.18554	2.06697	3.91156	1.78052	0.487511	0.524852	-2.67583	-5.08032	-0.871666	39.7687	52.8044	54.7321	5.18518	1.66335	0.349029	0.105183	0.158851	13.8015	36.4936	19.8965	3.93598	1.21665	0.990419	0.469826	0.975677	8.73115	25.5124	yes	no	no
ENSMUSG00000071068	Treml2	0.233169	1.5455	1.74077	0.327726	0.154114	2.17885	2.50476	1.83496	1.69814	97.3468	119.332	22.4967	2.66127	1.69909	12.0894	30.9407	49.9816	90.8224	76.7124	35.5943	6.65387	2.17417	1.58592	2.73886	5.25602	14.1261	27.3188	no	yes	no
ENSMUSG00000047880	Cxcr5	0.0150358	2.12874	2.75915	3.58345	3.76394	5.41458	3.42579	3.39122	0.554152	3.52693	22.2259	27.756	41.016	29.0349	29.5412	20.5279	4.98257	0.771266	3.46098	5.11088	4.34943	3.41246	2.18476	0.693724	1.93903	0.515205	0.551857	yes	yes	yes
ENSMUSG00000078921	Tgtp2	0.499638	1.77535	2.90114	0.245298	0.232831	1.64528	-0.944156	-2.81239	-2.50353	22.104	46.2129	23.1493	1.575	0.821519	0.843299	0.460255	1.45803	1.89308	12.5972	14.5337	2.49165	1.36225	0.699602	0.285154	0.899309	9.96164	15.379	no	yes	no
ENSMUSG00000028268	Gbp3	0.31142	1.9892	3.01568	0.894144	0.47019	1.29269	0.393732	-0.858924	-0.0387149	7.15179	23.5056	21.4708	3.41616	1.94502	2.46639	3.92164	7.65503	18.3089	5.66855	5.56929	2.68822	1.78731	1.42444	1.09709	2.95782	14.6507	18.288	no	no	yes
ENSMUSG00000040253	Gbp7	0.00862831	1.99544	4.06766	1.50097	0.586018	0.327452	-3.56924	-3.83425	-2.16339	26.7446	60.0142	102.022	9.54803	3.13208	1.49701	0.346576	0.952077	7.61885	26.3355	15.1882	6.49863	3.38971	2.12063	1.22953	4.15543	14.0723	33.6134	no	no	no
ENSMUSG00000029561	Oasl2	0.481542	2.2827	3.7161	1.20405	0.853447	0.155172	-1.59745	-1.26714	-1.00913	16.6246	36.3964	37.3023	1.28602	0.411309	0.33097	0.559944	0.0652429	1.22813	9.85974	6.04375	1.75526	0.511203	0.623303	0.317921	0.290052	0.454123	1.66877	no	no	yes
ENSMUSG00000066677	Pydc3	0.080105	1.84464	2.44243	0.954152	0.428055	-0.133047	-5.70077	-4.84046	-6.10123	67.9058	123.25	45.577	7.18479	3.40442	2.34605	0.042793	0.0391362	0.105651	63.8812	34.6999	8.90893	3.66508	2.60281	2.58411	2.18263	1.10087	7.6497	no	no	no
ENSMUSG00000027333	Smox	-0.433685	-1.47125	-1.77195	-0.420425	1.08128	2.09586	2.34612	2.83689	5.18008	20.9325	25.709	57.7297	74.1012	81.6271	60.9793	92.8428	200.298	630.647	27.383	65.4937	208.969	101.607	40.0957	15.3346	19.3723	27.5037	16.8512	no	yes	yes
ENSMUSG00000071862	Lrrtm2	1.05942	2.34309	2.24829	2.52486	0.760946	2.75226	0.21019	2.22496	3.02941	1.82535	6.30989	0.966683	0.239121	0.1167	0.139116	0.126874	0.393332	0.615898	0.837562	1.25526	0.211641	0.0390664	0.0696535	0.0193135	0.10838	0.0938634	0.0761618	no	no	no
ENSMUSG00000057137	Tmem140	0.577664	2.37588	2.15953	0.697832	0.511555	0.869956	0.177334	-0.307885	1.07251	3.08765	9.5327	4.35299	2.8188	3.56577	2.36114	1.27325	2.13378	7.50937	2.0548	1.88691	1.02057	1.59586	2.24961	1.27033	1.17575	3.27928	3.35644	yes	no	no
ENSMUSG00000027459	Fam110a	-0.189405	-1.76354	-0.927088	-0.0272791	1.14205	0.820389	0.33918	-0.131911	-0.404947	5.89252	11.3797	19.2493	14.5556	15.0885	3.72539	7.28022	11.1775	11.1358	7.05809	36.8412	41.1942	16.2701	6.65698	1.90403	5.82582	12.4426	14.764	yes	no	no
ENSMUSG00000002227	Mov10	0.186647	1.53511	2.34288	0.513796	0.0685343	0.367072	1.74496	-0.577202	-0.0107041	21.5395	46.3224	30.869	6.56526	4.81725	3.23682	14.9236	32.9753	71.5473	18.8924	15.0128	6.60617	5.24289	4.75346	2.9593	4.96308	53.5947	72.5982	no	no	no
ENSMUSG00000091462	Gm17084	0.115683	1.77128	1.48651	0.322607	-0.12291	0.399063	0.427409	0.295392	0.117368	11.6879	30.0684	15.0166	10.0367	8.78286	9.89063	11.361	10.0706	13.7026	11.6825	7.90559	6.86651	7.34424	9.54206	7.67698	7.76167	8.01546	12.0793	no	no	no
ENSMUSG00000086869	Gm7809	-0.220052	-1.41235	-0.299146	0.762322	0.620243	0.262575	-0.569037	0.287587	0.0156837	22.1314	12.6557	52.7793	15.3065	8.14987	7.47851	14.8853	48.7151	35.2034	15.8219	52.0594	68.387	14.6001	5.40521	10.9843	22.311	26.8013	35.0439	no	no	no
ENSMUSG00000031799	Tpm4	-0.138644	-1.36138	-0.233423	0.802921	0.765778	0.0564337	-0.576444	0.402603	0.0339542	68.4147	65.4989	255.661	65.1654	35.9248	29.2905	61.718	127.734	161.503	86.2751	164.196	301.378	40.5846	27.3091	30.4827	93.1709	120.656	177.472	no	no	no
ENSMUSG00000030966	Trim21	0.172304	1.4686	1.32686	0.658128	0.368589	0.17013	-1.08067	-2.14557	-1.10314	36.3261	38.4781	21.9244	10.2768	8.32463	6.386	4.6361	5.59421	12.9679	32.2564	14.0319	9.40841	6.48086	6.511	6.00484	9.89143	25.7307	27.5419	yes	no	yes
ENSMUSG00000035208	Slfn8	0.180682	1.85587	3.1727	1.32219	1.25104	1.09215	-0.683503	-1.36707	-1.23825	36.2843	70.6912	42.0313	15.7384	21.1573	13.2452	3.13404	2.95263	5.39012	31.3139	20.0661	4.7115	6.07133	9.35093	6.45478	5.09949	8.02587	12.2511	no	no	yes
ENSMUSG00000021408	Ripk1	0.0336342	1.83106	1.44529	0.213783	0.0326813	0.320882	0.248427	0.195186	0.0669274	32.4261	135.649	69.6343	27.6215	24.5868	27.2559	31.0355	37.145	41.4065	32.0883	37.4896	27.6696	23.3225	24.2636	22.2828	27.3285	34.7147	39.6419	yes	yes	yes
ENSMUSG00000041939	Mvk	-0.139814	-1.47993	-1.10167	-0.111493	-0.575939	-0.132883	-0.214231	-0.53945	-0.0215457	9.74095	7.42082	4.67927	2.16728	4.67601	16.8169	18.736	21.8244	38.5737	12.1095	28.1105	14.5728	2.26997	7.48602	16.2904	21.6543	36.5522	34.18	no	no	no
ENSMUSG00000025161	Slc16a3	-0.810989	-1.99829	-1.3734	-0.0552365	0.504201	0.961981	0.891824	1.40495	2.85757	3.13997	3.81438	5.93732	4.79641	5.27375	6.47725	17.6596	76.049	426.133	5.56147	16.8405	15.1183	5.16574	4.18271	3.53828	9.3571	29.8823	59.8608	no	no	yes
ENSMUSG00000050350	Gpr18	0.195097	1.43407	0.584316	0.796987	0.651922	0.751725	0.432263	0.148193	0.902704	129.789	286.682	82.781	87.188	55.6296	69.2191	44.7004	42.3761	79.7582	112.097	106.901	58.0779	49.5321	36.1208	41.9782	33.6633	39.6359	42.5841	yes	yes	no
ENSMUSG00000024737	Slc15a3	0.477124	2.50686	2.07811	0.433903	0.329517	0.410508	2.38465	3.14485	4.04666	0.677405	5.34815	6.02554	1.89523	1.51762	1.43361	5.43495	22.2967	57.8284	0.296975	1.06757	1.93858	1.00445	1.17301	0.865818	0.882007	2.2787	3.10795	no	no	yes
ENSMUSG00000037321	Tap1	0.305514	1.41726	1.81985	0.521257	-0.17369	0.116745	-0.101194	-1.16564	-0.626985	210.161	338.594	207.368	53.4455	45.2776	65.3273	116.115	75.9941	134.484	173.674	129.501	58.8026	39.0691	53.255	63.2576	128.418	179.492	212.516	yes	no	yes
ENSMUSG00000069874	Irgm2	-0.115525	1.36897	2.01001	0.630755	0.199194	0.135646	-1.48136	-2.91981	-1.15054	22.2825	85.2998	27.3353	6.37573	2.72494	2.83567	2.08749	3.8607	12.3529	23.2719	33.2875	7.2753	4.08956	2.37363	2.71057	5.94278	29.7496	28.4878	no	no	yes
ENSMUSG00000032690	Oas2	0.304013	1.6553	3.88325	0.85838	-0.287211	0.552386	-0.953578	-3.02244	-1.08963	53.4685	62.6984	53.6013	2.52225	0.957579	0.595421	0.296423	0.0946112	0.657157	42.6771	20.0429	3.90199	1.42718	1.19741	0.433548	0.521268	0.770462	1.49025	yes	no	yes
ENSMUSG00000041220	Elovl6	-0.0395385	2.54727	5.59675	3.3813	0.465501	-0.64093	-0.70625	0.641089	1.00736	4.42324	25.5443	60.8173	13.0767	4.17448	4.50768	6.00691	14.2406	22.9734	4.62247	4.40081	1.34017	1.24594	3.06802	7.38991	9.93673	9.40359	11.4166	no	no	yes
ENSMUSG00000092021	Gbp11	-0.0199798	2.98384	3.61705	1.64972	0.126272	1.56215	-0.77598	-4.30575	-0.934864	1.56469	8.22466	3.30475	0.286759	0.110915	0.0936989	0.0260212	0.133118	1.78534	1.56399	1.05394	0.284522	0.092595	0.103148	0.0319886	0.0493455	2.88396	3.48755	no	no	no
ENSMUSG00000041827	Oasl1	0.389457	1.74479	2.46247	0.742938	0.314364	0.674598	-1.66428	2.48984	2.16009	19.625	34.8758	13.5798	2.96529	2.3125	0.963998	0.0450008	1.03007	3.09194	16.4425	9.83819	3.29544	1.8226	1.81531	0.437601	0.195033	0.226388	0.793823	yes	no	no
ENSMUSG00000034006	Pqlc1	0.410155	1.68853	1.75711	0.921675	0.0831575	0.474246	0.970384	1.04582	1.28717	11.3804	35.4583	40.0497	25.2649	13.0214	10.1248	13.1035	8.65199	10.9435	8.26829	12.1849	13.2177	12.9345	12.9936	6.81285	7.14689	4.32249	4.6758	yes	yes	yes
ENSMUSG00000035671	Zswim4	-0.373192	-1.59532	-0.128892	0.38222	0.592283	0.00346366	0.298131	0.621014	1.52236	14.6057	38.6463	160.104	112.213	46.4166	16.0781	16.5655	16.6211	32.197	18.8216	118.582	186.836	87.8362	31.4173	16.3107	13.6651	11.1303	11.3994	no	yes	no
ENSMUSG00000032515	Csrnp1	0.428485	1.28459	1.12309	1.72587	1.39444	1.26428	0.97654	0.370296	1.3624	576.245	1433.29	726.917	301.226	108.539	49.7912	36.8424	52.9701	87.8983	418.431	594.638	355.175	92.9099	42.27	21.2233	18.966	42.5613	34.2268	no	yes	no
ENSMUSG00000029408	Abcb9	-0.494558	-1.36206	-0.559827	-0.264345	-0.246726	0.165929	0.421865	0.232668	1.34431	20.3893	21.6739	17.3862	4.3999	3.46231	3.11983	7.15923	4.5051	16.2653	27.5547	55.7749	24.1764	5.14272	4.82453	2.77793	4.46907	3.44944	4.61833	no	yes	no
ENSMUSG00000042814	Mcts2	0.544354	1.83576	-0.0699492	0.0487809	0.0391166	0.050578	0.13885	0.0668871	-0.057451	14.4199	27.5998	10.9971	12.9535	9.54306	7.11665	4.82524	3.84453	2.79646	9.71892	7.71027	12.1551	12.408	9.51125	7.01688	4.42716	3.81997	2.96727	no	no	no
ENSMUSG00000044768	D1Ertd622e	0.32705	1.20028	0.166325	0.116862	0.107918	0.27023	0.629948	1.21774	0.5342	27.4001	34.3937	34.5205	36.0733	34.4186	28.9557	32.3573	35.5466	27.1222	21.3598	14.3708	30.9396	33.7215	33.0374	22.8438	20.832	15.4867	18.3367	no	yes	no
ENSMUSG00000042784	Muc1	0.422175	2.75766	4.2295	4.46744	3.46242	3.27729	3.67384	0.314568	1.35648	0.708619	3.46927	4.35605	2.50416	0.960195	1.5767	1.18281	0.421768	0.432291	0.538175	0.477758	0.203149	0.10515	0.0914574	0.128354	0.0769145	0.358212	0.171588	yes	no	no
ENSMUSG00000043099	Hic1	-0.220978	-1.76174	-0.35122	-0.102808	-0.248225	0.0512859	0.682743	-0.610754	-0.924431	1.47688	2.62677	16.67	7.63998	6.73915	2.36989	2.5775	0.794659	0.769174	1.73599	8.06992	23.733	8.65166	7.92173	2.28504	1.52785	1.23849	1.42344	no	no	no
ENSMUSG00000022906	Parp9	0.0724363	1.589	3.51531	1.06487	0.301825	0.830464	0.447544	-1.04038	0.160546	42.0873	96.9495	103.794	8.48512	3.71194	5.18981	13.7309	16.8154	48.9624	39.278	31.3214	9.17841	4.34649	2.81248	3.53099	9.99989	37.115	43.8109	yes	yes	yes
ENSMUSG00000033629	Ptplad1	-0.453197	-1.18781	-0.610729	-0.221177	-0.0441024	0.129647	0.277116	0.532533	0.464308	27.2422	38.8692	80.0978	69.7995	77.2722	70.2184	59.9683	51.9878	51.9548	36.9983	89.3436	129.271	82.3304	81.2998	64.9108	50.2041	37.374	37.4677	no	no	no
ENSMUSG00000034422	Parp14	-0.10799	1.77424	3.52741	1.01988	0.1177	0.238231	-0.401229	-1.48385	-0.375221	36.2206	94.5268	124.212	12.8226	4.88582	5.47865	7.11796	10.2458	22.5774	39.1777	28.538	11.6209	6.48369	4.60124	4.74149	9.6359	29.6923	29.3422	no	no	yes
ENSMUSG00000028525	Pde4b	0.134563	1.4284	-0.146017	-0.0623052	0.232648	-0.368094	-0.980876	-1.87794	-0.0396288	141.247	465.661	84.6807	50.0997	31.3463	16.8793	7.90097	7.20353	25.193	128.714	173.138	101.285	55.9125	23.7313	20.7354	18.3663	25.2756	24.9189	no	no	no
ENSMUSG00000043740	B430306N03Rik	-0.0675591	1.67402	3.54408	2.91531	1.50728	4.23031	2.21859	0.231407	1.20597	8.38754	13.6638	9.538	2.19725	0.509545	0.8423	0.924682	0.499188	2.3612	9.12819	4.70788	0.98955	0.34111	0.187172	0.103308	0.250377	0.470813	1.10371	no	yes	no
ENSMUSG00000030107	Usp18	0.347935	1.47345	2.40287	0.410542	0.449903	-0.466327	-0.335976	-1.66582	1.18363	24.5408	22.9338	11.4318	1.26786	0.680043	0.42223	0.529823	0.624009	7.15019	19.1146	8.3415	2.31608	0.939012	0.516594	0.555971	0.690289	2.01834	3.07984	no	no	no
ENSMUSG00000031162	Gata1	0.33762	2.39553	2.69674	2.0389	1.69845	1.57263	-0.367105	-2.29333	-4.02437	4.27894	7.66512	3.03337	1.13926	0.864032	1.68218	1.01044	0.851867	0.850587	3.88641	1.39171	0.485112	0.224217	0.25993	0.701213	1.00014	4.03699	12.3668	no	no	no
ENSMUSG00000041241	Mul1	0.130674	1.1916	0.45814	0.372709	0.292673	0.342874	0.475067	0.497079	0.468394	23.6174	53.7289	30.1143	30.1459	28.4506	35.0166	26.3076	20.1757	19.3149	19.3062	25.3098	26.0521	22.2245	28.4813	25.5327	17.7676	14.9545	15.8199	no	no	no
ENSMUSG00000032369	Plscr1	0.595526	3.13696	3.19465	0.146082	-0.63566	0.377616	0.77506	1.2984	2.15475	1.10161	15.8283	28.1963	29.4227	14.4368	32.8287	45.53	76.7649	117.261	0.803406	1.72061	3.24214	26.4679	23.4956	26.4577	26.9424	30.8569	25.1323	no	no	yes
ENSMUSG00000018381	Abi3	0.0975646	1.30683	0.707745	2.16049	1.00719	2.99926	4.1085	2.91907	3.04324	40.3254	51.7729	59.9223	18.1449	4.48882	42.2273	228.121	162.216	129.948	37.5014	21.4024	39.5027	3.82693	2.28136	4.20493	12.285	22.8186	14.0287	no	yes	no
ENSMUSG00000062590	Armc9	-0.0508584	1.76411	4.59089	0.624405	0.303036	0.999909	1.78927	0.617867	-0.09865	4.18285	11.2588	10.6413	1.20164	2.84769	9.30511	21.083	7.91369	4.42391	3.83896	3.15352	0.508023	1.51398	2.32137	4.44042	6.46588	5.30259	4.3877	no	no	no
ENSMUSG00000055835	Zfp1	0.0355343	1.21842	0.795047	0.320629	0.1728	0.333267	0.426512	0.0608863	-0.176451	28.0314	42.5708	28.8422	21.9905	19.5711	19.3173	15.1238	15.5975	13.3559	28.1953	17.0038	17.0064	18.3278	17.17	15.8248	11.3869	15.9239	15.3618	no	no	yes
ENSMUSG00000031765	Mt1	0.386871	3.00307	3.27959	1.24634	1.24164	1.24146	3.02166	3.79368	6.21041	3.24244	14.4509	11.7016	3.97391	2.52546	4.4136	32.2011	185.292	709.534	2.77172	1.53177	1.33659	1.58005	1.21448	2.12426	3.6027	12.8786	9.16338	no	yes	yes
ENSMUSG00000087008	Gm5530	0.523412	3.45999	3.43562	0.107666	-0.553464	0.572422	1.0536	1.53377	2.3038	0.458485	6.40825	13.7081	12.7805	6.45846	15.2227	22.7123	35.5499	55.2185	0.331778	0.59496	1.3326	11.8896	9.6979	10.5868	11.0832	12.6732	11.1967	no	no	no
ENSMUSG00000033863	Klf9	0.134059	1.42105	-0.498408	-0.0368734	0.0276599	1.26752	1.31165	0.537752	0.60056	13.0798	20.2545	5.68263	6.25113	4.46445	4.56002	3.18625	4.21286	5.7513	11.94	7.5806	8.45095	6.48825	4.48861	1.9464	1.30858	3.00554	3.81962	no	no	yes
ENSMUSG00000038264	Sema7a	-0.0479267	2.83387	1.29367	2.1723	2.15868	2.1568	2.66152	3.05505	2.02912	4.89483	91.8416	754.223	838.581	520.318	155.259	44.6904	25.1328	16.0114	5.02644	12.9191	327.3	189.906	119.118	35.6492	7.27204	3.28512	4.17886	no	yes	yes
ENSMUSG00000028879	Stx12	0.0543834	1.41574	0.401768	0.559426	0.225435	0.419235	0.470855	0.799823	0.684644	12.359	24.1806	17.3204	19.7966	18.4233	20.8835	31.4708	35.6197	39.0861	12.9217	9.48365	14.7917	12.4768	16.1156	16.4497	22.7668	20.7664	24.0156	no	no	yes
ENSMUSG00000026004	1110028C15Rik	-0.0809929	-1.32946	-0.750871	0.316158	0.543613	0.257512	-0.806999	-1.00225	-1.42603	6.26784	6.76566	18.8447	23.8341	11.8264	2.81233	1.25925	1.31099	1.69642	6.62528	18.3554	33.499	18.2131	8.62879	2.59016	2.37606	2.74273	4.13975	no	no	no
ENSMUSG00000022673	Mcm4	0.373289	1.18254	1.72659	0.402177	0.344032	-0.032638	-0.104545	-0.0728969	-0.538256	81.2178	161.882	118.242	44.917	38.5088	89.7889	278.11	196.709	126.147	60.2774	71.8308	37.5591	34.4413	30.6561	95.1979	305.288	220.917	186.673	no	no	yes
ENSMUSG00000091747	D17H6S56E-5	0.428259	1.35166	-0.340753	-1.1441	-1.00527	-1.34409	-0.85116	-0.926213	-0.125494	10.071	15.3222	6.5149	8.89846	5.24953	5.34648	71.2965	145.032	159.72	7.58022	6.1216	8.97261	19.9224	10.5712	13.6513	130.46	287.298	180.03	no	no	no
ENSMUSG00000027843	Ptpn22	-0.149085	-1.27186	-0.3634	0.354929	0.336735	-0.653792	-1.39682	-0.629984	0.0639353	112.266	109.419	490.754	530.096	301.385	98.5011	29.7582	53.3497	96.0042	116.416	277.523	656.541	419.39	241.523	151.895	75.1284	88.1401	93.3732	no	no	no
ENSMUSG00000081173	Gm13500	0.343557	2.49887	1.62285	0.0266166	0.0829923	0.0462673	0.661644	1.44894	0.976567	2.2945	8.12854	13.7028	12.2494	15.872	16.6644	17.7928	16.1803	9.65695	1.74795	1.44657	4.67454	12.075	15.2883	16.3676	11.3391	6.0863	5.02957	no	no	no
ENSMUSG00000048852	Gm12185	-0.492574	2.25622	4.23358	0.310729	-0.0611863	0.443961	-3.94242	-3.37754	-2.86846	1.0279	5.69634	5.0395	0.495178	0.166575	0.0720651	0.00726473	0.104453	0.240977	1.44556	1.06894	0.289685	0.38648	0.17913	0.0572147	0.13065	1.15273	1.83012	no	no	no
ENSMUSG00000067577	A430093F15Rik	-0.500316	-1.32957	-0.445113	0.0549535	0.249337	0.509527	0.524426	0.388703	0.679202	5.76539	8.46745	24.6955	30.1183	27.8708	28.3214	30.8136	29.9212	33.4958	8.24941	21.4173	35.3539	29.1082	24.0556	20.6463	21.5773	23.5165	21.3217	no	no	no
ENSMUSG00000086013	Gm15706	-0.739864	-1.73128	-1.02629	-0.379228	-0.280017	0.0640564	-0.180615	-0.429571	-0.335567	2.6117	4.14972	8.06807	10.6801	10.2744	5.30205	1.62317	1.53523	1.47322	4.48226	14.0059	17.4378	13.8712	12.7955	5.30636	1.85043	2.13888	1.81633	no	no	no
ENSMUSG00000039236	Isg20	0.327235	1.31177	2.06226	0.64129	0.315091	0.152097	-4.06641	-3.91489	-3.02839	29.602	46.9837	64.4744	27.3676	16.9987	5.17894	0.854685	0.558138	3.43764	23.9392	20.2961	14.8414	14.8556	13.1488	5.35553	20.4297	12.7552	28.5911	no	yes	yes
ENSMUSG00000031530	Dusp4	0.186149	1.06212	-1.2505	-1.0245	0.2075	0.247333	0.226064	1.69271	2.36588	34.6233	46.6942	20.9937	49.3038	107.635	101.805	84.519	112.631	179.626	30.1827	22.5158	53.9871	102.957	95.4574	87.8636	72.7884	35.3786	34.9781	no	no	no
ENSMUSG00000040435	Ppp1r15a	0.427913	1.32507	-0.0472207	-0.143492	-0.0447096	0.128638	0.257406	0.893281	2.01506	1140.65	756.943	142.382	126.385	67.223	35.9081	20.2979	22.0772	36.5778	851.137	314.816	163.53	124.502	66.52	34.7512	17.2489	12.2475	8.71459	no	no	no
ENSMUSG00000079339	Gm14446	0.213736	1.50063	2.24962	-0.86023	-0.890615	-0.530141	-3.6475	-7.66261	-5.73576	17.5	16.7315	7.86122	0.595405	0.372441	0.144351	0.0140511	0	0.0630071	15.127	5.98023	1.82834	1.11946	0.743614	0.196953	0.181917	0.72126	3.73465	no	no	no
ENSMUSG00000025077	Dclre1a	0.194256	1.46552	1.96259	-0.0550741	-0.0266622	-0.177609	-0.339364	-0.560361	-0.458009	2.13843	6.2278	3.61567	1.97751	3.10061	4.35898	8.23925	6.73697	5.96122	1.85045	2.2672	0.980962	2.04862	3.22835	5.05034	10.5325	10.3071	8.32452	no	yes	yes
ENSMUSG00000021356	Irf4	-0.117294	1.46896	-0.759175	-0.344906	-0.0451346	0.464925	0.280597	1.55642	2.05885	71.1437	882.045	512.244	1004.25	989.25	1125.37	624.156	480.49	527.536	75.0505	324.441	920.402	1283.7	1039.63	827.042	522.82	169.914	130.306	no	yes	yes
ENSMUSG00000079144	A130010J15Rik	-0.556017	-1.24845	0.0401767	-0.0866021	-0.267754	-0.354944	-0.36101	-0.159055	-0.169985	5.72261	11.2177	11.3754	7.60592	10.443	15.4114	14.4062	12.1482	9.19935	8.73803	27.6535	12.0491	8.4616	13.0018	19.9049	18.6661	14.479	10.5272	no	no	no
ENSMUSG00000042743	Sgtb	-0.41272	-2.46856	-0.631106	0.701011	0.526723	-0.602398	1.08765	1.47356	3.47835	0.615397	1.07412	1.09988	0.415266	0.164122	0.0719074	0.118008	0.283038	1.34216	1.01193	5.75564	1.6321	0.269912	0.10711	0.122754	0.0767622	0.116484	0.180802	no	yes	no
ENSMUSG00000030265	Kras	-0.453853	-1.2272	-0.478538	-0.221354	-0.0725498	-0.155655	0.040507	0.165586	-0.343809	97.7373	175.819	442.421	378.215	358.999	177.292	102.767	114.483	88.5898	129.216	401.398	671.698	445.468	390.552	210.466	104.723	107.934	111.588	yes	no	yes
ENSMUSG00000045932	Ifit2	0.179798	1.22019	1.10955	-0.410478	-0.475286	-0.715353	-0.625439	-1.17092	-1.7554	32.4884	26.4905	7.70312	1.88953	2.20711	2.93938	7.08976	6.55126	5.01416	28.674	11.3944	3.82918	2.45683	3.16963	5.00145	10.8158	14.756	16.9542	no	yes	yes
ENSMUSG00000027514	Zbp1	0.176171	1.21939	3.70765	2.99782	1.7234	1.85956	-0.877944	-2.84425	-0.891623	109.102	150.566	215.689	34.4634	9.50973	6.90117	8.26181	10.8146	36.0084	85.4386	51.9243	12.7179	3.75307	1.79168	1.32211	13.5686	64.0904	64.5987	no	no	yes
ENSMUSG00000025757	Hspa4l	-0.284244	-1.55134	-0.108115	0.0759746	0.0933329	-0.246565	-0.822319	0.162399	0.757592	14.2103	45.6884	216.565	87.8013	73.2105	41.6092	15.7777	23.8788	33.6443	16.2696	130.985	246.854	81.0484	68.6319	45.8048	29.5276	23.8051	21.5388	no	yes	no
ENSMUSG00000060260	Pwwp2b	0.222176	1.81413	-0.0254859	0.797743	0.682087	0.174984	1.825	0.98146	0.549863	3.49183	11.5359	3.33157	1.0961	1.08699	0.912947	2.61444	2.43083	3.06749	3.18973	3.08577	3.5705	0.614928	0.655482	0.769597	0.82567	1.33944	2.01357	no	yes	no
ENSMUSG00000015745	Plekho1	0.462713	1.2857	0.972391	0.912888	0.993584	1.31366	-0.959506	-0.360949	0.140481	18.4555	19.5387	13.8953	12.1505	17.1856	19.1854	8.21309	8.68096	13.7348	13.2638	8.17019	8.34425	6.97643	9.16987	9.08931	15.1376	11.5224	13.0443	no	no	yes
ENSMUSG00000020572	Nampt	0.00374952	1.2568	1.31875	-0.225687	-0.26979	-0.42493	-0.550721	-0.367982	0.0913189	43.478	134.52	105.22	62.2655	66.273	54.8115	49.8852	53.3805	93.2142	42.4978	56.9007	44.9909	73.569	81.3168	75.2165	74.0064	70.6147	87.9487	no	no	yes
ENSMUSG00000033880	Lgals3bp	0.0749792	1.16478	2.3251	0.956992	0.663122	1.23634	1.21019	-0.321338	0.771041	69.7019	96.0745	156.637	69.0697	36.3331	31.6991	34.7172	39.457	131.89	70.1235	44.7718	34.2594	37.6488	21.7295	12.3045	16.1753	56.7804	81.845	no	no	yes
[truncated: 1,926 more rows]

## Sheet: Orthologs_up
														Expression in human Th17 cells									Expression in mouse Th17 cells									Expression in human Th0 cells									Expression in mouse Th0 cells
[truncated: 181 more rows]
[truncated: 36 more columns]

[truncated: 1 more sheets: Orthologs_down]
