# Supplementary material for: Comparative analysis of human and mouse transcriptomes of Th17 cell priming
Source: Oncotarget. 2016 Mar 7;7(12):13416–28. doi: 10.18632/oncotarget.7963 (PMC4924651; doi:10.18632/oncotarget.7963)
Supplement: Supplementary file 6 [file oncotarget-07-13416-s006.xlsx]

## Sheet: time_0.5h
HUMAN
Type	Number of genes	Expected number	P value	Adjusted p value
Transmembrane receptor	14	6.27281	0.00151852	0.0197408
Growth factor	2	0.745899	0.0390421	0.507547
Cytokine	2	0.978993	0.0752793	0.97863
GPCR	5	3.68288	0.164173	1
Phosphatase	2	1.4659	0.181508	1
Transcription regulator	8	8.24633	0.442989	1
Peptidas	1	2.7246	0.759924	1
MiRNA	2	4.71885	0.855388	1
Transporter	4	7.85784	0.900018	1
Kinase	1	3.99367	0.912022	1
MOUSE
Type	Number of genes	Expected number	P value	Adjusted p value
Ligand-dependent nuclear receptor	3	0.111675	4.67564e-06	6.07834e-05
Transcription regulator	9	3.35902	0.0015234	0.0198042
Cytokine	2	0.365682	0.0058366	0.0758758
Phosphatase	2	0.602171	0.0222863	0.289722
Growth factor	1	0.317508	0.0401948	0.522533
Kinase	2	1.67951	0.235691	1
Transmembrane receptor	2	3.79915	0.743474	1
GPCR	1	2.78531	0.776041	1
Transporter	1	3.31085	0.853034	1

## Sheet: time_1h
HUMAN
Type	Number of genes	Expected number	P value	Adjusted p value
Cytokine	8	1.32863	8.04589e-06	0.000104597
Transcription regulator	23	11.1914	0.000333021	0.00432928
Growth factor	4	1.01229	0.00355118	0.0461653
Ligand-dependent nuclear receptor	2	0.35149	0.00525109	0.0682642
Phosphatase	3	1.98943	0.13926	1
MiRNA	7	6.40415	0.311266	1
Transmembrane receptor	7	8.51309	0.621786	1
Transporter	9	10.6642	0.628825	1
Kinase	4	5.41998	0.634315	1
Peptidas	2	3.69768	0.718324	1
GPCR	3	4.99819	0.739863	1
MOUSE
Type	Number of genes	Expected number	P value	Adjusted p value
Cytokine	10	2.80097	0.000124546	0.00161909
Transcription regulator	41	25.7287	0.00119135	0.0154876
Ligand-dependent nuclear receptor	3	0.855386	0.0104653	0.136048
Phosphatase	6	4.61237	0.180834	1
Growth factor	3	2.43198	0.226544	1
Kinase	14	12.8643	0.307957	1
Transmembrane receptor	22	29.0999	0.904495	1
GPCR	13	21.3343	0.967675	1
Peptidas	3	9.14089	0.982518	1
Transporter	11	25.3597	0.999227	1

## Sheet: time_2h
HUMAN
Type	Number of genes	Expected number	P value	Adjusted p value
Transcription regulator	27	16.1654	0.00329052	0.0427768
Transmembrane receptor	19	12.2967	0.0227299	0.295488
Cytokine	4	1.91914	0.0441041	0.573354
Ligand-dependent nuclear receptor	1	0.507708	0.0916181	1
Phosphatase	4	2.87363	0.161969	1
Growth factor	2	1.4622	0.180636	1
Transporter	18	15.4039	0.202667	1
Translation regulator	1	1.16773	0.326124	1
Kinase	7	7.82886	0.525398	1
Ion channel	3	3.8992	0.548936	1
GPCR	5	7.21961	0.731746	1
Peptidas	1	5.34109	0.971367	1
MOUSE
Type	Number of genes	Expected number	P value	Adjusted p value
Cytokine	15	4.52045	1.29678e-05	0.000168581
Kinase	33	20.7616	0.00352727	0.0458545
Growth factor	9	3.92494	0.00618796	0.0804435
Transcription regulator	57	41.5232	0.00621697	0.0808207
Phosphatase	14	7.44386	0.00828562	0.107713
Ligand-dependent nuclear receptor	4	1.3805	0.0120447	0.156581
Transmembrane receptor	41	46.964	0.798819	1
Translation regulator	1	3.08582	0.818098	1
Peptidas	10	14.7524	0.875592	1
Ion channel	4	10.2319	0.977085	1
Transporter	21	40.9277	0.999729	1
GPCR	14	34.4312	0.999961	1

## Sheet: time_4h
HUMAN
Type	Number of genes	Expected number	P value	Adjusted p value
Cytokine	6	0.606043	2.53661e-06	3.29759e-05
Ligand-dependent nuclear receptor	2	0.160329	0.000557728	0.00725047
Growth factor	2	0.461747	0.0111841	0.145393
Transcription regulator	10	5.10487	0.0124129	0.161368
Kinase	5	2.47227	0.0373109	0.485041
Transmembrane receptor	7	3.88317	0.0399427	0.519255
Phosphatase	2	0.907461	0.0627323	0.815519
GPCR	3	2.27988	0.194138	1
Ion channel	1	1.23133	0.349447	1
Peptidas	1	1.68666	0.505282	1
Transporter	4	4.86438	0.540659	1
MiRNA	1	2.92119	0.794983	1
MOUSE
Type	Number of genes	Expected number	P value	Adjusted p value
Cytokine	13	3.54011	1.36355e-05	0.000177261
Transcription regulator	54	32.5182	9.12039e-05	0.00118565
Phosphatase	12	5.82953	0.00611121	0.0794458
Ligand-dependent nuclear receptor	3	1.08111	0.022751	0.295762
Kinase	24	16.2591	0.0227778	0.296111
Growth factor	6	3.07375	0.0351518	0.456973
Peptidas	11	11.5531	0.48797	1
Transmembrane receptor	34	36.779	0.646649	1
Ion channel	3	8.01295	0.96072	1
Transporter	18	32.0518	0.996313	1
GPCR	11	26.9642	0.999713	1

## Sheet: time_6h
HUMAN
Type	Number of genes	Expected number	P value	Adjusted p value
Transmembrane receptor	36	17.8227	2.33523e-05	0.000303579
Cytokine	10	2.78158	0.000119916	0.00155891
Transcription regulator	40	23.4301	0.00035607	0.0046289
Ligand-dependent nuclear receptor	4	0.735868	0.000826278	0.0107416
Growth factor	7	2.1193	0.00135268	0.0175848
Kinase	19	11.3471	0.0107598	0.139877
Peptidas	13	7.74134	0.0247649	0.321944
Phosphatase	5	4.16502	0.239337	1
GPCR	12	10.464	0.250763	1
Transporter	22	22.3262	0.47229	1
Ion channel	5	5.65147	0.498526	1
Translation regulator	1	1.6925	0.506525	1
MiRNA	1	13.4075	0.999984	1
MOUSE
Type	Number of genes	Expected number	P value	Adjusted p value
Transcription regulator	49	28.0157	4.84728e-05	0.000630146
Cytokine	7	3.04994	0.0118554	0.154121
Ligand-dependent nuclear receptor	3	0.93142	0.0139408	0.18123
Kinase	21	14.0078	0.0254486	0.330832
Growth factor	5	2.64816	0.0503892	0.655059
Phosphatase	8	5.02236	0.0664894	0.864362
Translation regulator	2	2.082	0.345749	1
Peptidas	9	9.95341	0.538862	1
Transmembrane receptor	28	31.6865	0.718851	1
Ion channel	2	6.90347	0.970208	1
Transporter	16	27.6139	0.990573	1
GPCR	9	23.2307	0.999519	1

## Sheet: time_12h
HUMAN
Type	Number of genes	Expected number	P value	Adjusted p value
Cytokine	12	2.60288	2.39379e-06	3.11192e-05
Growth factor	8	1.98314	0.000178722	0.00232339
Transmembrane receptor	31	16.6777	0.000341948	0.00444532
Kinase	22	10.6181	0.000472493	0.00614241
Ligand-dependent nuclear receptor	4	0.688592	0.000612977	0.00796869
Phosphatase	8	3.89743	0.0170878	0.222141
Transcription regulator	29	21.9248	0.050837	0.66088
GPCR	12	9.79178	0.184723	1
Peptidas	9	7.24399	0.19165	1
Translation regulator	1	1.58376	0.471565	1
Ion channel	3	5.28839	0.777378	1
Transporter	14	20.8919	0.932991	1
MOUSE
Type	Number of genes	Expected number	P value	Adjusted p value
Transcription regulator	67	37.2351	1.0131e-06	1.31703e-05
Ligand-dependent nuclear receptor	7	1.23793	2.90413e-05	0.000377537
Cytokine	13	4.05362	5.98981e-05	0.000778676
Phosphatase	12	6.67513	0.0173967	0.226157
Growth factor	6	3.51961	0.0637782	0.829117
Kinase	24	18.6175	0.0841888	1
Transmembrane receptor	49	42.114	0.116305	1
Translation regulator	1	2.76714	0.767844	1
Ion channel	5	9.17527	0.899452	1
Peptidas	8	13.2289	0.915676	1
Transporter	28	36.7011	0.926396	1
GPCR	17	30.8755	0.996426	1

## Sheet: time_24h
HUMAN
Type	Number of genes	Expected number	P value	Adjusted p value
Cytokine	21	3.45755	6.40987e-12	8.33283e-11
Kinase	28	14.1046	0.000223687	0.00290793
Transmembrane receptor	37	22.154	0.000904999	0.011765
Ligand-dependent nuclear receptor	4	0.914697	0.00215722	0.0280439
Transcription regulator	44	29.1239	0.00253615	0.03297
Phosphatase	11	5.17718	0.00622435	0.0809165
Growth factor	6	2.63433	0.0169461	0.220299
Peptidas	14	9.62261	0.0613972	0.798163
GPCR	15	13.007	0.232697	1
Ion channel	7	7.02487	0.405027	1
Transporter	19	27.7519	0.954316	1
MiRNA	1	16.6658	0.999999	1
MOUSE
Type	Number of genes	Expected number	P value	Adjusted p value
Cytokine	24	6.94018	2.75005e-08	3.57507e-07
Ligand-dependent nuclear receptor	7	2.11946	0.0011232	0.0146017
Phosphatase	22	11.4284	0.00121267	0.0157647
Transcription regulator	87	63.7499	0.00126561	0.0164529
Growth factor	9	6.0259	0.08062	1
Kinase	38	31.875	0.113137	1
Peptidas	24	22.6491	0.334077	1
Translation regulator	2	4.73761	0.857799	1
Transmembrane receptor	61	72.1031	0.910549	1
Transporter	52	62.8356	0.919128	1
Ion channel	8	15.7089	0.977338	1
GPCR	20	52.8617	1	1

## Sheet: time_48h
HUMAN
Type	Number of genes	Expected number	P value	Adjusted p value
Cytokine	19	2.85928	1.13105e-11	1.47037e-10
Ligand-dependent nuclear receptor	6	0.756423	9.77851e-06	0.000127121
Peptidas	17	7.95757	0.00119533	0.0155393
Transmembrane receptor	31	18.3206	0.00165719	0.0215435
Transcription regulator	34	24.0845	0.0171821	0.223367
Ion channel	9	5.80933	0.0683397	0.888416
GPCR	13	10.7563	0.192162	1
Phosphatase	5	4.28136	0.258609	1
Kinase	13	11.664	0.280244	1
Growth factor	2	2.1785	0.372008	1
Transporter	20	22.9499	0.694867	1
MiRNA	1	13.782	0.999989	1
MOUSE
Type	Number of genes	Expected number	P value	Adjusted p value
Cytokine	24	5.54747	3.0184e-10	3.92392e-09
Ligand-dependent nuclear receptor	8	1.69414	4.08126e-05	0.000530564
Phosphatase	17	9.13506	0.00503281	0.0654265
Transcription regulator	62	50.957	0.0471505	0.612956
Kinase	29	25.4785	0.20182	1
Transmembrane receptor	63	57.6339	0.20445	1
Growth factor	6	4.81667	0.208105	1
Peptidas	18	18.104	0.447731	1
Ion channel	7	12.5566	0.936971	1
Transporter	37	50.2262	0.974623	1
GPCR	15	42.2538	0.999999	1

## Sheet: time_72h
HUMAN
Type	Number of genes	Expected number	P value	Adjusted p value
Cytokine	16	1.30532	1.96145e-14	2.54988e-13
Ligand-dependent nuclear receptor	3	0.345324	0.000394662	0.0051306
Peptidas	8	3.63281	0.0110972	0.144263
Ion channel	6	2.65209	0.0176068	0.228888
Transmembrane receptor	14	8.36374	0.0208497	0.271047
Transporter	16	10.4771	0.0335323	0.43592
Transcription regulator	16	10.9951	0.0490472	0.637614
GPCR	7	4.9105	0.120321	1
Kinase	7	5.32489	0.165543	1
Growth factor	1	0.994532	0.262207	1
MOUSE
Type	Number of genes	Expected number	P value	Adjusted p value
Cytokine	20	3.91358	4.08723e-10	5.3134e-09
Ligand-dependent nuclear receptor	5	1.19516	0.00118467	0.0154007
Growth factor	6	3.39802	0.0548873	0.713535
Transmembrane receptor	49	40.659	0.0747415	0.971639
Phosphatase	8	6.44451	0.198494	1
Kinase	18	17.9743	0.435224	1
Peptidas	12	12.7719	0.513719	1
Ion channel	8	8.85827	0.5279	1
Transcription regulator	30	35.9487	0.829668	1
Transporter	28	35.4331	0.891879	1
GPCR	19	29.8088	0.980479	1
