# Supplementary material for: Comparative analysis of human and mouse transcriptomes of Th17 cell priming
Source: Oncotarget. 2016 Mar 7;7(12):13416–28. doi: 10.18632/oncotarget.7963 (PMC4924651; doi:10.18632/oncotarget.7963)
Supplement: Supplementary file 7 [file oncotarget-07-13416-s007.xlsx]

## Sheet: Readme
The table gives the enrichement results for both the species at indicated time points.
The pathways with FDR<0.05 are included.
Legends
NAME	Name of the pathway as in reactome database
SIZE	Total number of genes in the pathway
ES	Enrichement score (Subramanian et al. PNAS 2005)
NES	Normalized enrichment score
NOM p-val	Probability of false finding
FDR q-val	Probability after multiple hypothesis correction

## Sheet: 0.5H
Human							Mouse
NAME	SIZE	ES	NES	NOM p-val	FDR q-val		NAME	SIZE	ES	NES	NOM p-val	FDR q-val
No pathways enriched							REACTOME_INFLUENZA_VIRAL_RNA_TRANSCRIPTION_AND_REPLICATION	96	0.608874	2.48104	0	0
							REACTOME_PEPTIDE_CHAIN_ELONGATION	80	0.631078	2.50223	0	0
							REACTOME_INTERFERON_GAMMA_SIGNALING	37	0.70127	2.37422	0	0.000214286
							REACTOME_SRP_DEPENDENT_COTRANSLATIONAL_PROTEIN_TARGETING_TO_MEMBRANE	102	0.588416	2.39074	0	0.000257143
							REACTOME_3_UTR_MEDIATED_TRANSLATIONAL_REGULATION	99	0.585259	2.4007	0	0.000321429
							REACTOME_INTERFERON_ALPHA_BETA_SIGNALING	40	0.672779	2.30831	0	0.000365927
							REACTOME_NONSENSE_MEDIATED_DECAY_ENHANCED_BY_THE_EXON_JUNCTION_COMPLEX	99	0.566508	2.2823	0	0.000467157
							REACTOME_TRANSLATION	138	0.52073	2.24408	0	0.000496555
							REACTOME_FORMATION_OF_THE_TERNARY_COMPLEX_AND_SUBSEQUENTLY_THE_43S_COMPLEX	46	0.641614	2.2451	0	0.000551727
							REACTOME_INFLUENZA_LIFE_CYCLE	130	0.503782	2.1588	0	0.00125333
							REACTOME_ACTIVATION_OF_THE_MRNA_UPON_BINDING_OF_THE_CAP_BINDING_COMPLEX_AND_EIFS_AND_SUBSEQUENT_BINDING_TO_43S	54	0.579471	2.13258	0	0.00178977
							REACTOME_GROWTH_HORMONE_RECEPTOR_SIGNALING	16	0.697574	1.91349	0.00223714	0.0296274
							REACTOME_METABOLISM_OF_MRNA	198	0.422351	1.88776	0	0.0386772

## Sheet: 1H
Human							Mouse
NAME	SIZE	ES	NES	NOM p-val	FDR q-val		NAME	SIZE	ES	NES	NOM p-val	FDR q-val
REACTOME_CYTOKINE_SIGNALING_IN_IMMUNE_SYSTEM	221	0.51459	2.35462	0	0		REACTOME_CYTOKINE_SIGNALING_IN_IMMUNE_SYSTEM	198	0.580616	2.39801	0	0
REACTOME_GROWTH_HORMONE_RECEPTOR_SIGNALING	18	0.802914	2.33271	0	0		REACTOME_INTERFERON_ALPHA_BETA_SIGNALING	40	0.808725	2.59806	0	0
REACTOME_INTERFERON_ALPHA_BETA_SIGNALING	48	0.789528	2.8541	0	0		REACTOME_INTERFERON_GAMMA_SIGNALING	37	0.818102	2.57308	0	0
REACTOME_INTERFERON_GAMMA_SIGNALING	49	0.743254	2.68994	0	0		REACTOME_INTERFERON_SIGNALING	114	0.704849	2.7391	0	0
REACTOME_INTERFERON_SIGNALING	129	0.586001	2.52869	0	0
REACTOME_SRP_DEPENDENT_COTRANSLATIONAL_PROTEIN_TARGETING_TO_MEMBRANE	109	0.515817	2.13552	0	0.00174302
REACTOME_PEPTIDE_CHAIN_ELONGATION	85	0.527485	2.12478	0	0.00206196
REACTOME_3_UTR_MEDIATED_TRANSLATIONAL_REGULATION	106	0.498884	2.08706	0	0.00394314
REACTOME_TRANSLATION	147	0.465843	2.0295	0	0.0101499
REACTOME_INFLUENZA_VIRAL_RNA_TRANSCRIPTION_AND_REPLICATION	100	0.479894	1.98913	0	0.0148973
REACTOME_METABOLISM_OF_MRNA	206	0.427346	1.95985	0	0.0197347
REACTOME_NONSENSE_MEDIATED_DECAY_ENHANCED_BY_THE_EXON_JUNCTION_COMPLEX	104	0.47233	1.94771	0	0.0202932
REACTOME_VIF_MEDIATED_DEGRADATION_OF_APOBEC3G	47	0.539495	1.92892	0	0.0249338
REACTOME_INFLUENZA_LIFE_CYCLE	134	0.439674	1.9034	0	0.0286525
REACTOME_METABOLISM_OF_RNA	251	0.404558	1.89458	0	0.0287075
REACTOME_APC_C_CDC20_MEDIATED_DEGRADATION_OF_MITOTIC_PROTEINS	63	0.497568	1.89704	0.0019685	0.0289337
REACTOME_DESTABILIZATION_OF_MRNA_BY_AUF1_HNRNP_D0	48	0.51996	1.88639	0	0.0295275
REACTOME_SCF_BETA_TRCP_MEDIATED_DEGRADATION_OF_EMI1	47	0.527089	1.8688	0	0.0328238
REACTOME_TRAF6_MEDIATED_IRF7_ACTIVATION	17	0.654483	1.81973	0.00598802	0.0462976
REACTOME_MITOTIC_M_M_G1_PHASES	165	0.404128	1.82054	0	0.0476211
REACTOME_REGULATION_OF_MITOTIC_CELL_CYCLE	74	0.469428	1.81121	0.00199601	0.0476461
REACTOME_ANTIVIRAL_MECHANISM_BY_IFN_STIMULATED_GENES	65	0.473851	1.80627	0	0.0488874

## Sheet: 2H
Human							Mouse
NAME	SIZE	ES	NES	NOM p-val	FDR q-val		NAME	SIZE	ES	NES	NOM p-val	FDR q-val
REACTOME_ANTIVIRAL_MECHANISM_BY_IFN_STIMULATED_GENES	65	0.6257	2.29456	0	0		REACTOME_CYTOKINE_SIGNALING_IN_IMMUNE_SYSTEM	198	0.623806	2.72826	0	0
REACTOME_CYTOKINE_SIGNALING_IN_IMMUNE_SYSTEM	221	0.609532	2.67747	0	0		REACTOME_INTERFERON_ALPHA_BETA_SIGNALING	40	0.812537	2.71142	0	0
REACTOME_GROWTH_HORMONE_RECEPTOR_SIGNALING	18	0.853364	2.40607	0	0		REACTOME_INTERFERON_GAMMA_SIGNALING	37	0.790872	2.57235	0	0
REACTOME_INTERFERON_ALPHA_BETA_SIGNALING	48	0.803432	2.77717	0	0		REACTOME_INTERFERON_SIGNALING	114	0.730399	2.93894	0	0
REACTOME_INTERFERON_GAMMA_SIGNALING	49	0.77392	2.71029	0	0		REACTOME_ANTIVIRAL_MECHANISM_BY_IFN_STIMULATED_GENES	63	0.626607	2.25615	0	0.00038147
REACTOME_INTERFERON_SIGNALING	129	0.701034	2.85862	0	0		REACTOME_RIG_I_MDA5_MEDIATED_INDUCTION_OF_IFN_ALPHA_BETA_PATHWAYS	54	0.579481	2.04377	0	0.00911624
REACTOME_TRAF6_MEDIATED_IRF7_ACTIVATION	17	0.807492	2.16102	0	0.000625839		REACTOME_PEPTIDE_CHAIN_ELONGATION	80	0.523794	1.97318	0	0.0188782
REACTOME_NEGATIVE_REGULATORS_OF_RIG_I_MDA5_SIGNALING	30	0.638686	1.96996	0	0.013439		REACTOME_NEGATIVE_REGULATORS_OF_RIG_I_MDA5_SIGNALING	29	0.618456	1.89546	0	0.0295009
REACTOME_RIG_I_MDA5_MEDIATED_INDUCTION_OF_IFN_ALPHA_BETA_PATHWAYS	57	0.563934	1.9788	0	0.0144321		REACTOME_3_UTR_MEDIATED_TRANSLATIONAL_REGULATION	99	0.484085	1.9002	0	0.0306682
REACTOME_CYTOSOLIC_TRNA_AMINOACYLATION	24	0.618911	1.84248	0.011215	0.0475501		REACTOME_NONSENSE_MEDIATED_DECAY_ENHANCED_BY_THE_EXON_JUNCTION_COMPLEX	99	0.485218	1.88369	0	0.0316603
REACTOME_ANTIGEN_PROCESSING_UBIQUITINATION_PROTEASOME_DEGRADATION	180	0.435902	1.85218	0	0.0483294		REACTOME_GROWTH_HORMONE_RECEPTOR_SIGNALING	16	0.678256	1.82444	0.00742574	0.0449935
							REACTOME_FORMATION_OF_THE_TERNARY_COMPLEX_AND_SUBSEQUENTLY_THE_43S_COMPLEX	46	0.547651	1.82909	0	0.045719

## Sheet: 4H
Human							Mouse
NAME	SIZE	ES	NES	NOM p-val	FDR q-val		NAME	SIZE	ES	NES	NOM p-val	FDR q-val
REACTOME_3_UTR_MEDIATED_TRANSLATIONAL_REGULATION	106	0.577107	2.50636	0	0		REACTOME_INTERFERON_GAMMA_SIGNALING	37	0.717611	2.15946	0	0
REACTOME_INFLUENZA_LIFE_CYCLE	134	0.519766	2.37148	0	0		REACTOME_INTERFERON_ALPHA_BETA_SIGNALING	40	0.672662	2.03286	0	0.00495967
REACTOME_INFLUENZA_VIRAL_RNA_TRANSCRIPTION_AND_REPLICATION	100	0.592863	2.54407	0	0		REACTOME_INTERFERON_SIGNALING	114	0.548259	1.97604	0	0.0113787
REACTOME_METABOLISM_OF_MRNA	206	0.460968	2.25819	0	0		REACTOME_CYTOKINE_SIGNALING_IN_IMMUNE_SYSTEM	198	0.499243	1.88617	0	0.0335561
REACTOME_NONSENSE_MEDIATED_DECAY_ENHANCED_BY_THE_EXON_JUNCTION_COMPLEX	104	0.527115	2.30009	0	0
REACTOME_PEPTIDE_CHAIN_ELONGATION	85	0.623954	2.58772	0	0
REACTOME_SRP_DEPENDENT_COTRANSLATIONAL_PROTEIN_TARGETING_TO_MEMBRANE	109	0.533149	2.36565	0	0
REACTOME_TRANSLATION	147	0.46489	2.15031	0	0.00168845
REACTOME_METABOLISM_OF_RNA	251	0.43046	2.13649	0	0.00184453
REACTOME_INTERFERON_GAMMA_SIGNALING	49	0.56002	2.08433	0	0.00339837
REACTOME_ACTIVATION_OF_THE_MRNA_UPON_BINDING_OF_THE_CAP_BINDING_COMPLEX_AND_EIFS_AND_SUBSEQUENT_BINDING_TO_43S	57	0.525669	2.05214	0	0.00514105
REACTOME_INTERFERON_SIGNALING	129	0.43319	1.98504	0	0.0113927
REACTOME_FORMATION_OF_THE_TERNARY_COMPLEX_AND_SUBSEQUENTLY_THE_43S_COMPLEX	49	0.517142	1.9475	0	0.0158585
REACTOME_GROWTH_HORMONE_RECEPTOR_SIGNALING	18	0.659527	1.93696	0	0.0171003
REACTOME_INTERFERON_ALPHA_BETA_SIGNALING	48	0.509894	1.90713	0	0.0228465
REACTOME_DEADENYLATION_DEPENDENT_MRNA_DECAY	44	0.491561	1.83015	0.00221239	0.0493007

## Sheet: 6H
Human							Mouse
NAME	SIZE	ES	NES	NOM p-val	FDR q-val		NAME	SIZE	ES	NES	NOM p-val	FDR q-val	FWER p-val
REACTOME_PEPTIDE_LIGAND_BINDING_RECEPTORS	42	0.605994	1.97679	0	0.0467423		No pathways enriched

## Sheet: 12H
Human							Mouse
NAME	SIZE	ES	NES	NOM p-val	FDR q-val		NAME	SIZE	ES	NES	NOM p-val	FDR q-val
REACTOME_PEPTIDE_LIGAND_BINDING_RECEPTORS	42	0.692509	2.2967	0	0		REACTOME_GROWTH_HORMONE_RECEPTOR_SIGNALING	16	0.834861	1.98684	0	0.00301407
REACTOME_G1_S_TRANSITION	103	0.54589	2.13789	0	0.00523919		REACTOME_G_ALPHA_I_SIGNALLING_EVENTS	55	0.644826	1.94587	0	0.00815017
REACTOME_CHEMOKINE_RECEPTORS_BIND_CHEMOKINES	21	0.728463	2.04895	0	0.0111748		REACTOME_INTERFERON_GAMMA_SIGNALING	37	0.672654	1.89762	0	0.0173171
REACTOME_ASSEMBLY_OF_THE_PRE_REPLICATIVE_COMPLEX	61	0.573511	2.05849	0	0.0125619		REACTOME_CHEMOKINE_RECEPTORS_BIND_CHEMOKINES	22	0.752678	1.88508	0	0.0198728
REACTOME_CHOLESTEROL_BIOSYNTHESIS	21	0.714945	2.02344	0	0.0152467		REACTOME_SIGNALING_BY_FGFR_MUTANTS	22	0.733343	1.85139	0	0.0209919
REACTOME_SCFSKP2_MEDIATED_DEGRADATION_OF_P27_P21	51	0.566282	1.97237	0	0.0191591		REACTOME_SIGNALING_BY_FGFR1_MUTANTS	18	0.774401	1.85944	0.00167504	0.0220317
REACTOME_S_PHASE	103	0.484266	1.9218	0	0.0195643		REACTOME_TGF_BETA_RECEPTOR_SIGNALING_ACTIVATES_SMADS	24	0.72084	1.86393	0	0.0224632
REACTOME_M_G1_TRANSITION	75	0.533176	1.97906	0	0.0195645		REACTOME_SIGNALING_BY_FGFR1_FUSION_MUTANTS	17	0.751451	1.80241	0	0.0302032
REACTOME_CDT1_ASSOCIATION_WITH_THE_CDC6_ORC_ORIGIN_COMPLEX	52	0.56419	1.96285	0	0.0196579		REACTOME_DOWNREGULATION_OF_TGF_BETA_RECEPTOR_SIGNALING	21	0.713832	1.79421	0.00161031	0.0315006
REACTOME_CYCLIN_E_ASSOCIATED_EVENTS_DURING_G1_S_TRANSITION_	60	0.555654	1.98771	0	0.019664		REACTOME_PEPTIDE_LIGAND_BINDING_RECEPTORS	36	0.641694	1.80246	0.0015456	0.0319798
REACTOME_E2F_MEDIATED_REGULATION_OF_DNA_REPLICATION	32	0.615223	1.92389	0	0.0201053		REACTOME_CLASS_A1_RHODOPSIN_LIKE_RECEPTORS	65	0.570243	1.78474	0	0.0344543
REACTOME_DESTABILIZATION_OF_MRNA_BY_AUF1_HNRNP_D0	48	0.549744	1.92967	0	0.0201888		REACTOME_SIGNALING_BY_TGF_BETA_RECEPTOR_COMPLEX	55	0.578275	1.74238	0.00149031	0.0441397
REACTOME_ORC1_REMOVAL_FROM_CHROMATIN	62	0.53344	1.93491	0	0.0218351		REACTOME_SIGNALING_BY_ILS	87	0.525912	1.72722	0	0.048071
REACTOME_SYNTHESIS_OF_DNA	87	0.501669	1.93604	0	0.0232933
REACTOME_SCF_BETA_TRCP_MEDIATED_DEGRADATION_OF_EMI1	47	0.556186	1.88954	0	0.0281878
REACTOME_MITOTIC_G1_G1_S_PHASES	127	0.466743	1.88479	0	0.028459
REACTOME_AUTODEGRADATION_OF_CDH1_BY_CDH1_APC_C	55	0.524329	1.86298	0.00215054	0.0321493
REACTOME_CROSS_PRESENTATION_OF_SOLUBLE_EXOGENOUS_ANTIGENS_ENDOSOMES	41	0.562389	1.86384	0.00209644	0.0331704
REACTOME_CDK_MEDIATED_PHOSPHORYLATION_AND_REMOVAL_OF_CDC6	44	0.547996	1.83691	0	0.0358669
REACTOME_CELL_CYCLE_CHECKPOINTS	109	0.456609	1.83932	0	0.0365073
REACTOME_VIF_MEDIATED_DEGRADATION_OF_APOBEC3G	47	0.540455	1.83036	0	0.0365232
REACTOME_ER_PHAGOSOME_PATHWAY	57	0.517766	1.81746	0.00196078	0.0389274
REACTOME_G_ALPHA_I_SIGNALLING_EVENTS	57	0.514908	1.81255	0.00393701	0.0400092
REACTOME_P53_DEPENDENT_G1_DNA_DAMAGE_RESPONSE	51	0.510119	1.80906	0.002079	0.0406438

## Sheet: 24H
Human							Mouse
NAME	SIZE	ES	NES	NOM p-val	FDR q-val		NAME	SIZE	ES	NES	NOM p-val	FDR q-val
REACTOME_CHEMOKINE_RECEPTORS_BIND_CHEMOKINES	21	0.854201	2.27551	0	0		REACTOME_G_ALPHA_I_SIGNALLING_EVENTS	55	0.679378	2.27543	0	0
REACTOME_CHOLESTEROL_BIOSYNTHESIS	21	0.793437	2.11623	0	0.00103004		REACTOME_PEPTIDE_LIGAND_BINDING_RECEPTORS	36	0.630764	1.96018	0	0.014257
REACTOME_PEPTIDE_LIGAND_BINDING_RECEPTORS	42	0.669165	2.06064	0	0.0024826		REACTOME_CHEMOKINE_RECEPTORS_BIND_CHEMOKINES	22	0.72982	2.00278	0	0.0153216
REACTOME_EXTRACELLULAR_MATRIX_ORGANIZATION	28	0.671907	1.9398	0	0.0103043		REACTOME_EXTRACELLULAR_MATRIX_ORGANIZATION	17	0.751216	1.9362	0	0.0176229
REACTOME_L1CAM_INTERACTIONS	52	0.614241	1.94326	0	0.0108687		REACTOME_TGF_BETA_RECEPTOR_SIGNALING_ACTIVATES_SMADS	24	0.68639	1.96658	0.0021097	0.0179699
REACTOME_CHONDROITIN_SULFATE_DERMATAN_SULFATE_METABOLISM	27	0.701691	1.96026	0	0.0112948		REACTOME_CLASS_A1_RHODOPSIN_LIKE_RECEPTORS	65	0.523413	1.8603	0	0.0369591
REACTOME_TRIGLYCERIDE_BIOSYNTHESIS	34	0.668049	1.96423	0	0.0122991		REACTOME_DOWNREGULATION_OF_TGF_BETA_RECEPTOR_SIGNALING	21	0.668805	1.85185	0	0.038179
REACTOME_GLYCEROPHOSPHOLIPID_BIOSYNTHESIS	56	0.575062	1.85479	0	0.0261745
REACTOME_KINESINS	21	0.694122	1.859	0.00158983	0.0263794
REACTOME_CELL_JUNCTION_ORGANIZATION	30	0.636897	1.83889	0.00152905	0.0285114
REACTOME_AXON_GUIDANCE	143	0.499774	1.84491	0	0.02874
REACTOME_COLLAGEN_FORMATION	19	0.703784	1.82778	0.00322061	0.0318997
REACTOME_SYNTHESIS_OF_PA	16	0.729793	1.81513	0.00155521	0.034582
REACTOME_ASPARAGINE_N_LINKED_GLYCOSYLATION	73	0.529549	1.81676	0	0.035189
REACTOME_SIGNALING_BY_TGF_BETA_RECEPTOR_COMPLEX	57	0.552126	1.80748	0	0.0367473
REACTOME_DEVELOPMENTAL_BIOLOGY	232	0.461759	1.78358	0	0.0465284

## Sheet: 48H
Human							Mouse
NAME	SIZE	ES	NES	NOM p-val	FDR q-val		NAME	SIZE	ES	NES	NOM p-val	FDR q-val
REACTOME_CHEMOKINE_RECEPTORS_BIND_CHEMOKINES	21	0.829101	2.27236	0	0		REACTOME_CYTOSOLIC_TRNA_AMINOACYLATION	24	0.760047	2.44743	0	0
REACTOME_PEPTIDE_LIGAND_BINDING_RECEPTORS	42	0.672295	2.15045	0	0.00232839		REACTOME_AMINO_ACID_AND_OLIGOPEPTIDE_SLC_TRANSPORTERS	20	0.753108	2.35015	0	0.00153401
REACTOME_CHONDROITIN_SULFATE_DERMATAN_SULFATE_METABOLISM	27	0.705713	2.06951	0	0.0065322		REACTOME_TRANSLATION	138	0.471694	2.23991	0	0.00191014
REACTOME_POST_TRANSLATIONAL_PROTEIN_MODIFICATION	132	0.495416	1.96017	0	0.0178807		REACTOME_INFLUENZA_LIFE_CYCLE	130	0.480022	2.25653	0	0.00254685
REACTOME_ASPARAGINE_N_LINKED_GLYCOSYLATION	73	0.5354	1.90207	0	0.0297465		REACTOME_AMINO_ACID_TRANSPORT_ACROSS_THE_PLASMA_MEMBRANE	15	0.749873	2.1729	0	0.00274453
REACTOME_CELL_JUNCTION_ORGANIZATION	30	0.61591	1.8692	0	0.0415613		REACTOME_METABOLISM_OF_NON_CODING_RNA	46	0.559536	2.16259	0	0.00279781
							REACTOME_3_UTR_MEDIATED_TRANSLATIONAL_REGULATION	99	0.46989	2.08329	0	0.00524566
							REACTOME_FORMATION_OF_TUBULIN_FOLDING_INTERMEDIATES_BY_CCT_TRIC	15	0.706278	2.10075	0.0022779	0.00571755
							REACTOME_TRANSPORT_OF_INORGANIC_CATIONS_ANIONS_AND_AMINO_ACIDS_OLIGOPEPTIDES	39	0.562446	2.06629	0	0.00633313
							REACTOME_INFLUENZA_VIRAL_RNA_TRANSCRIPTION_AND_REPLICATION	96	0.45797	2.04439	0	0.00706119
							REACTOME_SIGNALING_BY_TGF_BETA_RECEPTOR_COMPLEX	55	0.516882	2.0518	0	0.00712774
							REACTOME_TGF_BETA_RECEPTOR_SIGNALING_ACTIVATES_SMADS	24	0.616857	2.02577	0	0.00799108
							REACTOME_UNFOLDED_PROTEIN_RESPONSE	69	0.480164	2.01333	0	0.00908214
							REACTOME_G_ALPHA_I_SIGNALLING_EVENTS	55	0.488641	1.96786	0.002849	0.00993411
							REACTOME_MRNA_SPLICING_MINOR_PATHWAY	41	0.527624	1.99704	0	0.0102622
							REACTOME_METABOLISM_OF_PROTEINS	352	0.37645	2.0007	0	0.0103413
							REACTOME_ACTIVATION_OF_THE_MRNA_UPON_BINDING_OF_THE_CAP_BINDING_COMPLEX_AND_EIFS_AND_SUBSEQUENT_BINDING_TO_43S	54	0.503483	1.98858	0	0.0104852
							REACTOME_LATE_PHASE_OF_HIV_LIFE_CYCLE	98	0.440765	1.98303	0	0.0106467
							REACTOME_SLC_MEDIATED_TRANSMEMBRANE_TRANSPORT	113	0.433271	1.95699	0	0.0107486
							REACTOME_FORMATION_OF_THE_TERNARY_COMPLEX_AND_SUBSEQUENTLY_THE_43S_COMPLEX	46	0.501033	1.95886	0	0.0109182
							REACTOME_CHEMOKINE_RECEPTORS_BIND_CHEMOKINES	22	0.625727	1.97768	0	0.0109889
							REACTOME_GLUCOSE_TRANSPORT	31	0.546574	1.94012	0.00255102	0.0131779
							REACTOME_AMINO_ACID_SYNTHESIS_AND_INTERCONVERSION_TRANSAMINATION	16	0.659604	1.93495	0	0.013596
							REACTOME_PEPTIDE_CHAIN_ELONGATION	80	0.43896	1.913	0	0.0139106
							REACTOME_PREFOLDIN_MEDIATED_TRANSFER_OF_SUBSTRATE_TO_CCT_TRIC	20	0.602718	1.92516	0	0.0140655
							REACTOME_TRNA_AMINOACYLATION	42	0.509484	1.92717	0	0.0143278
							REACTOME_SRP_DEPENDENT_COTRANSLATIONAL_PROTEIN_TARGETING_TO_MEMBRANE	102	0.424669	1.92026	0	0.0143763
							REACTOME_INTERACTIONS_OF_VPR_WITH_HOST_CELLULAR_PROTEINS	31	0.544884	1.91472	0	0.0144132
							REACTOME_TRANSCRIPTIONAL_ACTIVITY_OF_SMAD2_SMAD3_SMAD4_HETEROTRIMER	34	0.535603	1.90141	0	0.0149442
							REACTOME_NONSENSE_MEDIATED_DECAY_ENHANCED_BY_THE_EXON_JUNCTION_COMPLEX	99	0.41866	1.88144	0	0.0181496
							REACTOME_PROCESSING_OF_CAPPED_INTRON_CONTAINING_PRE_MRNA	135	0.393033	1.85317	0	0.0231936
							REACTOME_SMAD2_SMAD3_SMAD4_HETEROTRIMER_REGULATES_TRANSCRIPTION	23	0.578019	1.83688	0.0078329	0.0237458
							REACTOME_DOWNREGULATION_OF_TGF_BETA_RECEPTOR_SIGNALING	21	0.588315	1.83927	0.00533333	0.0238049
							REACTOME_PERK_REGULATED_GENE_EXPRESSION	23	0.561607	1.84298	0.00787402	0.0247373
							REACTOME_TRANSPORT_OF_RIBONUCLEOPROTEINS_INTO_THE_HOST_NUCLEUS	27	0.553121	1.84467	0	0.0249648
							REACTOME_NEP_NS2_INTERACTS_WITH_THE_CELLULAR_EXPORT_MACHINERY	27	0.527829	1.82149	0.00501253	0.0263594
							REACTOME_MRNA_CAPPING	28	0.52489	1.8149	0.00550964	0.0273701
							REACTOME_ABORTIVE_ELONGATION_OF_HIV1_TRANSCRIPT_IN_THE_ABSENCE_OF_TAT	23	0.554203	1.79461	0.0075	0.032233
							REACTOME_MRNA_PROCESSING	152	0.371395	1.78808	0	0.0339936
							REACTOME_METABOLISM_OF_RNA	241	0.350098	1.78153	0	0.0354363
							REACTOME_HIV_LIFE_CYCLE	111	0.388711	1.77271	0	0.0360801
							REACTOME_REGULATION_OF_GLUCOKINASE_BY_GLUCOKINASE_REGULATORY_PROTEIN	25	0.535061	1.75982	0.00505051	0.0396697
							REACTOME_MRNA_SPLICING	106	0.38385	1.75319	0	0.0416094
							REACTOME_TRANSPORT_OF_GLUCOSE_AND_OTHER_SUGARS_BILE_SALTS_AND_ORGANIC_ACIDS_METAL_IONS_AND_AMINE_COMPOUNDS	28	0.513763	1.74551	0.00775194	0.0430977
							REACTOME_TRANSPORT_OF_MATURE_MRNA_DERIVED_FROM_AN_INTRONLESS_TRANSCRIPT	33	0.479134	1.738	0.0139276	0.0437596
							REACTOME_ACTIVATION_OF_GENES_BY_ATF4	20	0.552861	1.72289	0.0121359	0.0484358

## Sheet: 72H
Human							Mouse
NAME	SIZE	ES	NES	NOM p-val	FDR q-val		NAME	SIZE	ES	NES	NOM p-val	FDR q-val
REACTOME_CHONDROITIN_SULFATE_DERMATAN_SULFATE_METABOLISM	27	0.689795	2.02578	0	0.00318475		REACTOME_3_UTR_MEDIATED_TRANSLATIONAL_REGULATION	99	0.572301	2.19488	0	0
REACTOME_CHEMOKINE_RECEPTORS_BIND_CHEMOKINES	21	0.73383	2.01133	0	0.0034146		REACTOME_PEPTIDE_CHAIN_ELONGATION	80	0.600006	2.19761	0	0
REACTOME_COLLAGEN_FORMATION	19	0.723735	1.94634	0	0.0103982		REACTOME_SRP_DEPENDENT_COTRANSLATIONAL_PROTEIN_TARGETING_TO_MEMBRANE	102	0.597409	2.26512	0	0
REACTOME_CELL_JUNCTION_ORGANIZATION	30	0.619403	1.81133	0.00152439	0.0486758		REACTOME_TRANSLATION	138	0.58197	2.32384	0	0
							REACTOME_CHEMOKINE_RECEPTORS_BIND_CHEMOKINES	22	0.761535	2.15259	0	0.000107063
							REACTOME_GLUCOSE_METABOLISM	50	0.638185	2.18316	0	0.000152947
							REACTOME_METABOLISM_OF_PROTEINS	352	0.473692	2.09115	0	0.00102842
							REACTOME_INFLUENZA_VIRAL_RNA_TRANSCRIPTION_AND_REPLICATION	96	0.551378	2.09592	0	0.00110048
							REACTOME_G_ALPHA_I_SIGNALLING_EVENTS	55	0.608986	2.09222	0	0.00118664
							REACTOME_GLYCOLYSIS	23	0.710279	2.04796	0	0.00157762
							REACTOME_FORMATION_OF_THE_TERNARY_COMPLEX_AND_SUBSEQUENTLY_THE_43S_COMPLEX	46	0.610805	2.03831	0	0.00174506
							REACTOME_AMINO_ACID_SYNTHESIS_AND_INTERCONVERSION_TRANSAMINATION	16	0.763646	2.01309	0	0.00213712
							REACTOME_CYTOSOLIC_TRNA_AMINOACYLATION	24	0.692447	1.9943	0	0.0028742
							REACTOME_ACTIVATION_OF_THE_MRNA_UPON_BINDING_OF_THE_CAP_BINDING_COMPLEX_AND_EIFS_AND_SUBSEQUENT_BINDING_TO_43S	54	0.579779	1.99022	0	0.00294115
							REACTOME_METABOLISM_OF_CARBOHYDRATES	151	0.494097	1.9949	0	0.00302547
							REACTOME_GLUCONEOGENESIS	23	0.688876	1.96832	0	0.00454943
							REACTOME_CLASS_A1_RHODOPSIN_LIKE_RECEPTORS	65	0.550538	1.95552	0	0.00516289
							REACTOME_NONSENSE_MEDIATED_DECAY_ENHANCED_BY_THE_EXON_JUNCTION_COMPLEX	99	0.511597	1.94432	0	0.00584909
							REACTOME_AMINO_ACID_TRANSPORT_ACROSS_THE_PLASMA_MEMBRANE	15	0.728459	1.90969	0	0.00986077
							REACTOME_AMINO_ACID_AND_OLIGOPEPTIDE_SLC_TRANSPORTERS	20	0.690524	1.90609	0	0.0100413
							REACTOME_GPCR_LIGAND_BINDING	94	0.503686	1.89679	0	0.0109448
							REACTOME_PEPTIDE_LIGAND_BINDING_RECEPTORS	36	0.587656	1.85881	0	0.0176456
							REACTOME_MEMBRANE_TRAFFICKING	96	0.475891	1.81038	0.00146843	0.0289527
							REACTOME_SLC_MEDIATED_TRANSMEMBRANE_TRANSPORT	113	0.460455	1.80232	0	0.0307351
							REACTOME_IRON_UPTAKE_AND_TRANSPORT	22	0.629862	1.76697	0.00172712	0.0384312
							REACTOME_TRANSMEMBRANE_TRANSPORT_OF_SMALL_MOLECULES	191	0.429512	1.76806	0	0.0388493
							REACTOME_G_BETA_GAMMA_SIGNALLING_THROUGH_PI3KGAMMA	16	0.665167	1.76261	0.00724638	0.0393836
							REACTOME_TRANSPORT_OF_GLUCOSE_AND_OTHER_SUGARS_BILE_SALTS_AND_ORGANIC_ACIDS_METAL_IONS_AND_AMINE_COMPOUNDS	28	0.579318	1.75502	0	0.0412208
							REACTOME_SYNTHESIS_OF_PA	15	0.662475	1.74593	0.00180832	0.0426568
							REACTOME_LATENT_INFECTION_OF_HOMO_SAPIENS_WITH_MYCOBACTERIUM_TUBERCULOSIS	17	0.64527	1.73826	0.00530973	0.0445482
							REACTOME_INSULIN_RECEPTOR_RECYCLING	16	0.666854	1.7296	0.00700525	0.0483124
							REACTOME_G_PROTEIN_BETA_GAMMA_SIGNALLING	18	0.641034	1.72576	0.00715563	0.0493831
