# Supplementary material for: Comparative analysis of human and mouse transcriptomes of Th17 cell priming
Source: Oncotarget. 2016 Mar 7;7(12):13416–28. doi: 10.18632/oncotarget.7963 (PMC4924651; doi:10.18632/oncotarget.7963)
Supplement: Supplementary file 8 [file oncotarget-07-13416-s008.xlsx]

## Sheet: Clustering_results
																	Expression in human Th17 cells									Expression in mouse Th17 cells									Expression in human Th0 cells									Expression in mouse Th0 cells
																	0.5	1	2	4	6	12	24	48	72	0.5	1	2	4	6	12	24	48	72	0.5	1	2	4	6	12	24	48	72	0.5	1	2	4	6	12
Human.ID	Mouse.ID	Human.Gene.Symbol	Mouse.Gene.Symbol	Time.points.when.diff..exp..human	Time.points.when.diff..exp..mouse	Human.Entrez.Gene.Name	Mouse.Entrez.Gene.Name	Human.Location	Mouse.Location	Human.Type	Mouse.Type	Human.GO.Term.Name	Mouse.GO.Term.Name	DE_in_Yosef_et_al	DE_in_Ciofani_et_al	zscore_in_Ciofani_et_al	human_Th17_0.5h	human_Th17_1h	human_Th17_2h	human_Th17_4h	human_Th17_6h	human_Th17_12h	human_Th17_24h	human_Th17_48h	human_Th17_72h	mouse_Th17_0.5h	mouse_Th17_1h	mouse_Th17_2h	mouse_Th17_4h	mouse_Th17_6h	mouse_Th17_12h	mouse_Th17_24h	mouse_Th17_48h	mouse_Th17_72h	human_Th0_0.5h	human_Th0_1h	human_Th0_2h	human_Th0_4h	human_Th0_6h	human_Th0_12h	human_Th0_24h	human_Th0_48h	human_Th0_72h	mouse_Th0_0.5h	mouse_Th0_1h	mouse_Th0_2h	mouse_Th0_4h	mouse_Th0_6h	mouse_Th0_12h
ENSG00000183813	ENSMUSG00000047898	CCR4	Ccr4	24 h, 48 h	1 h, 2 h, 4 h	chemokine (C-C motif) receptor 4	chemokine (C-C motif) receptor 4	Plasma Membrane	Plasma Membrane	G-protein coupled receptor	G-protein coupled receptor	neuron migration	neuron migration	yes	no	1.20264	53.7215	45.1344	76.3888	140.288	160.238	301.73	350.083	409.55	395.961	1.154	2.07999	1.66643	6.91435	18.4363	39.7439	36.6124	77.8192	132.272	56.4768	62.8705	122.895	268.796	207.739	161.663	95.3414	129.786	163.594	2.15111	5.33454	5.53747	13.8806	18.9312	18.0039
ENSG00000135362	ENSMUSG00000032841	PRR5L	Prr5l	12 h, 24 h	24 h, 48 h	proline rich 5 like	proline rich 5 like	Cytoplasm	Cytoplasm	other	other	mitochondrion	biological_process	no	yes	4.5615	0.501785	0.21722	1.02268	1.73944	2.72722	3.47199	12.3068	24.0844	33.4953	0.119968	0.145024	0.183771	0.192201	0.288741	1.09195	8.41018	12.2075	14.7316	0.171155	0.0356311	0.73568	0.572893	1.11912	1.45272	3.79016	17.0066	22.9102	0.20597	0	0.162032	0.153954	0.390211	0.93698
ENSG00000138378	ENSMUSG00000062939	STAT4	Stat4	24 h	6 h, 12 h, 24 h, 48 h	signal transducer and activator of transcription 4	signal transducer and activator of transcription 4	Nucleus	Nucleus	transcription regulator	transcription regulator	regulation of transcription, DNA-dependent	regulation of transcription, DNA-dependent	yes	yes	-7.56438	45.6356	46.922	34.2805	5.85182	7.39022	10.2481	4.98132	6.44767	19.9751	35.0097	35.4436	43.028	7.56754	3.602	3.88658	2.03287	4.74491	19.7866	42.2579	47.0072	37.3575	6.38113	10.0566	12.1396	11.1448	13.283	45.8953	39.3556	38.1801	60.7944	11.6935	9.64866	18.2445
ENSG00000125726	ENSMUSG00000019489	CD70	Cd70	24 h, 48 h, 72 h	48 h, 72 h	CD70 molecule	CD70 molecule	Extracellular Space	Extracellular Space	cytokine	cytokine	immune response	induction of apoptosis	yes	yes	-8.94751	0.0986778	0.123557	0.135137	0.299298	0.459825	1.48687	4.74123	18.0508	37.9612	0	0	0	0.0535076	0.0266368	0	0.0494864	0.0771877	0.096948	0.139786	0.12317	0.117146	0.221715	0.866022	0.777549	2.23132	3.184	8.88502	0	0	0.0574543	0.222937	0.154054	0.464846
ENSG00000090339	ENSMUSG00000037405	ICAM1	Icam1	0.5 h, 1 h, 2 h	1 h, 2 h, 12 h, 24 h	intercellular adhesion molecule 1	intercellular adhesion molecule 1	Plasma Membrane	Plasma Membrane	transmembrane receptor	transmembrane receptor	ovarian follicle development	ovarian follicle development	yes	yes	5.32081	7.52295	36.2086	9.6431	6.70663	6.23675	7.42641	5.16761	5.44092	10.1382	39.2399	191.367	88.7773	77.8387	43.1269	41.8072	72.7197	49.1794	46.267	3.89656	6.51302	4.98586	7.27146	5.97221	3.96411	4.39234	7.90214	19.2346	19.702	25.2764	31.5634	44.4794	24.1182	12.8127
ENSG00000140379	ENSMUSG00000089929	BCL2A1	Bcl2a1b	24 h	1 h, 2 h, 24 h	BCL2-related protein A1	BCL2-related protein A1	Cytoplasm	Cytoplasm	other	other	anti-apoptosis	biological_process	yes	yes	-3.39193	25.8239	60.3425	168.477	131.937	149.457	92.7001	43.4371	26.6296	17.5791	10.8018	36.997	130.994	191.957	135.936	61.4407	32.179	28.4729	27.3141	21.1937	65.6342	190.43	165.345	144.155	119.072	90.359	58.6354	62.178	21.0449	117.837	271.305	251.377	159.419	111.745
ENSG00000168214	ENSMUSG00000039191	RBPJ	Rbpj	24 h, 48 h	48 h, 72 h	recombination signal binding protein for immunoglobulin kappa J region	recombination signal binding protein for immunoglobulin kappa J region	Nucleus	Nucleus	transcription regulator	transcription regulator	regulation of transcription, DNA-dependent	angiogenesis	yes	yes	9.72694	60.5798	63.6116	87.3789	111.149	95.3829	103.863	114.761	133.776	139.749	2.1199	2.80624	6.63629	14.4903	19.7699	17.3547	12.5953	23.3312	31.9825	59.2488	54.7906	86.005	95.4096	74.6789	64.9367	44.8855	41.1168	44.1109	2.20836	3.22174	8.79173	11.3179	9.7484	9.95585
ENSG00000168214	ENSMUSG00000079575	RBPJ	Rbpsuh-rs3	24 h, 48 h	48 h, 72 h	recombination signal binding protein for immunoglobulin kappa J region	recombination signal binding protein for immunoglobulin kappa J region	Nucleus	Nucleus	transcription regulator	transcription regulator	regulation of transcription, DNA-dependent	regulation of transcription, DNA-dependent	no	no	0	60.5798	63.6116	87.3789	111.149	95.3829	103.863	114.761	133.776	139.749	5.55661	7.59167	20.9687	40.5045	51.3258	50.8321	38.1323	70.1596	97.7306	59.2488	54.7906	86.005	95.4096	74.6789	64.9367	44.8855	41.1168	44.1109	6.55608	9.39154	26.2968	31.2548	28.8776	26.8607
ENSG00000138758	ENSMUSG00000058013	SEPT11	Sept11	12 h, 24 h, 48 h	2 h	septin 11	septin 11	Nucleus	Nucleus	other	other	cell cycle	cell cycle	no	no	0	9.87261	8.57532	16.591	35.6285	43.2596	32.563	18.0534	29.9992	22.4103	21.6598	20.9941	21.4904	137.22	143.048	107.184	108.85	105.944	97.9786	7.13888	9.81305	24.7504	55.4161	65.4853	69.4535	50.0959	76.9845	55.3202	24.8381	23.4564	46.8383	175.321	193.486	183.077
ENSG00000168394	ENSMUSG00000037321	TAP1	Tap1	0.5 h, 1 h, 2 h	1 h, 2 h	transporter 1, ATP-binding cassette, sub-family B (MDR/TAP)	transporter 1, ATP-binding cassette, sub-family B (MDR/TAP)	Cytoplasm	Cytoplasm	transporter	transporter	positive regulation of T cell mediated cytotoxicity	positive regulation of T cell mediated cytotoxicity	yes	no	-0.36475	176.486	375.699	345.401	93.4124	125.405	179.403	184.978	235.529	297.133	210.161	338.594	207.368	53.4455	45.2776	65.3273	116.115	75.9941	134.484	91.2542	100.46	110.089	78.9387	95.9172	116.072	104.802	140.333	258.478	173.674	129.501	58.8026	39.0691	53.255	63.2576
ENSG00000140465	ENSMUSG00000032315	CYP1A1	Cyp1a1	24 h	24 h	cytochrome P450, family 1, subfamily A, polypeptide 1	cytochrome P450, family 1, subfamily A, polypeptide 1	Cytoplasm	Cytoplasm	enzyme	enzyme	response to hypoxia	response to hypoxia	no	no	-0.578292	0.0689879	0.102746	0.307278	0.192249	0.692464	6.12294	46.5705	14.0827	16.5851	0.0955364	0.0642048	0.040711	0.0815037	0.125719	2.67568	33.4826	14.0011	6.244	0	0.0580449	0.389721	0.473095	1.09061	7.83868	21.6544	13.2741	15.7914	0.214359	0.13305	0.0676028	0.154566	0.338161	1.09304
ENSG00000143365	ENSMUSG00000028150	RORC	Rorc	6 h, 12 h, 24 h, 48 h, 72 h	2 h, 4 h, 6 h, 12 h, 24 h, 48 h, 72 h	RAR-related orphan receptor C	RAR-related orphan receptor C	Nucleus	Nucleus	ligand-dependent nuclear receptor	ligand-dependent nuclear receptor	regulation of transcription, DNA-dependent	regulation of transcription, DNA-dependent	yes	yes	8.93808	0.125916	0.280749	2.79647	17.1809	16.8628	18.5215	20.3813	32.6691	35.888	0.238614	0.449977	2.23632	28.6337	48.3217	176.414	145.218	94.4895	80.5548	0.269918	0.208863	4.38988	10.8411	4.59789	2.23341	0.52941	0.785817	2.0655	0.694365	0.949022	5.4283	8.3567	7.89919	9.99845
ENSG00000143546	ENSMUSG00000056054	S100A8	S100a8	0.5 h, 2 h	4 h	S100 calcium binding protein A8	S100 calcium binding protein A8	Cytoplasm	Cytoplasm	other	other	acute inflammatory response	acute inflammatory response	no	no	0	31.1826	33.7546	25.405	33.4333	33.8342	32.2954	20.2723	5.19819	0.998653	7.5992	7.04052	6.90745	5.92114	3.86472	1.97787	0.854977	0.221047	0	75.707	60.2858	58.726	63.1125	48.5784	37.2966	12.9661	3.80761	0.487207	4.34569	4.08989	3.75645	2.69832	2.80034	1.29148
ENSG00000100385	ENSMUSG00000068227	IL2RB	Il2rb	2 h, 6 h, 12 h, 24 h, 48 h	4 h, 6 h, 12 h	interleukin 2 receptor, beta	interleukin 2 receptor, beta	Plasma Membrane	Plasma Membrane	transmembrane receptor	transmembrane receptor	protein complex assembly	positive regulation of survival gene product expression	yes	yes	7.92901	21.062	46.0981	181.749	117.902	118.007	160.624	305.379	382.619	465.816	20.1131	32.9506	76.8196	148.073	160.142	293.53	275.034	341.209	396.945	18.0943	22.9826	50.9411	47.6971	33.88	50.2496	60.6317	112.299	132.485	22.307	22.4999	39.8421	53.5968	49.9632	71.6388
ENSG00000112486	ENSMUSG00000040899	CCR6	Ccr6	48 h, 72 h	24 h	chemokine (C-C motif) receptor 6	chemokine (C-C motif) receptor 6	Plasma Membrane	Plasma Membrane	G-protein coupled receptor	G-protein coupled receptor	dendritic cell chemotaxis	G-protein coupled receptor signaling pathway	yes	no	0.15212	0.770816	0.563491	0.443204	0.477163	0.477142	0.618881	2.98422	20.8985	24.639	0.359214	0.672103	0.768339	0.547198	0.421128	0.659533	13.4683	36.8362	40.9467	0.808309	0.447876	0.334123	0.346199	0.702521	0.548662	0.339799	0.404605	0.471051	0.381393	0.19715	0.356307	0.445127	0.272171	0.454717
ENSG00000185022	ENSMUSG00000042622	MAFF	Maff	1 h	12 h, 48 h	v-maf musculoaponeurotic fibrosarcoma oncogene homolog F (avian)	v-maf musculoaponeurotic fibrosarcoma oncogene homolog F (avian)	Nucleus	Nucleus	transcription regulator	transcription regulator	in utero embryonic development	regulation of transcription, DNA-dependent	yes	yes	5.36915	18.8157	46.7948	21.2225	6.85684	6.15197	4.91655	3.92341	3.14076	5.91069	151.291	288.301	83.5218	41.3809	27.8536	15.6403	14.3249	11.0079	15.2786	14.3029	17.4663	15.4588	7.92442	6.90772	3.80206	2.46495	3.15231	5.94799	132.998	192.172	65.5938	31.5473	14.988	6.10905
ENSG00000131981	ENSMUSG00000050335	LGALS3	Lgals3	2 h, 24 h, 48 h, 72 h	12 h, 24 h	lectin, galactoside-binding, soluble, 3	lectin, galactoside-binding, soluble, 3	Extracellular Space	Extracellular Space	other	other	skeletal system development	skeletal system development	yes	yes	3.09378	2.16394	4.56487	5.80833	10.8174	8.09417	11.0549	52.1976	134.133	150.069	0.916074	0.593202	1.14589	1.51777	2.65773	14.3571	21.2185	22.7966	39.787	2.93804	3.93087	12.9031	22.0152	12.2797	8.41966	14.9672	20.8025	38.3703	1.34824	0.75793	1.25618	1.26308	1.03003	1.06467
ENSG00000137265	ENSMUSG00000021356	IRF4	Irf4	0.5 h, 1 h	1 h	interferon regulatory factor 4	interferon regulatory factor 4	Nucleus	Nucleus	transcription regulator	transcription regulator	regulation of transcription, DNA-dependent	regulation of transcription, DNA-dependent	yes	yes	3.88371	80.8551	518.133	450.989	990.923	1211.78	1027.93	471.404	348.89	396.498	71.1437	882.045	512.244	1004.25	989.25	1125.37	624.156	480.49	527.536	23.3115	157.252	384.913	669.075	689.636	672.332	324.719	285.965	333.055	75.0505	324.441	920.402	1283.7	1039.63	827.042
ENSG00000173221	ENSMUSG00000021591	GLRX	Glrx	1 h	4 h, 6 h, 12 h, 24 h, 48 h	glutaredoxin (thioltransferase)	glutaredoxin (thioltransferase)	Cytoplasm	Cytoplasm	enzyme	enzyme	transport	transport	yes	no	0.951356	38.5413	53.513	41.79	33.8495	30.4249	24.4298	27.0585	42.7711	75.5919	16.7007	10.553	23.0176	29.1258	18.4453	18.3943	4.1971	7.1945	35.5558	30.2752	22.838	19.6868	28.8755	30.2356	21.3473	23.6308	42.8922	72.1648	14.2016	12.9011	12.7799	5.09382	4.01652	6.82886
ENSG00000118985	ENSMUSG00000001542	ELL2	Ell2	4 h, 6 h, 12 h, 24 h	1 h, 4 h, 6 h	elongation factor, RNA polymerase II, 2	elongation factor, RNA polymerase II, 2	Nucleus	Nucleus	transcription regulator	transcription regulator	regulation of transcription, DNA-dependent	regulation of transcription, DNA-dependent	yes	yes	-2.95376	20.5133	22.7006	34.1442	27.9833	26.0737	20.8573	15.3947	22.7882	26.2583	1.57731	5.63315	34.9586	38.8042	25.2077	8.68885	5.19159	7.89405	13.1387	15.7147	18.5626	18.2582	7.14459	4.02675	4.72405	7.06273	16.7819	22.6534	1.73143	21.2841	29.6093	15.4694	8.21884	5.08917
ENSG00000109787	ENSMUSG00000029178	KLF3	Klf3	24 h, 48 h	2 h, 6 h, 12 h, 24 h, 48 h, 72 h	Kruppel-like factor 3 (basic)	Kruppel-like factor 3 (basic)	Nucleus	Nucleus	transcription regulator	transcription regulator	regulation of transcription, DNA-dependent	regulation of transcription, DNA-dependent	yes	yes	-10.8992	209.204	171.612	47.0385	26.2345	17.9506	11.4664	5.38784	3.15191	3.64423	91.6293	41.633	12.503	5.17472	3.82549	6.7766	1.64194	0.626733	0.792391	193.688	180.95	70.4718	23.9492	21.4103	17.7572	13.7805	13.4705	13.2047	96.7486	54.4623	29.9256	9.28169	10.5519	19.8789
ENSG00000150977	ENSMUSG00000029401	RILPL2	Rilpl2	2 h	6 h, 12 h, 24 h	Rab interacting lysosomal protein-like 2	Rab interacting lysosomal protein-like 2	unknown	unknown	other	other	cytoplasm	biological_process	yes	yes	-6.47252	32.201	68.449	90.5839	46.9513	67.8587	53.8665	58.4414	59.1087	55.7858	51.117	102.53	142.971	74.441	36.7842	34.1312	30.0326	53.6812	87.3162	31.0797	103.794	195.372	85.9479	105.717	92.1263	95.5778	82.9739	68.0823	48.0195	73.0185	82.7166	132.111	154.146	183.718
ENSG00000138684	ENSMUSG00000027718	IL21	Il21	12 h	2 h, 4 h, 6 h, 12 h, 24 h, 48 h, 72 h	interleukin 21	interleukin 21	Extracellular Space	Extracellular Space	cytokine	cytokine	positive regulation of natural killer cell cytokine production	B cell apoptosis	yes	yes	8.82691	0.057906	0.0414649	0.0829382	0.897806	2.11643	4.74776	6.23637	1.98867	5.26404	1.33089	5.09123	20.7395	107.866	99.5438	226.142	262.339	227.381	362.046	0	0.0601991	0.111246	0	0.323804	0.219633	3.75282	4.33515	10.9819	1.91809	3.96884	3.56716	2.0294	1.29259	1.54724
ENSG00000112115	ENSMUSG00000025929	IL17A	Il17a	72 h	4 h, 24 h, 48 h, 72 h	interleukin 17A	interleukin 17A	Extracellular Space	Extracellular Space	cytokine	cytokine	protein glycosylation	inflammatory response	yes	yes	6.71691	0	0	0	0	0	0	0.0543302	2.44785	11.2741	1.21636	0.762349	2.83672	3.37935	2.09128	1.61931	26.6848	404.581	1376.94	0	0	0	0	0	0	0.028022	0.0950763	0.152769	0.874251	0.566194	1.56817	1.40977	0.69365	0.677279
ENSG00000073861	ENSMUSG00000001444	TBX21	Tbx21	1 h, 2 h, 6 h, 12 h, 24 h, 48 h	1 h, 2 h, 4 h, 6 h, 12 h, 72 h	T-box 21	T-box 21	Nucleus	Nucleus	transcription regulator	transcription regulator	regulation of transcription, DNA-dependent	regulation of transcription, DNA-dependent	yes	yes	7.40573	0.946061	16.373	49.9737	19.2132	19.3928	14.454	10.444	15.6163	10.3974	0.722036	24.2048	107.508	65.0385	15.8668	5.85434	3.18137	1.7175	1.20949	0.514831	0.720764	6.54437	8.15631	3.32049	2.54332	3.469	7.44055	10.5082	0.667287	0.829903	3.35629	3.07647	0.849775	0.639222
ENSG00000175040	ENSMUSG00000033350	CHST2	Chst2	6 h, 12 h, 24 h, 48 h	1 h, 2 h	carbohydrate (N-acetylglucosamine-6-O) sulfotransferase 2	carbohydrate (N-acetylglucosamine-6-O) sulfotransferase 2	Cytoplasm	Cytoplasm	enzyme	enzyme	carbohydrate metabolic process	carbohydrate metabolic process	no	no	-0.288192	9.08293	9.1304	7.94185	13.9011	13.649	11.6936	10.0917	8.37278	12.4523	2.17067	5.06367	25.0257	123.104	163.467	166.114	72.2315	44.0716	14.0818	8.9769	10.0123	11.7559	25.1609	31.9892	71.791	68.389	49.3986	39.0592	2.6238	13.3024	46.6566	77.2138	94.1954	77.2293
ENSG00000115935	ENSMUSG00000075284	WIPF1	Wipf1	48 h	12 h, 24 h	WAS/WASL interacting protein family, member 1	WAS/WASL interacting protein family, member 1	Cytoplasm	Cytoplasm	other	other	protein complex assembly	actin cytoskeleton organization	yes	yes	-3.6403	148.005	137.211	118.041	136.847	133.433	106.205	105.555	91.3497	122.581	150.312	147.541	88.5447	61.214	51.4964	45.9198	29.3837	43.1666	66.3587	152.462	142.79	120.652	135.838	143.73	143.492	171.58	219.23	244.919	143.581	102.582	61.5846	67.2299	89.0165	96.9759
ENSG00000028277	ENSMUSG00000008496	POU2F2	Pou2f2	6 h	2 h, 4 h, 6 h, 12 h, 24 h	POU class 2 homeobox 2	POU class 2 homeobox 2	Nucleus	Nucleus	transcription regulator	transcription regulator	regulation of transcription, DNA-dependent	mature B cell differentiation	yes	yes	-5.85698	14.0473	11.7484	28.0218	61.8929	77.0347	97.7899	59.1524	39.0111	36.6219	4.21658	3.09304	2.12526	10.2082	36.6391	28.8264	12.5577	16.5319	19.8343	16.8076	14.9008	41.4218	128.099	156.176	174.05	106.089	57.9071	41.0299	4.94129	3.48175	12.3868	66.9641	87.7887	68.0165
ENSG00000075426	ENSMUSG00000029135	FOSL2	Fosl2	6 h, 12 h, 24 h	4 h, 12 h, 24 h, 48 h, 72 h	FOS-like antigen 2	FOS-like antigen 2	Nucleus	Nucleus	transcription regulator	transcription regulator	regulation of transcription, DNA-dependent	regulation of transcription, DNA-dependent	no	yes	4.75535	117.374	217.159	337.18	84.7731	101.299	44.635	42.1367	34.5764	56.9948	127.968	978.786	1278.39	296.817	84.7799	58.5468	126.814	98.751	186.193	112.097	179.91	197.375	42.3975	26.3066	12.2544	20.8771	21.6406	45.852	188.155	989.241	748.104	128.689	43.5302	14.8756
ENSG00000213626	ENSMUSG00000024063	LBH	Lbh	12 h	1 h, 4 h, 6 h	limb bud and heart development homolog (mouse)	limb bud and heart development homolog (mouse)	Nucleus	Nucleus	transcription regulator	transcription regulator	multicellular organismal development	multicellular organismal development	no	yes	2.59644	96.9188	97.184	313.866	310.513	321.215	224.557	69.5371	46.9531	120.078	176.596	136.061	133.125	260.795	226.808	128.694	135.466	63.2977	112.284	95.0737	101.871	280.508	481.722	472.144	527.951	145.302	77.0696	73.4626	210.985	270.807	124.405	72.7958	60.745	73.6061
ENSG00000168280	ENSMUSG00000026764	KIF5C	Kif5c	48 h	48 h	kinesin family member 5C	kinesin family member 5C	Cytoplasm	Cytoplasm	other	other	organelle organization	microtubule-based movement	no	yes	2.81519	0.270508	0.160548	0.326749	0.355069	0.828497	1.01768	2.71174	9.46159	22.4873	0.423707	0.389753	0.964394	0.560218	0.785692	0.522186	1.76273	4.80675	4.05812	0.201835	0.169364	0.198587	0.177876	0.272846	0.445791	1.20101	2.62421	7.32258	0.528416	0.622485	0.663295	0.605931	0.970681	0.663486
ENSG00000130589	ENSMUSG00000027580	RP4-697K14.7	BC006779	2 h	2 h	peroxisomal proliferator-activated receptor A interacting complex 285	peroxisomal proliferator-activated receptor A interacting complex 285	Nucleus	Nucleus	transcription regulator	transcription regulator	RNA binding	biological_process	yes	no	-0.0834702	30.9584	62.505	86.4707	9.20436	6.83061	1.79054	2.18053	1.29259	14.0519	137.433	329.722	321.536	51.2257	21.1925	17.6896	17.4128	17.4029	60.1407	31.8201	31.1373	20.9854	7.28783	6.93088	1.73882	1.57528	1.56338	8.05565	116.447	154.954	110.774	41.3005	25.2662	21.9583
ENSG00000132530	ENSMUSG00000040483	XAF1	Xaf1	2 h	1 h, 2 h, 4 h, 48 h	XIAP associated factor 1	XIAP associated factor 1	Nucleus	Nucleus	other	other	apoptotic process	apoptotic process	no	no	-1.38996	13.1587	13.5476	18.6413	4.18643	4.80138	1.70148	3.0984	2.20145	13.4997	39.7687	52.8044	54.7321	5.18518	1.66335	0.349029	0.105183	0.158851	13.8015	12.3502	9.3355	3.87774	2.90315	4.58235	2.87197	2.76917	4.62816	15.3651	36.4936	19.8965	3.93598	1.21665	0.990419	0.469826
ENSG00000114423	ENSMUSG00000022637	CBLB	Cblb	24 h	24 h	Cbl proto-oncogene, E3 ubiquitin protein ligase B	Cbl proto-oncogene, E3 ubiquitin protein ligase B	Nucleus	Nucleus	other	other	regulation of signaling	positive regulation of T cell anergy	no	no	-1.00999	64.6094	71.5128	73.5053	84.8045	77.6121	25.0997	11.5269	12.9218	16.8103	54.2738	84.8086	326.205	250.963	157.998	78.3678	16.3546	15.5166	39.3032	70.1057	66.6851	69.4252	100.602	107.576	45.6444	25.102	27.3769	38.8428	69.9169	80.5127	217.019	144.7	125.923	93.3255
ENSG00000143878	ENSMUSG00000054364	RHOB	Rhob	24 h	24 h	ras homolog family member B	ras homolog family member B	Cytoplasm	Cytoplasm	enzyme	enzyme	GTP catabolic process	GTP catabolic process	no	no	0.453941	12.4541	11.0852	4.11607	2.85409	2.5382	3.86691	3.8215	1.97474	7.22741	54.2229	25.3732	7.50694	5.79864	7.83092	5.15229	7.79148	5.83483	21.0906	14.6721	11.6727	4.79155	3.18322	3.26771	2.74901	1.50989	1.00591	2.36551	53.9426	21.5673	12.6533	7.13562	7.45393	4.15744
ENSG00000177374	ENSMUSG00000043099	HIC1	Hic1	12 h, 24 h, 48 h	1 h	hypermethylated in cancer 1	hypermethylated in cancer 1	Nucleus	Nucleus	transcription regulator	transcription regulator	negative regulation of transcription from RNA polymerase II promoter	negative regulation of transcription from RNA polymerase II promoter	no	no	1.04974	0.866275	1.33124	24.9749	14.3548	9.91409	3.81866	1.93395	0.368807	0.484839	1.47688	2.62677	16.67	7.63998	6.73915	2.36989	2.5775	0.794659	0.769174	0.904806	2.77114	21.8762	30.0044	16.8598	11.8154	9.64888	3.49918	1.87604	1.73599	8.06992	23.733	8.65166	7.92173	2.28504
ENSG00000114812	ENSMUSG00000032528	VIPR1	Vipr1	6 h	72 h	vasoactive intestinal peptide receptor 1	vasoactive intestinal peptide receptor 1	Plasma Membrane	Plasma Membrane	G-protein coupled receptor	G-protein coupled receptor	cell surface receptor linked signaling pathway	cell surface receptor linked signaling pathway	no	no	-1.69715	52.6674	35.5525	16.1104	9.26098	9.1093	7.55102	6.34721	2.34172	1.8809	114.058	67.8433	14.2314	14.2497	7.66642	9.0373	15.3367	3.46374	1.39309	61.1208	42.687	23.2587	17.8496	16.5183	11.9729	10.6897	4.57028	2.6905	93.7224	48.8508	19.1792	8.15284	7.53952	5.59672
ENSG00000172059	ENSMUSG00000020653	KLF11	Klf11	6 h	1 h	Kruppel-like factor 11	Kruppel-like factor 11	Nucleus	Nucleus	transcription regulator	transcription regulator	negative regulation of transcription, DNA-dependent	regulation of transcription involved in S phase of mitotic cell cycle	no	yes	2.69834	16.1013	24.6105	13.7985	7.11568	7.00865	7.45109	11.612	6.65878	6.62511	67.4762	30.6364	5.22582	4.02768	2.9671	1.26885	3.37424	3.08881	4.3273	13.9969	19.0441	13.2142	3.99597	2.86002	4.19433	7.05296	6.45779	7.069	45.8883	12.8632	5.91562	4.43928	3.25809	0.466716
ENSG00000123080	ENSMUSG00000028551	CDKN2C	Cdkn2c	24 h, 48 h	24 h, 48 h, 72 h	cyclin-dependent kinase inhibitor 2C (p18, inhibits CDK4)	cyclin-dependent kinase inhibitor 2C (p18, inhibits CDK4)	Nucleus	Nucleus	transcription regulator	transcription regulator	regulation of cyclin-dependent protein kinase activity	regulation of cyclin-dependent protein kinase activity	no	yes	-2.62476	4.3734	3.56479	1.09106	1.92931	0.931117	0.795649	2.12412	6.18588	9.52866	4.91428	3.63171	0.547886	0.182868	0.275944	0.551568	4.53541	8.30475	10.2326	4.64135	3.75124	2.15096	1.42344	1.97919	1.73325	4.46458	17.1468	21.7504	5.03567	3.19917	0.684797	0.284	0.316711	1.38947
ENSG00000106789	ENSMUSG00000028337	CORO2A	Coro2a	24 h	4 h, 6 h, 12 h, 48 h, 72 h	coronin, actin binding protein, 2A	coronin, actin binding protein, 2A	Cytoplasm	Cytoplasm	other	other	actin cytoskeleton organization	actin cytoskeleton organization	no	no	-0.535124	8.38562	6.85278	2.47617	5.4214	3.56858	4.62768	8.91521	6.81989	14.1445	2.12128	1.42678	0.41429	0.431505	1.12686	1.00654	1.93231	3.98563	9.47853	8.58979	6.89283	2.74695	2.21923	3.00875	2.39363	3.7049	3.81386	8.00863	2.66445	1.54615	0.681097	6.14852	8.29292	3.38974
ENSG00000074706	ENSMUSG00000064065	IPCEF1	Ipcef1	12 h, 24 h, 48 h	2 h, 6 h, 12 h, 24 h, 48 h, 72 h	interaction protein for cytohesin exchange factors 1	interaction protein for cytohesin exchange factors 1	Cytoplasm	Cytoplasm	enzyme	enzyme	response to oxidative stress	biological_process	no	yes	-13.8191	70.2856	50.5497	31.7023	46.7459	44.7823	11.4786	3.16123	4.72864	7.4205	70.8626	59.8352	11.9743	40.3547	49.0208	26.6036	1.53764	1.16072	0.920556	64.145	52.1803	40.6548	76.2709	68.5143	36.8438	17.6372	18.1381	15.2319	84.9835	60.8182	36.3566	51.6639	88.9521	83.7928
ENSG00000119508	ENSMUSG00000028341	NR4A3	Nr4a3	24 h, 48 h	0.5 h, 1 h, 12 h, 24 h, 48 h	nuclear receptor subfamily 4, group A, member 3	nuclear receptor subfamily 4, group A, member 3	Nucleus	Nucleus	ligand-dependent nuclear receptor	ligand-dependent nuclear receptor	mesoderm formation	mesoderm formation	no	yes	-4.53938	19.2618	121.279	154.781	27.5997	38.5306	8.41946	28.8218	14.2932	16.0404	77.9506	1056.69	4192.52	857.151	252.112	54.5004	18.7261	10.4979	12.0576	14.9156	132.618	213.778	60.8028	27.0687	8.12983	12.2542	4.66233	15.7852	251.48	3064.94	3950.61	1151.93	424.263	113.567
ENSG00000163947	ENSMUSG00000021895	ARHGEF3	Arhgef3	6 h, 12 h, 24 h, 48 h	2 h, 4 h, 6 h, 12 h, 24 h, 48 h, 72 h	Rho guanine nucleotide exchange factor (GEF) 3	Rho guanine nucleotide exchange factor (GEF) 3	Cytoplasm	Cytoplasm	other	other	apoptotic process	regulation of Rho protein signal transduction	yes	yes	-9.50531	51.7305	41.6699	82.2191	72.1225	60.9168	26.9046	22.3466	24.1045	28.8571	88.4522	68.1766	128.095	135.864	84.2172	50.1947	12.1759	8.82827	17.0009	58.9791	39.2687	121.012	178.233	168.156	108.941	87.4312	62.069	59.1736	86.2739	95.1141	334.69	294.967	184.641	160.125
ENSG00000071575	ENSMUSG00000020601	TRIB2	Trib2	12 h, 24 h, 48 h, 72 h	2 h, 4 h, 6 h, 12 h	tribbles homolog 2 (Drosophila)	tribbles homolog 2 (Drosophila)	Plasma Membrane	Plasma Membrane	kinase	kinase	protein phosphorylation	protein phosphorylation	yes	yes	4.7153	87.2757	81.8516	66.4343	50.9853	47.5027	18.4707	6.85394	3.45509	5.8576	186.499	211.373	276.487	189.347	101.015	137.734	33.4254	22.6577	18.0264	93.434	70.2398	33.3617	37.6587	38.773	37.0584	23.2121	13.9591	20.8235	167.144	120.76	89.7383	20.1845	12.8323	17.2575
ENSG00000134107	ENSMUSG00000030103	BHLHE40	Bhlhe40	1 h, 2 h, 4 h, 6 h, 12 h, 24 h	24 h	basic helix-loop-helix family, member e40	basic helix-loop-helix family, member e40	Nucleus	Nucleus	transcription regulator	transcription regulator	negative regulation of transcription from RNA polymerase II promoter	negative regulation of transcription from RNA polymerase II promoter	no	no	1.68618	60.3803	104.28	121.88	142.711	131.381	82.5818	89.3717	99.4675	280.765	24.7149	41.1042	99.304	152.569	116.618	82.8209	45.1193	105.409	399.068	35.2958	38.0223	45.6495	36.3384	45.7814	35.996	26.9879	48.1356	178.78	21.1944	48.8862	133.521	148.496	159.915	147.913
ENSG00000184557	ENSMUSG00000053113	SOCS3	Socs3	0.5 h, 1 h, 2 h, 4 h, 6 h, 12 h, 24 h	0.5 h, 1 h, 2 h, 4 h, 6 h, 12 h, 24 h, 48 h	suppressor of cytokine signaling 3	suppressor of cytokine signaling 3	Cytoplasm	Cytoplasm	other	other	response to hypoxia	response to hypoxia	yes	yes	7.76215	471.793	416.884	75.9683	47.9509	47.007	31.2598	23.3303	25.7577	84.4196	820.869	781.93	212.5	70.6223	29.8238	46.3821	46.7371	53.331	91.6777	100.361	48.0905	7.33758	6.0765	7.40735	5.21099	7.94621	20.3533	82.6149	140.094	125.793	32.8808	5.68901	3.12482	1.81631
ENSG00000185507	ENSMUSG00000025498	IRF7	Irf7	1 h, 2 h	1 h, 2 h, 4 h	interferon regulatory factor 7	interferon regulatory factor 7	Cytoplasm	Cytoplasm	other	other	regulation of transcription, DNA-dependent	regulation of transcription, DNA-dependent	yes	no	-1.15968	55.6188	97.2965	113.98	22.3696	24.3714	12.6404	13.3008	10.2829	78.3321	167.569	242.414	144.882	13.6271	2.60261	1.01635	0.325386	0.753625	22.4354	37.5828	42.1228	34.0499	24.1019	20.553	17.0026	8.71359	12.8174	42.4706	108.995	83.5107	24.6578	4.41941	2.71716	1.11359
ENSG00000170345	ENSMUSG00000021250	FOS	Fos	1 h	24 h	FBJ murine osteosarcoma viral oncogene homolog	FBJ murine osteosarcoma viral oncogene homolog	Nucleus	Nucleus	transcription regulator	transcription regulator	conditioned taste aversion	conditioned taste aversion	no	no	-0.788382	2022.94	639.635	111.434	26.4247	31.21	4.84057	6.67879	4.6878	5.20936	1220.81	668.14	142.485	35.1548	15.5541	6.52824	4.01509	3.57127	5.06254	2511.18	1150.86	103.967	26.4421	31.1409	7.43692	6.46967	3.15424	4.55032	1214.98	494.548	158.314	42.8565	27.4544	9.24304
ENSG00000134247	ENSMUSG00000027864	PTGFRN	Ptgfrn	6 h, 12 h, 24 h, 48 h	6 h, 12 h	prostaglandin F2 receptor negative regulator	prostaglandin F2 receptor negative regulator	Plasma Membrane	Plasma Membrane	other	other	lipid particle organization	lipid particle organization	no	yes	8.71176	3.54938	3.17237	4.33957	16.8442	19.3783	51.9532	58.5399	65.1238	61.4268	3.01377	3.26193	6.72192	13.0516	28.6721	32.664	27.9185	31.6563	53.3599	3.57489	3.13754	3.13953	10.4227	6.51335	21.9623	24.0644	22.749	21.4482	3.83751	3.72704	6.89974	10.0177	11.9937	9.68139
ENSG00000125740	ENSMUSG00000003545	FOSB	Fosb	1 h, 24 h	4 h, 6 h	FBJ murine osteosarcoma viral oncogene homolog B	FBJ murine osteosarcoma viral oncogene homolog B	Nucleus	Nucleus	transcription regulator	transcription regulator	negative regulation of transcription from RNA polymerase II promoter	regulation of transcription, DNA-dependent	no	no	0.36048	543.815	563.09	41.6687	8.6957	9.59089	1.48913	4.83283	2.16499	2.59005	249.817	263.747	22.0417	3.33061	1.2408	0.943778	0.333319	0.447062	0.717839	696.702	1097.13	69.0626	7.67892	11.5436	2.04452	1.59524	0.804842	1.20901	359	306.928	35.2101	6.73483	3.5151	1.68415
ENSG00000186265	ENSMUSG00000052013	BTLA	Btla	12 h, 24 h, 48 h	6 h, 12 h, 24 h	B and T lymphocyte associated	B and T lymphocyte associated	Plasma Membrane	Plasma Membrane	other	other	T cell costimulation	immune response-regulating cell surface receptor signaling pathway	no	yes	-3.92403	7.48161	17.1363	65.8309	92.9091	110.865	33.924	18.0668	19.6849	25.8462	42.9698	68.6552	192.017	121.044	89.0619	74.4285	54.1017	70.317	122.533	7.72173	11.2148	77.5274	159.538	161.826	96.4023	78.7171	52.6857	30.0404	57.8336	128.216	184.635	201.006	182.279	212.452
ENSG00000120129	ENSMUSG00000024190	DUSP1	Dusp1	0.5 h, 1 h	2 h, 4 h, 6 h, 24 h	dual specificity phosphatase 1	dual specificity phosphatase 1	Nucleus	Nucleus	phosphatase	phosphatase	inactivation of MAPK activity	inactivation of MAPK activity	yes	yes	-5.08825	282.874	101.237	22.7341	12.5011	6.08892	4.5039	3.13211	3.48585	5.92806	441.823	167.388	57.7918	51.5414	43.7126	11.9175	9.51184	11.1339	18.4585	426.088	215.488	29.927	10.3082	7.44062	4.16813	3.69501	3.04151	3.34634	516.081	235.066	173.379	125.865	81.9688	23.0809
ENSG00000163545	ENSMUSG00000009772	NUAK2	Nuak2	2 h	1 h	NUAK family, SNF1-like kinase, 2	NUAK family, SNF1-like kinase, 2	unknown	unknown	kinase	kinase	protein phosphorylation	protein phosphorylation	no	no	0	12.5656	12.713	4.93004	5.51795	2.74097	1.77079	1.15219	0.281951	1.1282	4.84434	5.69903	1.43744	1.17315	0.723971	0.4257	0.966133	0.293904	0.164417	10.9465	10.9818	8.37052	5.49074	3.92435	2.05683	1.33749	0.622691	0.867797	2.71035	2.70963	1.606	1.07232	0.580751	0.33918
[truncated: 39 more columns]

## Sheet: Ligap_results
									human_logFC									mouse_logFC									Expression in human Th17 cells									Expression in mouse Th17 cells									Expression in human Th0 cells
									0.5	1	2	4	6	12	24	48	72	0.5	1	2	4	6	12	24	48	72	0.5	1	2	4	6	12	24	48	72	0.5	1	2	4	6	12	24	48	72	0.5	1	2	4	6
Human_gene	Mouse_gene	Human.Gene.Symbol	Mouse.Gene.Symbol	Time.difference	Human.Type	Mouse.Type	Human.GO.Term.Name	Mouse.GO.Term.Name	human_logFC_0.5h	human_logFC_1h	human_logFC_2h	human_logFC_4h	human_logFC_6h	human_logFC_12h	human_logFC_24h	human_logFC_48h	human_logFC_72h	mouse_logFC_0.5h	mouse_logFC_1h	mouse_logFC_2h	mouse_logFC_4h	mouse_logFC_6h	mouse_logFC_12h	mouse_logFC_24h	mouse_logFC_48h	mouse_logFC_72h	human_Th17_0.5h	human_Th17_1h	human_Th17_2h	human_Th17_4h	human_Th17_6h	human_Th17_12h	human_Th17_24h	human_Th17_48h	human_Th17_72h	mouse_Th17_0.5h	mouse_Th17_1h	mouse_Th17_2h	mouse_Th17_4h	mouse_Th17_6h	mouse_Th17_12h	mouse_Th17_24h	mouse_Th17_48h	mouse_Th17_72h	human_Th0_0.5h	human_Th0_1h	human_Th0_2h	human_Th0_4h	human_Th0_6h
GPR171	Gpr171	ENSG00000174946	ENSMUSG00000050075	-24	G-protein coupled receptor	G-protein coupled receptor	G-protein coupled receptor signaling pathway	G-protein coupled receptor signaling pathway	1.22051	2.38113	2.85745	0.224197	1.01126	0.969468	0.817899	0.516288	0.21025	-1.03998	-0.84275	-0.00548148	-0.228059	-0.89311	-1.55477	-2.01521	-0.478856	0.934904	35.7524	100.514	200.319	66.6786	110.667	106.829	126.747	128.509	124.539	49.4132	174.451	105.61	70.5115	49.6628	26.6101	18.6634	49.6483	104.012	13.311	16.6574	28.6378	41.3334	54.6074
IER3	Ier3	ENSG00000137331	ENSMUSG00000003541	-24	other	other	response to protozoan	response to protozoan	0.758826	-0.0576011	-1.09376	-2.4104	-1.30008	-0.841547	-0.421508	-0.0208508	0.913852	2.45963	2.26733	-0.234041	-0.594716	1.31263	1.82915	3.22214	3.72974	6.34552	17.3334	37.0544	197.288	192.846	215.48	236.985	220.329	135.01	150.974	19.8877	18.4707	8.38019	16.448	15.246	5.6249	10.5134	24.8918	139.747	10.0622	36.8526	389.227	637.064	505.105
RILPL2	Rilpl2	ENSG00000150977	ENSMUSG00000029401	-24	other	other	cytoplasm	biological_process	0.0512625	-0.645053	-1.05921	-0.99827	-0.666641	-0.747261	-0.708937	-0.485821	-0.308389	0.0539083	0.509317	0.864178	-0.818282	-2.03678	-2.41166	-2.83251	-1.88396	-0.837436	32.201	68.449	90.5839	46.9513	67.8587	53.8665	58.4414	59.1087	55.7858	51.117	102.53	142.971	74.441	36.7842	34.1312	30.0326	53.6812	87.3162	31.0797	103.794	195.372	85.9479	105.717
ELOVL6	Elovl6	ENSG00000170522	ENSMUSG00000041220	-24	enzyme	enzyme	fatty acid elongation, saturated fatty acid	fatty acid elongation, saturated fatty acid	-0.606348	0.358713	0.553729	1.63466	1.69456	0.990159	0.620068	-0.137152	-0.738823	-0.0395385	2.54727	5.59675	3.3813	0.465501	-0.64093	-0.70625	0.641089	1.00736	0.683227	1.25602	1.03218	2.57615	5.57148	10.4227	9.61581	7.80211	8.98524	4.42324	25.5443	60.8173	13.0767	4.17448	4.50768	6.00691	14.2406	22.9734	1.33955	0.451034	0.682377	1.23452	1.79868
PTCH1	Ptch1	ENSG00000185920	ENSMUSG00000021466	-24	transmembrane receptor	transmembrane receptor	negative regulation of transcription from RNA polymerase II promoter	branching involved in ureteric bud morphogenesis	0.0458886	-0.0672568	-0.959245	-0.884148	-0.437918	-0.57215	-1.29918	-1.46703	-0.666776	0.0465737	0.536493	-0.872212	0.0105585	0.0299212	-0.278582	0.254727	-0.371288	-0.384182	4.99326	4.55557	1.9418	2.72694	3.4691	3.34099	1.093	0.881128	1.61363	17.8647	13.8248	4.73031	8.39328	12.8654	13.4757	16.9567	13.6142	13.9765	4.61942	4.73362	3.46716	5.14015	5.28945
MYB	Myb	ENSG00000118513	ENSMUSG00000019982	-21.349	transcription regulator	transcription regulator	regulation of transcription, DNA-dependent	G1/S transition of mitotic cell cycle	-0.384945	0.201187	-1.08464	-0.619774	-0.501996	-0.594899	-0.60487	-0.815364	-0.789306	-0.332892	-0.738378	-0.903334	-0.838669	-1.28178	-2.03331	0.0471942	-0.500748	-0.164957	1.60071	1.54247	9.84386	37.327	23.0557	19.1611	18.5485	23.3598	31.5582	21.4172	24.0761	23.2325	11.3103	7.22616	2.7703	16.4342	24.6582	30.5097	1.59988	1.29112	19.9064	53.7549	31.8176
GTF2IRD1	Gtf2ird1	ENSG00000006704	ENSMUSG00000023079	-19.6871	transcription regulator	transcription regulator	regulation of transcription, DNA-dependent	regulation of transcription, DNA-dependent	0.235543	-0.444319	0.0584189	-0.322026	0.457736	1.42173	1.85821	1.471	1.89942	0.111413	0.0898886	-0.708347	-1.52609	-1.5001	-0.299708	0.245766	0.223546	0.46696	0.268652	0.156406	2.00515	9.51381	5.62271	2.60835	4.28482	6.1003	4.43262	10.3758	8.36244	10.4097	1.41616	1.01338	4.64206	17.424	12.2143	11.6262	0.133323	0.331777	1.57215	13.8906	4.67953
ZNF831	Zfp831	ENSG00000124203	ENSMUSG00000050600	-18.3127	other	other	intracellular	biological_process	-0.0305294	-0.0627373	-0.962844	-1.00996	-1.13903	-1.6166	-1.34043	-0.610106	-0.375988	-0.137701	0.189475	-0.483009	0.0234892	-0.363924	-0.396219	-1.06553	-2.39074	-1.47446	9.48265	8.13557	5.82841	3.87402	3.29067	1.65009	1.69866	3.12243	4.31612	32.271	25.8421	3.10838	1.83474	2.05162	3.67514	3.45795	2.57278	3.77327	9.55511	8.65021	11.5638	7.89516	7.21146
GPR65	Gpr65	ENSG00000140030	ENSMUSG00000021886	-13.8968	G-protein coupled receptor	G-protein coupled receptor	apoptotic process	apoptotic process	0.640508	0.422324	-0.285941	-1.14518	-0.566729	-0.965384	-0.684908	-0.495513	-0.523102	0.00308866	0.963652	0.78407	1.20181	0.903677	1.35675	2.50733	2.753	3.02438	21.9695	33.3656	22.9569	11.3517	13.091	8.33392	8.57844	9.06822	17.8374	30.649	55.6949	60.6619	132.99	115.316	77.5896	70.6729	57.9479	94.4033	13.8737	25.3598	28.7156	23.074	18.7538
ITM2A	Itm2a	ENSG00000078596	ENSMUSG00000031239	-12.389	other	other	membrane	membrane	0.0699098	0.0983808	-0.256077	-0.225649	-0.858779	-1.34244	-1.40508	-1.23358	-0.780058	-0.460174	-1.46199	-1.38188	-0.843653	-1.15654	-0.757387	-2.28029	-2.35995	-1.16525	445.301	424.829	285.207	388.93	290.392	179.651	178.553	179.195	176.587	98.2374	98.7631	240.966	319.483	250.746	361.078	66.7881	62.9954	85.8979	414.079	396.007	348.615	452.985	525.221
JAG2	Jag2	ENSG00000184916	ENSMUSG00000002799	-12.3589	growth factor	growth factor	skeletal system development	skeletal system development	-0.423975	-0.00693979	0.30773	0.801799	1.32957	1.47996	0.607757	0.6252	0.684272	0.0372921	0.215223	0.318596	-0.350547	-0.283706	0.296192	2.36077	0.0930845	2.49548	4.20049	3.85161	5.88453	16.0405	14.5253	12.7521	13.0449	7.71021	7.41604	5.83629	4.97375	1.50433	0.420986	0.608812	0.528416	7.13756	2.06773	7.99856	4.82299	3.68658	5.47216	9.33221	5.96018
GLRX	Glrx	ENSG00000173221	ENSMUSG00000021591	-10.9314	enzyme	enzyme	transport	transport	0.575008	1.28295	0.956576	0.255293	0.0738699	0.0375999	0.131711	-0.00355982	-0.0195322	0.239989	-0.277313	0.966984	2.59571	2.21971	1.47148	-1.81519	-2.48179	0.435291	38.5413	53.513	41.79	33.8495	30.4249	24.4298	27.0585	42.7711	75.5919	16.7007	10.553	23.0176	29.1258	18.4453	18.3943	4.1971	7.1945	35.5558	30.2752	22.838	19.6868	28.8755	30.2356
OSM	Osm	ENSG00000099985	ENSMUSG00000058755	-10.706	cytokine	cytokine	positive regulation of acute inflammatory response	apoptotic process	1.20631	1.95956	0.551134	1.20735	1.54456	1.28457	1.57327	0.928714	-0.212922	1.2552	0.827562	-0.313112	-0.0341699	-0.0467707	0.44422	1.43402	1.67296	0.376874	10.8313	9.68394	3.40656	6.53752	11.3119	13.9999	32.2587	57.0415	87.7675	23.298	11.296	6.8988	6.70544	6.61422	7.79999	13.9538	31.2974	29.9873	4.62701	2.20994	2.57593	1.78828	4.56756
GNGT2	Gngt2	ENSG00000167083	ENSMUSG00000038811	-10.6094	enzyme	enzyme	G-protein coupled receptor signaling pathway	G-protein coupled receptor signaling pathway	-0.0160383	0.632428	0.467312	-0.206837	1.46814	0.52348	0.437607	0.00448602	-0.12969	0.42784	1.0276	0.87494	1.54809	1.38646	1.75234	2.09834	1.73505	2.24144	1.19175	1.56151	2.47613	2.3001	4.19862	7.24748	20.3379	21.1409	24.7364	25.2031	22.1756	17.4114	9.5614	4.82253	9.81866	41.983	58.3349	70.6524	1.18941	0.867721	1.78953	2.63556	1.42593
STAT1	Stat1	ENSG00000115415	ENSMUSG00000026104	-10.5938	transcription regulator	transcription regulator	sequence-specific DNA binding transcription factor activity	transcription, DNA-dependent	0.252769	0.853783	2.763	1.98284	1.44779	0.87179	0.5529	-0.301759	-0.876505	-0.0863804	0.363406	2.03875	0.605014	0.404242	1.24892	0.45938	-0.864425	0.0542172	54.8314	111.809	259.308	212.448	350.605	304.098	296.74	399.023	606.874	181.356	150.317	181.409	43.8316	33.1637	80.0885	170.759	127.91	200.004	51.07	46.737	42.8898	32.6057	116.407
KLHL6	Klhl6	ENSG00000172578	ENSMUSG00000043008	-10.453	other	other	germinal center formation	germinal center formation	-0.0611838	0.190043	-0.00250565	0.531274	1.08644	0.648706	0.0302559	-0.20023	0.271933	-0.170258	0.424525	2.50353	3.42204	3.31098	3.06205	1.79361	1.60347	1.54117	24.6401	32.3583	83.3533	81.7407	69.8899	44.5767	27.2699	22.1848	52.5057	112.249	155.956	204.578	126.422	76.5455	169.33	152.534	117.592	150.553	25.0625	27.9279	83.1944	54.3649	32.2362
CTSL1	4930486L24Rik	ENSG00000135047	ENSMUSG00000050345	-10.0323	peptidase	other	adaptive immune response	proteolysis	-0.0378739	-0.16953	-0.149164	1.15216	2.41307	2.82006	4.42295	4.5458	4.39296	-0.283633	-0.299226	0.44384	0.47204	1.5671	3.83509	2.13801	2.94211	2.13226	33.2758	60.3569	161.404	308.549	288.279	268.638	344.863	325.598	313.167	1.44896	0.902707	0.698302	0.244175	0.262396	1.33555	2.18349	7.57817	8.4007	33.9128	72.2193	180.708	150.759	63.5529
PLAUR	Plaur	ENSG00000011422	ENSMUSG00000046223	-6.78096	transmembrane receptor	transmembrane receptor	C-terminal protein lipidation	positive regulation of gene expression	-0.085844	0.28323	-0.242277	-0.330023	0.145238	0.0398178	1.05231	1.23132	1.86591	-1.44776	-1.87907	-0.110626	-0.408054	-0.483597	0.210665	0.419245	1.29321	3.92044	5.9827	9.17918	12.7901	16.6255	10.2244	3.63158	3.22437	2.81642	10.4993	13.3098	54.5254	201.563	32.9568	13.7282	5.16607	2.38332	2.67191	9.79017	6.25341	7.34104	14.6315	18.4136	11.2865
IGFBP4	Igfbp4	ENSG00000141753	ENSMUSG00000017493	-6.47574	other	other	skeletal system development	regulation of cell growth	-0.353201	0.0770632	0.944074	0.801144	1.46558	1.22584	0.428416	-0.334468	-0.159997	0.0992424	0.210445	0.674083	1.18504	1.86315	4.64663	3.62098	2.76299	0.0781416	0.572011	0.553597	4.85482	8.53187	13.0021	21.0172	7.58582	6.71568	15.0066	886.439	645.812	172.068	35.3091	74.727	764.988	801.409	870.065	788.857	0.661	0.628534	2.42224	3.75021	4.76557
GPR174	Gpr174	ENSG00000147138	ENSMUSG00000073008	-6.09045	G-protein coupled receptor	G-protein coupled receptor	G-protein coupled receptor signaling pathway	G-protein coupled receptor signaling pathway	0.025957	-0.188856	-0.0577587	-0.738503	-0.918358	-1.91354	-1.44612	-0.902701	-0.265595	-0.171473	-0.581071	-1.65473	-0.942626	-1.09679	-1.10228	-3.61258	-3.17412	-1.76235	19.1068	15.4122	18.0547	28.1884	23.9277	9.8832	7.9794	9.03548	17.651	37.5287	25.009	13.4616	44.849	60.1952	47.372	5.49299	5.61586	12.2185	18.4402	17.6743	19.2067	46.8332	43.6001
KIAA0922	D930015E06Rik	ENSG00000121210	ENSMUSG00000033767	-5.51062	other	other	membrane	biological_process	-0.0379641	-0.0270952	0.737995	-0.267242	-0.644413	-1.34454	-1.30611	-1.15927	-1.00677	-0.0940098	0.243302	1.09152	-0.62963	-1.01646	-1.29473	-1.36224	-2.03596	-1.55161	88.3377	68.4775	71.5578	36.6271	30.6735	24.3378	22.3847	18.7856	18.9239	28.7224	34.513	22.2175	25.8065	29.6975	15.7313	15.5026	13.2635	12.0477	101.708	75.4892	44.3511	45.6867	48.4157
BCOR	Bcor	ENSG00000183337	ENSMUSG00000040363	-4.82414	transcription regulator	transcription regulator	protein binding	negative regulation of transcription from RNA polymerase II promoter	0.263291	0.547179	0.314695	0.185305	0.736647	1.05659	1.25441	0.674223	0.640013	0.165367	0.125441	-0.870591	-0.90336	-0.174	0.0330625	-0.0629525	0.00740148	-0.50705	31.2774	67.685	208.631	136.254	95.6446	103.214	81.4408	52.1201	59.8425	56.1594	63.3329	78.8549	42.882	53.3703	62.3476	64.993	57.2859	44.1166	24.2193	45.7806	167.037	112.655	56.4064
IL23R	Il23r	ENSG00000162594	ENSMUSG00000049093	-4.79185	transmembrane receptor	transmembrane receptor	positive regulation of T cell mediated cytotoxicity	inflammatory response	2.60172	4.11062	3.8557	1.71772	2.17878	3.66139	3.9981	4.49481	3.66144	-0.154986	-0.0161045	1.45756	1.33758	1.03722	3.5709	5.20353	6.42112	7.45871	0.134027	0.0859045	0.0917195	0.0935714	0.17332	2.48643	7.17615	20.5655	22.2485	0.0670895	0.0523636	0.115723	0.0287883	0.0391662	0.365322	2.72102	13.0268	18.1169	0.0304907	0	0	0.0311631	0.0900299
STAP1	Stap1	ENSG00000035720	ENSMUSG00000029254	-4.73595	other	other	intracellular protein transport	transmembrane receptor protein tyrosine kinase signaling pathway	0.308173	0.527078	-0.23156	-2.15867	-2.43243	-2.70809	-2.30018	-1.65611	-1.4025	-0.0543931	-0.933003	-1.50896	-1.57081	-2.41611	-3.45808	-4.23961	-1.99883	-1.69212	9.22439	10.4908	13.6533	3.02388	4.42526	3.09733	2.67318	3.75166	10.4833	23.3751	16.3885	16.1572	30.7809	20.1463	9.17146	1.78139	12.606	14.2719	7.30669	7.40764	16.6406	13.5381	23.5004
MAGI3	Magi3	ENSG00000081026	ENSMUSG00000052539	-4.59861	kinase	kinase	apoptotic process	nucleus	0.233879	0.112103	0.528584	-0.102326	0.983647	0.342337	0.6614	0.29224	0.179345	-0.413492	0.27812	1.33004	0.392027	0.270154	0.266456	0.331816	-0.173882	-0.69055	8.167	8.57729	7.836	7.98975	5.2256	3.13545	4.91139	6.0397	7.18711	4.57114	6.5402	23.7945	8.39939	8.18861	4.23601	4.94059	4.73504	4.55828	5.90763	6.55171	6.77839	9.74649	3.34838
BATF	Batf	ENSG00000156127	ENSMUSG00000034266	-4.54099	transcription regulator	transcription regulator	regulation of transcription, DNA-dependent	regulation of transcription, DNA-dependent	1.32435	2.91807	3.23001	2.12531	1.79494	1.49465	0.650801	0.327999	0.191171	1.05963	2.91806	3.15447	2.19218	1.53193	2.7325	2.99276	1.94327	1.46244	53.7848	265.678	332.761	377.782	377.691	284.623	183.344	180.867	170.902	110.774	393.348	129.324	165.957	104.452	193.848	372.388	248.21	189.829	19.8084	29.2471	36.0936	83.4918	125.894
ELL2	Ell2	ENSG00000118985	ENSMUSG00000001542	-4.47106	transcription regulator	transcription regulator	regulation of transcription, DNA-dependent	regulation of transcription, DNA-dependent	0.328132	0.284257	1.02241	1.87668	2.70411	2.09887	1.20146	0.503172	0.249265	-0.132103	-1.89137	0.33116	1.3748	1.65044	0.829243	0.214512	-0.683871	-0.562268	20.5133	22.7006	34.1442	27.9833	26.0737	20.8573	15.3947	22.7882	26.2583	1.57731	5.63315	34.9586	38.8042	25.2077	8.68885	5.19159	7.89405	13.1387	15.7147	18.5626	18.2582	7.14459	4.02675
NIPAL1	Nipal1	ENSG00000163293	ENSMUSG00000067219	-4.11869		other	ion transport	ion transport	-0.706993	-0.748332	0.898101	1.05903	1.13931	1.61865	1.74105	1.96889	1.81401	-0.513448	-0.182657	-0.762488	-0.0818425	0.374464	3.25056	4.93781	4.58411	1.72029	0.498924	0.366145	1.18817	2.08807	2.73457	5.10248	6.36524	4.21957	3.48733	2.53619	2.64666	1.20669	1.78734	1.67728	9.47745	25.1219	11.8251	6.93007	0.855527	0.778151	0.670866	1.11725	2.00358
FAS	Fas	ENSG00000026103	ENSMUSG00000024778	-3.97239	transmembrane receptor	transmembrane receptor	response to hypoxia	response to hypoxia	0.191003	0.659945	1.55423	2.61121	1.81357	1.15253	0.690233	-0.177843	-0.058166	0.209335	1.95484	1.76585	-0.286503	-0.459952	-0.0880612	-0.286881	-1.8656	-0.847098	15.904	24.5778	21.4	33.6318	25.4077	18.2536	11.8267	12.3262	30.5731	25.9375	91.9818	95.461	28.5229	35.0845	24.1997	23.9268	19.0397	28.4599	12.999	14.5455	8.05529	5.49652	7.10043
PTMS	Ptms	ENSG00000159335	ENSMUSG00000030122	-3.79153	other	other	DNA replication	biological_process	0.294854	0.547014	2.68979	2.03509	2.00058	1.85461	0.883823	0.806295	0.209655	0.064803	0.153722	-0.056738	0.446896	0.460018	-0.289684	-1.43993	-1.88377	-1.30196	4.13808	4.12342	27.6069	33.3971	27.5129	26.2357	40.4566	56.6377	105.784	35.0872	28.049	17.424	23.1004	33.7033	78.0992	49.6591	62.7375	104.354	3.30779	2.83478	4.10353	7.42058	6.73855
LPP	Lpp	ENSG00000145012	ENSMUSG00000033306	-3.53843	other	other	cytoplasm	cell adhesion	0.165252	0.0840043	0.274474	1.5695	1.02024	0.200425	0.506295	-0.201844	-0.111345	-0.539713	-0.027415	0.236008	1.27069	2.7783	1.49688	0.294422	0.988786	0.714584	12.534	10.2178	6.00753	5.17994	4.88113	1.80474	5.4647	5.93262	10.2539	5.9005	10.3421	5.479	14.6156	4.92814	1.75595	3.09746	4.81486	7.85333	10.9652	8.12364	4.52951	1.64594	3.01372
ADAM19	Adam19	ENSG00000135074	ENSMUSG00000011256	-3.34835	peptidase	peptidase	proteolysis	proteolysis	-0.125373	0.220308	0.935517	0.314297	2.17975	2.591	2.89692	2.36564	0.981319	-0.313975	0.21585	-2.05789	-1.13614	1.5345	4.15525	4.43937	4.34357	3.24614	5.10975	5.47182	81.4138	71.1543	68.26	32.0981	32.2632	74.1507	105.11	16.0962	11.64	5.85035	11.1292	35.6063	87.2268	66.6235	63.8143	86.5046	5.70911	4.91189	44.2091	52.6833	15.5213
MAPRE2	Mapre2	ENSG00000166974	ENSMUSG00000024277	-2.59452	other	other	cell cycle	microtubule cytoskeleton	0.0821604	0.184617	-0.721722	-0.883858	-0.744832	-1.11	-0.957593	-0.650931	-0.521998	0.0546481	-0.299479	-0.327122	0.432924	-0.0936296	-1.49665	-2.7376	-0.801054	-0.163006	105.517	123.317	154.99	144.926	105.945	41.2248	36.5578	44.1866	51.9494	20.2579	23.2661	58.3933	77.1782	55.1975	29.8449	11.4637	30.0067	48.578	97.2697	111.813	264.855	253.91	180.691
ADORA2A	Adora2a	ENSG00000128271	ENSMUSG00000020178	-2.58555	G-protein coupled receptor	G-protein coupled receptor	synaptic transmission, dopaminergic	synaptic transmission, dopaminergic	-0.114647	-0.594618	-0.639446	-1.16735	-0.400721	-0.52264	-1.06998	-0.838114	-0.574727	0.00468656	-1.10773	-0.172148	-0.238583	0.0289196	-0.495733	-0.568637	-1.51837	-0.497802	24.5642	44.3539	93.0844	28.3094	22.9254	18.8915	20.0777	15.3362	15.9763	15.4649	26.5183	79.4742	37.111	34.6421	12.7556	8.35585	5.95121	12.5951	24.948	67.2206	143.931	61.4879	28.9711
PELI1	Peli1	ENSG00000197329	ENSMUSG00000020134	-2.36101	enzyme	enzyme	positive regulation of cytokine production	positive regulation of cytokine production	-0.00531619	-0.0246174	-0.218567	-0.433622	-0.810837	-0.973824	-0.912435	-1.16558	-0.839944	-0.0227635	0.30693	0.553972	1.37304	1.12921	0.746913	-0.354674	-0.323803	-0.298071	175.33	170.821	102.891	82.1953	48.334	21.3808	9.69169	6.68271	13.1467	186.375	190.741	299.868	241.813	127.814	76.4615	29.2884	35.1242	51.6448	172.208	174.815	122.353	104.081	83.7615
SIK1	Sik1	ENSG00000142178	ENSMUSG00000024042	-2.15653	kinase	kinase	negative regulation of transcription from RNA polymerase II promoter	regulation of sodium ion transport	-0.391852	-0.938868	0.181245	-0.324863	0.157286	0.146128	-0.125952	0.266945	-0.214272	-0.447432	-1.10823	-0.0828826	0.140439	-0.354089	-0.729632	-0.415725	-2.40939	-0.88594	139.681	75.1225	27.3067	13.2817	14.9302	9.63273	6.06778	3.79507	3.31866	201.229	105.769	156.324	55.6157	23.0604	8.73887	7.00161	3.90174	3.7625	174.567	133.943	22.3603	16.61	12.6643
DBP	Dbp	ENSG00000105516	ENSMUSG00000059824	-2.12148	transcription regulator	transcription regulator	regulation of transcription, DNA-dependent	regulation of transcription, DNA-dependent	3.05369926001191e-05	-0.109611	-1.07902	-0.741164	-0.451042	-0.054842	-0.456012	-0.480409	-0.52149	0.263739	0.247605	-0.296501	-0.512118	-0.345272	0.119658	0.494684	-2.19963	-2.00319	13.9609	12.1058	4.72483	4.35475	5.46152	6.69643	5.81726	4.81625	4.65771	28.3123	14.7599	4.9062	8.60744	12.7362	10.9235	7.62307	4.98468	7.94426	13.6449	12.9155	9.53424	7.54052	7.91659
KIFC3	Kifc3	ENSG00000140859	ENSMUSG00000031788	-1.61108	enzyme	enzyme	microtubule-based movement	microtubule-based process	-0.0860639	0.792368	0.224596	-0.171639	0.566916	1.02346	1.58916	2.38968	3.58331	-0.135564	0.082389	-0.982257	0.167946	1.48895	2.76603	1.6078	1.00862	0.400734	0.146389	0.31811	4.20541	13.9123	11.9802	4.21001	3.46587	3.91443	2.72941	0.946334	0.705399	0.841741	7.67389	22.032	25.6313	8.56042	5.83668	2.42151	0.158133	0.176688	3.53079	15.2815	8.23436
ICAM1	Icam1	ENSG00000090339	ENSMUSG00000037405	-1.55336	transmembrane receptor	transmembrane receptor	ovarian follicle development	ovarian follicle development	0.927969	2.47183	1.64251	0.330203	0.663938	0.968549	0.223751	-0.546531	-1.01552	0.952647	2.9205	1.57641	0.818634	0.862947	1.73001	1.68579	0.574874	0.846877	7.52295	36.2086	9.6431	6.70663	6.23675	7.42641	5.16761	5.44092	10.1382	39.2399	191.367	88.7773	77.8387	43.1269	41.8072	72.7197	49.1794	46.267	3.89656	6.51302	4.98586	7.27146	5.97221
CBLB	Cblb	ENSG00000114423	ENSMUSG00000022637	-1.43986	other	other	regulation of signaling	positive regulation of T cell anergy	0.0759285	0.0876409	0.0373506	-0.357572	-0.472824	-0.912508	-1.15723	-1.09885	-1.15913	-0.392811	0.07566	0.63877	0.739243	0.358657	-0.23538	-1.25626	-1.70399	-0.598857	64.6094	71.5128	73.5053	84.8045	77.6121	25.0997	11.5269	12.9218	16.8103	54.2738	84.8086	326.205	250.963	157.998	78.3678	16.3546	15.5166	39.3032	70.1057	66.6851	69.4252	100.602	107.576
TIGIT	Tigit	ENSG00000181847	ENSMUSG00000071552	-1.40374	other	other	protein binding	negative regulation of T cell activation	0.0608388	0.0587394	-0.438523	-0.394905	-0.435855	-0.785384	-1.39935	-1.67858	-0.283533	-0.853244	-1.55589	-0.981575	1.38108	2.80336	1.60062	-0.334533	-0.0901206	1.20317	2.01604	2.87101	6.99774	11.779	9.30477	4.4307	4.10295	2.83085	4.52072	3.17342	5.44104	5.15901	14.3051	46.8633	39.2347	7.49941	4.92055	17.631	2.14605	2.21201	11.9191	16.515	12.4926
PSTPIP1	Pstpip1	ENSG00000140368	ENSMUSG00000032322	-1.17792	other	other	activation of innate immune response	cytokinesis	-0.169295	-0.092813	-0.536762	-0.703332	-0.691453	-1.03689	-0.26549	-0.12616	-0.252599	0.212822	0.491643	0.365761	1.31976	0.954568	0.50304	-0.0150545	-0.392221	0.457431	28.4486	24.2024	11.1871	11.0469	12.2535	15.5809	33.4504	46.0383	48.4276	177.928	111.185	26.8229	28.5345	23.7037	36.8723	37.2277	53.619	122.39	31.8393	26.3913	15.6371	17.5339	19.7151
POU2F2	Pou2f2	ENSG00000028277	ENSMUSG00000008496	-1.09546	transcription regulator	transcription regulator	regulation of transcription, DNA-dependent	mature B cell differentiation	-0.119882	-0.104809	-0.527674	-1.09557	-0.948905	-0.919878	-0.843648	-0.176602	0.163655	-0.113266	0.00178446	-2.70061	-2.55077	-1.15996	-1.16183	-1.35597	-1.52005	-0.830281	14.0473	11.7484	28.0218	61.8929	77.0347	97.7899	59.1524	39.0111	36.6219	4.21658	3.09304	2.12526	10.2082	36.6391	28.8264	12.5577	16.5319	19.8343	16.8076	14.9008	41.4218	128.099	156.176
DUSP10	Dusp10	ENSG00000143507	ENSMUSG00000039384	-1.0352	phosphatase	phosphatase	inactivation of MAPK activity	inactivation of MAPK activity	-0.163084	-0.775518	-0.363721	0.608577	-0.560258	-0.645267	-1.05862	-1.0356	-1.06769	-0.646196	-1.3057	-0.612871	0.111946	0.409933	0.488547	-0.6628	-0.527357	-0.0409579	33.7564	31.7892	4.99354	8.91945	3.74637	6.99793	9.98669	12.917	15.343	251.781	157.251	35.8502	8.18372	8.21576	11.9943	8.86119	9.45088	14.0066	36.2401	50.4179	6.3338	3.85059	5.44993
FNDC9	C030019I05Rik	ENSG00000172568	ENSMUSG00000048721	-0.9801	other	other	membrane	biological_process	-0.00732909	-0.214335	0.334891	-0.776351	0.392379	0.742744	4.04887	4.21886	3.35065	-0.229273	-0.194447	0.0023542	1.09546	0.732516	1.18088	1.3189	1.73371	1.92307	2.47008	1.55558	1.5195	0.488769	0.509441	1.51112	6.45524	11.4773	4.79135	6.95594	7.66901	7.93038	4.82212	2.0358	6.40382	11.2084	25.6886	29.7168	2.53999	2.21873	1.34504	0.876974	0.464141
CYP1A1	Cyp1a1	ENSG00000140465	ENSMUSG00000032315	-0.906035	enzyme	enzyme	response to hypoxia	response to hypoxia	4.35149	0.890612	-0.262221	-1.24322	-0.558756	-0.268068	1.09355	0.110996	-0.276822	-1.13125	-0.981536	-0.485034	-0.802942	-1.38419	1.33826	1.75478	-0.52216	0.909996	0.0689879	0.102746	0.307278	0.192249	0.692464	6.12294	46.5705	14.0827	16.5851	0.0955364	0.0642048	0.040711	0.0815037	0.125719	2.67568	33.4826	14.0011	6.244	0	0.0580449	0.389721	0.473095	1.09061
NCS1	Ncs1	ENSG00000107130	ENSMUSG00000062661	-0.676389	other	other	regulation of neuron projection development	regulation of neuron projection development	-1.56085	3.10372	1.82592	0.74616	1.74751	2.04912	2.9163	3.71181	2.91049	0.125834	-0.946958	-1.19913	-0.0271788	0.816157	1.15434	1.97187	2.39347	2.26577	0.0859122	0.397963	12.4576	34.4233	20.147	9.17203	23.1207	33.4743	24.7789	0.250836	0.324973	3.44845	23.4053	59.3066	56.139	39.1308	30.9315	33.1498	0.252894	0.0328039	3.10331	18.4144	6.08025
SEPT11	Sept11	ENSG00000138758	ENSMUSG00000058013	-0.671259	other	other	cell cycle	cell cycle	0.186532	-0.069889	-0.568634	-0.732763	-0.533447	-1.07449	-1.52187	-1.2167	-1.23161	-0.176797	-0.093827	-1.0231	-0.337668	-0.413547	-0.755331	-0.282782	0.423449	0.192466	9.87261	8.57532	16.591	35.6285	43.2596	32.563	18.0534	29.9992	22.4103	21.6598	20.9941	21.4904	137.22	143.048	107.184	108.85	105.944	97.9786	7.13888	9.81305	24.7504	55.4161	65.4853
STAT4	Stat4	ENSG00000138378	ENSMUSG00000062939	-0.619248	transcription regulator	transcription regulator	regulation of transcription, DNA-dependent	regulation of transcription, DNA-dependent	0.0497802	0.0770027	0.00624006	-0.234259	-0.318845	-0.132294	-1.06102	-0.963261	-1.21201	-0.177372	-0.0975895	-0.424244	-0.62651	-1.4031	-2.21178	-3.75004	-3.10413	-1.04943	45.6356	46.922	34.2805	5.85182	7.39022	10.2481	4.98132	6.44767	19.9751	35.0097	35.4436	43.028	7.56754	3.602	3.88658	2.03287	4.74491	19.7866	42.2579	47.0072	37.3575	6.38113	10.0566
RORC	Rorc	ENSG00000143365	ENSMUSG00000028150	-0.607245	ligand-dependent nuclear receptor	ligand-dependent nuclear receptor	regulation of transcription, DNA-dependent	regulation of transcription, DNA-dependent	-1.13735	0.00169412	-0.798199	0.496443	1.8894	3.15516	5.29503	5.53309	5.82342	-1.46276	-0.971267	-1.03815	1.80867	2.5154	4.17164	3.59262	3.43361	3.35949	0.125916	0.280749	2.79647	17.1809	16.8628	18.5215	20.3813	32.6691	35.888	0.238614	0.449977	2.23632	28.6337	48.3217	176.414	145.218	94.4895	80.5548	0.269918	0.208863	4.38988	10.8411	4.59789
TNFAIP3	Tnfaip3	ENSG00000118503	ENSMUSG00000019850	-0.498824	enzyme	enzyme	B-1 B cell homeostasis	B-1 B cell homeostasis	-0.359672	-0.978198	-0.45628	-0.218156	-0.433207	-0.209832	-0.0451384	0.0459235	0.504236	-0.302709	0.0743733	-1.12392	-1.72665	-1.4962	-0.596692	1.12614	0.43987	1.02365	1601.57	946.726	239.629	245.382	257.568	282.573	124.827	84.5401	153.46	1062.6	676.799	86.0567	63.813	44.5952	33.4799	82.8967	45.2968	52.3571	2022.86	1807.52	339.856	281.03	357.643
JUNB	Junb	ENSG00000171223	ENSMUSG00000052837	-0.290639	transcription regulator	transcription regulator	vasculogenesis	vasculogenesis	0.565951	0.796406	1.03965	1.06839	1.34621	1.11608	0.907846	0.916958	1.1931	0.232077	0.383201	0.905309	1.00961	1.02196	1.55354	1.37798	1.27517	1.90581	1914.44	1637.86	503.111	426.174	435.41	311.999	266.703	282.306	660.131	3557.99	3219.61	1358.71	799.299	419.907	492.883	516.084	659.72	879.989	1299.25	977.117	251.012	189.673	181.129
RHOB	Rhob	ENSG00000143878	ENSMUSG00000054364	-0.29052	enzyme	enzyme	GTP catabolic process	GTP catabolic process	-0.257206	-0.0553418	-0.143035	-0.165847	-0.34675	0.534158	1.33382	0.994795	1.22496	0.0257302	0.242397	-0.667873	-0.310298	0.102298	0.306551	1.30593	-0.155251	1.73239	12.4541	11.0852	4.11607	2.85409	2.5382	3.86691	3.8215	1.97474	7.22741	54.2229	25.3732	7.50694	5.79864	7.83092	5.15229	7.79148	5.83483	21.0906	14.6721	11.6727	4.79155	3.18322	3.26771
BCL2A1	Bcl2a1b	ENSG00000140379	ENSMUSG00000089929	-0.27797	other	other	anti-apoptosis	biological_process	0.23947	-0.154657	-0.149612	-0.904323	0.076596	-0.393849	-1.08691	-1.12137	-1.61729	-0.995184	-1.65167	-0.961019	-0.365668	-0.206022	-0.827828	-1.47003	-0.846417	-0.414924	25.8239	60.3425	168.477	131.937	149.457	92.7001	43.4371	26.6296	17.5791	10.8018	36.997	130.994	191.957	135.936	61.4407	32.179	28.4729	27.3141	21.1937	65.6342	190.43	165.345	144.155
BHLHE40	Bhlhe40	ENSG00000134107	ENSMUSG00000030103	-0.234037	transcription regulator	transcription regulator	negative regulation of transcription from RNA polymerase II promoter	negative regulation of transcription from RNA polymerase II promoter	0.737764	1.63145	1.4604	1.87143	1.64225	1.20027	1.70013	1.06043	0.602075	0.200806	-0.1974	-0.34407	0.0917125	-0.431719	-0.803196	-1.85015	-0.0408067	1.75159	60.3803	104.28	121.88	142.711	131.381	82.5818	89.3717	99.4675	280.765	24.7149	41.1042	99.304	152.569	116.618	82.8209	45.1193	105.409	399.068	35.2958	38.0223	45.6495	36.3384	45.7814
SKIL	Skil	ENSG00000136603	ENSMUSG00000027660	-0.186008	transcription regulator	transcription regulator	negative regulation of transcription from RNA polymerase II promoter	negative regulation of transcription from RNA polymerase II promoter	0.313645	0.342841	0.0413043	0.0816916	1.27189	1.82285	2.60845	2.55974	2.73436	-0.439756	-0.108921	0.257271	0.0741797	0.603578	0.848441	0.6023	1.90723	1.94692	67.1481	125.361	152.918	46.5565	42.7852	24.702	27.2868	21.6228	39.2767	94.1326	406.357	155.222	89.843	107.495	106.51	83.0513	70.2609	66.7822	55.0618	105.744	158.084	43.8176	18.1453
MX1	Mx2	ENSG00000157601	ENSMUSG00000023341	-0.170991	enzyme	enzyme	induction of apoptosis	GTP catabolic process	0.0332254	0.657999	2.00968	0.496431	0.3914	0.234718	-0.103658	-0.856296	0.182407	0.296661	1.74274	2.16527	0.131004	-0.526392	-0.477313	-1.87334	-3.01162	-0.21297	47.5779	77.8134	142.687	14.6535	10.4294	8.98192	15.5202	22.7174	175.066	4.58951	7.5821	1.93325	0.162174	0.0522057	0.0817443	0.310354	0.287614	2.01314	53.4623	41.3529	35.842	11.1843	9.71773
SESN1	Sesn1	ENSG00000080546	ENSMUSG00000038332	-0.170797	other	other	cell cycle arrest	cell cycle arrest	0.0501583	-0.0791036	-0.505817	-0.167004	-0.85842	-0.662116	-0.94995	-0.942282	0.0648687	-0.0283779	0.282917	-0.587987	-0.675629	-0.51032	-0.271943	-1.44475	-2.46782	-1.96352	37.4709	28.4096	9.37697	17.5071	12.702	9.16493	4.26311	3.55633	8.03408	67.1598	47.3868	7.31161	4.59004	5.93449	8.59975	4.19346	5.70855	9.53285	37.1675	31.2786	12.664	17.7718	24.9417
SEMA4C	Sema4c	ENSG00000168758	ENSMUSG00000026121	-0.139128	other	other	multicellular organismal development	multicellular organismal development	-0.402749	-0.327758	-0.998813	-0.756545	-0.541614	0.41766	0.246242	0.114335	-0.018745	1.27549	1.21077	-1.62389	-2.36805	-3.62883	-5.38955	-6.05065	-5.2775	-3.6659	43.2627	35.7078	22.6703	17.1242	12.8653	8.46685	9.31774	6.53975	6.6056	3.09478	4.1133	2.58531	1.41509	0.945393	0.350858	0.186588	0.256883	0.566228	55.3897	44.6227	43.0795	30.753	20.6879
KLF2	Klf2	ENSG00000127528	ENSMUSG00000055148	-0.130898	transcription regulator	transcription regulator	cell morphogenesis	cell morphogenesis	-0.294107	-0.885712	-0.60882	-0.827677	-0.744067	-0.689605	-1.65694	-1.33573	-3.20314	0.24868	0.521674	-0.698881	-0.446597	-0.134781	1.4219	-0.210371	-2.24212	-4.19517	524.098	228.361	59.9328	52.962	46.9843	26.2992	10.4806	1.22412	0.699124	928.179	377.356	62.8866	28.6024	26.6959	59.7741	23.7426	8.1078	7.4866	634.238	374.402	84.7315	88.0245	80.0915
SOCS3	Socs3	ENSG00000184557	ENSMUSG00000053113	-0.128238	other	other	response to hypoxia	response to hypoxia	2.21795	3.14974	3.34277	3.42188	3.2659	2.92111	2.03834	0.842046	0.886833	2.55299	2.62293	2.80339	3.72255	3.22958	4.6333	3.44069	1.99129	1.50897	471.793	416.884	75.9683	47.9509	47.007	31.2598	23.3303	25.7577	84.4196	820.869	781.93	212.5	70.6223	29.8238	46.3821	46.7371	53.331	91.6777	100.361	48.0905	7.33758	6.0765	7.40735
TXNIP	Txnip	ENSG00000117289	ENSMUSG00000038393	-0.127288	other	other	negative regulation of transcription from RNA polymerase II promoter	regulation of transcription, DNA-dependent	-0.4114	-0.461394	-0.797387	-0.426775	-1.10447	-0.963704	-1.2501	-0.916291	0.217704	0.201425	0.207743	-1.00884	-0.997161	-1.03747	0.0939978	0.0336702	-1.44845	-0.779023	848.435	422.756	155.687	231.051	117.583	95.7721	47.8715	46.0769	258.503	1726.13	515.099	64.225	25.5834	24.181	30.8888	60.9262	54.6106	142.21	1143.83	554.27	245.168	242.291	252.364
PLXNC1	Plxnc1	ENSG00000136040	ENSMUSG00000074785	-0.122812	other	other	cell adhesion	signal transduction	-0.0318958	0.0575965	-0.120033	-0.0373143	0.116323	-0.583324	-0.893683	-1.38626	-1.56807	-0.14402	-0.204155	-0.255982	0.338673	0.255175	-1.25766	-4.53569	-4.86142	-3.51809	5.8873	3.60721	1.88731	1.64516	2.41576	1.68819	1.11494	1.223	3.18304	1.98108	1.42174	1.25721	1.57742	1.28122	0.614529	0.657329	0.69186	2.05562	5.31122	4.21981	2.30055	2.57174	2.03278
KLF11	Klf11	ENSG00000172059	ENSMUSG00000020653	-0.114664	transcription regulator	transcription regulator	negative regulation of transcription, DNA-dependent	regulation of transcription involved in S phase of mitotic cell cycle	0.226449	0.343003	0.0600456	0.846208	1.26854	0.789828	0.712803	0.0878916	-0.108656	0.568148	1.26114	-0.0959094	-0.115671	-0.10113	1.44123	0.988319	0.446869	-0.201344	16.1013	24.6105	13.7985	7.11568	7.00865	7.45109	11.612	6.65878	6.62511	67.4762	30.6364	5.22582	4.02768	2.9671	1.26885	3.37424	3.08881	4.3273	13.9969	19.0441	13.2142	3.99597	2.86002
FOSB	Fosb	ENSG00000125740	ENSMUSG00000003545	-0.110512	transcription regulator	transcription regulator	negative regulation of transcription from RNA polymerase II promoter	regulation of transcription, DNA-dependent	-0.395065	-0.93739	-0.775731	-0.395292	-0.356847	-0.474616	1.44006	1.42277	0.754811	-0.557448	-0.212973	-0.594678	-1.03142	-1.47672	-0.849894	-1.79943	-1.3063	-0.395673	543.815	563.09	41.6687	8.6957	9.59089	1.48913	4.83283	2.16499	2.59005	249.817	263.747	22.0417	3.33061	1.2408	0.943778	0.333319	0.447062	0.717839	696.702	1097.13	69.0626	7.67892	11.5436
DUSP1	Dusp1	ENSG00000120129	ENSMUSG00000024190	-0.0973878	phosphatase	phosphatase	inactivation of MAPK activity	inactivation of MAPK activity	-0.548259	-1.39028	-0.287796	0.315022	-0.256537	0.156477	-0.200214	0.222529	0.823868	-0.278895	-0.462371	-1.43409	-1.21833	-0.820155	-0.911827	-1.25185	-1.18685	-0.481666	282.874	101.237	22.7341	12.5011	6.08892	4.5039	3.13211	3.48585	5.92806	441.823	167.388	57.7918	51.5414	43.7126	11.9175	9.51184	11.1339	18.4585	426.088	215.488	29.927	10.3082	7.44062
RAB37	Rab37	ENSG00000172794	ENSMUSG00000020732	-0.0903874	enzyme	enzyme	GTP catabolic process	GTP catabolic process	-0.0997776	0.0149381	-0.693645	-1.40094	-1.68748	-1.27219	-1.28686	-2.30592	-1.97501	0.272072	0.263645	-0.401247	-0.629074	0.0429897	0.114404	-0.59926	-2.7534	-3.50712	14.7692	10.3886	2.17108	1.43959	1.49815	0.871353	0.774068	0.6594	3.59539	57.4854	29.7917	4.43479	1.03554	0.969356	2.33382	3.92452	1.51976	2.00037	16.2421	11.032	3.29857	3.47302	4.76918
IL10RA	Il10ra	ENSG00000110324	ENSMUSG00000032089	-0.0408932	transmembrane receptor	transmembrane receptor	signal transduction	membrane	0.065537	0.142819	-0.65651	-0.880773	-0.913689	-0.270159	-0.406315	-0.935363	-1.04172	0.0519444	0.435244	0.605471	0.527432	-0.864663	-1.62939	-3.69924	-3.36205	-0.500055	78.6178	74.984	15.0791	13.2414	8.51888	5.03406	5.59305	10.7037	18.9082	8.36602	14.5806	6.19929	0.944638	0.394283	0.827452	0.343107	0.858814	10.7539	64.4479	70.7331	20.681	19.8463	16.556
GPR146	Gpr146	ENSG00000164849	ENSMUSG00000044197	-0.0357657		G-protein coupled receptor	G-protein coupled receptor signaling pathway	biological_process	0.102474	0.37699	-0.533886	-0.336631	-0.857445	-0.800459	-1.0824	-0.835351	-0.497915	0.865498	2.00649	2.11357	3.04282	2.17329	2.45781	1.21591	-0.339779	0.00441067	13.0882	10.4221	4.72758	5.00952	3.45297	2.24806	1.4654	0.625877	2.5744	59.488	77.415	92.8931	40.8814	15.3521	12.7741	7.53775	9.16193	27.7488	12.5184	8.0852	7.73412	5.76205	6.83594
BCL2A1	Bcl2a1c	ENSG00000140379	ENSMUSG00000053820	-0.0224335	other	other	anti-apoptosis	biological_process	0.23947	-0.154657	-0.149612	-0.904323	0.076596	-0.393849	-1.08691	-1.12137	-1.61729	-1.79475	-2.86596	-1.23254	-1.02537	-0.950893	-1.32538	-1.52584	-2.14131	-0.010411	25.8239	60.3425	168.477	131.937	149.457	92.7001	43.4371	26.6296	17.5791	0.192328	0.370009	2.7948	3.45035	2.91552	1.30897	0.723528	0.398948	0.809351	21.1937	65.6342	190.43	165.345	144.155
IRF4	Irf4	ENSG00000137265	ENSMUSG00000021356	0.0161065	transcription regulator	transcription regulator	regulation of transcription, DNA-dependent	regulation of transcription, DNA-dependent	1.71341	1.52908	0.25826	0.311032	0.806733	0.609268	0.503594	0.349053	0.407944	-0.117294	1.46896	-0.759175	-0.344906	-0.0451346	0.464925	0.280597	1.55642	2.05885	80.8551	518.133	450.989	990.923	1211.78	1027.93	471.404	348.89	396.498	71.1437	882.045	512.244	1004.25	989.25	1125.37	624.156	480.49	527.536	23.3115	157.252	384.913	669.075	689.636
FOS	Fos	ENSG00000170345	ENSMUSG00000021250	0.0240295	transcription regulator	transcription regulator	conditioned taste aversion	conditioned taste aversion	-0.306017	-0.884839	0.282544	0.051599	0.0421693	-0.582559	-0.0535116	0.556509	0.113345	0.0268509	0.455244	-0.0815844	-0.305738	-0.781064	-0.438589	-1.47139	-1.05251	0.14916	2022.94	639.635	111.434	26.4247	31.21	4.84057	6.67879	4.6878	5.20936	1220.81	668.14	142.485	35.1548	15.5541	6.52824	4.01509	3.57127	5.06254	2511.18	1150.86	103.967	26.4421	31.1409
IRF1	Irf1	ENSG00000125347	ENSMUSG00000018899	0.0266594	transcription regulator	transcription regulator	transcription from RNA polymerase II promoter	I-kappaB kinase/NF-kappaB cascade	1.45558	2.18624	1.5398	0.977408	0.883949	0.762989	0.79722	-0.0445668	-1.03814	1.90666	3.34369	1.27674	0.326255	0.41931	1.09671	-0.532674	-1.86921	-1.57621	622.873	1184.81	151.546	99.8403	102.042	79.3257	83.5305	63.3532	56.0392	1390.15	1896.73	138.925	54.9233	32.4342	42.7176	46.0733	31.689	43.3893	202.979	242.372	56.0516	48.3325	56.0781
TSC22D3	Tsc22d3	ENSG00000157514	ENSMUSG00000031431	0.0266829	other	other	regulation of transcription, DNA-dependent	negative regulation of transcription from RNA polymerase II promoter	-0.438211	-0.558076	-1.12383	-0.262839	-1.14917	-0.263566	0.60829	1.02878	2.01244	-0.664907	-0.916491	-1.04745	-0.312039	-0.664342	0.574254	-0.498696	-0.612259	-0.290398	1177.92	707.698	127.108	128.502	23.7351	18.7583	16.6765	16.0838	87.4049	225.725	91.2214	29.5793	13.671	7.52323	13.6338	4.70483	10.2649	29.8231	1582.48	844.328	232.244	74.1594	52.0003
VIPR1	Vipr1	ENSG00000114812	ENSMUSG00000032528	0.0504956	G-protein coupled receptor	G-protein coupled receptor	cell surface receptor linked signaling pathway	cell surface receptor linked signaling pathway	-0.212942	-0.183005	-0.520025	-1.03772	-0.896702	-0.660432	-0.645038	-0.860817	-0.58667	0.146337	0.473939	-0.319405	0.365564	-0.102417	0.503759	0.490108	-0.391348	-3.26338	52.6674	35.5525	16.1104	9.26098	9.1093	7.55102	6.34721	2.34172	1.8809	114.058	67.8433	14.2314	14.2497	7.66642	9.0373	15.3367	3.46374	1.39309	61.1208	42.687	23.2587	17.8496	16.5183
JUN	Jun	ENSG00000177606	ENSMUSG00000052684	0.12836	transcription regulator	transcription regulator	angiogenesis	angiogenesis	-0.381697	-0.582637	0.295811	0.651341	0.474783	0.624699	1.92399	2.0471	3.00296	0.429276	0.916113	-0.671616	-0.434629	0.397942	2.68392	2.04231	1.92859	2.33264	684.163	362.413	108.67	58.377	37.4363	22.8453	37.4949	47.184	159.534	1252.81	380.231	42.604	20.7858	23.342	45.4693	50.7304	46.7576	53.8765	859.472	479.752	97.8525	37.6709	27.0249
RP4-697K14.7	BC006779	ENSG00000130589	ENSMUSG00000027580	0.146503	transcription regulator	transcription regulator	RNA binding	biological_process	-0.0101259	0.867789	2.05097	0.260119	0.323846	-0.0302784	0.668292	-0.123025	0.556482	0.196368	1.06413	1.64726	0.357234	-0.0841396	-0.159004	-0.467673	-0.743444	0.427296	30.9584	62.505	86.4707	9.20436	6.83061	1.79054	2.18053	1.29259	14.0519	137.433	329.722	321.536	51.2257	21.1925	17.6896	17.4128	17.4029	60.1407	31.8201	31.1373	20.9854	7.28783	6.93088
P2RY10	P2ry10	ENSG00000078589	ENSMUSG00000050921	0.179548	G-protein coupled receptor	G-protein coupled receptor	G-protein coupled receptor signaling pathway	G-protein coupled receptor signaling pathway	0.202306	0.0957496	-0.450291	-0.230398	-0.524598	-1.62381	-1.86549	-0.938816	-0.711545	-0.92886	-1.07007	-0.0746515	-0.185941	-0.751132	-1.08227	-2.63351	-1.42693	-0.22734	56.6472	56.5207	20.3191	22.3402	14.464	7.00185	4.76103	11.9051	18.9031	74.4334	121.778	61.7719	21.537	7.61539	6.09533	3.00258	13.0986	42.8229	48.0549	54.2417	26.6073	24.8481	19.5202
HIC1	Hic1	ENSG00000177374	ENSMUSG00000043099	0.201503	transcription regulator	transcription regulator	negative regulation of transcription from RNA polymerase II promoter	negative regulation of transcription from RNA polymerase II promoter	-0.0783298	-1.07458	0.0740109	-1.50725	-0.715528	-1.59061	-2.34669	-3.11664	-2.19186	-0.220978	-1.76174	-0.35122	-0.102808	-0.248225	0.0512859	0.682743	-0.610754	-0.924431	0.866275	1.33124	24.9749	14.3548	9.91409	3.81866	1.93395	0.368807	0.484839	1.47688	2.62677	16.67	7.63998	6.73915	2.36989	2.5775	0.794659	0.769174	0.904806	2.77114	21.8762	30.0044	16.8598
IL21	Il21	ENSG00000138684	ENSMUSG00000027718	0.248131	cytokine	cytokine	positive regulation of natural killer cell cytokine production	B cell apoptosis	2.41515	-0.39227	-0.432692	6.25625	2.63907	4.11081	0.888028	-0.857552	-0.395627	-0.598957	0.433021	2.63327	5.8326	6.40723	7.18972	7.39603	6.87564	6.62399	0.057906	0.0414649	0.0829382	0.897806	2.11643	4.74776	6.23637	1.98867	5.26404	1.33089	5.09123	20.7395	107.866	99.5438	226.142	262.339	227.381	362.046	0	0.0601991	0.111246	0	0.323804
GZMA	Gzma	ENSG00000145649	ENSMUSG00000023132	0.285041	peptidase	peptidase	proteolysis	proteolysis	0.254186	0.459329	1.05154	0.712449	0.319795	-0.377957	-0.863188	-0.281604	-2.17806	0.216416	1.00536	3.30903	4.26526	2.14187	4.43854	-1.07698	-4.37618	-1.90715	26.669	30.1969	22.5805	13.0106	15.9398	5.94747	3.00868	1.74616	2.55136	1.02285	1.47916	3.85854	2.52825	0.646163	0.198062	0.0211427	0	0.0178831	21.9126	22.8048	11.4407	8.03509	13.5903
KLF3	Klf3	ENSG00000109787	ENSMUSG00000029178	0.295646	transcription regulator	transcription regulator	regulation of transcription, DNA-dependent	regulation of transcription, DNA-dependent	0.0879333	-0.0596162	-0.563178	0.0714842	-0.250424	-0.65494	-1.33382	-2.01741	-1.85744	-0.10679	-0.37907	-1.15975	-0.801116	-1.46506	-1.5189	-3.60226	-5.13188	-5.85985	209.204	171.612	47.0385	26.2345	17.9506	11.4664	5.38784	3.15191	3.64423	91.6293	41.633	12.503	5.17472	3.82549	6.7766	1.64194	0.626733	0.792391	193.688	180.95	70.4718	23.9492	21.4103
NUAK2	Nuak2	ENSG00000163545	ENSMUSG00000009772	0.308303	kinase	kinase	protein phosphorylation	protein phosphorylation	0.162652	0.0540282	-0.904785	-0.114147	-0.560859	-0.290051	-0.112794	-1.10351	0.34157	0.76058	1.2917	0.0384605	0.128054	0.0539184	0.258629	0.256127	-0.366678	-2.18242	12.5656	12.713	4.93004	5.51795	2.74097	1.77079	1.15219	0.281951	1.1282	4.84434	5.69903	1.43744	1.17315	0.723971	0.4257	0.966133	0.293904	0.164417	10.9465	10.9818	8.37052	5.49074	3.92435
SPHK1	Sphk1	ENSG00000176170	ENSMUSG00000061878	0.317573	kinase	kinase	protein folding	blood vessel development	-0.153602	0.717439	0.47138	0.22291	1.23995	1.27224	1.15093	0.677434	1.50258	0.636746	1.99584	0.568802	2.99204	2.80225	2.67553	1.76121	2.27002	3.33454	1.25351	3.81425	18.4664	14.5868	11.1708	17.9241	10.0403	4.69769	6.98003	0.219327	0.438231	3.9271	6.6495	4.16697	1.24343	0.702368	1.0111	3.30105	1.33123	2.31314	13.2667	12.7431	5.02363
ZFP36L2	Zfp36l2	ENSG00000152518	ENSMUSG00000045817	0.396228	transcription regulator	transcription regulator	nuclear-transcribed mRNA catabolic process, deadenylation-dependent decay	nuclear-transcribed mRNA catabolic process, deadenylation-dependent decay	-0.277158	-0.995659	-0.397513	0.0349837	-0.25626	0.186145	0.150658	0.446055	0.552446	-0.440898	-0.0948989	-0.588222	-1.34677	-0.687386	0.31346	0.39109	0.622683	0.0492078	317.046	134.478	77.5649	119.718	71.2534	57.16	47.4644	56.4928	93.1439	580.596	312.15	107.072	55.86	88.2226	157.414	129.407	153.049	139.416	380.267	239.066	102.62	113.802	86.5291
PTGFRN	Ptgfrn	ENSG00000134247	ENSMUSG00000027864	0.548002	other	other	lipid particle organization	lipid particle organization	0.0557304	-0.0284534	0.582061	0.596384	1.6935	1.25033	1.28389	1.51504	1.50251	-0.371792	-0.157517	0.0277041	0.386249	1.27395	1.76248	1.03874	1.43944	2.30514	3.54938	3.17237	4.33957	16.8442	19.3783	51.9532	58.5399	65.1238	61.4268	3.01377	3.26193	6.72192	13.0516	28.6721	32.664	27.9185	31.6563	53.3599	3.57489	3.13754	3.13953	10.4227	6.51335
SEMA7A	Sema7a	ENSG00000138623	ENSMUSG00000038264	0.610843	other	other	immune response	integrin-mediated signaling pathway	0.349334	0.737599	0.397337	-0.654665	1.28742	2.02742	2.07408	2.41423	2.14394	-0.0479267	2.83387	1.29367	2.1723	2.15868	2.1568	2.66152	3.05505	2.02912	2.7389	9.22869	381.821	245.525	256.801	243.911	218.133	104.438	93.1633	4.89483	91.8416	754.223	838.581	520.318	155.259	44.6904	25.1328	16.0114	2.07511	4.4075	258.728	234.11	107.702
IL2	Il2	ENSG00000109471	ENSMUSG00000027720	0.644223	cytokine	cytokine	negative regulation of protein phosphorylation	negative regulation of protein phosphorylation	-0.85352	-0.886017	-0.408125	-0.663006	0.586051	2.47837	1.24285	0.928629	2.23173	-3.59615	-3.89644	-2.58016	-0.744479	-0.50151	-0.921689	-2.72694	-1.13013	-1.6805	0.899898	5.03793	22.9072	255.978	768.344	971.266	555.778	61.9328	79.9015	0.381924	1.28412	119.074	1221.96	748.916	328.734	114.678	123.589	88.9988	1.51298	8.1531	26.7574	164.699	481.578
FAM46C	Fam46c	ENSG00000183508	ENSMUSG00000044468	0.650064	other	other		biological_process	0.557981	1.45398	1.35341	1.9544	0.657424	0.542602	0.937019	-1.83156	-1.07087	0.345129	0.722783	0.0877245	1.3944	0.922647	0.916831	1.26338	0.802553	1.22002	49.2174	64.1977	6.4726	4.27226	1.27489	0.604196	0.393389	0.367	3.70614	86.3996	44.5693	13.4765	16.7098	18.7168	16.454	25.3775	19.3897	23.9057	32.4398	24.2755	2.36374	0.88131	0.789384
CDKN2C	Cdkn2c	ENSG00000123080	ENSMUSG00000028551	0.858654	transcription regulator	transcription regulator	regulation of cyclin-dependent protein kinase activity	regulation of cyclin-dependent protein kinase activity	-0.194878	-0.0762116	-0.924217	0.00857632	-0.724222	-1.03147	-0.95922	-1.14757	-1.01994	0.0553359	0.259852	-0.269948	-0.650584	-0.0159283	-0.832836	-1.81486	-2.13674	-3.11851	4.3734	3.56479	1.09106	1.92931	0.931117	0.795649	2.12412	6.18588	9.52866	4.91428	3.63171	0.547886	0.182868	0.275944	0.551568	4.53541	8.30475	10.2326	4.64135	3.75124	2.15096	1.42344	1.97919
MIR21	Mir21	ENSG00000199004	ENSMUSG00000065455	0.95008					3.31576	2.193	1.44008	0.678534	1.08648	1.58944	2.38318	NA	0.820321	1.92981	4.84984	1.58017	1.17547	1.53922	1.56215	3.05579	-1.73585	-0.152999	0.531122	1.36624	6.29713	6.71417	10.4586	2.75873	1.49254	0	5.23922	1.1902	1.64123	4.29614	6.98924	6.0204	1.43767	0.364501	0.188292	0.631371	0	0.310478	2.28341	4.0324	4.92909
IPCEF1	Cnksr3	ENSG00000074706	ENSMUSG00000015202	0.999195	enzyme	other	response to oxidative stress	regulation of signal transduction	0.0774675	-0.0544041	-0.450623	-0.735358	-0.576117	-1.67668	-2.00527	-1.62473	-1.12409	0.0353247	0.437643	0.124585	-0.0894746	-0.399809	-0.283904	-0.968041	-1.96109	-2.88007	70.2856	50.5497	31.7023	46.7459	44.7823	11.4786	3.16123	4.72864	7.4205	10.7041	17.4868	6.1013	3.87366	3.65329	1.86456	1.81818	1.76151	1.0847	64.145	52.1803	40.6548	76.2709	68.5143
PREX1	Prex1	ENSG00000124126	ENSMUSG00000039621	1.05696	other	other	superoxide metabolic process	regulation of Rho protein signal transduction	-0.0532555	0.0154047	0.593387	1.44888	1.44036	1.71244	0.989787	0.580677	-0.265667	-0.0138351	0.239864	0.130154	0.0122534	1.05237	1.61031	0.578443	0.598282	0.498303	60.1178	55.7266	45.3096	34.6289	29.0086	24.727	27.3157	24.0151	26.3225	176.413	145.627	37.3744	9.4893	15.9115	30.8187	32.1536	38.4273	39.1453	63.1241	59.2352	30.3378	12.4278	11.3433
CORO2A	Coro2a	ENSG00000106789	ENSMUSG00000028337	1.0753	other	other	actin cytoskeleton organization	actin cytoskeleton organization	-0.034066	0.0131437	-0.179715	1.10727	0.403545	0.945605	1.2862	0.849025	0.771681	-0.293006	0.136235	-0.344079	-3.39663	-2.79592	-1.80912	-0.912358	-2.24081	-3.99534	8.38562	6.85278	2.47617	5.4214	3.56858	4.62768	8.91521	6.81989	14.1445	2.12128	1.42678	0.41429	0.431505	1.12686	1.00654	1.93231	3.98563	9.47853	8.58979	6.89283	2.74695	2.21923	3.00875
LACTB	Lactb	ENSG00000103642	ENSMUSG00000032370	1.12472	other	other	cytoplasm	mitochondrion	0.437359	1.36068	0.911367	0.40569	0.311384	0.104677	0.573722	0.0598423	0.0764963	0.211549	-0.0494509	-0.994335	-0.638802	-0.218311	-0.362914	-0.257384	-1.05571	-0.52416	10.5434	24.4029	18.0032	12.4097	12.8882	15.203	17.3839	15.8385	23.3468	14.5002	9.08373	6.77862	10.2664	12.8133	11.6174	14.6544	13.3262	12.9639	7.61897	9.28132	9.73656	9.42415	10.6244
MAP3K1	Map3k1	ENSG00000095015	ENSMUSG00000021754	1.13052	kinase	kinase	protein polyubiquitination	protein polyubiquitination	0.0637404	-0.0291375	-0.736447	-0.51723	-0.949712	-0.812695	-0.730817	-0.668105	-0.475594	-0.0948659	-0.905396	0.164221	0.114332	0.259214	0.488179	0.120479	0.0713309	0.596469	123.248	94.2711	41.5205	55.2759	40.3901	28.4969	22.0818	17.1413	22.5973	65.9676	99.3289	120.469	37.1352	26.7616	33.7144	33.9765	30.2324	65.1272	114.983	94.4389	68.0982	81.196	78.799
GPR18	Gpr18	ENSG00000125245	ENSMUSG00000050350	1.1623	G-protein coupled receptor	G-protein coupled receptor	G-protein coupled receptor signaling pathway	G-protein coupled receptor signaling pathway	0.378645	0.170127	-0.784901	-1.31303	-0.957187	-1.31572	-0.6017	-0.884214	-0.806903	0.195097	1.43407	0.584316	0.796987	0.651922	0.751725	0.432263	0.148193	0.902704	22.8504	21.5712	14.3336	8.6625	7.74863	2.9195	2.46239	2.72417	5.87212	129.789	286.682	82.781	87.188	55.6296	69.2191	44.7004	42.3761	79.7582	16.9693	19.1536	25.0211	19.9503	14.697
HS3ST3B1	Hs3st3b1	ENSG00000125430	ENSMUSG00000070407	1.32939	enzyme	enzyme	heparan sulfate proteoglycan biosynthetic process	protein sulfation	-0.0232668	0.126918	0.0981093	0.445688	0.302412	-0.25643	-1.23886	-1.56378	-2.00991	0.135488	0.427066	0.273572	1.49783	0.932207	0.444779	0.0189281	-0.159474	0.435856	10.6344	11.9229	5.0588	8.5393	8.83032	4.85035	2.08146	1.36928	1.81087	24.8899	36.2674	38.0198	28.1099	12.8665	7.64195	7.34996	4.35387	6.2166	10.6167	11.0594	4.82697	6.23498	7.15614
ARID5B	Arid5b	ENSG00000150347	ENSMUSG00000019947	1.87342	transcription regulator	transcription regulator	kidney development	kidney development	-0.0225331	0.647343	1.47126	1.45966	1.42608	1.02515	0.288733	-0.297307	0.120772	0.0350875	0.588502	1.79223	1.58123	1.63373	1.9861	0.912784	-0.0723839	0.103537	25.515	30.5975	43.2092	46.8841	64.4675	56.0166	32.4681	22.6561	35.832	25.8337	19.4373	120.288	84.7716	52.7406	32.5569	20.0387	13.8714	17.2002	26.1615	19.1683	15.8214	16.2123	22.6188
C11orf89	Gm14492	ENSG00000184682	ENSMUSG00000043795	1.88141		other		biological_process	-0.333512	-0.671719	-1.15886	-0.584191	-0.429764	-0.211254	-0.102584	-0.606509	-0.11199	0.430975	0.213047	-0.612404	-0.68112	-1.12041	-1.01326	-3.24918	-3.86784	-2.51013	4.69692	5.59923	8.33979	10.211	7.23484	3.87945	3.23877	2.36645	4.69609	4.31864	1.26119	0.384649	0.447966	0.49499	1.06412	0.383583	0.348654	0.909551	5.81544	8.8536	16.9706	15.1137	10.5375
IRF8	Irf8	ENSG00000140968	ENSMUSG00000041515	1.8995	transcription regulator	transcription regulator	negative regulation of transcription from RNA polymerase II promoter	regulation of transcription, DNA-dependent	0.49739	1.62856	0.949297	-0.866966	-0.433338	-0.589464	-1.83565	-0.566945	-0.766597	0.150762	3.86314	3.08388	3.48122	2.82814	2.41718	1.30575	0.8859	0.11258	3.42507	15.7523	14.1442	21.0132	34.366	51.2258	24.7786	18.4132	17.0929	14.1641	181.652	523.216	1079.03	451.416	317.958	123.045	79.4194	45.2729	2.42351	4.05395	7.98283	28.7046	49.8935
BTLA	Btla	ENSG00000186265	ENSMUSG00000052013	1.91957	other	other	T cell costimulation	immune response-regulating cell surface receptor signaling pathway	0.0631116	0.594933	-0.176549	-1.02133	-0.493655	-1.53037	-2.0954	-1.25318	-0.339695	-0.4235	-0.883405	0.0920437	-0.724061	-1.01292	-1.43769	-2.30037	-1.52419	-0.612209	7.48161	17.1363	65.8309	92.9091	110.865	33.924	18.0668	19.6849	25.8462	42.9698	68.6552	192.017	121.044	89.0619	74.4285	54.1017	70.317	122.533	7.72173	11.2148	77.5274	159.538	161.826
MTSS1	Mtss1	ENSG00000170873	ENSMUSG00000022353	2.27726		other	signal transduction	actin filament organization	-0.0780639	-0.0351116	-0.307501	-0.293949	-0.95921	-0.855959	-0.886348	-0.71786	-0.834875	-0.0114036	0.395247	0.722573	0.908985	1.18874	1.83315	1.84812	1.20164	1.49877	29.335	27.584	10.6205	7.16767	2.84482	1.8494	2.32384	4.12944	8.70167	38.5688	39.6302	15.1688	12.6241	15.6017	21.7473	33.9706	30.2302	30.2166	30.0153	54.064	13.1199	9.57293	6.24252
LBH	Lbh	ENSG00000213626	ENSMUSG00000024063	2.7732	transcription regulator	transcription regulator	multicellular organismal development	multicellular organismal development	-0.0332476	0.0395982	-0.0518643	-0.588379	-0.474353	-1.11496	-0.864022	-0.639376	0.308604	-0.151857	-1.00335	0.0714131	1.76357	1.71148	0.777867	0.260271	-0.692698	-0.376454	96.9188	97.184	313.866	310.513	321.215	224.557	69.5371	46.9531	120.078	176.596	136.061	133.125	260.795	226.808	128.694	135.466	63.2977	112.284	95.0737	101.871	280.508	481.722	472.144
GIMAP5	Gimap5	ENSG00000196329	ENSMUSG00000043505	2.84497	other	other	temperature homeostasis	mitochondrion	0.739882	1.53	0.647552	0.482902	0.246371	-0.144328	0.0520638	0.0663161	-0.19234	0.257277	0.843797	1.01245	1.44956	1.10097	0.73577	-0.801714	-0.62849	0.105092	118.148	245.136	288.84	299.12	249.247	121.911	75.1912	49.0523	59.8234	166.65	373.911	362.105	198.293	111.751	72.1692	32.1888	40.1226	80.8333	75.0434	85.3465	183.283	205.269	204.573
EVI2B	Evi2b	ENSG00000185862	ENSMUSG00000070354	3.42194	other	other	cytoplasm	cytoplasm	-0.0458606	-0.392645	-0.969109	-0.97225	-0.860111	-0.674483	-0.599455	-0.13575	-0.250134	-0.199942	-0.619509	-0.685192	0.158897	0.0896043	-0.82959	-2.53764	-1.13451	-1.21229	33.2554	47.1991	82.0935	50.6863	36.1141	13.2967	7.20505	12.3638	20.3665	45.6718	36.5614	16.309	15.6184	11.2692	9.8669	3.30748	16.1731	21.5983	35.0073	62.628	163.638	100.759	64.027
CCDC50	Ccdc50	ENSG00000152492	ENSMUSG00000038127	3.7911	other	other	cytoplasm	cytoplasm	0.0686845	0.199557	-0.420815	-0.19871	-0.897247	-0.789881	-0.709488	-0.601721	-0.444725	-0.0314745	-0.193458	-0.812014	-0.714823	-0.711118	-0.861461	-2.08347	-1.62752	-0.901599	16.1389	17.0427	9.60456	6.78915	10.1731	26.3261	21.4234	25.7452	34.9577	3.19574	2.95788	3.88902	14.4171	30.2793	67.6976	31.7801	50.2974	60.9907	15.3795	14.8835	13.0867	8.37631	19.6874
SBNO2	Sbno2	ENSG00000064932	ENSMUSG00000035673	3.83613	transcription regulator	transcription regulator	macrophage activation involved in immune response	macrophage activation involved in immune response	0.0582566	0.758298	2.45657	1.87619	1.77511	1.4514	1.18115	0.735988	0.250569	0.778563	2.82108	2.66539	2.17686	1.56218	2.19159	2.45029	2.21728	2.02165	169.243	310.885	562.303	141.676	123.432	91.0756	77.5152	68.6227	72.3337	88.5084	386.194	284.362	138.069	81.4982	114.941	105.325	94.7043	90.9444	159.487	175.561	102.792	36.1479	36.853
CCR6	Ccr6	ENSG00000112486	ENSMUSG00000040899	4.92837	G-protein coupled receptor	G-protein coupled receptor	dendritic cell chemotaxis	G-protein coupled receptor signaling pathway	-0.0132561	0.440653	0.45744	0.389899	-0.463453	0.130054	3.04808	5.74214	5.64154	-0.089041	1.72298	1.14925	0.253144	0.520708	0.370402	2.34257	0.900586	1.70666	0.770816	0.563491	0.443204	0.477163	0.477142	0.618881	2.98422	20.8985	24.639	0.359214	0.672103	0.768339	0.547198	0.421128	0.659533	13.4683	36.8362	40.9467	0.808309	0.447876	0.334123	0.346199	0.702521
ARID5A	Arid5a	ENSG00000196843	ENSMUSG00000037447	5.17158	transcription regulator	transcription regulator	negative regulation of transcription, DNA-dependent	biological_process	0.0685097	0.645857	0.876822	1.46933	1.6124	1.17097	1.07259	0.213066	-0.106422	0.185675	1.97893	1.79545	1.88859	1.96953	2.2982	2.31815	1.96898	2.175	560.427	943.657	706.847	262.896	178.867	120.368	96.8122	101.935	153.121	217.724	1163.47	301.54	173.703	88.708	122.958	183.381	262.508	427.461	531.281	621.796	409.032	93.5303	59.097
ST8SIA1	St8sia1	ENSG00000111728	ENSMUSG00000030283	5.755	enzyme	enzyme	carbohydrate metabolic process	protein glycosylation	0.626322	1.49619	2.00295	0.790032	0.688928	-1.99615	-1.20167	-2.19486	-1.55019	-0.160093	0.199757	-1.29379	-0.274429	0.470801	1.22999	0.0164928	-1.53728	-0.71481	1.14395	1.26994	3.40528	2.16903	2.33108	0.211894	0.439944	0.18072	0.283186	69.4616	65.8379	12.0044	7.86789	7.99334	20.8759	25.1861	13.1602	17.9826	0.726142	0.447864	0.807555	1.30603	1.05037
SYNE2	Syne2	ENSG00000054654	ENSMUSG00000063450	6.17827	other	other	nuclear migration	nuclear envelope organization	0.278385	0.166211	0.313578	0.957872	1.44887	-0.571443	-0.443854	-1.23613	-1.5273	-0.0688359	0.853942	1.11356	-0.385875	-0.156564	0.145323	-0.219778	-1.72096	-2.79572	21.0791	19.2659	21.0511	44.9993	31.5486	13.7765	13.5884	8.60329	9.07394	21.4102	75.2857	15.3255	0.876178	1.06691	0.82202	2.98518	1.92691	2.9803	19.6734	17.2516	18.9982	22.2968	14.63
DDIT4	Ddit4	ENSG00000168209	ENSMUSG00000020108	10.2522	other	other	response to hypoxia	response to hypoxia	1.11959	1.47006	0.935273	1.58688	2.28262	2.44747	2.12988	1.26422	1.40557	0.295362	-0.186057	-0.990654	0.276832	0.401493	0.368268	0.55036	-0.392752	1.37679	496.719	844.412	679.78	276.034	276.662	311.814	352.258	319.078	2096.07	91.9428	34.1044	51.3573	100.265	122.954	107.406	201.935	233.282	637.9	214.324	312.728	367.92	95.9201	63.6045
RGL1	Rgl1	ENSG00000143344	ENSMUSG00000026482	12.8848	other	other	signal transduction	signal transduction	-0.0281808	0.138363	-1.16064	-1.19475	-1.00611	-0.0850413	-0.340993	-0.844228	-0.358562	-0.45983	-0.743689	0.084509	-0.769846	-1.03906	-1.80129	-2.7655	-1.46124	-0.783917	0.600606	0.945181	1.0753	1.89585	1.70499	1.48255	2.38461	1.81237	2.19578	0.472087	1.17398	5.05003	1.22169	1.64773	1.47585	1.02605	0.654075	0.736294	0.606429	0.836091	2.65969	4.61107	3.33981
CD82	Cd82	ENSG00000085117	ENSMUSG00000027215	16.3672	other	other	membrane	membrane	-0.190979	0.0798849	-0.894687	-0.625703	-0.668287	-0.852586	-0.476089	0.107662	0.137752	0.023689	0.313493	-0.296958	-0.955678	-0.605005	-0.0217116	-0.460403	-0.389602	0.269327	20.4143	27.4496	88.3247	536.496	621.639	456.383	204.835	132.65	201.05	296.694	345.17	717.298	1126.79	773.676	255.949	232.654	298.485	622.006	23.225	23.1893	168.027	808.409	1001.12
MYO1C	Myo1c	ENSG00000197879	ENSMUSG00000017774	16.9561	other	other	protein transport	transport	-0.250431	-0.129803	-0.435125	-0.582599	0.584906	1.33739	1.36972	1.04069	1.05983	0.0663627	-1.03014	-0.119096	0.566224	0.461283	0.595555	0.815967	0.831384	0.703735	3.82374	4.29015	14.7515	4.95952	3.10098	1.69513	5.97807	8.16634	15.81	5.45711	10.1724	35.2181	21.7757	23.8627	32.2721	43.5208	46.8848	53.3461	4.5389	4.94375	20.223	9.06597	2.06343
YPEL5	Ypel5	ENSG00000119801	ENSMUSG00000039770	17.6959	other	other	oxidation-reduction process	biological_process	0.0974387	-0.23634	-0.974533	0.178444	-0.158336	-0.305995	-0.264488	-0.25549	0.403228	0.303648	0.559908	0.669947	0.967004	0.874859	2.02619	0.90578	0.67827	2.32635	576.35	659.634	183.708	70.8795	34.447	22.4547	15.8942	13.9441	56.1073	104.414	113.121	48.0915	27.2014	19.0892	14.4799	11.9612	29.3793	124.02	543.079	803.83	362.459	53.2783	40.7538
GADD45G	Gadd45g	ENSG00000130222	ENSMUSG00000021453	21.5002	other	other	activation of MAPKKK activity	activation of MAPKK activity	0.476813	0.971864	0.00506955	0.616838	0.803382	0.732788	1.52505	1.00339	0.638455	3.2899	3.04331	1.27086	1.42035	1.51937	3.53824	3.19783	3.4442	3.0311	26.413	29.8293	14.7941	26.9234	27.2285	23.5664	19.8493	10.5745	19.3025	137.847	114.843	48.9626	22.7731	12.5034	19.1454	22.2907	31.8277	67.6703	18.4079	14.6846	15.1299	18.1958	16.0787
MUC1	Muc1	ENSG00000185499	ENSMUSG00000042784	24	transcription regulator	transcription regulator	cell surface	nucleus	-0.357413	0.0879026	0.460841	0.332961	0.49222	0.649884	1.19024	0.0213212	-0.0276297	0.422175	2.75766	4.2295	4.46744	3.46242	3.27729	3.67384	0.314568	1.35648	11.3226	10.2909	10.0217	3.70054	2.52497	3.53653	19.6097	12.576	11.5965	0.708619	3.46927	4.35605	2.50416	0.960195	1.5767	1.18281	0.421768	0.432291	14.18	10.7595	6.87197	1.99544	1.78224
C15orf48	AA467197	ENSG00000166920	ENSMUSG00000033213	24	other	other	nucleus	biological_process	-0.0898894	0.260245	0.277889	0.54098	0.89507	1.12106	1.74277	1.02782	1.39668	2.21991	3.06391	1.6986	-0.0602074	-0.163838	1.59948	0.451584	2.48984	1.07968	1.07213	1.2866	4.41632	17.3296	12.0391	5.49422	2.88634	1.24409	1.18314	1.61932	4.59611	5.60108	6.16713	2.20414	0.480461	0.452583	2.99446	12.9173	1.03166	1.21551	4.2117	14.3094	6.964
IL16	Il16	ENSG00000172349	ENSMUSG00000001741	24	cytokine	cytokine	protein binding	regulation of transcription, DNA-dependent	-0.0647919	-0.191672	-1.10656	-0.413509	-0.823007	-1.23491	-1.07947	-0.892257	-0.915214	-0.226172	-0.757916	-1.30701	-0.365829	1.00903	1.12079	0.247644	-0.212293	0.0741696	144.281	114.158	42.3337	119.381	116.741	118.257	83.3952	65.2707	84.615	125.396	62.2679	18.9461	51.4434	68.4665	92.7336	83.9916	92.1053	109.821	146.474	129.52	89.2238	159.423	202.153
TNFSF11	Tnfsf11	ENSG00000120659	ENSMUSG00000022015	24		cytokine	ossification	ossification	-0.31327	-0.828622	-0.282205	-1.63619	-0.276264	-0.0298189	0.201798	0.0962071	-1.0003	-1.26127	-3.55105	-0.759459	-1.31006	-2.0571	-4.24417	-6.30942	-6.52822	-3.66291	1.02198	0.836747	4.43824	11.727	11.5479	6.1879	6.27174	9.24298	3.57849	7.50665	14.6952	295.774	138.616	37.0526	6.41076	1.16188	1.59428	10.1398	1.28539	1.39313	5.13409	23.2796	14.379
GBP5	Gbp5	ENSG00000154451	ENSMUSG00000040264	24	enzyme	enzyme	cellular response to interferon-gamma	cellular response to interferon-gamma	0.0908465	0.971074	1.91676	1.05303	0.406539	-0.587695	-0.618237	-1.98949	-2.64496	0.238913	3.44269	4.79271	2.04131	1.6363	1.61814	-0.264813	-1.27993	1.51046	13.1827	16.5933	12.5311	7.67068	9.83519	9.38813	10.9644	6.44168	16.469	10.337	51.9748	59.3435	18.5782	13.2973	19.6002	22.8856	39.3521	132.733	12.4113	8.31367	3.27793	3.61446	7.47471
ID1	Id1	ENSG00000125968	ENSMUSG00000042745	24	transcription regulator	transcription regulator	negative regulation of transcription from RNA polymerase II promoter	negative regulation of transcription from RNA polymerase II promoter	0.0917625	0.177417	-0.200689	0.932373	-0.533982	-0.641398	-0.177073	1.74355	4.49852	0.143959	0.223164	-2.07208	-1.25336	-0.234597	0.0508325	2.34062	2.31825	1.32016	3.14365	2.74202	0.997877	1.21244	0.802886	0.515586	0.317024	1.48006	12.6107	4.29461	2.62823	2.87982	12.1004	10.3516	2.58806	6.99697	14.6373	6.36061	2.90428	2.4414	1.12186	0.613635	1.14552
DUSP6	Dusp6	ENSG00000139318	ENSMUSG00000019960	24	phosphatase	phosphatase	inactivation of MAPK activity	inactivation of MAPK activity	-0.134053	-0.338735	0.289986	-0.335812	0.537361	0.881202	1.06115	0.553747	-0.0273254	-0.331276	-1.1642	-0.206237	-0.43189	0.451457	0.53817	-1.65723	-1.07553	-1.30788	17.8801	19.3738	19.4086	21.3276	21.6736	30.8623	26.3034	29.2467	39.6925	70.8271	28.5405	81.8678	55.5356	75.7449	96.7547	31.7584	28.9482	37.3976	22.2694	24.7478	17.9371	24.0338	20.43
BCL3	Bcl3	ENSG00000069399	ENSMUSG00000053175	24	transcription regulator	transcription regulator	protein import into nucleus, translocation	protein import into nucleus, translocation	0.169225	1.19401	1.68306	1.46132	1.45402	1.66988	1.48062	0.48283	0.101861	0.1728	1.81981	2.43781	1.86797	1.07681	2.97598	3.48155	1.86371	2.4818	173.085	273.753	155.562	59.7851	66.583	42.3612	47.438	46.1898	96.6663	35.9406	110.445	92.7899	81.1639	42.309	64.0462	85.6253	110.161	132.093	141.719	110.551	49.3812	25.4511	24.4949
[truncated: 13 more columns]

## Sheet: Correlation_results
Correlation of the expression levels
	Gene category
timepoint (h)	up	down	up+down	LIGAP
0.5	0.716	0.609	0.687	0.763
1	0.753	0.576	0.69	0.728
2	0.673	0.575	0.637	0.625
4	0.614	0.577	0.601	0.632
6	0.625	0.628	0.628	0.679
12	0.589	0.627	0.602	0.639
24	0.475	0.607	0.529	0.586
48	0.495	0.663	0.574	0.65
72	0.486	0.663	0.58	0.7
