# Supplementary material for: Comparative analysis of human and mouse transcriptomes of Th17 cell priming
Source: Oncotarget. 2016 Mar 7;7(12):13416–28. doi: 10.18632/oncotarget.7963 (PMC4924651; doi:10.18632/oncotarget.7963)
Supplement: Supplementary file 9 [file oncotarget-07-13416-s009.xlsx]

## Sheet: Human
ALL GENES
-600/300 around TSS											-1000/1000 around TSS
Motif (up regulated genes)	0.5h	1h	2h	4h	6h	12h	24h	48h	72h		Motif (up regulated genes)	0.5h	1h	2h	4h	6h	12h	24h	48h	72h
ISRE(IRF)/ThioMac-LPS-exp/HOMER	0	1	1	0	2	0	0	0	0		ISRE(IRF)/ThioMac-LPS-exp/HOMER	1	1	1	1	0	0	0	0	0
STAT4(Stat)/CD4-Stat4-ChIP-Seq/Homer	0	1	1	0	0	0	0	0	0		STAT5(Stat)/mCD4+-Stat5a|b-ChIP-Seq/Homer	0	1	1	0	0	0	0	0	0
Stat3+il23(Stat)/CD4-Stat3-ChIP-Seq/Homer	0	1	2	0	0	0	0	0	0		Stat3+il23(Stat)/CD4-Stat3-ChIP-Seq/Homer	0	1	0	0	0	0	0	0	0
NFkB-p65(RHD)/GM12787-p65-ChIP-Seq/Homer	0	2	0	0	2	0	0	0	0		STAT4(Stat)/CD4-Stat4-ChIP-Seq/Homer	0	1	0	0	0	0	0	0	0
IRF4(IRF)/GM12878-IRF4-ChIP-Seq/Homer	0	1	1	0	0	0	0	0	0		Pax8(Paired/Homeobox)/Rat-Pax8-ChIP-Seq/Homer	0	2	0	0	0	0	0	0	0
STAT5(Stat)/mCD4+-Stat5a|b-ChIP-Seq/Homer	0	1	1	0	0	0	0	0	0		NFkB-p65(RHD)/GM12787-p65-ChIP-Seq/Homer	0	0	0	2	0	0	0	0	0
Stat3(Stat)/mES-Stat3-ChIP-Seq/Homer	0	2	1	0	0	0	0	0	0		Stat3(Stat)/mES-Stat3-ChIP-Seq/Homer	0	1	0	0	0	0	0	0	0
PRDM1/BMI1(Zf)/Hela-PRDM1-ChIP-Seq(GSE31477)/Homer	0	0	2	0	0	0	0	0	0		STAT1(Stat)/HelaS3-STAT1-ChIP-Seq/Homer	0	1	1	1	0	0	0	0	0
PU.1-IRF/Bcell-PU.1-ChIP-Seq/Homer	0	2	0	0	0	0	0	0	0		IRF4(IRF)/GM12878-IRF4-ChIP-Seq/Homer	0	0	1	0	0	0	0	0	0
STAT1(Stat)/HelaS3-STAT1-ChIP-Seq/Homer	0	2	1	0	0	0	0	0	0		Mef2c(MADS)/GM12878-Mef2c-ChIP-Seq(GSE32465)/Homer	0	0	0	0	0	0	2	0	0
T1ISRE(IRF)/Ifnb-Exp/Homer	0	0	1	0	0	0	0	0	0		AP-1(bZIP)/ThioMac-PU.1-ChIP-Seq/Homer	0	0	0	0	0	0	1	0	0
											Jun-AP1(bZIP)/K562-cJun-ChIP-Seq/Homer	0	0	0	0	0	0	2	2	0
											Atf1(bZIP)/K562-ATF1-ChIP-Seq(GSE31477)/Homer	0	0	0	0	0	0	1	0	0
											Smad2(MAD)/ES-SMAD2-ChIP-Seq(GSE29422)/Homer	0	0	0	0	0	0	2	0	0
											HIF1b(HLH)/O785-HIF1b-ChIP-Seq(GSE34871)/Homer	0	0	0	0	0	2	1	2	0
											T1ISRE(IRF)/Ifnb-Exp/Homer	0	0	1	0	0	0	0	0	0
Motif (up regulated genes)	0.5h	1h	2h	4h	6h	12h	24h	48h	72h		Motif (down regulated genes)	0.5h	1h	2h	4h	6h	12h	24h	48h	72h
RUNX1(Runt)/Jurkat-RUNX1-ChIP-Seq/Homer	0	0	0	0	1	0	0	0	0		Ets1-distal(ETS)/CD4+-PolII-ChIP-Seq/Homer	0	2	0	0	0	0	0	0	0
		Q-value <0.05
		Q-value <0.1											Q-value <0.05
													Q-value <0.1
FIRST DETECTION
-600/300 around TSS											-1000/1000 around TSS
Motifs (up regulated genes)	0.5h	1h	2h	4h	6h	12h	24h	48h	72h		Motif (up regulated genes)	0.5h	1h	2h	4h	6h	12h	24h	48h	72h
ISRE(IRF)/ThioMac-LPS-exp/HOMER	0	1	1	0	0	0	0	0	0		ISRE(IRF)/ThioMac-LPS-exp/HOMER	1	1	1	0	0	0	0	0	0
STAT5(Stat)/mCD4+-Stat5a|b-ChIP-Seq/Homer	0	1	1	0	0	0	0	0	0		STAT5(Stat)/mCD4+-Stat5a|b-ChIP-Seq/Homer	0	1	0	0	0	0	0	0	0
STAT1(Stat)/HelaS3-STAT1-ChIP-Seq/Homer	0	1	1	0	0	0	0	0	0		Stat3+il23(Stat)/CD4-Stat3-ChIP-Seq/Homer	0	1	0	0	0	0	0	0	0
NFAT(RHD)/Jurkat-NFATC1-ChIP-Seq/Homer	0	0	0	0	1	0	0	0	0		STAT4(Stat)/CD4-Stat4-ChIP-Seq/Homer	0	1	0	0	0	0	0	0	0
T1ISRE(IRF)/Ifnb-Exp/Homer	0	0	1	0	0	0	0	0	0		Stat3(Stat)/mES-Stat3-ChIP-Seq/Homer	0	1	0	0	0	0	0	0	0
											STAT1(Stat)/HelaS3-STAT1-ChIP-Seq/Homer	0	1	0	0	0	0	0	0	0
											HIF1b(HLH)/O785-HIF1b-ChIP-Seq(GSE34871)/Homer	0	0	0	0	0	0	0	1	0
											T1ISRE(IRF)/Ifnb-Exp/Homer	0	0	1	0	0	0	0	0	0
Motifs (down regulated genes)	0.5h	1h	2h	4h	6h	12h	24h	48h	72h		Motif (down regulated genes)	0.5h	1h	2h	4h	6h	12h	24h	48h	72h
RUNX1(Runt)/Jurkat-RUNX1-ChIP-Seq/Homer	0	0	0	0	1	0	0	0	0		Ets1-distal(ETS)/CD4+-PolII-ChIP-Seq/Homer	0	2	0	0	0	0	0	0	0
HOXA9/HSC-Hoxa9-ChIP-Seq(GSE33509)/Homer	0	0	0	0	0	0	0	2	0
Tcf4(HMG)/Hct116-Tcf4-ChIP-Seq/Homer	0	0	0	1	0	0	0	0	0				Q-value <0.05
													Q-value <0.1
		Q-value <0.05
		Q-value <0.1

## Sheet: Mouse
ALL GENES
-600/300 around TSS											-1000/1000 around TSS
Motif (up regulated genes)	0.5h	1h	2h	4h	6h	12h	24h	48h	72h		Motif (up regulated genes)	0.5h	1h	2h	4h	6h	12h	24h	48h	72h
ISRE(IRF)/ThioMac-LPS-exp/HOMER	1	1	1	1	0	0	0	0	0		ISRE(IRF)/ThioMac-LPS-exp/HOMER	1	1	1	1	0	0	0	0	0
Stat3+il23(Stat)/CD4-Stat3-ChIP-Seq/Homer	1	1	1	0	0	1	0	1	0		Stat3+il23(Stat)/CD4-Stat3-ChIP-Seq/Homer	1	1	1	0	0	0	0	2	0
Stat3(Stat)/mES-Stat3-ChIP-Seq/Homer	1	1	1	0	0	0	0	0	0		FOXA1(Forkhead)/MCF7-FOXA1-ChIP-Seq/Homer	0	1	1	0	0	0	0	0	0
STAT1(Stat)/HelaS3-STAT1-ChIP-Seq/Homer	1	1	1	0	0	0	0	0	0		Stat3(Stat)/mES-Stat3-ChIP-Seq/Homer	0	1	0	0	0	0	0	0	0
NFkB-p65-Rel(RHD)/LPS-exp/Homer	1	1	0	0	0	0	0	0	0		STAT1(Stat)/HelaS3-STAT1-ChIP-Seq/Homer	0	1	0	0	0	0	0	0	0
STAT5(Stat)/mCD4+-Stat5a|b-ChIP-Seq/Homer	1	1	2	0	0	0	0	0	0		NFkB-p65-Rel(RHD)/LPS-exp/Homer	0	2	0	0	0	0	0	0	0
STAT4(Stat)/CD4-Stat4-ChIP-Seq/Homer	1	1	1	0	0	2	0	0	0		STAT5(Stat)/mCD4+-Stat5a|b-ChIP-Seq/Homer	0	1	0	0	0	0	0	0	0
MYB(HTH)/ERMYB-Myb-ChIPSeq(GSE22095)/Homer	2	0	0	0	0	0	0	0	0		AP-1(bZIP)/ThioMac-PU.1-ChIP-Seq/Homer	0	0	0	0	0	0	1	1	1
NFkB-p50,p52(RHD)/p50-ChIP-Chip/Homer	2	1	0	0	0	0	0	0	0		STAT4(Stat)/CD4-Stat4-ChIP-Seq/Homer	0	1	1	0	0	0	0	0	0
FOXA1(Forkhead)/MCF7-FOXA1-ChIP-Seq/Homer	2	1	1	0	0	0	0	0	0		Smad2(MAD)/ES-SMAD2-ChIP-Seq(GSE29422)/Homer	0	0	0	0	0	0	1	1	0
NFkB-p65(RHD)/GM12787-p65-ChIP-Seq/Homer	0	1	0	0	0	2	2	0	0		IRF4(IRF)/GM12878-IRF4-ChIP-Seq/Homer	0	1	1	0	0	0	0	0	0
PU.1-IRF/Bcell-PU.1-ChIP-Seq/Homer	0	1	1	0	0	0	0	0	0		PU.1-IRF/Bcell-PU.1-ChIP-Seq/Homer	0	1	0	0	0	0	0	0	0
FOXA1(Forkhead)/LNCAP-FOXA1-ChIP-Seq/Homer	0	1	1	0	0	0	0	0	0		HRE(HSF)/HepG2-HSF1-ChIP-Seq/Homer	0	0	2	0	0	0	0	0	0
AP-1(bZIP)/ThioMac-PU.1-ChIP-Seq/Homer	0	0	1	0	0	0	2	1	1		Maz(Zf)/HepG2-Maz-ChIP-Seq(GSE31477)/Homer	0	0	1	0	0	0	0	0	0
SPDEF(ETS)/VCaP-SPDEF-ChIP-Seq/Homer	0	1	0	0	0	0	0	0	0		Bcl6(Zf)/Liver-Bcl6-ChIP-Seq(GSE31578)/Homer	0	1	0	0	0	0	0	0	0
FOXP1(Forkhead)/H9-FOXP1-ChIP-Seq(GSE31006)/Homer	0	1	1	0	0	1	2	0	0		STAT6(Stat)/CD4-Stat6-ChIP-Seq/Homer	0	0	0	0	0	0	0	2	0
IRF4(IRF)/GM12878-IRF4-ChIP-Seq/Homer	0	1	1	0	0	0	0	0	0		GATA:SCL/Ter119-SCL-ChIP-Seq/Homer	0	2	0	0	0	0	0	0	0
PRDM1/BMI1(Zf)/Hela-PRDM1-ChIP-Seq(GSE31477)/Homer	0	1	0	0	0	0	0	0	0		USF1(HLH)/GM12878-Usf1-ChIP-Seq/Homer	0	0	0	0	0	0	2	0	0
Bcl6(Zf)/Liver-Bcl6-ChIP-Seq(GSE31578)/Homer	0	1	0	0	0	0	0	0	0		n-Myc(HLH)/mES-nMyc-ChIP-Seq/Homer	0	0	0	0	0	0	1	0	0
TATA-Box(TBP)/Promoter/Homer	0	0	0	0	0	0	0	0	2		HIF1b(HLH)/O785-HIF1b-ChIP-Seq(GSE34871)/Homer	0	0	0	0	0	0	1	1	2
Jun-AP1(bZIP)/K562-cJun-ChIP-Seq/Homer	0	0	0	0	0	0	0	1	2		Klf4(Zf)/mES-Klf4-ChIP-Seq/Homer	0	0	0	0	0	0	2	2	1
Tcfcp2l1(CP2)/mES-Tcfcp2l1-ChIP-Seq/Homer	0	2	1	0	0	0	0	0	0		Pax8(Paired/Homeobox)/Rat-Pax8-ChIP-Seq/Homer	0	0	2	0	0	0	0	0	0
GATA-IR3(Zf)/iTreg-Gata3-ChIP-Seq(GSE20898)/Homer	0	0	0	0	0	0	0	1	0		Jun-AP1(bZIP)/K562-cJun-ChIP-Seq/Homer	0	0	0	0	0	0	2	2	1
HIF1b(HLH)/O785-HIF1b-ChIP-Seq(GSE34871)/Homer	0	0	2	0	0	0	2	1	2		Tcfcp2l1(CP2)/mES-Tcfcp2l1-ChIP-Seq/Homer	0	0	2	0	0	0	0	0	0
Maz(Zf)/HepG2-Maz-ChIP-Seq(GSE31477)/Homer	0	0	1	0	0	0	0	0	0		bHLHE40(HLH)/HepG2-BHLHE40-ChIP-Seq/Homer	0	2	0	0	0	0	0	0	0
Oct2(POU/Homeobox)/Bcell-Oct2-ChIP-Seq/Homer	0	0	0	0	0	0	2	1	0		Smad3(MAD)/NPC-Smad3-ChIP-Seq(GSE36673)/Homer	0	0	0	0	0	0	1	0	0
n-Myc(HLH)/mES-nMyc-ChIP-Seq/Homer	0	0	0	0	0	0	2	0	0		c-Myc(HLH)/LNCAP-cMyc-ChIP-Seq/Homer	0	0	0	0	0	0	2	0	0
Smad2(MAD)/ES-SMAD2-ChIP-Seq(GSE29422)/Homer	0	0	0	0	0	0	2	0	0		Max(HLH)/K562-Max-ChIP-Seq/Homer	0	0	0	0	0	0	1	2	0
Max(HLH)/K562-Max-ChIP-Seq/Homer	0	0	0	0	0	0	2	0	0		EKLF(Zf)/Erythrocyte-Klf1-ChIP-Seq(GSE20478)/Homer	0	0	0	0	0	0	2	0	0
MafF(bZIP)/HepG2-MafF-ChIP-Seq(GSE31477)/Homer	0	0	0	0	0	0	0	2	2		T1ISRE(IRF)/Ifnb-Exp/Homer	0	0	1	0	0	0	0	0	0
AARE(HLH)/mES-cMyc-ChIP-Seq/Homer	0	0	0	0	0	0	0	0	2
T1ISRE(IRF)/Ifnb-Exp/Homer	0	2	1	0	0	0	0	0	0
Motif (down regulated genes)	0.5h	1h	2h	4h	6h	12h	24h	48h	72h		Motif (down regulated genes)	0.5h	1h	2h	4h	6h	12h	24h	48h	72h
ISRE(IRF)/ThioMac-LPS-exp/HOMER	0	0	0	0	0	0	1	1	1		NFAT:AP1/Jurkat-NFATC1-ChIP-Seq/Homer	0	0	0	0	0	1	1	0	0
IRF4(IRF)/GM12878-IRF4-ChIP-Seq/Homer	0	0	0	0	0	0	0	2	0		ISRE(IRF)/ThioMac-LPS-exp/HOMER	0	0	0	0	0	0	1	1	1
EWS:ERG-fusion(ETS)/CADO_ES1-EWS:ERG-ChIP-Seq/Homer	0	0	0	0	2	1	1	0	0		Ets1-distal(ETS)/CD4+-PolII-ChIP-Seq/Homer	0	0	0	0	0	0	1	0	0
PU.1(ETS)/ThioMac-PU.1-ChIP-Seq/Homer	0	0	0	0	0	0	1	0	0		PU.1(ETS)/ThioMac-PU.1-ChIP-Seq/Homer	0	0	0	0	0	0	1	0	0
Ets1-distal(ETS)/CD4+-PolII-ChIP-Seq/Homer	0	0	0	0	2	2	1	0	0
T1ISRE(IRF)/Ifnb-Exp/Homer	0	0	0	0	0	0	0	1	0				Q-value <0.05
NFkB-p65-Rel(RHD)/LPS-exp/Homer	0	0	0	0	0	0	0	2	0				Q-value <0.1
		Q-value <0.05
		Q-value <0.1
FIRST DETECTION
-600/300 around TSS											-1000/1000 around TSS
Motifs (up regulated genes)	0.5h	1h	2h	4h	6h	12h	24h	48h	72h		Motif (up regulated genes)	0.5h	1h	2h	4h	6h	12h	24h	48h	72h
ISRE(IRF)/ThioMac-LPS-exp/HOMER	1	1	1	0	0	0	0	0	0		ISRE(IRF)/ThioMac-LPS-exp/HOMER	1	1	1	0	0	0	0	0	0
Stat3+il23(Stat)/CD4-Stat3-ChIP-Seq/Homer	1	1	0	0	0	0	0	0	0		Stat3+il23(Stat)/CD4-Stat3-ChIP-Seq/Homer	1	1	0	0	0	0	0	0	0
Stat3(Stat)/mES-Stat3-ChIP-Seq/Homer	1	1	0	0	0	0	0	0	0		Stat3(Stat)/mES-Stat3-ChIP-Seq/Homer	0	1	0	0	0	0	0	0	0
STAT1(Stat)/HelaS3-STAT1-ChIP-Seq/Homer	1	1	0	0	0	0	0	0	0		STAT1(Stat)/HelaS3-STAT1-ChIP-Seq/Homer	0	1	0	0	0	0	0	0	0
NFkB-p65-Rel(RHD)/LPS-exp/Homer	1	0	0	0	0	0	0	0	0		STAT5(Stat)/mCD4+-Stat5a|b-ChIP-Seq/Homer	0	1	0	0	0	0	0	0	0
STAT5(Stat)/mCD4+-Stat5a|b-ChIP-Seq/Homer	1	1	0	0	0	0	0	0	0		STAT4(Stat)/CD4-Stat4-ChIP-Seq/Homer	0	1	0	0	0	0	0	0	0
STAT4(Stat)/CD4-Stat4-ChIP-Seq/Homer	1	1	0	0	0	0	0	0	0		IRF4(IRF)/GM12878-IRF4-ChIP-Seq/Homer	0	1	1	0	0	0	0	0	0
MYB(HTH)/ERMYB-Myb-ChIPSeq(GSE22095)/Homer	2	0	0	0	0	0	0	0	0		PU.1-IRF/Bcell-PU.1-ChIP-Seq/Homer	0	1	0	0	0	0	0	0	0
NFkB-p50,p52(RHD)/p50-ChIP-Chip/Homer	2	0	0	0	0	0	0	0	0		HRE(HSF)/HepG2-HSF1-ChIP-Seq/Homer	0	0	1	0	0	0	0	0	0
FOXA1(Forkhead)/MCF7-FOXA1-ChIP-Seq/Homer	2	0	0	0	0	0	0	0	0		Maz(Zf)/HepG2-Maz-ChIP-Seq(GSE31477)/Homer	0	0	1	0	0	0	0	0	0
PU.1-IRF/Bcell-PU.1-ChIP-Seq/Homer	0	1	0	0	0	0	0	0	0		Bcl6(Zf)/Liver-Bcl6-ChIP-Seq(GSE31578)/Homer	0	1	0	0	0	0	0	0	0
AP-1(bZIP)/ThioMac-PU.1-ChIP-Seq/Homer	0	0	2	0	0	0	0	0	0		GATA:SCL/Ter119-SCL-ChIP-Seq/Homer	0	2	0	0	0	0	0	0	0
FOXP1(Forkhead)/H9-FOXP1-ChIP-Seq(GSE31006)/Homer	0	1	0	0	0	0	0	0	0		HIF1b(HLH)/O785-HIF1b-ChIP-Seq(GSE34871)/Homer	0	0	0	0	0	0	1	0	0
IRF4(IRF)/GM12878-IRF4-ChIP-Seq/Homer	0	1	0	0	0	0	0	0	0		bHLHE40(HLH)/HepG2-BHLHE40-ChIP-Seq/Homer	0	1	0	0	0	0	0	0	0
Bcl6(Zf)/Liver-Bcl6-ChIP-Seq(GSE31578)/Homer	0	1	0	0	0	0	0	0	0		Fli1(ETS)/CD8-FLI-ChIP-Seq(GSE20898)/Homer	0	2	0	0	0	0	0	0	0
Jun-AP1(bZIP)/K562-cJun-ChIP-Seq/Homer	0	0	2	0	0	0	0	0	0		c-Myc(HLH)/LNCAP-cMyc-ChIP-Seq/Homer	0	2	0	0	0	0	0	0	0
HIF1b(HLH)/O785-HIF1b-ChIP-Seq(GSE34871)/Homer	0	0	2	0	0	0	0	0	0		MyoD(HLH)/Myotube-MyoD-ChIP-Seq/Homer	0	0	1	0	0	0	0	0	0
Maz(Zf)/HepG2-Maz-ChIP-Seq(GSE31477)/Homer	0	0	2	0	0	0	0	0	0		T1ISRE(IRF)/Ifnb-Exp/Homer	0	0	1	0	0	0	0	0	0
T1ISRE(IRF)/Ifnb-Exp/Homer	0	2	1	0	0	0	0	0	0
Motifs (down regulated genes)	0.5h	1h	2h	4h	6h	12h	24h	48h	72h		Motif (down regulated genes)	0.5h	1h	2h	4h	6h	12h	24h	48h	72h
ISRE(IRF)/ThioMac-LPS-exp/HOMER	0	0	0	0	0	0	1	1	1		Sox2(HMG)/mES-Sox2-ChIP-Seq/Homer	0	0	0	0	0	2	0	0	0
											Nrf2(bZIP)/Lymphoblast-Nrf2-ChIP-Seq(GSE37589)/Homer	0	0	0	0	0	2	0	0	0
		Q-value <0.05									Bach1(bZIP)/K562-Bach1-ChIP-Seq(GSE31477)/Homer	0	0	0	0	0	1	0	0	0
		Q-value <0.1									ISRE(IRF)/ThioMac-LPS-exp/HOMER	0	0	0	0	0	0	1	1	0
													Q-value <0.05
													Q-value <0.1

## Sheet: Binding sites
Only binding sites:
mouse	-250, 250	-500, 500	-750, 750	-1000,1000
STAT3	Stat3(Stat)/mES-Stat3-ChIP-Seq/Homer	Stat3(Stat)/mES-Stat3-ChIP-Seq/Homer	Stat3+il23(Stat)/CD4-Stat3-ChIP-Seq/Homer	Stat3+il23(Stat)/CD4-Stat3-ChIP-Seq/Homer
STAT3	Stat3+il23(Stat)/CD4-Stat3-ChIP-Seq/Homer	Stat3+il23(Stat)/CD4-Stat3-ChIP-Seq/Homer	Stat3(Stat)/mES-Stat3-ChIP-Seq/Homer	Stat3(Stat)/mES-Stat3-ChIP-Seq/Homer
RORC	MA0072.1_RORA_2/Jaspar*	-	MA0072.1_RORA_2/Jaspar*	MA0072.1_RORA_2/Jaspar*
Maf	MafA(bZIP)/Islet-MafA-ChIP-Seq(GSE30298)/Homer	MafA(bZIP)/Islet-MafA-ChIP-Seq(GSE30298)/Homer	MafA(bZIP)/Islet-MafA-ChIP-Seq(GSE30298)/Homer	MafA(bZIP)/Islet-MafA-ChIP-Seq(GSE30298)/Homer
Maf	MafK(bZIP)/C2C12-MafK-ChIP-Seq(GSE36030)/Homer	MafK(bZIP)/C2C12-MafK-ChIP-Seq(GSE36030)/Homer	MafK(bZIP)/C2C12-MafK-ChIP-Seq(GSE36030)/Homer	MafK(bZIP)/C2C12-MafK-ChIP-Seq(GSE36030)/Homer
Maf	MafF(bZIP)/HepG2-MafF-ChIP-Seq(GSE31477)/Homer	MafF(bZIP)/HepG2-MafF-ChIP-Seq(GSE31477)/Homer	MafF(bZIP)/HepG2-MafF-ChIP-Seq(GSE31477)/Homer	MafF(bZIP)/HepG2-MafF-ChIP-Seq(GSE31477)/Homer
Batf	AP-1(bZIP)/ThioMac-PU.1-ChIP-Seq/Homer	AP-1(bZIP)/ThioMac-PU.1-ChIP-Seq/Homer	AP-1(bZIP)/ThioMac-PU.1-ChIP-Seq/Homer	AP-1(bZIP)/ThioMac-PU.1-ChIP-Seq/Homer
Batf	Atf1(bZIP)/K562-ATF1-ChIP-Seq(GSE31477)/Homer	Atf1(bZIP)/K562-ATF1-ChIP-Seq(GSE31477)/Homer	Atf1(bZIP)/K562-ATF1-ChIP-Seq(GSE31477)/Homer	Atf1(bZIP)/K562-ATF1-ChIP-Seq(GSE31477)/Homer
IRF4	IRF4(IRF)/GM12878-IRF4-ChIP-Seq/Homer	IRF4(IRF)/GM12878-IRF4-ChIP-Seq/Homer	IRF4(IRF)/GM12878-IRF4-ChIP-Seq/Homer	IRF4(IRF)/GM12878-IRF4-ChIP-Seq/Homer
IRF4	ISRE(IRF)/ThioMac-LPS-exp/HOMER	ISRE(IRF)/ThioMac-LPS-exp/HOMER	ISRE(IRF)/ThioMac-LPS-exp/HOMER	ISRE(IRF)/ThioMac-LPS-exp/HOMER
human	-250, 250	-500, 500	-750, 750	-1000,1000
STAT3	Stat3+il23(Stat)/CD4-Stat3-ChIP-Seq/Homer	Stat3+il23(Stat)/CD4-Stat3-ChIP-Seq/Homer	Stat3(Stat)/mES-Stat3-ChIP-Seq/Homer	Stat3(Stat)/mES-Stat3-ChIP-Seq/Homer
STAT3	Stat3(Stat)/mES-Stat3-ChIP-Seq/Homer	Stat3(Stat)/mES-Stat3-ChIP-Seq/Homer
RORC	-	-	-	MA0072.1_RORA_2/Jaspar*
Maf	MafF(bZIP)/HepG2-MafF-ChIP-Seq(GSE31477)/Homer *	MafK(bZIP)/C2C12-MafK-ChIP-Seq(GSE36030)/Home	MafK(bZIP)/C2C12-MafK-ChIP-Seq(GSE36030)/Homer	MafK(bZIP)/C2C12-MafK-ChIP-Seq(GSE36030)/Homer
Maf	MA0117.1_Mafb/Jaspar **	MafF(bZIP)/HepG2-MafF-ChIP-Seq(GSE31477)/Homer *	MA0117.1_Mafb/Jaspar*	PB0042.1_Mafk_1/Jaspar
Maf				MA0117.1_Mafb/Jaspar
Batf	AP-1(bZIP)/ThioMac-PU.1-ChIP-Seq/Homer	AP-1(bZIP)/ThioMac-PU.1-ChIP-Seq/Homer	AP-1(bZIP)/ThioMac-PU.1-ChIP-Seq/Homer	AP-1(bZIP)/ThioMac-PU.1-ChIP-Seq/Homer
Batf	Atf1(bZIP)/K562-ATF1-ChIP-Seq(GSE31477)/Homer	Atf1(bZIP)/K562-ATF1-ChIP-Seq(GSE31477)/Homer	Atf1(bZIP)/K562-ATF1-ChIP-Seq(GSE31477)/Homer	Atf1(bZIP)/K562-ATF1-ChIP-Seq(GSE31477)/Homer
		IRF4(IRF)/GM12878-IRF4-ChIP-Seq/Homer	ISRE(IRF)/ThioMac-LPS-exp/HOMER	IRF4(IRF)/GM12878-IRF4-ChIP-Seq/Homer
IRF4	ISRE(IRF)/ThioMac-LPS-exp/HOMER	ISRE(IRF)/ThioMac-LPS-exp/HOMER	-	ISRE(IRF)/ThioMac-LPS-exp/HOMER
Binding sites and top 20% common genes:
mouse	-250, 250	-500, 500	-750, 750	-1000,1000
STAT3	Stat3(Stat)/mES-Stat3-ChIP-Seq/Homer	Stat3(Stat)/mES-Stat3-ChIP-Seq/Homer ***	Stat3(Stat)/mES-Stat3-ChIP-Seq/Homer***	Stat3(Stat)/mES-Stat3-ChIP-Seq/Homer***
STAT3	Stat3+il23(Stat)/CD4-Stat3-ChIP-Seq/Homer	-	Stat3+il23(Stat)/CD4-Stat3-ChIP-Seq/Homer***
RORC	-	-	-	-
Maf	MafK(bZIP)/C2C12-MafK-ChIP-Seq(GSE36030)/Homer **	MafF(bZIP)/HepG2-MafF-ChIP-Seq(GSE31477)/Homer **	-	-
Batf	AP-1(bZIP)/ThioMac-PU.1-ChIP-Seq/Homer	AP-1(bZIP)/ThioMac-PU.1-ChIP-Seq/Homer	AP-1(bZIP)/ThioMac-PU.1-ChIP-Seq/Homer	AP-1(bZIP)/ThioMac-PU.1-ChIP-Seq/Homer
IRF4	ISRE(IRF)/ThioMac-LPS-exp/HOMER	ISRE(IRF)/ThioMac-LPS-exp/HOMER	ISRE(IRF)/ThioMac-LPS-exp/HOMER	ISRE(IRF)/ThioMac-LPS-exp/HOMER
IRF4	IRF4(IRF)/GM12878-IRF4-ChIP-Seq/Homer ***	T1ISRE(IRF)/Ifnb-Exp/Homer ***	T1ISRE(IRF)/Ifnb-Exp/Homer ***	T1ISRE(IRF)/Ifnb-Exp/Homer ***
IRF4	T1ISRE(IRF)/Ifnb-Exp/Homer	IRF4(IRF)/GM12878-IRF4-ChIP-Seq/Homer ***	-	IRF4(IRF)/GM12878-IRF4-ChIP-Seq/Homer ***
human	-250, 250	-500, 500	-750, 750	-1000,1000
STAT3	-	Stat3+il23(Stat)/CD4-Stat3-ChIP-Seq/Homer ***	Stat3+il23(Stat)/CD4-Stat3-ChIP-Seq/Homer ***	-
RORC	-	-	-	-
Maf	MafA(bZIP)/Islet-MafA-ChIP-Seq(GSE30298)/Homer **	-	PB0145.1_Mafb_2/Jaspar **	MafA(bZIP)/Islet-MafA-ChIP-Seq(GSE30298)/Homer **
Batf	AP-1(bZIP)/ThioMac-PU.1-ChIP-Seq/Homer***	-	-	-
IRF4	IRF4(IRF)/GM12878-IRF4-ChIP-Seq/Homer	ISRE(IRF)/ThioMac-LPS-exp/HOMER	ISRE(IRF)/ThioMac-LPS-exp/HOMER	ISRE(IRF)/ThioMac-LPS-exp/HOMER
IRF4	ISRE(IRF)/ThioMac-LPS-exp/HOMER	-	IRF4(IRF)/GM12878-IRF4-ChIP-Seq/Homer **	IRF4(IRF)/GM12878-IRF4-ChIP-Seq/Homer **
* de novo motif search
** de novo motif search, possible false positive
***q-value>0.05 (P-value<0.01)

## Sheet: Stat3-Maf-Batf-Irf4
Genes predicted to be bound by STAT3								Genes predicted to be bound by MAF								Genes predicted to be bound by BATF								Genes predicted to be bound by IRF4								Genes predicted to be bound by BATF and IRF4
Human_250	Human_500	Human_750	Human_1000	Mouse_250	Mouse_500	Mouse_750	Mouse_1000	Human_250	Human_500	Human_750	Human_1000	Mouse_250	Mouse_500	Mouse_750	Mouse_1000	Human_250	Human_500	Human_750	Human_1000	Mouse_250	Mouse_500	Mouse_750	Mouse_1000	Human_250	Human_500	Human_750	Human_1000	Mouse_250	Mouse_500	Mouse_750	Mouse_1000	Human_250	Human_500	Human_750	Human_1000	Mouse_250	Mouse_500	Mouse_750	Mouse_1000
CD40LG	CD40LG	CD40LG	CD40LG	Cd40lg	Cd40lg	Cd40lg	Cd40lg	CD40LG	CD40LG	CD40LG	CD40LG	Cd40lg	Cd40lg	Cd40lg	Cd40lg	PLAUR	PLAUR	SESN1	SYP	Rsad2	Ifit3	Syn1	Syn1	DDX60	LGALS1	LGALS1	NCS1	Ddx60	Lgals1	Lgals1	Mx2	FOSL1	GPR174	GPR174	GPR174	Fosl1	Gpr174	Gpr174	Gpr174
IL9	FAM84B	FAM84B	NOTCH1	Ifit2	Ifit2	Ifit2	Ifit2	GPR174	GPR174	GPR174	GPR174	Map3k8	Mapre2	Mapre2	Mapre2			PLAUR	FAM84B	Plaur	Rsad2	Ifit3	Syp		DDX60	DDX60	LGALS1	Fes	Ddx60	Dennd3	Dtx3l		IL21	IL21	IL21	2010002N04Rik	Fosl1	Ifit3	Ifit3
MAFF	GIMAP7	GIMAP7	GADD45G	Fas	Fas	Fas	Fas	GIMAP5	AQP3	GADD45G	PTCH1	Ccr6	Map3k8	Map3k8	Map3k8			TBKBP1	LTB	B230312A22Rik	Plaur	Lgals3	Ifit3		JUNB	JUNB	MX1	Stap1	Fes	Ddx60	Lgals1		FOSL1	FOSL1	FOSL1		2010002N04Rik	Fosl1	Fosl1
OSM	IL9	CDK6	FAM84B	Socs1	Socs1	Dtx3l	Tnf	TNF	GIMAP5	AQP3	GADD45G	Rtp4	Tap1	Tnf	Lbh				SESN1	Il17a	B230312A22Rik	Rsad2	Lbh			SLFN11	DDX60	Slfn8	Stap1	Fes	Dennd3		RNASEL	RGS1	RGS1		Serpinb6b	2010002N04Rik	2010002N04Rik
MX1	MAP3K1	IL9	DUSP4	Maff	Maff	Lpp	Tap1	CCR6	TNF	ARC	AQP3	Apol7e	Ccr6	Tap1	Tnf				APOL2		Slc2a6	Tbkbp1	Sik1			MAF	GPRIN3		Slfn8	Il12rb2	Rapgef6		LMNA	RNASEL	RNASEL		Adam19	Serpinb6b	Serpinb6b
DTX3L	MAFF	MAP3K1	GIMAP7	Irf9	Zhx2	Klhl6	Mx2	SESN1	LTB	FAM84B	ARC	Gzmb	Btla	Ccr6	Tap1				CCDC50		Il17a	Plaur	Ccdc50			FES	DTX3L			Stap1	Osm			LMNA	LMNA		Olfm2	Pik3r5	Pik3r5
ICAM1	OSM	MAFF	CDK6	Il9	Irf9	Socs1	Dtx3l	GLRX	CCR6	GIMAP5	FAM84B	Irf9	Rtp4	Btla	Ccr6				DPP4			Sept11	Zhx2				JUNB			Slfn8	Ddx60						Lmna	Adam19	Adam19
SBNO2	MX1	OSM	TNF	Socs3	Il9	Maff	Lpp	APOL2	SESN1	GIMAP4	GIMAP5	Glrx	Apol7e	Rtp4	Runx1				PLAUR			B230312A22Rik	Ptk2b				SLFN11				Fes						Il21	Olfm2	Olfm2
SOCS3	RUNX1	MX1	STX11	Adam19	Socs3	Arc	Klhl6	APOL3	GLRX	TNF	GIMAP4	Irf4	Epsti1	Apol7e	Btla				JUNB			Slc2a6	Lgals3				MAF				Il12rb2						Rnasel	Lmna	Endod1
IRF8	HELZ2	RUNX1	IL9	Osm	Hic1	Zhx2	Socs1	CST7	APOL1	LTB	PIK3CG	Rsad2	Ptk2b	Epsti1	Rtp4				TBKBP1			Il17a	Rsad2				FES				Stap1							Il21	Arhgap25
IRF9	ELOVL6	HELZ2	MAP3K1	Ikzf4	Pik3r5	Irf9	Maff	RTP4	APOL2	CCR6	TNF	Adam19	Gzmb	Ptk2b	Apol7e								Igfbp4				SPSB1				Spsb1							Rnasel	Lmna
ETV6	SEPT11	PPP1R16B	MAFF	Sema7a	Adam19	Map3k1	Arc	DTX3L	APOL4	SESN1	LTB	Sesn1	Irf9	Gzmb	Arc								Tbkbp1								Slfn8								Il21
LAG3	DTX3L	ELOVL6	OSM	Icam1	Osm	Il9	Zhx2	IL1R1	APOL3	GLRX	CCR6	Tnfaip3	Glrx	Irf9	Zhx2								Plaur																Notch1
APBB1IP	TIGIT	SEPT11	MX1	Irf8	Ikzf4	Batf	Irf9	LBH	HELZ2	APOL1	STX11	Klf2	Irf4	Glrx	Epsti1								Sept11																Rnasel
RGS1	ARHGEF3	CHST2	RUNX1	Fes	Sema7a	Socs3	Map3k1	RSAD2	PLTP	APOL2	SESN1	Tspan32	Batf	Irf4	Ptk2b								B230312A22Rik
GIMAP5	NR4A2	DTX3L	HELZ2	Etv6	Cxcr5	Sphk1	Il9	KLF2	CST7	APOL4	GLRX	Il23r	Fos	Batf	Gzmb								Slc2a6
TNF	RHOB	TIGIT	PPP1R16B	Lag3	Fli1	Hic1	Gadd45g	MAPRE2	GPRIN3	APOL3	APOL1	Gprin3	Rsad2	Fos	Irf9								Il17a
CST7	ICAM1	ARHGEF3	ELOVL6	Gbp5	Icam1	Pik3r5	Batf	IRF9	NIPAL1	RUNX1	APOL2	Nipal1	Adam19	Rsad2	Glrx
CTLA4	SBNO2	NR4A2	SEPT11	Magi3	Irf8	Adam19	Socs3	EPSTI1	RTP4	HELZ2	APOL4	Id3	Osm	Sphk1	Ptch1
ARHGAP25	NFATC1	ZFP36L2	CHST2	Txnip	Fes	Osm	Sphk1	CXCR5	KLHL6	PLTP	APOL3	Tnfsf8	Phlda1	Slc43a2	Irf4
BATF	SOCS3	RHOB	DTX3L	Rgs1	Bcl3	Ikzf4	Hic1	TSPAN32	DTX3L	CST7	RUNX1	Gbp5	Sesn1	Xaf1	Batf
LMNA	HIC1	ICAM1	TIGIT	Stat1	Etv6	Phlda1	Pik3r5	FAS	CD200	IL21	HELZ2	Tnfsf10	Tnfaip3	Adam19	Fos
	IRF8	SBNO2	ARHGEF3	Tap1	Lag3	Chst2	Adam19	CD101	STAT4	ELOVL6	PMEPA1	Cst7	Chst2	Osm	Cmpk2
	FES	NFATC1	CISH	Arhgap25	Gimap4	Sema7a	Osm	IL23R	STAT1	GPRIN3	PLTP	Gngt2	Klf2	Phlda1	Rsad2
	IRF9	SOCS3	NR4A2	Il12rb2	Cdk6	Cxcr5	Ikzf4	SPSB1	IL1R1	ANXA3	CST7	Cd101	Tspan32	Sesn1	Sphk1
	ETV6	HIC1	ZFP36L2	Gimap4	Gbp5	Fli1	Phlda1	CAPG	LBH	NIPAL1	IL21	Ctla4	Athl1	Tnfaip3	Itga3
	LAG3	IRF8	RHOB	Elovl6	Vav3	Icam1	Prdm1	BCL2A1	RSAD2	CCDC50	ELOVL6		Capg	Chst2	Slc43a2
	FLI1	FES	PLAUR	Ctla4	Magi3	Irf8	Tnfaip3	GZMB	KLF2	RTP4	GPRIN3		Il23r	Klf2	Xaf1
	CXCR5	BATF	ICAM1		Txnip	Fes	Cish	EMP1	MAPRE2	KLHL6	ANXA3		Gprin3	Tspan32	Adam19
	APBB1IP	IRF9	SBNO2		Rgs1	Bcl3	Chst2	IFIT2	SLFN13	DTX3L	NIPAL1		Gimap4	Athl1	Osm
	RGS1	PHLDA1	NFATC1		Ctla4	Etv6	Sema7a	CDKN2C	SLFN11	TIGIT	CCDC50		Gimap9	Capg	Phlda1
	GIMAP5	IKZF4	SOCS3		Stat1	Lag3	Il10ra		FOS	CD200	RTP4		Nipal1	Il23r	Arid5b
	TNF	ETV6	HIC1		Arid5a	Gimap4	Cxcr5		IRF9	STAT4	KLHL6		Cdk6	Gprin3	Sesn1
	ATXN1	LAG3	IRF8		Tap1	Fosl2	Fli1		EPSTI1	STAT1	DTX3L		Id3	Gimap4	Tnfaip3
	CST7	FLI1	FES		Tigit	Cdk6	Icam1		EMP1	IL1R1	TIGIT		Cdkn2c	Gimap9	Stx11
	GPRIN3	CXCR5	BATF		Nfil3	Gbp5	Irf8		CXCR5	LBH	CD200		Jun	Oas3	Uba7
	SKIL	APBB1IP	IRF9		Atxn1	Vav3	Ppp1r3b		TSPAN32	RSAD2	CISH		Tnfsf8	Anxa3	Chst2
	CTLA4	RGS1	PHLDA1		Gngt2	Magi3	Fes		FAS	CMPK2	UBA7		Gbp5	Sept11	Maf
	ARHGAP25	RCSD1	CPM		Klf2	Txnip	Bcl3		RNASEL	KLF2	STAT4		Txnip	Nipal1	Junb
	BATF	MUC1	IKZF4		Arhgap25	Muc1	Etv6		LMNA	ICAM1	STAT1		Tnfsf10	Cdk6	Klf2
	FOS	DUSP4	ETV6		Il12rb2	Ppp1r16b	Lag3		CD101	MAPRE2	IL1R1		Prex1	Spsb1	Tspan32
	EMP1	GIMAP5	LAG3		Gimap9	Nr4a2	Gimap4		IL23R	SLFN13	ZFP36L2		Pltp	Id3	Athl1
	ATHL1	TNF	FLI1		Mcoln2	Notch1	Sept11		SPSB1	SLFN11	LBH		Cst7	Cdkn2c	Furin
	LMNA	ATXN1	CXCR5		Elovl6	Rgs1	Fosl2		CAPG	FOS	RSAD2		Arid5a	Jun	Pou2f2
	SPSB1	CST7	APBB1IP			Ctla4	Cdk6		GNGT2	IRF9	CMPK2		Tigit	Tnfsf8	Plaur
		GPRIN3	RGS1			Stat1	Gbp5		BCL2A1	EPSTI1	BCL3		Gngt2	Gbp5	Capg
		SKIL	RCSD1			Arid5a	Vav3		GZMB	EMP1	PLAUR		Gata3	Vav3	Il23r
		BTLA	MUC1			Tap1	Magi3		PPP1R3B	CXCR5	KLF2		Cd101	Txnip	Gprin3
		CTLA4	GIMAP5			Btla	Fam46c		SMIM3	TSPAN32	ICAM1		Ctla4	Tnfsf10	Gimap4
		ARHGAP25	GIMAP4			Tigit	Txnip		IFIT2	FAS	MAPRE2			Prex1	Gimap9
		KLF11	ATXN1			Nfil3	Muc1		CDKN2C	RNASEL	ITGA3			Pltp	Oas3
		FOS	CST7			Atxn1	Ppp1r16b			RCSD1	SLFN13			Cst7	Anxa3
		EMP1	GPRIN3			Gngt2	Nr4a2			LMNA	SLFN11			Arid5a	Sept11
		ATHL1	SKIL			Rapgef6	Ncs1			CD101	MAF			Tigit	Nipal1
		IFIT2	BTLA			Klf2	Notch1			IL23R	FOS			Gngt2	Cdk6
		LMNA	CTLA4			Arhgap25	Rgs1			ID3	GZMB			Gata3	Spsb1
		SPSB1	ARHGAP25			Il12rb2	Ctla4			SPSB1	IRF9			2010002N04Rik	Id3
			KLF11			Gimap9	Stat1			CAPG	EPSTI1			Evi2b	Cdkn2c
			FOS			Mcoln2	Arid5a			GNGT2	IKZF4			Cd101	Jun
			EMP1			Elovl6	Btla			BCL2A1	EMP1			Ctla4	Tnfsf8
			IL10RA			Rcsd1	Tigit			GZMB	CXCR5				Gbp5
			ATHL1				Nfil3			GATA3	TRIM21				Vav3
			IFIT2				Atxn1			VAV3	TSPAN32				Txnip
			LMNA				Gngt2			PPP1R3B	FAS				Tnfsf10
			SPSB1				Rapgef6			SMIM3	RNASEL				Prex1
							Irf1			IFIT2	RCSD1				Pltp
							Stx11			CDKN2C	LMNA				Ppp1r16b
							Klf2				CD101				Cst7
							Plaur				IL23R				Apbb1ip
							Arhgap25				ID3				Ctla4
							Il12rb2				SPSB1				Stat4
							Gimap9				CAPG				Arid5a
							Mcoln2				GNGT2				Tigit
							Elovl6				BCL2A1				Gngt2
							BC006779				LAG3				Dusp4
							Batf3				GATA3				Gata3
							Rcsd1				BATF3				2010002N04Rik
											VAV3				Evi2b
											PPP1R3B				Aqp3
											SMIM3				Cd101
											SKIL
											CBLB
											IFIT2
											CDKN2C
