# Supplementary material for: Comparative analysis of human and mouse transcriptomes of Th17 cell priming
Source: Oncotarget. 2016 Mar 7;7(12):13416–28. doi: 10.18632/oncotarget.7963 (PMC4924651; doi:10.18632/oncotarget.7963)
Supplement: Supplementary file 10 [file oncotarget-07-13416-s010.xlsx]

## Sheet: Human_clusters
								human_logFC									human_FDR
								0.5	1	2	4	6	12	24	48	72	0.5	1	2	4	6	12	24	48	72
Cluster nro	Gene	Ensembl	Chromosome	Location	P value	Common_regulators	Regulators	human_logFC_0.5h	human_logFC_1h	human_logFC_2h	human_logFC_4h	human_logFC_6h	human_logFC_12h	human_logFC_24h	human_logFC_48h	human_logFC_72h	human_FDR_0.5h	human_FDR_1h	human_FDR_2h	human_FDR_4h	human_FDR_6h	human_FDR_12h	human_FDR_24h	human_FDR_48h	human_FDR_72h
Cluster1	IL23R	ENSG00000162594	chr1	67632083-67725662	<1e-2	NA		2.60172	4.11062	3.8557	1.71772	2.17878	3.66139	3.9981	4.49481	3.66144	0.140968	0.169339	0.169228	0.474979	0.016712	1.58692e-32	1.1665e-28	2.1853e-13	5.22486e-09
	IL12RB2	ENSG00000081985	chr1	67773047-67862583	<1e-2			0.653053	0.527178	2.02016	1.07385	1.05919	2.25677	2.29333	1.611	0.773687	0.0832235	0.157464	3.18574e-20	0.00991696	7.18727e-11	1.64346e-26	1.00301e-15	7.83173e-06	0.309204
Cluster2	PTGFRN	ENSG00000134247	chr1	117452679-117532980	<1e-2	NA		0.0557304	-0.0284534	0.582061	0.596384	1.6935	1.25033	1.28389	1.51504	1.50251	0.861203	0.948617	0.0272253	0.504022	6.85994e-35	6.49645e-16	1.02741e-16	1.75475e-14	1.16612e-05
	CD101	ENSG00000134256	chr1	117544382-117579167	<1e-2			-0.298465	-0.291189	-0.252687	-0.64291	0.374599	1.20606	2.83548	3.19177	2.5667	0.339244	0.450895	0.576645	0.488437	0.0502471	1.24162e-08	3.7112e-53	1.03107e-78	1.36236e-17
Cluster3	LMNA	ENSG00000160789	chr1	156052364-156109880	<1e-2	NA	TWIST1,SMARCA4,GLI1	-0.195885	0.0182563	-0.325581	0.635534	0.576282	2.17146	2.98616	3.12878	3.60282	0.166116	0.948858	0.229544	0.695402	0.0648763	1.17425e-21	2.61958e-35	9.68734e-30	1.8093e-21
	SEMA4A	ENSG00000196189	chr1	156117157-156147543	<1e-2			-0.217454	-0.031925	-0.802781	0.727989	1.18488	2.06847	1.72849	1.44937	0.760336	0.63152	0.96675	0.075677	0.5319	2.50097e-05	1.39763e-10	3.41527e-12	4.35832e-12	0.124548
Cluster4	SLAMF6	ENSG00000162739	chr1	160454820-160493052	<1e-2	NA		-0.158542	-0.346129	-0.402918	-1.39505	-1.01797	-1.83181	-1.46536	-0.699853	-0.00307648	0.625087	0.385011	0.317677	0.0489291	1.72348e-08	3.03497e-34	3.15001e-14	0.000301005	1
	CD84	ENSG00000066294	chr1	160510885-160549306	<1e-2			-0.022575	-0.232089	-0.899199	-1.00041	-1.16596	-1.7445	-0.896483	-0.438271	-0.690603	0.960186	0.530984	0.00141205	0.0196483	1.65033e-12	6.98115e-20	0.00135758	0.234199	0.199247
Cluster5	CMPK2	ENSG00000134326	chr2	6980701-7006766	<1e-2	NA	GLI1	0.737109	2.50104	3.15771	2.70468	2.33598	2.29804	1.74019	1.04176	0.981232	3.98701e-06	1.17579e-23	3.10199e-57	1.95242e-14	1.11754e-29	1.55805e-34	3.92288e-26	6.11629e-07	0.0147983
	RSAD2	ENSG00000134321	chr2	7005937-7038370	<1e-2		STAT2	0.83851	3.08245	3.87415	2.10344	2.44287	2.04949	3.22251	1.83239	1.94292	1.02328e-05	5.76538e-30	1.21942e-79	2.52441e-06	4.72829e-24	1.76513e-24	3.22155e-68	8.63101e-13	3.48937e-05
Cluster6	GRHL1	ENSG00000134317	chr2	10085341-10142411	<1e-2	NA	TFCP2L1,UBP1	0.0625425	0.989932	2.60628	2.06601	2.77824	1.52214	0.959549	0.743014	0.0699146	0.96086	0.0477852	2.78968e-27	0.000640136	5.44049e-14	0.000122968	0.0156858	0.17899	1
	KLF11	ENSG00000172059	chr2	10182976-10194963	<1e-2			0.226449	0.343003	0.0600456	0.846208	1.26854	0.789828	0.712803	0.0878916	-0.108656	0.136524	0.15226	0.923953	0.0924727	4.59354e-16	4.03683e-05	3.28154e-05	0.823325	1
Cluster7	STAT1	ENSG00000115415	chr2	191829084-191885686	0.2	NA	RARB,STAT3,SP1,ZNF148	0.252769	0.853783	2.763	1.98284	1.44779	0.87179	0.5529	-0.301759	-0.876505	0.0227131	0.000126832	1.1068e-55	3.28873e-10	8.51763e-18	0.000647742	0.0122585	0.182478	0.0158567
	STAT4	ENSG00000138378	chr2	191894302-192016322	0.2			0.0497802	0.0770027	0.00624006	-0.234259	-0.318845	-0.132294	-1.06102	-0.963261	-1.21201	0.768146	0.72546	0.996224	0.942077	0.0834605	0.712729	1.0781e-09	3.65271e-06	0.000272386
Cluster8	CD200	ENSG00000091972	chr3	112051915-112081659	<1e-2	NA		-0.0580737	0.324402	-0.462067	-1.46664	-0.636586	-1.02393	-1.57687	-0.6308	0.202699	0.860564	0.362179	0.0507064	0.0556386	1.28904e-05	4.386e-14	1.38482e-14	0.00258766	0.981561
	BTLA	ENSG00000186265	chr3	112182815-112218408	<1e-2			0.0631116	0.594933	-0.176549	-1.02133	-0.493655	-1.53037	-2.0954	-1.25318	-0.339695	0.844238	0.00685364	0.608069	0.0597046	0.000998671	5.54414e-29	7.1116e-26	2.86558e-09	0.759316
Cluster9	DTX3L	ENSG00000163840	chr3	122283085-122294050	<1e-2	NA		0.456715	1.37176	2.63767	0.734038	1.0214	0.897752	1.43939	0.710473	0.230507	6.82626e-05	9.4664e-13	1.84687e-57	0.244232	5.97514e-08	3.25679e-08	1.32993e-23	8.09381e-06	0.937633
	PARP9	ENSG00000138496	chr3	122246806-122283424	<1e-2		NUPR1	0.0604619	0.472468	2.83626	1.219	1.20906	0.993443	1.52464	0.975731	0.52043	0.732292	0.00946294	7.39846e-43	0.00370936	5.09453e-09	3.32638e-09	2.45691e-24	2.03549e-09	0.339288
Cluster10	IL2	ENSG00000109471	chr4	123372625-123377880	<1e-2	NA	NFATC2,TBP,SATB1,CREM,FOXP3,NFKB1,IRF4,GFI1,RELB,JUN,BCL10,VAV1,NFATC1,FOXK2,ZEB2,NFATC3,JUNB,ZEB1	-0.85352	-0.886017	-0.408125	-0.663006	0.586051	2.47837	1.24285	0.928629	2.23173	0.121525	0.000354523	0.264486	0.900302	0.0321269	1.07659e-23	1.3234e-09	0.000223057	3.69389e-05
	IL21	ENSG00000138684	chr4	123533783-123542224	<1e-2		STAT3	2.41515	-0.39227	-0.432692	6.25625	2.63907	4.11081	0.888028	-0.857552	-0.395627	0.520007	0.931491	0.936515	0.000377437	1.02754e-06	5.88114e-20	0.0165094	0.0607973	0.968437
Cluster11	GLRX	ENSG00000173221	chr5	95087023-95158709	0.96	NA	SATB1	0.575008	1.28295	0.956576	0.255293	0.0738699	0.0375999	0.131711	-0.00355982	-0.0195322	3.98954e-06	1.89737e-26	7.16153e-07	0.914893	0.859698	0.926945	0.665523	0.994021	1
	ELL2	ENSG00000118985	chr5	95220802-95297775	0.96		NUPR1	0.328132	0.284257	1.02241	1.87668	2.70411	2.09887	1.20146	0.503172	0.249265	0.00514882	0.124868	0.000855758	0.000255246	4.51555e-56	9.33549e-33	7.71871e-13	0.01779	0.930164
Cluster12	RAPGEF6	ENSG00000158987	chr5	130759614-130970929	0.96	NA		0.157956	0.215714	1.77146	0.829587	0.76436	0.181658	0.0162931	-0.146261	-0.402209	0.222131	0.239355	9.54604e-25	0.0556386	9.9387e-06	0.474825	0.957243	0.629887	0.619918
	CSF2	ENSG00000164400	chr5	131409483-131411859	0.96		ESR1,NR3C1,SATB1,JUN,EZH2,TP53	0.813238	0.946947	0.572462	-1.38364	-0.160039	1.05322	1.10684	-0.288161	-3.46952	0.807096	0.564958	0.660953	0.0465107	0.738996	6.13916e-08	8.63299e-12	0.390109	2.25742e-16
Cluster13	FNDC9	ENSG00000172568	chr5	156768608-156772729	0.2	NA		-0.00732909	-0.214335	0.334891	-0.776351	0.392379	0.742744	4.04887	4.21886	3.35065	0.989392	0.677906	0.602135	0.562218	0.632235	0.0758173	3.7043e-46	1.13823e-60	8.64461e-16
	ADAM19	ENSG00000135074	chr5	156822542-157002783	0.2			-0.125373	0.220308	0.935517	0.314297	2.17975	2.591	2.89692	2.36564	0.981319	0.595633	0.377032	4.38758e-07	0.942077	3.1806e-49	7.21872e-57	2.03106e-86	3.53737e-24	0.0177181
Cluster14	SERPINB1	ENSG00000021355	chr6	2832566-2842240	0.2	NA	CEBPA	0.149064	0.824113	1.54349	0.530855	0.489157	0.780035	0.825573	0.337284	-0.1241	0.259356	6.38873e-07	4.92905e-12	0.504723	0.0417026	9.00452e-05	2.57012e-06	0.134545	1
	SERPINB6	ENSG00000124570	chr6	2948393-2972399	0.2			-0.493954	-0.199697	-0.973483	-0.50291	0.0257074	0.283035	1.13346	1.46208	1.10312	0.130214	0.683522	0.0430332	0.806937	0.980924	0.584764	2.10979e-05	1.63585e-12	0.00170611
Cluster15	TNF	ENSG00000232810	chr6	31543344-31546113	<1e-2	ESR1,NR3C1,SP1,NFKB1,EZH2	RORC,ESR1,NR3C1,STAT3,NFATC2,TBP,SP1,NFKB1,GFI1,RELB,HMGB1,JUN,LITAF,RB1,EZH2,IRF3,KAT2B,NPM1,MUC1,SMAD7,NFKBIA	-0.388369	-1.23472	-0.677096	-2.13554	-0.46701	0.548858	0.834645	1.13206	1.71943	0.213535	5.24306e-18	0.00243376	0.00673263	0.0060198	0.000263061	3.72193e-09	1.73897e-12	2.43249e-05
	LTB	ENSG00000227507	chr6	31548302-31550299	<1e-2		ESR1,NR3C1,SP1,NFKB1,EZH2	-0.193628	-0.119109	-0.663856	-0.7276	-0.841651	-0.436315	0.25575	0.442384	0.0773514	0.133912	0.556698	0.00102152	0.159237	3.10348e-13	0.0580914	0.39648	0.0481832	1
Cluster16	HLA-DRB5	ENSG00000198502	chr6	32485120-32498064	<1e-2	NA		-1.14442	-0.699839	-0.734975	-1.34316	-0.534	-0.568386	-0.587574	0.208894	0.332843	2.50178e-06	0.0137484	0.0282475	0.022295	0.118861	0.318597	0.291798	0.777135	0.901561
	HLA-DRB1	ENSG00000196126	chr6	32546546-32557625	<1e-2		HMGB1,CIITA,CTCF,RFX5	-0.911227	-0.400849	-0.843026	-1.03971	-0.751749	-0.165518	-0.29382	0.060584	0.177932	1.04967e-06	0.146963	0.00258267	0.0587208	0.0017788	0.744402	0.453337	0.932778	1
Cluster17	IL17A	ENSG00000112115	chr6	52051185-52055436	<1e-2	NA	RORC,NOTCH1,KLF2	NA	NA	NA	NA	NA	NA	0.813267	4.6021	6.15273	1	1	1	1	1	1	0.79187	2.66214e-15	3.41755e-22
	IL17F	ENSG00000112116	chr6	52101479-52109335	<1e-2			-0.894098	2.95503	NA	2.14256	3.08334	6.11665	2.98659	3.81986	4.26682	0.785599	0.42732	1	0.879815	0.342432	6.16133e-05	1.398e-11	6.24595e-15	3.37224e-22
Cluster18	PRDM1	ENSG00000057657	chr6	106534195-106557814	0.2	NA	IRF4,SPIB,PAX5	2.39578	3.05673	1.27559	1.48172	1.64729	0.265935	-0.767555	-1.8298	-2.07455	1.79733e-71	3.55702e-119	0.0133878	0.00133138	1.43016e-18	0.470558	0.00043878	1.79065e-13	6.65355e-10
	AIM1	ENSG00000112297	chr6	106808784-107018335	0.2		SMARCA4	0.043859	0.0918128	-0.10726	0.586662	0.970325	0.618684	-0.21152	-0.758526	-0.789898	0.781551	0.661072	0.866927	0.563951	1.87371e-05	0.00142819	0.286829	8.74499e-05	0.0395609
Cluster19	STX11	ENSG00000135604	chr6	144471663-144509507	<1e-2	NA		0.111287	1.79438	1.48737	1.21057	0.447019	0.098957	-0.0204211	-0.129357	0.000625791	0.640801	1.57746e-06	2.14152e-09	0.0069976	0.00321737	0.749655	0.95221	0.68988	1
	UTRN	ENSG00000152818	chr6	144606837-145174170	<1e-2			0.20752	0.139692	-0.0116506	-0.832694	-0.561546	-1.1274	-0.650507	-0.553567	-0.471181	0.120068	0.498748	0.987825	0.0564416	2.1439e-05	6.06465e-07	0.00291678	0.00412383	0.440936
Cluster20	CDK6	ENSG00000105810	chr7	92234235-92465908	0.2	NA	SP1,TBX21,NANOG	0.204517	0.0192572	0.312795	0.633263	1.07114	1.45827	1.24228	0.616127	0.647969	0.140196	0.950524	0.299359	0.272118	1.79145e-13	4.33985e-17	2.38439e-07	0.0014605	0.145057
	SAMD9L	ENSG00000177409	chr7	92759368-92777682	0.2			0.104773	1.12631	2.84373	0.321053	0.0918931	-0.232806	0.900437	0.0636954	-0.127895	0.622471	7.71238e-14	1.64656e-49	0.897011	0.810479	0.557586	0.000241746	0.88793	1
Cluster21	GIMAP7	ENSG00000179144	chr7	150211918-150218161	<1e-2	NA		0.810579	1.28618	0.582663	0.279595	0.256609	-0.0471763	-0.089199	-0.342913	-0.638063	5.45602e-09	1.17579e-23	0.0124862	0.899857	0.210461	0.906538	0.783889	0.0809839	0.201012
	GIMAP4	ENSG00000133574	chr7	150264365-150271041	<1e-2			0.350897	1.12144	0.851254	-0.0742289	0.2341	-0.39863	-0.384233	-0.630854	-0.713952	0.0278259	1.50881e-09	0.000530537	0.99171	0.303263	0.214396	0.141253	0.00065832	0.14819
	GIMAP5	ENSG00000196329	chr7	150419341-150447121	0.96			0.739882	1.53	0.647552	0.482902	0.246371	-0.144328	0.0520638	0.0663161	-0.19234	6.1714e-06	4.74156e-21	0.00348688	0.53859	0.211106	0.59061	0.867985	0.853926	0.976097
Cluster22	GADD45G	ENSG00000130222	chr9	92219928-92221470	0.96	NA	SRF	0.476813	0.971864	0.00506955	0.616838	0.803382	0.732788	1.52505	1.00339	0.638455	0.00121287	1.66495e-10	0.997903	0.404211	7.1408e-07	0.000535954	1.91435e-16	5.95669e-06	0.300099
	NFIL3	ENSG00000165030	chr9	94171327-94186144	0.96		FOXP3,CEBPA,NUPR1	0.575515	1.86081	1.13768	1.57839	1.57776	0.942788	-0.847975	-1.38136	-1.22026	0.0164881	1.01343e-13	0.0270674	0.000700796	2.93598e-18	1.83379e-05	1.55806e-05	4.72902e-15	0.00177091
Cluster23	FAS	ENSG00000026103	chr10	90729553-90775542	0.9	NA	ESR1,TWIST1,RB1,STAT1,TP53,GABPA	0.191003	0.659945	1.55423	2.61121	1.81357	1.15253	0.690233	-0.177843	-0.058166	0.237147	0.000825133	4.27438e-12	3.28873e-10	2.76486e-20	5.32658e-12	4.36648e-05	0.575234	1
	IFIT2	ENSG00000119922	chr10	91061712-91069033	<1e-2		STAT2,IRF3,MED6,NUPR1	1.48842	2.0658	0.455935	-0.0736622	-0.22962	-0.417668	-0.644383	-0.315969	1.74437	8.36532e-10	3.58909e-27	0.2643	0.986178	0.448081	0.202671	0.0520922	0.483994	0.108427
	IFIT3	ENSG00000119917	chr10	91087651-91100728	<1e-2			3.09624	4.37473	2.956	1.1441	1.36412	0.867826	1.13307	0.382423	1.39724	1.23204e-16	1.29613e-49	2.02676e-29	0.0264211	1.3445e-20	0.000340566	4.97087e-07	0.311339	0.106166
Cluster24	OAS1	ENSG00000089127	chr12	113344582-113369991	<1e-2	SMARCB1	STAT2,SMARCB1,TP53	-0.0457937	2.0074	2.62699	-0.400654	0.0193138	-0.544272	-0.216969	0.0401405	0.372543	0.942975	8.01558e-14	1.5852e-20	0.899497	0.983989	0.167156	0.499644	0.931506	0.880544
	OAS3	ENSG00000111331	chr12	113376157-113411054	<1e-2		SMARCB1	0.139444	0.2508	2.04646	0.43171	-0.0737373	-0.462521	-0.484744	-1.32186	-0.520898	0.516397	0.295428	1.67942e-19	0.732123	0.826999	0.0477159	0.0266078	8.09926e-08	0.39517
	OAS2	ENSG00000111335	chr12	113416200-113449528	<1e-2		CEBPA	-0.0556193	0.981534	2.09665	-0.0874636	-0.0857923	-0.546156	-0.856983	-0.56015	0.143628	0.804119	3.33289e-06	5.88051e-20	0.985598	0.764246	0.000459571	9.79064e-09	0.00117292	1
Cluster25	TNFSF11	ENSG00000120659	chr13	43136872-43182149	0.177	NA	NR3C1,HSF2	-0.31327	-0.828622	-0.282205	-1.63619	-0.276264	-0.0298189	0.201798	0.0962071	-1.0003	0.55328	0.0557154	0.558794	0.0103396	0.262571	0.947926	0.496964	0.804843	0.400508
	EPSTI1	ENSG00000133106	chr13	43460524-43566407	0.177		SATB1	0.198952	0.39525	2.56469	0.943304	0.534861	0.12194	1.07498	0.460118	-0.0777245	0.193334	0.0385782	4.18902e-34	0.0400597	0.033521	0.789322	5.76112e-06	0.0826514	1
Cluster27	FOS	ENSG00000170345	chr14	75745477-75748933	0.177	NA	ESR1,STAT3,TBP,CREM,RB1,ELK3,ZFP36,HMGN1,NCOA6,TBPL1,FOXL2,SMARCA4,ATF6,TP53,NANOG,SRF,SMARCE1	-0.306017	-0.884839	0.282544	0.051599	0.0421693	-0.582559	-0.0535116	0.556509	0.113345	0.2953	1.4586e-05	0.503759	0.99246	0.901679	0.00234695	0.890492	0.127999	1
	BATF	ENSG00000156127	chr14	75988768-76013358	0.177			1.32435	2.91807	3.23001	2.12531	1.79494	1.49465	0.650801	0.327999	0.191171	5.50149e-10	7.19237e-27	2.0832e-72	1.26269e-10	1.39851e-14	1.07069e-07	0.00273986	0.177099	0.977757
Cluster28	FURIN	ENSG00000140564	chr15	91411822-91426688	<1e-2	NA		0.0883587	0.636847	1.28863	1.77056	2.27199	2.29016	2.4745	1.91742	1.31941	0.506431	1.04409e-05	1.76044e-11	5.21528e-06	1.20826e-33	3.22721e-39	4.08026e-30	1.47929e-15	0.000286695
	FES	ENSG00000182511	chr15	91426925-91439006	<1e-2		SP1,ELF1	0.0625206	1.28605	2.63388	1.52641	2.26133	2.00497	2.26145	1.38329	0.950926	0.849938	1.19074e-08	5.11918e-24	0.0131231	6.42115e-19	1.89822e-11	1.37733e-15	1.41136e-10	0.0780501
Cluster29	TBKBP1	ENSG00000198933	chr17	45772630-45789427	<1e-2	NA		0.0239295	1.1121	2.513	0.649192	1.74823	2.43254	2.15967	2.53099	1.95141	0.967299	1.33226e-05	3.88597e-31	0.439331	8.19763e-20	9.59977e-39	8.33218e-21	1.725e-12	6.30481e-07
	TBX21	ENSG00000073861	chr17	45810610-45823485	<1e-2			0.888197	4.45933	3.08666	0.425277	2.5676	2.47733	1.72925	1.65326	-0.00663193	0.0182558	2.60651e-116	7.27425e-65	0.950277	3.2193e-56	4.50478e-34	7.34336e-10	0.000484601	1
Cluster30	LIF	ENSG00000128342	chr22	30636436-30642840	<1e-2	NA	FOXL2,TP53,NUPR1	1.42337	1.40681	0.459024	1.56405	3.25315	3.31939	2.67577	1.92378	0.669005	0.00515139	4.75686e-08	0.340881	0.349401	1.62873e-62	4.67829e-52	2.74274e-21	2.72751e-17	0.662203
	OSM	ENSG00000099985	chr22	30658818-30662829	<1e-2			1.20631	1.95956	0.551134	1.20735	1.54456	1.28457	1.57327	0.928714	-0.212922	3.26368e-10	8.48567e-20	0.245234	0.104806	1.96909e-16	4.34936e-12	8.21211e-19	2.81159e-08	0.999875
Cluster31	APOL2	ENSG00000128335	chr22	36622256-36636000	<1e-2	NA		-0.103153	0.121698	1.70629	0.964123	0.682647	0.528288	0.331297	0.138993	0.0450433	0.585171	0.604761	2.93537e-18	0.026459	1.55875e-06	0.00227777	0.0521759	0.672885	1
	APOL1	ENSG00000100342	chr22	36649056-36663576	<1e-2			-0.0740339	0.518661	2.04168	1.59548	1.60141	1.92949	0.851877	-0.0335757	-0.113713	0.846996	0.0944802	4.35304e-18	0.000171496	5.84496e-12	3.50855e-13	2.69851e-06	0.947217	1
Cluster32	SYP	ENSG00000102003	chrX	49044269-49056718	0.177	NA	NOTCH1	-0.148012	0.748223	-0.106166	-0.380732	0.603636	1.76553	3.11747	2.96848	2.50425	0.851064	0.188762	0.878037	0.8844	0.000204895	3.67723e-24	1.96876e-83	1.72636e-56	6.38868e-06
	FOXP3	ENSG00000049768	chrX	49106897-49121288	0.177		RORC,STAT3,NFATC2,STAT1,STAT5B	-0.166944	0.326389	0.630468	0.352649	0.282809	0.525104	1.0317	1.78196	2.77625	0.429039	0.226362	0.0031664	0.784113	0.07659	0.00182931	1.27113e-13	5.92781e-22	1.77616e-19
Cluster33	P2RY10	ENSG00000078589	chrX	78200829-78217451	<1e-2	NA		0.202306	0.0957496	-0.450291	-0.230398	-0.524598	-1.62381	-1.86549	-0.938816	-0.711545	0.0941599	0.653282	0.0760543	0.940427	0.00178255	5.34702e-17	3.68389e-13	4.6385e-08	0.0926824
	GPR174	ENSG00000147138	chrX	78426469-78427726	<1e-2			0.025957	-0.188856	-0.0577587	-0.738503	-0.918358	-1.91354	-1.44612	-0.902701	-0.265595	0.917069	0.429752	0.930049	0.139843	1.07008e-07	1.08962e-20	4.61936e-08	4.65156e-06	0.932862
	ITM2A	ENSG00000078596	chrX	78615881-78623164	<1e-2			0.0699098	0.0983808	-0.256077	-0.225649	-0.858779	-1.34244	-1.40508	-1.23358	-0.780058	0.68035	0.631744	0.363094	0.951829	5.68309e-08	2.0564e-16	9.82389e-11	3.2009e-09	0.0651227

## Sheet: Mouse_clusters
								mouse_logFC									mouse_FDR
								0.5	1	2	4	6	12	24	48	72	0.5	1	2	4	6	12	24	48	72
Cluster nro	Gene	Ensembl	Chromosome	Location	p value	Common_regulators	Regulators	mouse_logFC_0.5h	mouse_logFC_1h	mouse_logFC_2h	mouse_logFC_4h	mouse_logFC_6h	mouse_logFC_12h	mouse_logFC_24h	mouse_logFC_48h	mouse_logFC_72h	mouse_FDR_0.5h	mouse_FDR_1h	mouse_FDR_2h	mouse_FDR_4h	mouse_FDR_6h	mouse_FDR_12h	mouse_FDR_24h	mouse_FDR_48h	mouse_FDR_72h
Cluster1	Il17a	ENSMUSG00000025929	chr1	20720986-20724577	<1e-2	RORC,EGR2,CREBBP,BATF,TCF7,HIF1A	RORC,AHR,RORA,NFATC2,STAT3,IRF4,ETS1,EGR2,GATA3,CREBBP,RUNX1,BATF,RBPJ,TCF7,FOXP3,HIF1A,EP300	0.706644	0.522226	1.02191	1.36151	1.59755	1.35224	5.56981	8.1958	9.3506	0.961159	0.827745	0.139051	0.0129136	0.000617878	0.0659872	3.18913e-102	1.47327e-108	6.82915e-96
	Il17f	ENSMUSG00000041872	chr1	20767232-20774351	<1e-2		RORC,EGR2,CREBBP,BATF,TCF7,HIF1A	-0.816816	1.17039	0.633576	0.437364	0.76586	3.33827	8.22713	8.16467	7.28426	0.785353	0.418533	0.501669	0.827792	0.0624352	1.92257e-09	3.94083e-90	1.52273e-167	2.39795e-89
Cluster2	Stat4	ENSMUSG00000062939	chr1	52043992-52164032	<1e-2	NA	STAT6,RELB,CBFB,TBX21,VDR	-0.177372	-0.0975895	-0.424244	-0.62651	-1.4031	-2.21178	-3.75004	-3.10413	-1.04943	0.707034	0.692614	0.0144007	1.5491e-05	2.71078e-29	3.11377e-114	2.72413e-227	4.34657e-28	0.0303933
	Stat1	ENSMUSG00000026104	chr1	52176282-52218704	<1e-2		NR1D1,NFATC2,STAT3,IRF5,IRF3,STAT4,IRF7,STAT1,TRIM24,IRF8,NFKB1,IRF9,JUN,TP53,GFI1,CBL	-0.0863804	0.363406	2.03875	0.605014	0.404242	1.24892	0.45938	-0.864425	0.0542172	0.977517	0.0352805	7.16928e-82	1.6043e-11	1.51829e-06	1.00156e-61	0.000181317	0.00206051	0.926416
Cluster3	Cd84	ENSMUSG00000038147	chr1	173769828-173820849	0.03	NA		-0.203342	-0.236817	-0.197609	0.14589	-0.00594863	-0.968373	-2.54435	-1.70331	-1.00335	0.554452	0.187471	0.157716	0.495355	0.999567	6.31039e-28	1.2451e-112	1.01208e-08	0.0051781
	Slamf6	ENSMUSG00000015314	chr1	173847646-173879083	0.03		ETS1	-0.0436594	-0.233608	-0.801048	-0.379507	-0.0688729	-1.66851	-4.08443	-3.67986	-1.8404	1	0.280734	1.46174e-06	0.00482571	0.630216	2.25097e-58	8.86183e-288	3.31949e-52	6.75245e-07
Cluster4	Il2	ENSMUSG00000027720	chr3	37019445-37024881	<1e-2	RUNX1,REL	NR1I2,NFATC2,GATA3,CREBBP,RUNX1,PRDM1,SMAD3,REL,NFKB1,NFATC1,NFKBID,ILF3,ZBTB32,VAV1,KCNIP3	-3.59615	-3.89644	-2.58016	-0.744479	-0.50151	-0.921689	-2.72694	-1.13013	-1.6805	1.2175e-05	3.24153e-22	1.24426e-106	1.68687e-13	9.95117e-11	2.30519e-11	1.02276e-40	0.399206	0.256311
	Il21	ENSMUSG00000027718	chr3	37121681-37131540	<1e-2		RORC,AHR,RORA,STAT3,IRF4,EGR2,RUNX1,BATF,REL	-0.598957	0.433021	2.63327	5.8326	6.40723	7.18972	7.39603	6.87564	6.62399	0.885973	0.626998	1.0825e-31	3.05923e-169	3e-297	0	0	7.29385e-103	1.51924e-60
Cluster5	Sema4a	ENSMUSG00000028064	chr3	88239881-88265104	<1e-2	NA		0.18072	0.633004	1.81027	2.31819	1.02632	0.721127	0.209076	-1.07134	-1.06245	0.696439	3.36763e-06	1.41916e-38	2.25779e-53	2.3708e-10	0.00133082	0.434676	0.0161263	0.0473357
	Lmna	ENSMUSG00000028063	chr3	88285070-88313878	<1e-2		ESR2	-0.854752	-0.536866	0.448279	-0.0238075	-0.287396	0.790116	0.552737	1.99324	4.06557	0.101586	0.00568557	0.00327652	0.928381	0.444961	0.0164377	8.04224e-07	7.31559e-07	6.11541e-34
Cluster6	Cd101	ENSMUSG00000086564	chr3	100797453-100833479	<1e-2	NA		-0.255268	-0.502009	-0.656926	0.425645	1.75595	3.36784	2.70827	2.81699	3.55395	0.689548	0.02332	0.00919044	0.117274	1.00723e-29	6.27935e-76	1.06016e-28	7.60127e-07	4.95549e-13
	Ptgfrn	ENSMUSG00000027864	chr3	100844155-100914201	<1e-2			-0.371792	-0.157517	0.0277041	0.386249	1.27395	1.76248	1.03874	1.43944	2.30514	0.415634	0.675904	0.906016	0.00612955	3.07527e-62	8.4322e-118	1.53268e-20	2.94225e-06	1.36264e-12
Cluster7	Oas2	ENSMUSG00000032690	chr5	121180342-121199862	<1e-2	IRF3,IRF7	IRF5,IRF3,IRF7,RELA	0.304013	1.6553	3.88325	0.85838	-0.287211	0.552386	-0.953578	-3.02244	-1.08963	0.386013	2.39853e-24	6.19164e-106	0.00133663	0.421263	0.221676	0.0279472	4.12709e-05	0.179189
	Oas3	ENSMUSG00000032661	chr5	121203107-121227670	<1e-2		IRF3,IRF7	-0.127099	0.621148	3.3859	2.35088	-0.207346	-0.247061	-3.22551	-2.41396	1.07635	0.955914	0.000368947	8.42951e-110	4.60374e-26	0.642667	0.624209	1.01618e-35	9.45474e-07	0.00280365
	Oas1b	ENSMUSG00000029605	chr5	121262644-121274186	0.71			0.340717	1.35645	1.30416	0.674524	-0.12179	0.04425	-1.7086	-3.11018	-0.962526	0.37616	1.4309e-12	1.27819e-12	0.0229132	0.746765	0.924688	1.46855e-19	8.68264e-17	0.0200846
Cluster8	Gimap9	ENSMUSG00000051124	chr6	48626128-48629113	<1e-2	NA		0.126784	0.549067	1.10381	1.63648	1.33707	1.16099	-0.0979192	-0.431901	-0.272205	0.824922	0.000111536	2.3733e-22	2.94349e-64	7.5902e-59	2.21336e-32	0.336864	0.111182	0.537178
	Gimap4	ENSMUSG00000054435	chr6	48634548-48642061	<1e-2			-0.155986	-0.0564587	0.813434	2.07487	2.10101	2.00104	-0.148586	-0.855596	-0.505929	0.775613	0.868745	3.1877e-13	2.14253e-87	2.05935e-152	8.50941e-31	0.214609	0.000445725	0.155373
Cluster9	Gimap5	ENSMUSG00000043505	chr6	48696196-48704209	<1e-2			0.257277	0.843797	1.01245	1.44956	1.10097	0.73577	-0.801714	-0.62849	0.105092	0.407105	9.99506e-10	1.10647e-23	1.32381e-57	1.03858e-48	7.8599e-19	3.4223e-17	0.12911	0.885975
	Gimap3	ENSMUSG00000039264	chr6	48715088-48716518	<1e-2			-0.198718	-0.238615	0.388055	1.30764	1.11577	1.15883	-0.570825	-0.960269	-0.107322	0.628935	0.244814	0.000848108	9.09563e-54	2.84931e-66	8.40906e-23	8.86564e-06	0.000238343	0.841802
Cluster10	Il12rb2	ENSMUSG00000018341	chr6	67241312-67326182	<1e-2	NA	STAT4,STAT1,TBX21,IRF1	-0.687174	-0.619411	0.134541	0.333794	-0.149618	0.443373	1.59662	3.14193	4.91963	0.265339	0.137909	0.629365	0.161832	0.69567	0.103956	3.37576e-33	9.95551e-24	2.89256e-43
	Il23r	ENSMUSG00000049093	chr6	67372926-67441849	<1e-2		RORC,RORA,IRF4,CREBBP,HIF1A	-0.154986	-0.0161045	1.45756	1.33758	1.03722	3.5709	5.20353	6.42112	7.45871	1	1	0.21305	0.81123	0.839036	3.00474e-06	2.80115e-48	2.97228e-32	3.04243e-43
Cluster11	Fes	ENSMUSG00000053158	chr7	87522641-87532832	<1e-2	NA	NKX3-1	0.380165	1.73224	1.21115	0.0429299	0.875894	2.87446	3.38126	3.92829	4.89327	0.826092	3.90193e-14	0.000252782	0.948186	0.000243471	4.53598e-36	6.26675e-85	5.37862e-35	3.54402e-31
	Furin	ENSMUSG00000030530	chr7	87533471-87550322	<1e-2		STAT4	0.231557	1.09394	0.223326	-0.380744	0.427543	1.74579	2.86546	4.12673	4.5515	0.658972	3.92093e-13	0.140353	2.72159e-05	5.77398e-11	4.49432e-129	7e-296	1.17372e-47	9.77692e-38
Cluster12	Dusp4	ENSMUSG00000031530	chr8	35870351-35882948	0.03	NA	SMAD3,FOXP3,E2F1	0.186149	1.06212	-1.2505	-1.0245	0.2075	0.247333	0.226064	1.69271	2.36588	0.826092	8.59588e-17	6.72896e-20	5.72228e-22	0.0118048	0.184371	0.117238	0.000328127	0.000741895
	Ppp1r3b	ENSMUSG00000046794	chr8	36438795-36451178	0.03		NRIP1	0.408512	0.882377	0.384504	0.810398	0.722494	1.74147	3.08087	2.22766	3.79381	0.461825	3.01649e-07	0.0990817	0.0421284	0.0852426	3.42197e-13	2.79937e-58	3.96234e-09	1.52496e-27
Cluster13	Cnksr3	ENSMUSG00000015202	chr10	3134304-3227478	0.03	NA		0.0353247	0.437643	0.124585	-0.0894746	-0.399809	-0.283904	-0.968041	-1.96109	-2.88007	1	0.042476	0.718632	0.755165	0.00988664	0.269429	7.70145e-05	7.32753e-07	1.06085e-08
	Ipcef1	ENSMUSG00000064065	chr10	3294063-3460745	0.03			-0.237686	0.0280531	-1.43365	-0.336693	-0.821737	-1.60131	-4.79534	-5.46842	-5.57068	0.462132	0.940646	1.27258e-26	0.00969273	1.27327e-35	6.73857e-102	7.93437e-289	9.57385e-71	2.09699e-43
Cluster14	Utrn	ENSMUSG00000019820	chr10	12101986-12589163	<1e-2	FOS	FOS	-0.19419	-0.0414415	0.0559884	0.10261	0.629617	0.339775	-1.67111	-2.20332	-1.28723	0.717588	0.935219	0.782041	0.50222	1.01309e-17	0.000766895	1.41652e-93	2.83214e-22	2.07607e-05
	Stx11	ENSMUSG00000039232	chr10	12659787-12684065	<1e-2		FOS	0.25049	1.42022	-0.454646	-0.890604	0.202094	1.61137	2.32567	1.82931	1.84303	0.872026	2.41459e-14	0.0103391	5.62175e-15	0.0650283	9.70591e-87	1.03634e-173	1.31767e-08	0.00443808
Cluster15	Aim1	ENSMUSG00000019866	chr10	43670113-43724652	0.03	NA		-0.186284	0.117197	1.59124	1.65892	1.9162	2.44897	1.42547	1.03012	0.600677	0.828708	0.780976	4.30399e-30	5.481e-71	4.74442e-183	1.29062e-89	9.4351e-73	1.01475e-05	0.098221
	Prdm1	ENSMUSG00000038151	chr10	44156983-44248307	0.03		STAT3,IRF4,PRDM1,RBPJ,FOS,TP53,XBP1,BACH2,BCL6,MAFK	2.0687	3.91293	2.16219	2.60315	2.35032	2.16934	2.62095	1.0631	-1.13732	1.94244e-21	8.00757e-154	4.90801e-45	8.78669e-50	2.81425e-27	4.08715e-07	2.23997e-12	0.168964	0.188939
Cluster16	Osm	ENSMUSG00000058755	chr11	4136423-4141029	<1e-2	LHX2	STAT5B,STAT5A,LHX2	1.2552	0.827562	-0.313112	-0.0341699	-0.0467707	0.44422	1.43402	1.67296	0.376874	7.77609e-12	0.000341016	0.111331	0.920638	0.85868	0.00774501	2.68125e-26	3.89216e-08	0.535274
	Lif	ENSMUSG00000034394	chr11	4157560-4172517	<1e-2		IRF8,NFKBIE,RBPJ,LHX2,JUN,NFKBIA,HSF1,HSF4	-1.03457	-0.716186	-1.32176	-1.07156	-0.531496	0.29539	1.27259	3.47408	3.54003	0.000599346	0.000168603	8.94024e-17	9.45961e-17	4.22599e-08	0.00665663	6.23096e-40	2.64786e-15	2.40484e-14
Cluster17	Slfn8	ENSMUSG00000035208	chr11	82815660-82834312	0.03	NA		0.180682	1.85587	3.1727	1.32219	1.25104	1.09215	-0.683503	-1.36707	-1.23825	0.703405	2.06092e-27	1.94181e-120	8.07866e-29	1.8864e-50	7.76179e-24	1.11581e-06	7.41602e-05	0.00253882
	Slfn10-ps	ENSMUSG00000072621	chr11	82841632-82853544	0.03			-0.151485	-0.167814	1.26745	0.505075	0.774604	1.04063	1.56824	0.928956	0.528402	0.87689	0.665825	4.00486e-07	0.00336595	7.60865e-12	3.75293e-25	4.19542e-43	0.000808417	0.252197
Cluster18	Tbx21	ENSMUSG00000001444	chr11	96959385-96976645	<1e-2	NA	STAT3,STAT4,ETS1,STAT1,STAT6,RELB,PRDM1,CBFB,JUND,FOXO1,KLF10	0.102054	4.85849	5.09764	4.4228	4.25382	3.19504	0.418303	-1.0387	-2.80386	1	1.41507e-76	1.49187e-166	2.3547e-261	7.09488e-117	1.36402e-56	0.393498	0.22393	0.00691862
	Tbkbp1	ENSMUSG00000038517	chr11	96997485-97012809	<1e-2			-0.234918	3.19228	3.16043	3.55218	3.66766	4.60404	2.46658	0.647513	0.743595	0.977517	1.01577e-15	3.04442e-62	1.18252e-74	5.26716e-101	3.45365e-97	2.2541e-24	0.302469	0.504453
Cluster19	Grhl1	ENSMUSG00000020656	chr12	25257152-25302256	<1e-2	NA		0.278199	0.251254	-0.717632	0.189816	0.662588	1.35527	1.52142	1.19712	-0.998662	0.900905	0.619526	1.84242e-06	0.264936	1.644e-08	2.85995e-23	1.14288e-29	0.028568	0.258404
	Klf11	ENSMUSG00000020653	chr12	25336236-25347639	<1e-2			0.568148	1.26114	-0.0959094	-0.115671	-0.10113	1.44123	0.988319	0.446869	-0.201344	0.00246124	5.73773e-12	0.759482	0.67258	0.743566	6.94555e-06	1.3503e-06	0.39278	0.801104
Cluster20	Rsad2	ENSMUSG00000020641	chr12	27127618-27141317	<1e-2	NFATC2,IRF5,IRF3,IRF7,STAT1	NFATC2,IRF5,IRF3,IRF7,STAT1,SQSTM1	-0.0702259	0.974367	2.38289	0.16299	-0.668617	-0.465686	-4.22125	0.876795	-1.72121	1	0.0013834	2.33861e-18	0.949021	0.390916	0.87309	0.204059	1	0.0914279
	Cmpk2	ENSMUSG00000020638	chr12	27154069-27164700	<1e-2		NFATC2,IRF5,IRF3,IRF7,STAT1,TRIM24	0.181226	1.41208	2.44733	-0.416858	-1.102	0.475973	-2.09578	-2.65868	-2.15941	0.846785	1.86182e-09	3.52318e-14	0.854377	0.661548	1	0.0030578	0.000746024	0.00143105
Cluster21	Fos	ENSMUSG00000021250	chr12	86814840-86818223	0.03	STAT3,GATA3	NR5A2,AHR,THRB,THRA,ESR2,NR3C1,STAT3,GATA3,CREBBP,PRDM1,SMAD3,RELA,RBPJ,FOS,ELK1,CEBPB,CREB1,POU4F3,CREM,FOXO1,NKX3-1,HIVEP2,ELK3,FOSL1,YY1,MEF2A,MEF2D,NCOA6,E2F1,NFATC3	0.0268509	0.455244	-0.0815844	-0.305738	-0.781064	-0.438589	-1.47139	-1.05251	0.14916	1	0.0135955	0.760881	0.0393932	1.1386e-07	0.00635891	1.46618e-10	0.0829407	0.875749
	Batf	ENSMUSG00000034266	chr12	87027619-87050037	0.03		NFATC2,STAT3,GATA3	1.05963	2.91806	3.15447	2.19218	1.53193	2.7325	2.99276	1.94327	1.46244	8.4012e-09	8.8158e-103	5.69338e-98	3.41318e-114	1.2446e-84	2.56985e-234	3.73538e-293	1.83613e-15	3.47803e-06
Cluster22	Serpinb1a	ENSMUSG00000044734	chr13	32933961-32943054	0.03	NA		0.252248	0.539651	1.15098	0.723444	0.835198	0.906314	4.39484	4.8784	4.86806	0.991101	0.563453	0.0359273	0.322834	0.262156	0.246894	3.2604e-14	3.92642e-11	3.90774e-13
	Serpinb6b	ENSMUSG00000042842	chr13	33057078-33070936	0.03			-0.233164	0.992296	1.50703	0.663204	-0.721733	-2.55637	-5.60366	-6.36247	-2.71378	0.826092	1.9696e-07	3.95894e-22	1.05142e-05	7.05231e-06	3.41468e-38	2.17265e-113	5.47589e-53	1.50642e-09
Cluster23	Gadd45g	ENSMUSG00000021453	chr13	51942047-51943837	0.53	STAT6	NR5A2,STAT4,STAT6,TP53,YY1,MECOM	3.2899	3.04331	1.27086	1.42035	1.51937	3.53824	3.19783	3.4442	3.0311	1.88399e-129	6.44236e-76	6.07543e-20	2.6664e-19	1.29372e-24	3.75176e-75	2.1232e-50	5.87168e-28	5.23734e-19
	Nfil3	ENSMUSG00000056749	chr13	53062578-53076442	0.53		ETS1,GATA3,STAT6,FOS,CREB1,CREM	0.676336	1.85457	0.562245	0.319466	0.488983	1.87283	3.18849	2.55142	3.8163	3.03681e-05	1.49392e-36	0.00305176	0.116775	0.00269403	1.36046e-30	2.344e-144	1.2941e-22	2.32539e-32
Cluster24	Ell2	ENSMUSG00000001542	chr13	75844932-75909804	<1e-2	NA		-0.132103	-1.89137	0.33116	1.3748	1.65044	0.829243	0.214512	-0.683871	-0.562268	0.966231	2.43313e-15	0.0343398	6.38943e-23	1.08809e-33	0.00010741	0.238324	0.0563036	0.616801
	Glrx	ENSMUSG00000021591	chr13	75977316-75987599	<1e-2		TP53	0.239989	-0.277313	0.966984	2.59571	2.21971	1.47148	-1.81519	-2.48179	0.435291	0.867641	0.488974	0.000457618	2.63187e-27	3.91123e-28	3.57473e-13	3.85806e-16	1.07816e-08	0.56096
Cluster25	Epsti1	ENSMUSG00000022014	chr14	78304046-78397975		NA		0.0429171	0.122194	1.39269	0.730922	-0.0964514	-0.59421	-3.05719	-4.10669	-2.2533	0.985448	0.58224	1.93338e-23	0.000101508	0.834943	0.0338273	1.11744e-40	5.55235e-19	9.85e-08
	Tnfsf11	ENSMUSG00000022015	chr14	78677252-78707850			THRB,STAT3,EGR2,STAT6,STAT5B,STAT5A,CBFB,CEBPB,EGR1,CREB1,EGR3,HIVEP3,VDR,TBP,EN1,TAF1,SP1,GTF2B	-1.26127	-3.55105	-0.759459	-1.31006	-2.0571	-4.24417	-6.30942	-6.52822	-3.66291	0.000421944	1.08383e-70	2.37245e-10	1.17245e-43	4.14789e-170	4.82234e-150	6.51744e-185	3.20562e-49	1.34669e-05
Cluster26	Rtp4	ENSMUSG00000033355	chr16	23610005-23614308	0.53	NA	TRIM24	1.01689	2.99047	4.55575	1.06844	-0.145754	0.0938583	-1.48403	-2.7427	-2.53984	1.15763e-08	2.37585e-75	2.92659e-202	0.000335692	0.933067	1	0.178992	0.0263716	0.000844699
	Lpp	ENSMUSG00000033306	chr16	24393436-24992662	0.53		TP53	-0.539713	-0.027415	0.236008	1.27069	2.7783	1.49688	0.294422	0.988786	0.714584	0.215386	0.968993	0.27703	4.90482e-25	8.38541e-50	1.66698e-09	0.170111	0.0305674	0.202473
Cluster27	Dtx3l	ENSMUSG00000049502	chr16	35926597-35939237	<1e-2	NA		0.315619	2.24466	2.60624	0.731005	0.487476	0.735666	0.517301	-0.889514	0.0324394	0.249203	6.16352e-49	6.83263e-98	3.05485e-06	0.00055967	1.76977e-09	1.32638e-05	0.013585	0.999471
	Parp9	ENSMUSG00000022906	chr16	35938556-35972691	<1e-2			0.0724363	1.589	3.51531	1.06487	0.301825	0.830464	0.447544	-1.04038	0.160546	0.943949	1.18111e-21	1.03985e-216	3.75984e-15	0.110328	1.09299e-07	0.000609289	0.00173949	0.802853
Cluster28	Btla	ENSMUSG00000052013	chr16	45224428-45253008	<1e-2	NA		-0.4235	-0.883405	0.0920437	-0.724061	-1.01292	-1.43769	-2.30037	-1.52419	-0.612209	0.0415473	3.68084e-07	0.52115	8.70589e-17	1.75897e-55	1.05964e-100	1.86404e-102	0.000445725	0.366536
	Cd200	ENSMUSG00000022661	chr16	45382248-45409166	<1e-2		REL	-0.141353	0.0585902	-1.10852	-1.67413	-1.59578	-1.91219	-2.90695	-1.42505	-0.102291	0.949973	0.964269	9.85471e-12	1.14453e-75	4.81707e-148	2.34292e-125	2.12911e-126	0.00428274	1
Cluster29	Ltb	ENSMUSG00000024399	chr17	35331384-35333265	<1e-2	ETS1,STAT6,RELB,STAT5B,STAT5A	ETS1,STAT6,RELB,STAT5B,STAT5A,IRF1	0.165	-0.0019123	-1.87608	-1.47472	-0.323884	-0.0260333	-0.978792	-1.35433	-0.376454	0.793348	1	9.0405e-71	2.11323e-53	2.60999e-06	0.926801	6.17126e-11	0.000491357	0.561509
	Tnf	ENSMUSG00000024401	chr17	35336326-35338952	<1e-2		NR5A2,AHR,THRB,THRA,NR1I2,NR3C1,RXRB,NFATC2,STAT3,IRF5,IRF3,STAT4,IRF4,ETS1,STAT6,CREBBP,RELB,SMAD3,STAT5B,STAT5A,IRF8,REL,NFKB1,NFKBIE,RELA,FOS,ELK1,JUND,IRF9,CEBPB,EGR1,JUN,ZFP36L1,RBL1,CREM,TP53,EP300,E2F4,SQSTM1,XBP1,CERS6,TWIST2,NRIP1,NFKBIA,HSF1,NFATC4,RCAN1,BCL3,HMGB1,BCL10,ZFP36,GFI1,SPI1,SP1,ANKRD42,NLRC5,Ifi204 ,ATF3,SMAD7,NFKBIB,NFKB2	-1.21405	-1.22704	-0.723233	-0.763371	0.136599	-0.274647	-0.733659	0.745459	0.0766607	1.93931e-15	1.75958e-16	3.55566e-12	4.49541e-18	0.0966051	0.000975048	1.46899e-19	0.00989247	0.895906
Cluster30	Fas	ENSMUSG00000024778	chr19	34365149-34402260	0.71	NFATC2,STAT1	AHR,NFATC2,STAT1,RUNX1,STAT5B,STAT5A,IRF8,NFKB1,RELA,NFATC1,CEBPB,EGR1,RBL1,TP53,E2F4,YY1,LEF1	0.209335	1.95484	1.76585	-0.286503	-0.459952	-0.0880612	-0.286881	-1.8656	-0.847098	0.671776	1.81124e-37	1.7728e-38	0.0330349	3.90092e-06	0.567353	0.0268551	2.15377e-12	0.0412739
	Ifit2	ENSMUSG00000045932	chr19	34625184-34650909	<1e-2		NR3C1,NFATC2,IRF5,IRF3,STAT4,IRF7,STAT1,TRIM24	0.179798	1.22019	1.10955	-0.410478	-0.475286	-0.715353	-0.625439	-1.17092	-1.7554	0.735797	3.04932e-16	6.34069e-10	0.167586	0.0152974	4.54935e-05	3.07753e-07	0.000111408	2.01067e-05
	Ifit3	ENSMUSG00000074896	chr19	34658021-34663221	<1e-2		NFATC2,IRF5,IRF3,IRF7,STAT6,TRIM24	1.16702	2.91596	3.49058	0.197576	-0.569243	-0.853574	-1.11041	-1.76445	-1.95235	4.4016e-05	1.05791e-33	6.80357e-28	0.894208	0.866436	0.681525	0.240135	0.10983	0.0728955
Cluster31	Foxp3	ENSMUSG00000039521	chrX	7156802-7172369	0.71	NA	RORC,STAT3,IRF4,ETS1,GATA3,SMAD3,BCL6,ARID4A,ID3,SMAD2	-0.462392	-0.218943	0.446146	-0.402094	0.142178	1.36633	2.41569	1.31835	-3.34869	0.476657	0.740899	0.294304	0.250351	0.76116	5.32941e-09	1.63534e-20	0.103408	8.51729e-05
	Syp	ENSMUSG00000031144	chrX	7215597-7230382	0.71			0.230233	-0.0964102	-1.02215	0.579006	2.31476	4.21961	3.60351	0.712448	-1.40293	0.965876	0.997523	0.0190381	0.0812107	1.01792e-39	1.34251e-117	1.00726e-39	0.404796	0.0584412
Cluster32	P2ry10	ENSMUSG00000050921	chrX	104283831-104300313	0.03	NA	SPI1,SPIB	-0.92886	-1.07007	-0.0746515	-0.185941	-0.751132	-1.08227	-2.63351	-1.42693	-0.22734	0.000405101	2.28892e-10	0.750212	0.218832	3.09372e-08	2.5746e-14	3.96525e-77	4.08062e-07	0.655058
	Gpr174	ENSMUSG00000073008	chrX	104451217-104492106	<1e-2			-0.171473	-0.581071	-1.65473	-0.942626	-1.09679	-1.10228	-3.61258	-3.17412	-1.76235	0.716987	2.22569e-05	4.02433e-50	4.41273e-25	1.01103e-63	5.92339e-57	9.77979e-253	3.20176e-19	0.000326413
	Itm2a	ENSMUSG00000031239	chrX	104592438-104598715	<1e-2			-0.460174	-1.46199	-1.38188	-0.843653	-1.15654	-0.757387	-2.28029	-2.35995	-1.16525	0.013145	3.16373e-21	7.70891e-33	4.79732e-18	9.05745e-70	1.39612e-20	9.32404e-154	2.6749e-16	0.0534358
