# Supplementary material for: Comparative analysis of human and mouse transcriptomes of Th17 cell priming
Source: Oncotarget. 2016 Mar 7;7(12):13416–28. doi: 10.18632/oncotarget.7963 (PMC4924651; doi:10.18632/oncotarget.7963)
Supplement: Supplementary file 11 [file oncotarget-07-13416-s011.xlsx]

## Sheet: Diseases_common_genes
Trait	P value	Number of Genes	Expected number	FDR
Arthritis, Rheumatoid	1.18839e-11	23	4.33076	1.37854e-09
Diabetes Mellitus, Type 1	4.15144e-08	19	4.59934	2.40783e-06
Celiac Disease	1.83965e-06	10	1.79609	7.1133e-05
Crohn Disease	4.00582e-06	11	2.33324	0.000116169
Scleroderma, Systemic	6.7185e-06	6	0.721793	0.000155869
Leukemia, Lymphoid	1.09988e-05	5	0.520363	0.000205173
Spondylitis, Ankylosing	1.23811e-05	6	0.788937	0.000205173
Colitis, Ulcerative	2.3042e-05	11	2.76967	0.000334109
Immunoglobulin A	3.38322e-05	4	0.386076	0.000436059
Liver Cirrhosis, Biliary	4.85906e-05	7	1.3093	0.000563651
Psoriasis	0.00012865	11	3.30682	0.00135667
Hodgkin Disease	0.000247142	3	0.318932	0.00238904
Sclerosis	0.000304866	3	0.335718	0.00272034
Hypothyroidism	0.000361637	4	0.621078	0.00281961
Hypertension	0.000364604	12	4.24683	0.00281961
Lupus Erythematosus, Systemic	0.000455672	12	4.34755	0.00322789
gamma-Glutamyltransferase	0.000473053	7	1.81288	0.00322789
Parkinson Disease	0.000669887	18	8.24187	0.00431705
Multiple Sclerosis	0.000972167	12	4.71684	0.00580286
Survival	0.00100681	3	0.453219	0.00580286
Leprosy	0.00105052	5	1.15823	0.00580286
Myocardial Infarction	0.0013705	24	12.9755	0.00722628
Autoimmune Diseases	0.00191381	4	0.889652	0.00965224
Hematocrit	0.00201287	9	3.34039	0.00972888
Diabetes Mellitus	0.00232779	9	3.40754	0.010801
Dermatitis, Atopic	0.00270386	3	0.587506	0.0120634
Alopecia Areata	0.0030022	3	0.604292	0.0123098
Erectile Dysfunction	0.0030022	3	0.604292	0.0123098
Vitiligo	0.00307745	4	0.990368	0.0123098
Inflammatory Bowel Diseases	0.00378045	6	1.98074	0.0146177
Leukemia, Lymphocytic, Chronic, B-Cell	0.00403052	3	0.65465	0.015082
Amyotrophic Lateral Sclerosis	0.00593596	10	4.51541	0.0215178
Alcohol Drinking	0.00721362	4	1.20858	0.0242258
Behcet Syndrome	0.00730951	7	2.80324	0.0242258
Hypertrophy, Left Ventricular	0.00730951	7	2.80324	0.0242258
Asthma	0.0106561	12	6.26114	0.0343363
Blood Pressure	0.0118352	35	24.3731	0.0371048
Glomerulonephritis, IGA	0.0127458	3	0.906438	0.0389084
Depressive Disorder, Major	0.0146544	5	1.98074	0.0427874
Lipoproteins	0.0147543	8	3.8104	0.0427874
Magnesium	0.0151427	8	3.82718	0.0428428
Intercellular Adhesion Molecule-1	0.0162359	3	0.973582	0.0436422
Glomerular Filtration Rate	0.0164033	5	2.03109	0.0436422
Pancreatic Neoplasms	0.0165539	9	4.54898	0.0436422
Lung Neoplasms	0.0181843	3	1.00715	0.0451442
Sodium	0.0181843	3	1.00715	0.0451442
Uric Acid	0.0182912	5	2.08145	0.0451442
Fibrinogen	0.019452	8	3.99504	0.0470091
Heart Rate	0.0225318	14	8.40973	0.0533405
Lipids	0.0230732	9	4.80077	0.0535299
Apolipoproteins B	0.0261161	3	1.12465	0.0594014
E-Selectin	0.0297991	4	1.72895	0.065135
Hippocampus	0.0300597	3	1.17501	0.065135
Triglycerides	0.0303215	21	14.3016	0.065135
Albuminuria	0.0328737	3	1.20858	0.0693335
Waist-Hip Ratio	0.0353288	11	6.63043	0.0731811
Forced Expiratory Volume	0.0369129	6	3.10539	0.075121
Eosinophils	0.0389047	5	2.48431	0.0778094
Heart Failure	0.041395	18	12.3208	0.0813868
Body Weight	0.0455953	17	11.6494	0.0880028
Hip	0.0462773	16	10.8605	0.0880028
Alcoholism	0.0500272	9	5.48899	0.0935993
Nonalcoholic Fatty Liver Disease	0.0510216	3	1.39323	0.0937766
Hemoglobins	0.0517388	13	8.61116	0.0937766
Socioeconomic Factors	0.0718227	4	2.21574	0.128176
Albumins	0.08925	4	2.36681	0.1559
Tunica Media	0.0900454	8	5.3547	0.1559
Basophils	0.101979	4	2.46753	0.173965
Mental Competency	0.105849	3	1.79609	0.177539
Inflammation	0.108554	3	1.81288	0.177539
Diabetic Nephropathies	0.108666	4	2.51788	0.177539
Respiratory Function Tests	0.112507	11	8.07402	0.181262
C-Reactive Protein	0.133575	7	5.03577	0.210035
Platelet Count	0.133988	5	3.45789	0.210035
Bipolar Disorder	0.137519	9	6.71436	0.212696
Body Height	0.13943	26	21.6706	0.212815
Diabetes Mellitus, Type 2	0.144464	7	5.13648	0.217633
Menarche	0.1495	3	2.04788	0.222333
Thyrotropin	0.152627	3	2.06467	0.224111
Creatinine	0.163495	6	4.48183	0.237068
Cholesterol	0.166544	18	14.9059	0.238507
Alkaline Phosphatase	0.168626	3	2.14859	0.238544
Cholesterol, LDL	0.174143	20	16.8195	0.24338
Schizophrenia	0.185596	6	4.64969	0.256299
Cell Adhesion Molecules	0.188561	3	2.24931	0.25733
Arteries	0.211492	7	5.69042	0.285269
Erythrocytes	0.226875	3	2.43395	0.3025
Erythrocyte Indices	0.252463	4	3.39075	0.331805
Cholesterol, HDL	0.254575	21	18.8338	0.331805
Forced Vital Capacity	0.266949	3	2.6186	0.340567
Body Mass Index	0.267169	25	22.7617	0.340567
Leukocyte Count	0.274377	3	2.65217	0.342233
Menopause	0.274377	3	2.65217	0.342233
Electrocardiography	0.280953	5	4.41469	0.346708
Neutrophils	0.284415	4	3.55861	0.347286
Macular Degeneration	0.29306	7	6.27792	0.354114
Echocardiography	0.301912	15	13.7476	0.361049
Insulin	0.318851	5	4.63291	0.377416
Glucose	0.344636	9	8.49366	0.403816
Alzheimer Disease	0.348513	5	4.80077	0.404275
Coronary Disease	0.357465	5	4.85112	0.4067
monocyte chemoattractant protein 1 (66-77) [Supplementary Concept]	0.357615	3	3.02146	0.4067
Bone Density	0.386796	4	4.07897	0.435615
Body Fat Distribution	0.41457	3	3.27325	0.462405
Prostatic Neoplasms	0.429253	5	5.25399	0.474222
Exercise Test	0.437084	3	3.37396	0.476292
Iron	0.439339	9	9.19867	0.476292
Attention Deficit Disorder with Hyperactivity	0.4589	5	5.42184	0.492893
Stroke	0.473207	17	17.3734	0.503597
Neuroblastoma	0.508356	5	5.7072	0.536084
Hemoglobin A, Glycosylated	0.555814	6	7.0165	0.58085
Erythrocyte Count	0.565936	6	7.08365	0.586148
Lipoproteins, VLDL	0.584968	3	4.07897	0.600498
Metabolism	0.72344	4	6.02614	0.736132
Coronary Artery Disease	0.893743	7	11.5151	0.901514
Waist Circumference	0.929352	5	9.78618	0.929352

## Sheet: Diseases_top20_human_genes
Trait	P value	Number of Genes	Expected number	FDR
Diabetes Mellitus, Type 1	1.73177e-17	51	12.7282	3.54282e-15
Narcolepsy	3.29564e-17	23	2.46353	3.54282e-15
Arthritis, Rheumatoid	2.36957e-11	43	13.7775	1.69821e-09
Hypertrophy, Left Ventricular	3.36085e-10	36	11.1771	1.80646e-08
Tunica Media	7.92814e-09	49	20.2785	3.4091e-07
Heart Failure	2.12228e-07	83	46.6473	7.60485e-06
Myocardial Infarction	1.07153e-06	79	45.5296	3.29112e-05
Psoriasis	4.72765e-06	25	9.48913	0.000117666
Cholesterol, LDL	4.92556e-06	93	58.3947	0.000117666
Scleroderma, Systemic	1.02146e-05	10	2.14418	0.000219615
Azoospermia	3.4102e-05	5	0.638692	0.000666538
Asthma	4.54836e-05	42	22.3542	0.000814914
Liver Cirrhosis, Biliary	6.95984e-05	13	4.08307	0.00111791
Crohn Disease	7.27939e-05	20	8.02927	0.00111791
Hodgkin Disease	8.13761e-05	7	1.41425	0.00116639
Dermatitis, Atopic	0.000117752	8	1.89326	0.00158229
Leukemia, Lymphocytic, Chronic, B-Cell	0.000127624	9	2.34947	0.00161407
Autoimmune Diseases	0.000149818	9	2.39509	0.00178949
Leukocyte Count	0.000182658	19	7.96084	0.00206692
Lupus Erythematosus, Systemic	0.00020419	31	15.9901	0.00217496
Celiac Disease	0.000220524	14	5.10953	0.00217496
Allopurinol	0.000222554	4	0.57026	0.00217496
Parkinson Disease	0.000233209	46	27.0988	0.00217999
Cystic Fibrosis	0.000270384	4	0.593071	0.00226022
Leprosy	0.000274267	12	4.10588	0.00226022
Leukemia, Lymphoid	0.000281454	8	2.12137	0.00226022
Body Height	0.000283842	102	72.8337	0.00226022
Glomerulonephritis, IGA	0.000343787	10	3.14784	0.00263979
Forced Vital Capacity	0.000362807	19	8.39423	0.00268978
Colitis, Ulcerative	0.000375552	19	8.41704	0.00269146
Fetal Hemoglobin	0.000389	4	0.638692	0.00269791
Waist-Hip Ratio	0.000406943	37	21.0084	0.00273415
Hemoglobin A, Glycosylated	0.000503881	43	25.7758	0.00328286
Hepatitis B, Chronic	0.000543169	4	0.684313	0.00343475
Multiple Sclerosis	0.000698659	29	15.7392	0.00429176
Dengue Hemorrhagic Fever	0.00112622	4	0.798365	0.00672603
Hemoglobins	0.00119337	45	28.4902	0.00693444
gamma-Glutamyltransferase	0.00125361	13	5.42888	0.00707059
Survival	0.00128257	6	1.64235	0.00707059
Vitiligo	0.00138538	9	3.17065	0.00744643
Hip	0.00154027	59	40.1691	0.00788599
Body Weight	0.00156027	59	40.192	0.00788599
Pancreatic Neoplasms	0.0015772	26	14.3934	0.00788599
Hepatitis B Vaccines	0.00185296	4	0.889606	0.00895511
Immunoglobulin A	0.00187433	5	1.30019	0.00895511
Behcet Syndrome	0.00191736	19	9.626	0.00896159
Spondylitis, Ankylosing	0.00210556	8	2.80568	0.00963181
Albumins	0.00220284	16	7.70992	0.00986691
Hematocrit	0.002354	21	11.1999	0.0103288
Lupus Vulgaris	0.00269879	3	0.593071	0.0116048
Blood Sedimentation	0.00318286	4	1.00366	0.0134179
Alopecia Areata	0.00355837	6	1.9617	0.0144629
Fibromyoma	0.00356526	3	0.638692	0.0144629
Body Mass Index	0.00383375	106	82.5509	0.015264
Asperger Syndrome	0.00406191	3	0.661502	0.0157405
Schizophrenia	0.00409984	27	16.1954	0.0157405
Cholesterol, HDL	0.00442931	90	68.8418	0.016707
Diabetes Mellitus	0.0045777	23	13.3213	0.0169691
Anticoagulants	0.00509093	4	1.11771	0.0182443
Blood Pressure	0.00509144	112	88.7097	0.0182443
Carcinoma, Basal Cell	0.00519106	3	0.707123	0.0182964
Iron-Regulatory Proteins	0.00582704	3	0.729933	0.0202067
Melanoma	0.00607778	7	2.71444	0.0205105
Erythrocyte Indices	0.00617545	19	10.6981	0.0205105
Diabetic Nephropathies	0.00620084	16	8.55391	0.0205105
Glucose	0.00629731	44	30.3379	0.020514
Personality	0.00649853	6	2.1898	0.0205921
gamma Glutamyltransferase	0.00651285	3	0.752744	0.0205921
Malaria	0.00725008	3	0.775554	0.022416
Glomerular Filtration Rate	0.00729822	14	7.29933	0.022416
Smoking	0.00810079	7	2.8513	0.0245306
Platelet Count	0.00894346	19	11.0859	0.0267062
Bipolar Disorder	0.00941805	34	22.856	0.0277381
Fibrinogen	0.00958651	23	14.1881	0.0278527
Thyrotropin	0.0100034	12	6.18162	0.0286764
Alcoholism	0.0112585	28	18.3168	0.0318497
Mucocutaneous Lymph Node Syndrome	0.0115349	7	3.03379	0.0319
Insulin	0.0115994	25	15.9901	0.0319
Resistin	0.0118698	5	1.89326	0.0319
Diabetic Retinopathy	0.0118698	5	1.89326	0.0319
Prostatic Neoplasms	0.0125183	29	19.2748	0.0332277
Receptors, Tumor Necrosis Factor	0.012713	4	1.39144	0.0332458
Sex Hormone-Binding Globulin	0.0128344	3	0.912417	0.0332458
Blood Proteins	0.0130651	7	3.10222	0.0334403
Intracranial Aneurysm	0.0135751	4	1.41425	0.034337
Eosinophils	0.0141443	14	7.89241	0.0353534
Longevity	0.0143058	12	6.47816	0.0353534
Magnesium	0.0157051	20	12.5001	0.0383704
Inflammatory Bowel Diseases	0.0169715	13	7.34496	0.0409986
Hypothyroidism	0.0172758	6	2.64601	0.04127
Cleft Lip	0.0191439	3	1.02647	0.0452301
Hypertension	0.0208117	23	15.2374	0.048636
Memory	0.0217884	5	2.16699	0.0503711
Anticonvulsants	0.0221193	3	1.07209	0.050592
Transferrin	0.0228078	5	2.1898	0.0516176
Triglycerides	0.0287488	63	50.1145	0.0643853
Basophils	0.0302891	13	7.93803	0.0671357
Amyotrophic Lateral Sclerosis	0.0307404	24	16.6516	0.0674406
Heart Rate	0.0337926	40	30.3379	0.0733879
C-Reactive Protein	0.0342191	25	17.6553	0.0735712
Body Composition	0.0364267	11	6.63783	0.077542
Alzheimer Disease	0.0398125	23	16.2638	0.0833185
E-Selectin	0.0399154	8	4.53927	0.0833185
Depressive Disorder, Major	0.0404614	12	7.50463	0.0836461
Sclerosis	0.0410692	3	1.30019	0.0840816
P-Selectin	0.0414542	4	1.89326	0.0840816
1-Alkyl-2-acetylglycerophosphocholine Esterase	0.0456897	3	1.34581	0.0918063
Immunoglobulin E	0.0470871	4	1.9617	0.0937382
Attention Deficit Disorder with Hyperactivity	0.0479671	24	17.4272	0.0940215
Eye	0.048104	3	1.36863	0.0940215
Tumor Necrosis Factor-alpha	0.0510821	4	2.00732	0.0989428
Neutrophils	0.0556306	19	13.5266	0.106791
Nonalcoholic Fatty Liver Disease	0.0584305	9	5.63417	0.109278
Follicle Stimulating Hormone	0.0584512	3	1.45987	0.109278
Vitamin E	0.0584512	3	1.45987	0.109278
Hair	0.0596488	4	2.09856	0.110556
Lipoproteins	0.0605679	18	12.8423	0.1113
Phosphorus	0.0665773	4	2.16699	0.121306
Menopause	0.0688589	11	7.36777	0.124409
Suntan	0.0698862	3	1.55111	0.125213
Monocytes	0.0739723	12	8.25737	0.131438
Graves Disease	0.0767811	6	3.67248	0.135311
Electrocardiography	0.0830931	21	15.9445	0.145244
Metabolic Syndrome X	0.0912206	6	3.83215	0.158165
Atrial Natriuretic Factor	0.0956033	4	2.4179	0.163613
Carotid Arteries	0.0958849	3	1.73359	0.163613
Occipital Lobe	0.0994146	3	1.7564	0.1683
Calcium	0.10401	14	10.4244	0.174125
Lung Neoplasms	0.104475	4	2.48634	0.174125
Erectile Dysfunction	0.106651	3	1.80202	0.176385
Alkaline Phosphatase	0.110093	9	6.38692	0.17986
Iron	0.110426	38	31.7065	0.17986
Bilirubin	0.111732	7	4.813	0.18062
Lipoproteins, HDL	0.116911	14	10.6297	0.187581
Blood Cells	0.123011	7	4.92705	0.194483
Albuminuria	0.124302	6	4.1515	0.194483
Uric Acid	0.124581	11	8.21175	0.194483
Hair Color	0.125735	3	1.91608	0.194483
Rhinitis, Allergic, Seasonal	0.125735	3	1.91608	0.194483
Audiometry, Pure-Tone	0.129714	3	1.93889	0.197791
Panic Disorder	0.129714	3	1.93889	0.197791
Lipoproteins, LDL	0.135023	10	7.50463	0.203251
Antidepressive Agents	0.136796	4	2.71444	0.203251
Nasopharyngeal Neoplasms	0.137826	3	1.98451	0.203251
Erythrocyte Count	0.138781	29	24.2475	0.203251
Exercise Test	0.138964	15	11.8158	0.203251
Echocardiography	0.138967	57	50.0461	0.203251
Aorta	0.142243	7	5.10953	0.206637
Alanine Transaminase	0.146136	3	2.03013	0.210038
Arteries	0.146731	23	19.0011	0.210038
Alcohol Drinking	0.148373	6	4.35679	0.210038
Waist Circumference	0.148492	36	30.8397	0.210038
fibrin fragment D [Supplementary Concept]	0.150362	3	2.05294	0.211293
Lipids	0.152582	21	17.3131	0.21302
Cystatins	0.154635	3	2.07575	0.214493
Macular Degeneration	0.156335	22	18.2711	0.215461
Respiratory Function Tests	0.158396	34	29.2201	0.216911
Elbow	0.15984	17	13.8687	0.217504
Lipid Metabolism	0.169168	4	2.91973	0.22875
Coronary Disease	0.170675	19	15.8076	0.229344
Heart Diseases	0.172164	3	2.16699	0.229908
Stroke	0.174783	66	59.558	0.231965
Varicose Veins	0.176739	4	2.96535	0.233121
Kidney Diseases	0.17919	7	5.42888	0.234681
Sodium	0.180104	5	3.78653	0.234681
monocyte chemoattractant protein 1 (66-77) [Supplementary Concept]	0.18617	11	8.91887	0.240847
Diabetes Mellitus, Type 2	0.187077	20	16.9481	0.240847
Apolipoproteins B	0.190357	5	3.85496	0.242538
Body Fat Distribution	0.190646	14	11.6105	0.242538
Heart Function Tests	0.194975	3	2.28104	0.245403
Mental Competency	0.195181	8	6.40973	0.245403
Vitamin D	0.204349	3	2.32666	0.255268
Cholesterol	0.205401	54	48.974	0.255268
Body Weight Changes	0.23205	7	5.83947	0.28651
Neurobehavioral Manifestations	0.233206	3	2.46353	0.28651
Maximal Midexpiratory Flow Rate	0.254121	4	3.39875	0.310432
Socioeconomic Factors	0.263692	10	8.7592	0.320303
Life Expectancy	0.267996	3	2.6232	0.323382
Insulin Resistance	0.269234	12	10.6297	0.323382
Forced Expiratory Volume	0.271895	11	9.74005	0.324333
Carotid Stenosis	0.273043	3	2.64601	0.324333
Hippocampus	0.275239	5	4.3796	0.325145
Menarche	0.28368	6	5.31483	0.333285
Osteoporosis	0.28724	6	5.33764	0.335634
Inflammation	0.290811	6	5.36045	0.337969
Creatinine	0.303308	18	16.5604	0.349021
Mortality	0.303623	3	2.78287	0.349021
Adiponectin	0.30519	6	5.45169	0.349021
HIV-1	0.310942	11	10.0822	0.353717
Cell Adhesion Molecules	0.324988	8	7.41339	0.36775
Intercellular Adhesion Molecule-1	0.329377	3	2.89692	0.370765
Blood Flow Velocity	0.346968	4	3.87777	0.388532
Bone Density	0.357238	15	14.2793	0.397959
Breast Neoplasms	0.394676	12	11.7474	0.437399
Natriuretic Peptide, Brain	0.401705	3	3.21627	0.442906
CD40 Ligand	0.406839	3	3.23908	0.446277
Cardiovascular Diseases	0.426943	6	6.20443	0.465953
Neuroblastoma	0.435233	19	18.9555	0.472602
Lipoprotein(a)	0.457572	3	3.46718	0.494361
Urinalysis	0.467551	3	3.5128	0.500401
Pulse	0.467817	5	5.4745	0.500401
Sleep	0.483635	5	5.56574	0.51476
Blood Coagulation Factors	0.491489	5	5.61136	0.519311
Erythrocytes	0.492742	9	9.60319	0.519311
Death, Sudden, Cardiac	0.540594	4	4.88143	0.566964
Body Weights and Measures	0.549105	12	13.0932	0.573095
Obesity	0.567481	3	3.99182	0.589412
Blood Pressure Determination	0.650016	12	14.0512	0.671891
Coronary Artery Disease	0.706044	35	38.8918	0.722898
Potassium	0.706086	4	5.9079	0.722898
Lipoproteins, VLDL	0.714073	12	14.7355	0.72761
Phospholipids	0.801879	3	5.49731	0.813226
Platelet Aggregation	0.856436	3	6.04476	0.864478
Lymphocytes	0.930193	3	7.18528	0.934539
Metabolism	0.980784	9	17.4272	0.980784

## Sheet: Diseases_top20_mouse_genes
Trait	P value	Number of Genes	Expected number	FDR
Arthritis, Rheumatoid	0.000350477	43	25.9991	0.0388578
Celiac Disease	0.000351654	22	10.7826	0.0388578
Heart Diseases	0.000969613	10	3.82932	0.0714282
Diabetic Retinopathy	0.00649604	7	2.92238	0.358906
Hepatitis B, Chronic	0.0085442	3	0.906945	0.377654
Survival	0.0151855	6	2.72084	0.419682
Diabetes Mellitus, Type 1	0.0170932	38	27.6114	0.419682
Blood Coagulation Factor Inhibitors	0.0174895	4	1.61235	0.419682
Face	0.0189901	3	1.10849	0.419682
Oocytes	0.0189901	3	1.10849	0.419682
Immunoglobulin A	0.0233156	5	2.31775	0.423661
Alopecia Areata	0.0243743	7	3.62778	0.423661
gamma Glutamyltransferase	0.0262544	3	1.20926	0.423661
Lipids	0.0315392	38	28.8207	0.423661
Leukemia, Lymphoid	0.0315845	6	3.12392	0.423661
Amyotrophic Lateral Sclerosis	0.0316461	36	27.1076	0.423661
Head and Neck Neoplasms	0.0349656	3	1.31003	0.423661
Autoimmune Diseases	0.0368957	9	5.3409	0.423661
Leukemia, Lymphocytic, Chronic, B-Cell	0.0379173	7	3.9301	0.423661
Basophils	0.0383403	21	14.8134	0.423661
Colitis, Ulcerative	0.0422746	23	16.6273	0.428382
Sclerosis	0.0443218	4	2.01543	0.428382
Lupus Erythematosus, Systemic	0.0445828	34	26.0999	0.428382
Precursor Cell Lymphoblastic Leukemia-Lymphoma	0.0565959	5	2.82161	0.521154
Vitiligo	0.0690751	9	5.94553	0.55828
Sphingomyelins	0.0699157	3	1.61235	0.55828
Nonalcoholic Fatty Liver Disease	0.0715205	12	8.36405	0.55828
CD40 Ligand	0.0732584	6	3.72855	0.55828
Hypothyroidism	0.0732584	6	3.72855	0.55828
Multiple Sclerosis	0.0790365	35	28.3168	0.582235
Intuition	0.0844235	3	1.71312	0.583049
Calcium-Binding Proteins	0.0844235	3	1.71312	0.583049
Liver Cirrhosis, Biliary	0.0901898	11	7.86019	0.598541
Panic Disorder	0.0920832	6	3.9301	0.598541
Spondylitis, Ankylosing	0.0957099	7	4.73627	0.598892
Vitamin K	0.100267	3	1.81389	0.598892
Anticonvulsants	0.100267	3	1.81389	0.598892
Crohn Disease	0.105073	18	14.0073	0.598981
Hypertension	0.105702	31	25.4952	0.598981
Hodgkin Disease	0.117366	3	1.91466	0.63263
carbohydrate-deficient transferrin [Supplementary Concept]	0.117366	3	1.91466	0.63263
Caffeine	0.12161	5	3.42624	0.6399
Heart Function Tests	0.124872	6	4.23241	0.641782
Immunoglobulin E	0.129487	4	2.72084	0.64223
Blood Cells	0.130771	10	7.55788	0.64223
Carcinoma, Hepatocellular	0.135627	3	2.01543	0.651598
Rhinitis, Allergic, Seasonal	0.145333	4	2.82161	0.658528
Sodium	0.146076	8	6.0463	0.658528
Hematocrit	0.14654	24	20.0536	0.658528
Erectile Dysfunction	0.149036	5	3.62778	0.658528
Leprosy	0.153242	9	6.95325	0.658528
Pagets disease	0.154948	3	2.11621	0.658528
Urinalysis	0.160312	7	5.3409	0.668473
Behcet Syndrome	0.170321	20	16.8289	0.67163
Socioeconomic Factors	0.174906	16	13.3019	0.67163
Anticoagulants	0.17522	3	2.21698	0.67163
Conduct Disorder	0.176405	6	4.6355	0.67163
P-Selectin	0.178955	5	3.82932	0.67163
Tissue Plasminogen Activator	0.179304	4	3.02315	0.67163
Blood Flow Velocity	0.192106	8	6.44939	0.682126
Dupuytren Contracture	0.19633	3	2.31775	0.682126
Acquired Immunodeficiency Syndrome	0.197303	4	3.12392	0.682126
gamma-Glutamylcyclotransferase	0.197303	4	3.12392	0.682126
Alcoholism	0.197539	37	32.9523	0.682126
Transferrin	0.211044	5	4.03087	0.712108
Stomach Neoplasms	0.215888	4	3.22469	0.712108
Prion Diseases	0.215888	4	3.22469	0.712108
Apolipoproteins B	0.230205	8	6.7517	0.748167
Angiography	0.23499	4	3.32547	0.752649
Memory	0.240601	3	2.51929	0.759611
Pancreatic Neoplasms	0.253324	30	27.3091	0.788515
Scleroderma, Systemic	0.262455	5	4.33318	0.794225
Supranuclear Palsy, Progressive	0.263532	3	2.62006	0.794225
Uric Acid	0.26594	14	12.4957	0.794225
Dermatitis, Atopic	0.274462	4	3.52701	0.808749
Elbow	0.285996	26	23.9837	0.813713
Fibrinogen	0.285996	26	23.9837	0.813713
Insulin	0.287817	30	27.813	0.813713
Inflammation	0.291501	12	10.8833	0.813713
Glomerulonephritis, IGA	0.299743	6	5.44167	0.813713
Blood Proteins	0.299743	6	5.44167	0.813713
Interleukin-6	0.315159	4	3.72855	0.813713
fibrin fragment D [Supplementary Concept]	0.315159	4	3.72855	0.813713
Smoking	0.316406	6	5.54244	0.813713
Carotid Stenosis	0.316648	5	4.6355	0.813713
Neurobehavioral Manifestations	0.316648	5	4.6355	0.813713
Varicose Veins	0.335105	5	4.73627	0.819537
Graves Disease	0.335105	5	4.73627	0.819537
Urinary Bladder Neoplasms	0.335797	4	3.82932	0.819537
Occipital Lobe	0.358013	3	3.02315	0.819537
Atrial Fibrillation	0.358013	3	3.02315	0.819537
Asthma	0.362416	39	37.5878	0.819537
Diabetes Mellitus, Type 2	0.366658	32	30.8361	0.819537
Intercellular Adhesion Molecule-1	0.367195	6	5.84476	0.819537
Cell Adhesion Molecules	0.373889	14	13.5034	0.819537
Alanine Transaminase	0.381822	3	3.12392	0.819537
Neutrophils	0.386481	22	21.3636	0.819537
Diabetes Mellitus	0.39234	21	20.4567	0.819537
C-Reactive Protein	0.394099	31	30.2315	0.819537
Neuroblastoma	0.402393	35	34.2624	0.819537
Bone Density	0.403756	25	24.4875	0.819537
Forced Expiratory Volume	0.40479	19	18.6428	0.819537
Vitamin E	0.405527	3	3.22469	0.819537
Aspartate Aminotransferases	0.405527	3	3.22469	0.819537
Cystatins	0.405527	3	3.22469	0.819537
gamma-Glutamyltransferase	0.405853	11	10.8833	0.819537
Life Expectancy	0.409657	5	5.13936	0.819537
Inflammatory Bowel Diseases	0.410705	12	11.8911	0.819537
Myocardial Infarction	0.416781	79	77.8965	0.819537
Hypertrophy, Left Ventricular	0.418384	17	16.8289	0.819537
Platelet Count	0.420019	21	20.759	0.819537
Leukocyte Count	0.425691	16	15.9219	0.819537
Suntan	0.429049	3	3.32547	0.819537
Receptors, Tumor Necrosis Factor, Type II	0.429049	3	3.32547	0.819537
Temporal Lobe	0.429049	3	3.32547	0.819537
Alzheimer Disease	0.436616	29	28.8207	0.819537
Alcohol Drinking	0.441289	7	7.25556	0.819537
Albuminuria	0.441289	7	7.25556	0.819537
Sleep	0.441289	7	7.25556	0.819537
monocyte chemoattractant protein 1 (66-77) [Supplementary Concept]	0.451394	18	18.1389	0.831317
Kidney Diseases	0.456707	11	11.2864	0.832832
Hair	0.459753	4	4.43395	0.832832
Adiponectin	0.46689	10	10.3795	0.838883
Apolipoprotein A-I	0.497838	3	3.62778	0.86041
Telomere	0.497838	3	3.62778	0.86041
Mucocutaneous Lymph Node Syndrome	0.49984	4	4.6355	0.86041
Cardiomegaly	0.49984	4	4.6355	0.86041
Potassium	0.506285	10	10.6818	0.86041
Triglycerides	0.511031	85	85.8575	0.86041
Waist-Hip Ratio	0.511959	39	39.8048	0.86041
Carotid Artery Diseases	0.519002	7	7.75942	0.86041
Antidepressive Agents	0.519166	5	5.74399	0.86041
Psoriasis	0.521018	19	19.852	0.86041
Lipoproteins	0.521696	22	22.8752	0.86041
Hemoglobin A, Glycosylated	0.532519	41	42.1226	0.867425
von Willebrand Factor	0.54165	3	3.82932	0.867425
1-Alkyl-2-acetylglycerophosphocholine Esterase	0.54165	3	3.82932	0.867425
Sphingolipids	0.54165	3	3.82932	0.867425
Erythrocyte Count	0.558646	41	42.5257	0.888207
Lipid Metabolism	0.566934	6	7.05402	0.894945
Lymphocytes	0.575021	8	9.17022	0.896687
Maximal Midexpiratory Flow Rate	0.576152	4	5.03859	0.896687
E-Selectin	0.597882	9	10.3795	0.924
Parkinson Disease	0.611522	47	49.4789	0.930669
Bilirubin	0.620494	7	8.46482	0.930669
Lipoproteins, LDL	0.621944	12	13.705	0.930669
Blood Pressure	0.632553	142	146.321	0.930669
Pulse	0.634036	7	8.56559	0.930669
Melanoma	0.635328	5	6.44939	0.930669
Cholesterol, HDL	0.638695	109	113.066	0.930669
Cardiovascular Diseases	0.641449	10	11.7903	0.930669
Mental Competency	0.646801	9	10.7826	0.930669
Neuropsychological Tests	0.650508	5	6.55016	0.930669
Electrocardiography	0.652038	24	26.503	0.930669
Depressive Disorder, Major	0.652731	10	11.8911	0.930669
Calcium	0.657173	16	18.2397	0.930994
Body Composition	0.669984	9	10.9841	0.937358
Hemoglobins	0.677609	48	51.6959	0.937358
Glomerular Filtration Rate	0.68537	10	12.1934	0.937358
Body Fat Distribution	0.688262	17	19.6505	0.937358
Coronary Disease	0.6907	26	29.123	0.937358
Optic Disk	0.693102	4	5.74399	0.937358
Magnesium	0.70115	20	22.9759	0.937358
Heart Failure	0.708403	69	73.9664	0.937358
Erythrocytes	0.712405	12	14.6119	0.937358
Forced Vital Capacity	0.71562	13	15.7204	0.937358
Hippocampus	0.720381	5	7.05402	0.937358
Brain	0.723876	9	11.488	0.937358
Body Height	0.734585	123	130.096	0.937358
Bipolar Disorder	0.734703	36	40.3087	0.937358
Exercise Test	0.73603	17	20.2551	0.937358
Eosinophils	0.739347	12	14.9142	0.937358
Creatinine	0.753011	23	26.906	0.937358
Alkaline Phosphatase	0.753998	10	12.8988	0.937358
Vitamin D	0.755634	3	5.03859	0.937358
Death, Sudden, Cardiac	0.75734	5	7.35633	0.937358
Lipoproteins, HDL	0.760314	18	21.6659	0.937358
Longevity	0.762909	10	12.9995	0.937358
Insulin Resistance	0.767201	14	17.4335	0.937358
Obesity	0.76883	5	7.45711	0.937358
Heart Rate	0.77111	45	50.4866	0.937358
Albumins	0.771942	11	14.2088	0.937358
Blood Coagulation Factors	0.78621	6	8.76714	0.949467
Platelet Aggregation	0.792667	7	9.9764	0.949741
Menarche	0.79738	9	12.2941	0.949741
Lipoproteins, VLDL	0.801933	20	24.4875	0.949741
Tunica Media	0.806917	27	32.1462	0.949741
Glucose Tolerance Test	0.807925	4	6.65093	0.949741
Respiratory Function Tests	0.819694	42	48.4712	0.954417
Body Mass Index	0.829342	126	136.646	0.954417
Body Weight	0.830325	62	69.9356	0.954417
Metabolic Syndrome X	0.831745	6	9.271	0.954417
Glucose	0.834449	44	50.9905	0.954417
Diabetic Nephropathies	0.837814	11	15.1158	0.954417
Breast Neoplasms	0.86115	15	20.0536	0.972743
Schizophrenia	0.863351	22	27.9138	0.972743
Lung Neoplasms	0.867106	3	6.0463	0.972743
Body Weight Changes	0.882184	6	9.9764	0.980719
Thyrotropin	0.883091	8	12.3949	0.980719
Prostatic Neoplasms	0.912501	24	31.5415	0.996751
Phospholipids	0.914732	6	10.581	0.996751
Stroke	0.915203	91	104.299	0.996751
Macular Degeneration	0.926165	29	37.6886	0.996751
Monocytes	0.928202	9	14.6119	0.996751
Menopause	0.931395	10	15.9219	0.996751
Osteoporosis	0.938823	4	8.56559	0.996751
Blood Pressure Determination	0.939184	15	22.1698	0.996751
Metabolism	0.942113	27	36.177	0.996751
Cholesterol	0.947706	75	89.4853	0.996751
Aorta	0.955321	3	7.65865	0.996751
Iron	0.957976	43	55.2229	0.996751
Waist Circumference	0.960093	46	58.7499	0.996751
Arteries	0.965453	24	34.1616	0.996751
Cholesterol, LDL	0.972806	83	100.973	0.996751
Erythrocyte Indices	0.973776	12	20.3559	0.996751
Attention Deficit Disorder with Hyperactivity	0.9742	22	32.5493	0.996751
HIV-1	0.982129	9	17.232	0.997189
Echocardiography	0.986137	64	82.532	0.997189
Body Weights and Measures	0.990444	13	23.5806	0.997189
Hip	0.992677	47	65.1993	0.997189
Coronary Artery Disease	0.997301	48	69.1294	0.997301

## Sheet: All_SNPs_common_genes
Trait	SNP	p.value	Chr	Position	gene	start	end
Acquired Immunodeficiency Syndrome	rs1020064	7e-06	2	105897740	FHL2	105974169	106054960
Albumins	rs3829881	5.469e-05	1	117531813	PTGFRN	117452679	117532980
Albumins	rs3829881	5.469e-05	1	117531813	CD101	117544382	117579167
Albumins	rs7578949	2.578e-05	2	30569355	LBH	30454397	30546596
Albumins	rs849668	6.879e-05	6	144623282	UTRN	144606837	145174170
Albuminuria	rs10492025	6.12351e-05	12	113273050	OAS1	113344582	113369990
Albuminuria	rs8113386	1.58164e-05	19	16471871	KLF2	16435628	16438685
Albuminuria	rs10490422	1.65359e-19	2	162916413	DPP4	162848751	162931052
Alcohol Drinking	rs938413	1.27001e-11	3	188364613	LPP	187871072	188608460
Alcohol Drinking	rs2072134	6e-17	12	113409176	OAS1	113344582	113369990
Alcohol Drinking	rs2072134	6e-17	12	113409176	OAS3	113376157	113411054
Alcohol Drinking	rs2072134	6e-17	12	113409176	OAS2	113416200	113449528
Alcoholism	rs2292648	9.25e-05	11	36447369	PRR5L	36317838	36486754
Alcoholism	rs10908907	6e-06	9	92249584	GADD45G	92219928	92221470
Alcoholism	rs1591068	8.21e-05	9	94225537	NFIL3	94171327	94186144
Alcoholism	rs1855065	4.28e-05	9	94235377	NFIL3	94171327	94186144
Alcoholism	rs1052067	5.12e-05	1	156206121	LMNA	156052364	156109880
Alcoholism	rs1052067	5.12e-05	1	156206121	SEMA4A	156117157	156147543
Alcoholism	rs7577450	8.32e-05	2	149875961	KIF5C	149632819	149883273
Alcoholism	rs10929935	7.26e-05	2	149892614	KIF5C	149632819	149883273
Alcoholism	rs16822509	3.22e-05	2	149894724	KIF5C	149632819	149883273
Alcoholism	rs10201643	1.96e-05	2	149905641	KIF5C	149632819	149883273
Alcoholism	rs2859242	6.73e-05	1	172624864	FASLG	172628154	172636014
Alcoholism	rs11041553	2.86e-05	11	1888955	C11orf89	1910375	1912084
Alcoholism	rs8111589	4e-06	19	46034558	FOSB	45971253	45978437
Alkaline Phosphatase	rs1169313	2e-10	12	121442670	OASL	121458095	121477045
Alkaline Phosphatase	rs4962153	8e-21	9	136323754	SLC2A6	136336217	136344259
Alkaline Phosphatase	rs281377	1e-15	19	49206603	DBP	49133287	49140695
Allopurinol	rs2734583	2e-08	6	31505480	TNF	31543344	31546113
Allopurinol	rs2734583	2e-08	6	31505480	LTB	31548302	31550299
Alopecia Areata	rs1024161	4e-13	2	204721752	CTLA4	204732509	204738683
Alopecia Areata	rs7682241	4e-08	4	123523875	IL21	123533783	123542224
Alopecia Areata	rs1701704	3e-08	12	56412487	IKZF4	56401443	56432219
Alzheimer Disease	rs3784609	3e-06	15	60910550	RORA	60780483	61521518
Alzheimer Disease	rs2121433	1e-06	2	149557860	KIF5C	149632819	149883273
Alzheimer Disease	rs4499362	1e-06	2	149568396	KIF5C	149632819	149883273
Alzheimer Disease	rs3764650	5e-17	19	1046520	SBNO2	1107636	1174282
Alzheimer Disease	rs3752246	6e-07	19	1056492	SBNO2	1107636	1174282
Alzheimer Disease	rs3764640	8e-06	19	1207238	SBNO2	1107636	1174282
Alzheimer Disease	rs10937470	9e-06	3	191000808	CCDC50	191046866	191116459
Alzheimer Disease	rs3812205	0.000243621	6	16699949	ATXN1	16299343	16761722
Amyotrophic Lateral Sclerosis	rs1547741	6.713e-05	1	232568293	SIPA1L2	232533711	232697304
Amyotrophic Lateral Sclerosis	rs771314	4.858e-05	2	7094092	CMPK2	6980701	7006766
Amyotrophic Lateral Sclerosis	rs771314	4.858e-05	2	7094092	RSAD2	7005937	7038370
Amyotrophic Lateral Sclerosis	rs2278170	7e-06	11	4496846	TRIM21	4406127	4414926
Amyotrophic Lateral Sclerosis	rs873108	5.535e-05	11	76455618	LRRC32	76368568	76381791
Amyotrophic Lateral Sclerosis	rs2336938	2.825e-05	1	206618799	IKBKE	206643791	206670223
Amyotrophic Lateral Sclerosis	rs12757250	9.234e-05	1	167739355	RCSD1	167599330	167675486
Amyotrophic Lateral Sclerosis	rs7658334	0.0001493	4	38728076	KLF3	38665817	38702663
Amyotrophic Lateral Sclerosis	rs1325803	1.565e-05	13	43205269	TNFSF11	43136872	43182149
Amyotrophic Lateral Sclerosis	rs697739	4e-06	6	16742033	ATXN1	16299343	16761722
Angiography	rs774227	2.33691e-05	9	94193941	NFIL3	94171327	94186144
Anticoagulants	rs730129	7e-06	11	44603328	CD82	44585977	44641913
Anticonvulsants	rs17002253	7e-06	4	77771345	SEPT11	77870856	77961537
Antidepressive Agents	rs12157904	2e-06	22	37982012	LGALS1	38071615	38075813
Antidepressive Agents	rs4651156	3e-06	1	183837032	RGL1	183605208	183897666
Apolipoproteins B	rs2468339	5.78578e-07	12	105205077	SLC41A2	105196331	105352522
Apolipoproteins B	rs10507183	4.60226e-07	12	105250082	SLC41A2	105196331	105352522
Apolipoproteins B	rs7009724	4.54248e-05	8	8939125	PPP1R3B	8993765	9009084
Apolipoproteins B	rs1944932	3.53412e-05	11	111302010	POU2AF1	111222977	111326355
Arteries	rs6558112	9.235e-05	8	29291624	DUSP4	29190581	29208185
Arteries	rs936469	9.333e-05	11	606749	IRF7	612553	615999
Arteries	rs9501626	9.996e-05	6	32400344	HLA-DRB5	32485120	32498064
Arteries	rs4369815	9.652e-05	2	157126964	NR4A2	157180944	157198860
Arteries	rs10037465	9.128e-06	5	136998182	KLHL3	136953189	137071779
Arteries	rs13090873	9.737e-05	3	112165339	CD200	112051915	112081659
Arteries	rs13090873	9.737e-05	3	112165339	BTLA	112182815	112218408
Arthritis, Rheumatoid	rs7574865	2e-06	2	191964633	STAT1	191829084	191885686
Arthritis, Rheumatoid	rs874040	1e-16	4	26108197	RBPJ	26165077	26436541
Arthritis, Rheumatoid	rs231735	6e-09	2	204693876	CTLA4	204732509	204738683
Arthritis, Rheumatoid	rs3087243	1e-08	2	204738919	CTLA4	204732509	204738683
Arthritis, Rheumatoid	rs743777	1e-06	22	37551607	IL2RB	37521878	37571094
Arthritis, Rheumatoid	rs3093024	8e-19	6	167532793	CCR6	167525295	167553184
Arthritis, Rheumatoid	rs3093023	2e-11	6	167534290	CCR6	167525295	167553184
Arthritis, Rheumatoid	rs11121380	5e-08	1	9408959	SPSB1	9352939	9429591
Arthritis, Rheumatoid	rs6679677	6e-25	1	114303808	MAGI3	113933371	114228545
Arthritis, Rheumatoid	rs10821944	6e-18	10	63785089	ARID5B	63661059	63856703
Arthritis, Rheumatoid	rs42041	4e-06	7	92246744	CDK6	92234235	92465908
Arthritis, Rheumatoid	rs4937362	8e-07	11	128492739	FLI1	128555046	128683161
Arthritis, Rheumatoid	rs2280381	2e-06	16	86018633	IRF8	85932409	85956215
Arthritis, Rheumatoid	rs2867461	1e-12	4	79513215	ANXA3	79472673	79531597
Arthritis, Rheumatoid	rs7155603	1e-07	14	75960536	BATF	75988768	76013358
Arthritis, Rheumatoid	rs7574865	2e-06	2	191964633	STAT4	191894302	192016322
Arthritis, Rheumatoid	rs9268853	5e-109	6	32429643	HLA-DRB5	32485120	32498064
Arthritis, Rheumatoid	rs615672	8e-27	6	32574171	HLA-DRB5	32485120	32498064
Arthritis, Rheumatoid	rs660895	1e-108	6	32577380	HLA-DRB5	32485120	32498064
Arthritis, Rheumatoid	rs615672	8e-27	6	32574171	HLA-DRB1	32546546	32557625
Arthritis, Rheumatoid	rs660895	1e-108	6	32577380	HLA-DRB1	32546546	32557625
Arthritis, Rheumatoid	rs9272219	1e-45	6	32602269	HLA-DRB1	32546546	32557625
Arthritis, Rheumatoid	rs11203203	4e-06	21	43836186	UBASH3A	43824008	43867791
Arthritis, Rheumatoid	rs805297	3e-10	6	31622606	TNF	31543344	31546113
Arthritis, Rheumatoid	rs805297	3e-10	6	31622606	LTB	31548302	31550299
Arthritis, Rheumatoid	rs657075	3e-10	5	131430118	CSF2	131409483	131411859
Arthritis, Rheumatoid	rs2062583	2e-06	3	56966246	ARHGEF3	56761446	57113357
Arthritis, Rheumatoid	rs2230926	2e-06	6	138196066	TNFAIP3	138188351	138204449
Arthritis, Rheumatoid	rs2075876	4e-09	21	45709153	ICOSLG	45642874	45660849
Asthma	rs3755285	1.42254e-05	2	102844020	IL1R1	102681004	102796334
Asthma	rs11071559	1e-07	15	61069988	RORA	60780483	61521518
Asthma	rs1902618	2e-06	15	61164199	RORA	60780483	61521518
Asthma	rs2284033	1e-08	22	37534034	IL2RB	37521878	37571094
Asthma	rs2069408	1e-10	12	56364321	IKZF4	56401443	56432219
Asthma	rs1701704	2e-13	12	56412487	IKZF4	56401443	56432219
Asthma	rs2073643	2e-07	5	131723288	IRF1	131817301	131826490
Asthma	rs2244012	3e-07	5	131901225	IRF1	131817301	131826490
Asthma	rs7130588	2e-08	11	76270683	LRRC32	76368568	76381791
Asthma	rs3129890	5e-13	6	32414273	HLA-DRB5	32485120	32498064
Asthma	rs9273349	7e-14	6	32625869	HLA-DRB1	32546546	32557625
Asthma	rs10495179	8.26131e-05	1	221969368	DUSP10	221874766	221915518
Asthma	rs11118864	2.87714e-05	1	221979367	DUSP10	221874766	221915518
Asthma	rs11064153	5.38573e-05	12	6488450	CD27	6554033	6560884
Asthma	rs13386455	6.36201e-05	2	30480865	LBH	30454397	30546596
Asthma	rs7144584	6e-07	14	64275812	SYNE2	64319683	64693165
Atherosclerosis	rs17398575	2e-12	7	106409452	PIK3CG	106505723	106547590
Atrial Fibrillation	rs10511311	4.18539e-05	3	112055839	CD200	112051915	112081659
Atrial Natriuretic Factor	rs1417352	1.86299e-06	6	106899226	AIM1	106959730	107018326
Attention Deficit and Disruptive Behavior Disorders	rs10797919	9e-06	1	183852914	RGL1	183605208	183897666
Attention Deficit Disorder with Hyperactivity	rs16985637	3.125e-05	22	38163777	LGALS1	38071615	38075813
Attention Deficit Disorder with Hyperactivity	rs2677744	1e-06	15	91450441	FURIN	91411822	91426688
Attention Deficit Disorder with Hyperactivity	rs2677744	1e-06	15	91450441	FES	91426925	91439006
Attention Deficit Disorder with Hyperactivity	rs10011926	8e-06	4	111026927	ELOVL6	110967002	111120355
Attention Deficit Disorder with Hyperactivity	rs7172689	4e-06	15	81533695	IL16	81451916	81605104
Autoimmune Diseases	rs7574865	4e-10	2	191964633	STAT1	191829084	191885686
Autoimmune Diseases	rs7574865	4e-10	2	191964633	STAT4	191894302	192016322
Autoimmune Diseases	rs11203203	1e-08	21	43836186	UBASH3A	43824008	43867791
Autoimmune Diseases	rs7579944	1e-08	2	30445026	LBH	30454397	30546596
Azoospermia	rs7192	3e-06	6	32411646	HLA-DRB5	32485120	32498064
Basophils	rs16833215	3.935e-06	2	191913799	STAT1	191829084	191885686
Basophils	rs12922275	1.964e-05	16	57787027	KIFC3	57792129	57896957
Basophils	rs3829963	6.259e-05	6	36644386	CDKN1A	36644305	36655116
Basophils	rs16833215	3.935e-06	2	191913799	STAT4	191894302	192016322
Behavior, Addictive	rs2470893	2e-11	15	75019449	CYP1A1	75011883	75017951
Behcet Syndrome	rs4851526	4.39445e-05	2	102618370	IL1R1	102681004	102796334
Behcet Syndrome	rs2857106	2.38892e-05	6	32787570	TAP1	32812986	32821755
Behcet Syndrome	rs1495966	6.09321e-05	1	67753353	IL23R	67632083	67725662
Behcet Syndrome	rs1495965	2e-11	1	67753508	IL23R	67632083	67725662
Behcet Syndrome	rs924080	5.35438e-06	1	67760140	IL23R	67632083	67725662
Behcet Syndrome	rs1495966	6.09321e-05	1	67753353	IL12RB2	67773047	67862583
Behcet Syndrome	rs1495965	2e-11	1	67753508	IL12RB2	67773047	67862583
Behcet Syndrome	rs924080	5.35438e-06	1	67760140	IL12RB2	67773047	67862583
Behcet Syndrome	rs7572482	3.18255e-05	2	192015072	STAT4	191894302	192016322
Behcet Syndrome	rs2242955	1.56366e-05	6	31474280	TNF	31543344	31546113
Behcet Syndrome	rs3131631	4.39062e-05	6	31484683	TNF	31543344	31546113
Behcet Syndrome	rs3130637	2.99974e-05	6	31488145	TNF	31543344	31546113
Behcet Syndrome	rs3093993	3.12025e-05	6	31490725	TNF	31543344	31546113
Behcet Syndrome	rs3095227	3.12025e-05	6	31491000	TNF	31543344	31546113
Behcet Syndrome	rs3093986	2.32856e-06	6	31493421	TNF	31543344	31546113
Behcet Syndrome	rs3093978	8.82169e-07	6	31498497	TNF	31543344	31546113
Behcet Syndrome	rs3093948	8.71917e-07	6	31501413	TNF	31543344	31546113
Behcet Syndrome	rs3093976	1.03078e-06	6	31502861	TNF	31543344	31546113
Behcet Syndrome	rs3130057	1.07296e-06	6	31504587	TNF	31543344	31546113
Behcet Syndrome	rs3130058	6.22625e-07	6	31505887	TNF	31543344	31546113
Behcet Syndrome	rs2516393	8.82169e-07	6	31506744	TNF	31543344	31546113
Behcet Syndrome	rs2239709	4.55943e-05	6	31507447	TNF	31543344	31546113
Behcet Syndrome	rs2251824	5.97381e-06	6	31511857	TNF	31543344	31546113
Behcet Syndrome	rs2071593	4.55943e-05	6	31512799	TNF	31543344	31546113
Behcet Syndrome	rs2523503	5.59498e-06	6	31513559	TNF	31543344	31546113
Behcet Syndrome	rs2523500	2.6397e-06	6	31518354	TNF	31543344	31546113
Behcet Syndrome	rs2255798	8.42977e-05	6	31521302	TNF	31543344	31546113
Behcet Syndrome	rs2230365	2.52104e-05	6	31525448	TNF	31543344	31546113
Behcet Syndrome	rs2009658	6.64339e-05	6	31538244	TNF	31543344	31546113
Behcet Syndrome	rs2229094	1.68234e-06	6	31540556	TNF	31543344	31546113
Behcet Syndrome	rs2844480	4.62373e-06	6	31564821	TNF	31543344	31546113
Behcet Syndrome	rs2242955	1.56366e-05	6	31474280	LTB	31548302	31550299
Behcet Syndrome	rs3131631	4.39062e-05	6	31484683	LTB	31548302	31550299
Behcet Syndrome	rs3130637	2.99974e-05	6	31488145	LTB	31548302	31550299
Behcet Syndrome	rs3093993	3.12025e-05	6	31490725	LTB	31548302	31550299
Behcet Syndrome	rs3095227	3.12025e-05	6	31491000	LTB	31548302	31550299
Behcet Syndrome	rs3093986	2.32856e-06	6	31493421	LTB	31548302	31550299
Behcet Syndrome	rs3093978	8.82169e-07	6	31498497	LTB	31548302	31550299
Behcet Syndrome	rs3093948	8.71917e-07	6	31501413	LTB	31548302	31550299
Behcet Syndrome	rs3093976	1.03078e-06	6	31502861	LTB	31548302	31550299
Behcet Syndrome	rs3130057	1.07296e-06	6	31504587	LTB	31548302	31550299
Behcet Syndrome	rs3130058	6.22625e-07	6	31505887	LTB	31548302	31550299
Behcet Syndrome	rs2516393	8.82169e-07	6	31506744	LTB	31548302	31550299
Behcet Syndrome	rs2239709	4.55943e-05	6	31507447	LTB	31548302	31550299
Behcet Syndrome	rs2251824	5.97381e-06	6	31511857	LTB	31548302	31550299
Behcet Syndrome	rs2071593	4.55943e-05	6	31512799	LTB	31548302	31550299
Behcet Syndrome	rs2523503	5.59498e-06	6	31513559	LTB	31548302	31550299
Behcet Syndrome	rs2523500	2.6397e-06	6	31518354	LTB	31548302	31550299
Behcet Syndrome	rs2255798	8.42977e-05	6	31521302	LTB	31548302	31550299
Behcet Syndrome	rs2230365	2.52104e-05	6	31525448	LTB	31548302	31550299
Behcet Syndrome	rs2009658	6.64339e-05	6	31538244	LTB	31548302	31550299
Behcet Syndrome	rs2229094	1.68234e-06	6	31540556	LTB	31548302	31550299
Behcet Syndrome	rs2844480	4.62373e-06	6	31564821	LTB	31548302	31550299
Bilirubin	rs2834664	8.56552e-05	21	36275439	RUNX1	36160098	37357047
Bipolar Disorder	rs3124177	2.7e-05	10	30830475	MAP3K8	30722866	30750762
Bipolar Disorder	rs3934516	5.53e-05	15	61603979	RORA	60780483	61521518
Bipolar Disorder	rs11740562	1.61e-05	5	156942285	ADAM19	156822542	157002783
Bipolar Disorder	rs12334460	2.92e-05	8	8979689	PPP1R3B	8993765	9009084
Bipolar Disorder	rs7827290	9e-06	8	142300315	DENND3	142127377	142205907
Bipolar Disorder	rs2287921	3e-06	19	49228272	DBP	49133287	49140695
Bipolar Disorder	rs8099939	2e-06	19	42521108	POU2F2	42590262	42700737
Bipolar Disorder	rs3758354	3e-06	9	75764565	ANXA1	75766673	75785309
Bipolar Disorder	rs14380	1.21e-05	3	42578579	VIPR1	42530791	42579059
Blood Cells	rs10509559	6.65891e-06	10	90667984	FAS	90750414	90775542
Blood Cells	rs3917312	1.54258e-07	2	102790182	IL1R1	102681004	102796334
Blood Flow Velocity	rs10509558	4.78373e-07	10	90666033	FAS	90750414	90775542
Blood Flow Velocity	rs10491985	1.96626e-06	12	11810134	ETV6	11802788	12044558
Blood Pressure	rs10742373	5.978e-05	11	36465453	PRR5L	36317838	36486754
Blood Pressure	rs10507187	9.94212e-05	12	105298044	SLC41A2	105196331	105352522
Blood Pressure	rs9373836	9.287e-05	6	106616379	PRDM1	106534195	106557814
Blood Pressure	rs10485149	4.78269e-05	6	106867828	AIM1	106959730	107018326
Blood Pressure	rs1378942	1e-23	15	75077367	CYP1A1	75011883	75017951
Blood Pressure	rs2222956	6.309e-05	21	37101040	RUNX1	36160098	37357047
Blood Pressure	rs1883054	1.732e-05	21	37122288	RUNX1	36160098	37357047
Blood Pressure	rs2835138	3.315e-05	21	37137617	RUNX1	36160098	37357047
Blood Pressure	rs9980922	2.263e-05	21	37208735	RUNX1	36160098	37357047
Blood Pressure	rs2091856	8.41e-05	21	37210411	RUNX1	36160098	37357047
Blood Pressure	rs741754	1.432e-05	21	37221474	RUNX1	36160098	37357047
Blood Pressure	rs2835153	9.099e-05	21	37229471	RUNX1	36160098	37357047
Blood Pressure	rs7700814	3.146e-05	5	95148129	GLRX	95087023	95158709
Blood Pressure	rs871775	1.846e-05	5	95158768	GLRX	95087023	95158709
Blood Pressure	rs7700814	3.146e-05	5	95148129	ELL2	95220802	95297775
Blood Pressure	rs871775	1.846e-05	5	95158768	ELL2	95220802	95297775
Blood Pressure	rs10515234	2.75194e-06	5	95336331	ELL2	95220802	95297775
Blood Pressure	rs4948486	9.757e-05	10	63646610	ARID5B	63661059	63856703
Blood Pressure	rs7093142	9.154e-05	10	63649483	ARID5B	63661059	63856703
Blood Pressure	rs7925428	1.452e-05	11	128724209	FLI1	128555046	128683161
Blood Pressure	rs10493423	1.07937e-05	1	67837158	IL12RB2	67773047	67862583
Blood Pressure	rs132717	1.813e-05	22	36596652	APOL2	36622256	36636000
Blood Pressure	rs132735	3.091e-05	22	36597881	APOL2	36622256	36636000
Blood Pressure	rs132717	1.813e-05	22	36596652	APOL1	36649056	36663576
Blood Pressure	rs132735	3.091e-05	22	36597881	APOL1	36649056	36663576
Blood Pressure	rs7591163	3e-07	2	228715375	CCL20	228678558	228682272
Blood Pressure	rs2521501	2e-15	15	91437388	FURIN	91411822	91426688
Blood Pressure	rs2521501	2e-15	15	91437388	FES	91426925	91439006
Blood Pressure	rs2803439	4.859e-05	9	78950203	GCNT1	79034752	79122332
Blood Pressure	rs4532668	6.801e-05	9	79115844	GCNT1	79034752	79122332
Blood Pressure	rs1886268	6.681e-06	9	79156769	GCNT1	79034752	79122332
Blood Pressure	rs10503840	6.77649e-05	8	29254901	DUSP4	29190581	29208185
Blood Pressure	rs6063312	2e-06	20	47343059	PREX1	47240790	47444420
Blood Pressure	rs5029846	5.92e-06	12	68652441	IFNG	68548548	68553527
Blood Pressure	rs6673027	7.094e-05	1	172645898	FASLG	172628154	172636014
Blood Pressure	rs2295800	6.624e-05	9	117664211	TNFSF8	117656003	117692697
Blood Pressure	rs3181348	2.205e-05	9	117694184	TNFSF8	117656003	117692697
Blood Pressure	rs9892839	6.796e-05	17	29618990	EVI2B	29630784	29641130
Blood Pressure	rs10495174	4.68117e-05	1	221822903	DUSP10	221874766	221915518
Blood Pressure	rs11121955	9.094e-05	1	12723184	DHRS3	12627939	12677737
Blood Pressure	rs1602459	6.02877e-08	4	38642169	KLF3	38665817	38702663
Blood Pressure	rs1993796	1.28233e-08	4	38644050	KLF3	38665817	38702663
Blood Pressure	rs4331786	9.127e-05	4	38769408	KLF3	38665817	38702663
Blood Pressure	rs17477177	2e-13	7	106411858	PIK3CG	106505723	106547590
Blood Pressure	rs54520	5.60146e-05	3	142904112	CHST2	142838173	142841800
Blood Pressure	rs2855812	4.143e-05	6	31472720	TNF	31543344	31546113
Blood Pressure	rs805303	2e-11	6	31616366	TNF	31543344	31546113
Blood Pressure	rs2855812	4.143e-05	6	31472720	LTB	31548302	31550299
Blood Pressure	rs805303	2e-11	6	31616366	LTB	31548302	31550299
Blood Pressure	rs6015450	2e-06	20	57751117	ZNF831	57766075	57834168
Blood Pressure	rs10512017	1.30406e-07	9	75884239	ANXA1	75766673	75785309
Blood Pressure	rs10499197	1.10154e-11	6	138132516	TNFAIP3	138188351	138204449
Blood Pressure	rs4799055	1.43e-05	18	77182003	NFATC1	77155856	77289325
Blood Pressure	rs1144963	2.667e-05	12	69335625	CPM	69235977	69365350
Blood Pressure Determination	rs12142232	2.191e-05	1	23816120	ID3	23884409	23886285
Blood Pressure Determination	rs2170872	1.201e-05	4	68536966	STAP1	68424446	68473055
Blood Proteins	rs10007186	1e-09	4	79589045	ANXA3	79472673	79531597
Body Fat Distribution	rs17499060	3.478e-05	20	56203102	PMEPA1	56223448	56286592
Body Fat Distribution	rs9315155	1.175e-05	13	32648311	FRY	32605437	32870794
Body Fat Distribution	rs372741	6.255e-05	18	77269289	NFATC1	77155856	77289325
Body Height	rs10845098	1.99695e-06	12	10417924	KLRD1	10378657	10469850
Body Height	rs12206548	6.378e-05	6	506231	IRF4	391739	411447
Body Height	rs760061	4.90727e-05	21	37054507	RUNX1	36160098	37357047
Body Height	rs2835162	8.396e-05	21	37301530	RUNX1	36160098	37357047
Body Height	rs2187642	2e-06	12	11855624	ETV6	11802788	12044558
Body Height	rs2040494	4e-07	7	92256905	CDK6	92234235	92465908
Body Height	rs2282978	1e-08	7	92264410	CDK6	92234235	92465908
Body Height	rs609017	5.39e-05	11	128582944	FLI1	128555046	128683161
Body Height	rs4937378	4.732e-05	11	128743018	FLI1	128555046	128683161
Body Height	rs7498403	5e-06	16	79585021	MAF	79619740	79634611
Body Height	rs2277026	5.46023e-05	5	156744180	FNDC9	156768608	156772729
Body Height	rs10515748	1.60327e-05	5	156805286	FNDC9	156768608	156772729
Body Height	rs884623	2.88956e-05	5	156809094	FNDC9	156768608	156772729
Body Height	rs4666412	3.817e-07	2	20695707	RHOB	20646835	20649200
Body Height	rs2277026	5.46023e-05	5	156744180	ADAM19	156822542	157002783
Body Height	rs10515748	1.60327e-05	5	156805286	ADAM19	156822542	157002783
Body Height	rs884623	2.88956e-05	5	156809094	ADAM19	156822542	157002783
Body Height	rs10489876	9.22961e-05	1	192570002	RGS1	192544857	192549161
Body Height	rs773652	1.23527e-07	12	56674766	STAT2	56735381	56753939
Body Height	rs1004165	4.601e-05	19	45232205	BCL3	45250962	45263301
Body Height	rs12145049	2.413e-05	1	203777741	ATP2B4	203595689	203713209
Body Height	rs12723861	5.953e-05	1	203807500	ATP2B4	203595689	203713209
Body Height	rs12576767	2.624e-05	11	117915055	IL10RA	117857063	117872196
Body Height	rs17659078	1.649e-05	11	2284590	TSPAN32	2323227	2339430
Body Height	rs1011476	1.144e-05	11	2299035	TSPAN32	2323227	2339430
Body Height	rs7104332	4.947e-05	11	2305799	TSPAN32	2323227	2339430
Body Height	rs10831706	6.496e-05	11	2306026	TSPAN32	2323227	2339430
Body Height	rs1029409	3.487e-05	11	2309898	TSPAN32	2323227	2339430
Body Height	rs7944004	1.516e-06	11	2311152	TSPAN32	2323227	2339430
Body Height	rs2854160	5e-08	17	61977248	CD79B	62006100	62009714
Body Height	rs1474563	3e-06	X	78649193	ITM2A	78615881	78623164
Body Height	rs13290663	2.61e-06	9	75819755	ANXA1	75766673	75785309
Body Height	rs655059	7.314e-05	6	154458856	IPCEF1	154475631	154677926
Body Height	rs6773931	8e-08	3	56735180	ARHGEF3	56761446	57113357
Body Height	rs3812200	1.505e-05	6	16695530	ATXN1	16299343	16761722
Body Height	rs10512248	4e-11	9	98259703	PTCH1	98205262	98279339
Body Height	rs7460047	8.512e-05	8	143620400	ARC	143692405	143696833
Body Height	rs4871323	2.831e-05	8	123897867	ZHX2	123793633	123986750
Body Height	rs1472107	3.57184e-07	3	112298345	BTLA	112182815	112218408
Body Mass Index	rs7800829	4.506e-05	7	150217089	GIMAP7	150211918	150218161
Body Mass Index	rs7800829	4.506e-05	7	150217089	GIMAP4	150264365	150271041
Body Mass Index	rs2291473	9.381e-05	19	10415781	ICAM1	10381511	10397291
Body Mass Index	rs1152846	3e-06	3	188420897	LPP	187871072	188608460
Body Mass Index	rs6793523	8.844e-05	3	188600300	LPP	187871072	188608460
Body Mass Index	rs16863691	5.701e-05	3	188609999	LPP	187871072	188608460
Body Mass Index	rs347675	5.584e-05	17	74275160	SPHK1	74372665	74383941
Body Mass Index	rs1403645	6.66327e-05	3	146168219	PLSCR1	146232967	146262651
Body Mass Index	rs1403641	6.71965e-05	3	146178101	PLSCR1	146232967	146262651
Body Mass Index	rs4821738	5.332e-05	22	38500480	MAFF	38597889	38612518
Body Mass Index	rs11128129	7.195e-05	3	69454010	FRMD4B	69219141	69591734
Body Mass Index	rs4855311	2.018e-05	3	69456914	FRMD4B	69219141	69591734
Body Mass Index	rs9846189	1.806e-05	3	69459393	FRMD4B	69219141	69591734
Body Mass Index	rs4855312	1.806e-05	3	69463211	FRMD4B	69219141	69591734
Body Mass Index	rs4855403	1.699e-05	3	69463560	FRMD4B	69219141	69591734
Body Mass Index	rs7625432	7.346e-05	3	69477220	FRMD4B	69219141	69591734
Body Mass Index	rs6795389	9.58e-05	3	69483946	FRMD4B	69219141	69591734
Body Mass Index	rs7282726	2.928e-05	21	36127330	RUNX1	36160098	37357047
Body Mass Index	rs631647	4.41605e-06	11	128628935	FLI1	128555046	128683161
Body Mass Index	rs654418	5.56723e-07	8	29282050	DUSP4	29190581	29208185
Body Mass Index	rs10518200	6.02065e-05	4	79440747	ANXA3	79472673	79531597
Body Mass Index	rs7145649	1.19e-05	14	76018784	BATF	75988768	76013358
Body Mass Index	rs4803760	1.961e-05	19	45333834	BCL3	45250962	45263301
Body Mass Index	rs2870950	2.88956e-05	12	68584706	IFNG	68548548	68553527
Body Mass Index	rs10492197	1.22551e-05	12	68585607	IFNG	68548548	68553527
Body Mass Index	rs2068016	4.074e-05	12	68620241	IFNG	68548548	68553527
Body Mass Index	rs1125098	1.34901e-05	12	68626362	IFNG	68548548	68553527
Body Mass Index	rs4913281	2.021e-05	12	68636667	IFNG	68548548	68553527
Body Mass Index	rs1026785	4.662e-05	12	68651834	IFNG	68548548	68553527
Body Mass Index	rs10496393	1.24429e-07	2	106063280	FHL2	105974169	106054960
Body Mass Index	rs2023597	1.0601e-05	1	182630285	RNASEL	182542769	182558391
Body Mass Index	rs7594227	1.573e-05	2	97605748	SEMA4C	97525453	97536494
Body Mass Index	rs2286983	5.84457e-05	3	172292484	TNFSF10	172223298	172241297
Body Mass Index	rs4870976	9.605e-05	8	127478325	FAM84B	127564687	127570638
Body Mass Index	rs4681908	7.439e-06	3	56865752	ARHGEF3	56761446	57113357
Body Mass Index	rs9881237	6.734e-05	3	56870534	ARHGEF3	56761446	57113357
Body Mass Index	rs9370920	8.966e-06	6	16692186	ATXN1	16299343	16761722
Body Mass Index	rs3812200	4.848e-06	6	16695530	ATXN1	16299343	16761722
Body Mass Index	rs16909952	1.94991e-06	9	98291650	PTCH1	98205262	98279339
Body Mass Index	rs372741	7.605e-05	18	77269289	NFATC1	77155856	77289325
Body Mass Index	rs17183482	9.884e-05	14	75729732	FOS	75745477	75748933
Body Weight	rs7800829	6.13e-05	7	150217089	GIMAP7	150211918	150218161
Body Weight	rs7800829	6.13e-05	7	150217089	GIMAP4	150264365	150271041
Body Weight	rs1152846	6e-06	3	188420897	LPP	187871072	188608460
Body Weight	rs10972341	9e-06	9	35141705	KIAA1539	35104109	35116338
Body Weight	rs1403645	4.06067e-05	3	146168219	PLSCR1	146232967	146262651
Body Weight	rs10498474	2.16783e-08	14	55610854	LGALS3	55590828	55612126
Body Weight	rs2273301	4.335e-05	14	24732474	IRF9	24630262	24635774
Body Weight	rs10515748	1.08251e-05	5	156805286	FNDC9	156768608	156772729
Body Weight	rs10515748	1.08251e-05	5	156805286	ADAM19	156822542	157002783
Body Weight	rs12293143	1.447e-05	11	705404	IRF7	612553	615999
Body Weight	rs12219836	9.013e-05	10	26858860	APBB1IP	26727132	26856732
Body Weight	rs10496393	1.35181e-08	2	106063280	FHL2	105974169	106054960
Body Weight	rs10489965	8.6271e-06	1	182623279	RNASEL	182542769	182558391
Body Weight	rs2844479	2e-08	6	31572956	TNF	31543344	31546113
Body Weight	rs2844479	2e-08	6	31572956	LTB	31548302	31550299
Body Weight	rs9367924	3.762e-05	6	16669367	ATXN1	16299343	16761722
Body Weight	rs1472107	2.99597e-10	3	112298345	BTLA	112182815	112218408
Body Weight Changes	rs1125098	4.82388e-05	12	68626362	IFNG	68548548	68553527
Body Weights and Measures	rs884623	2.65739e-05	5	156809094	FNDC9	156768608	156772729
Body Weights and Measures	rs884623	2.65739e-05	5	156809094	ADAM19	156822542	157002783
Bone Density	rs1647978	1.1148e-08	15	60939249	RORA	60780483	61521518
Bone Density	rs585966	5.19861e-07	1	182632187	RNASEL	182542769	182558391
Bone Density	rs512189	4.39932e-07	1	182632587	RNASEL	182542769	182558391
Bone Density	rs1538173	2.7996e-06	1	168642062	XCL1	168545711	168551315
Bone Density	rs1021188	2e-14	13	43116133	TNFSF11	43136872	43182149
Brain	rs7980687	8e-09	12	123822711	RILPL2	123899936	123921264
Brain Waves	rs4907240	4e-06	2	97228039	ARID5A	97202480	97218375
Breast Neoplasms	rs16886165	5e-07	5	56023083	MAP3K1	56111401	56191979
Breast Neoplasms	rs889312	5e-09	5	56031884	MAP3K1	56111401	56191979
Breast Neoplasms	rs3817198	3e-09	11	1909006	C11orf89	1910375	1912084
Breast Neoplasms	rs909116	7e-07	11	1941946	C11orf89	1910375	1912084
C-Reactive Protein	rs1183910	1e-30	12	121420807	OASL	121458095	121477045
C-Reactive Protein	rs7310409	3e-08	12	121424861	OASL	121458095	121477045
C-Reactive Protein	rs1169310	2e-08	12	121439433	OASL	121458095	121477045
C-Reactive Protein	rs710492	1.64404e-26	3	188694532	LPP	187871072	188608460
C-Reactive Protein	rs340029	4e-09	15	60894965	RORA	60780483	61521518
C-Reactive Protein	rs4705952	1e-08	5	131839618	IRF1	131817301	131826490
C-Reactive Protein	rs6734238	2e-17	2	113841030	IL1RN	113864791	113891593
C-Reactive Protein	rs884241	9.041e-05	5	126186957	LMNB1	126112315	126172712
C-Reactive Protein	rs10519638	1.50644e-06	4	143224747	INPP4B	142944313	143768585
Caffeine	rs2470893	5e-14	15	75019449	CYP1A1	75011883	75017951
Caffeine	rs2472304	3e-07	15	75044238	CYP1A1	75011883	75017951
Calcium	rs2269922	3.982e-05	17	6600547	XAF1	6658766	6678966
Carcinoma, Basal Cell	rs12210050	1e-09	6	475489	IRF4	391739	411447
Cardiovascular Diseases	rs2193035	2.25708e-08	12	68584640	IFNG	68548548	68553527
Cardiovascular Diseases	rs598128	1.3208e-09	1	182632509	RNASEL	182542769	182558391
Carotid Arteries	rs6871084	2.56491e-06	5	95142340	GLRX	95087023	95158709
Carotid Arteries	rs6871084	2.56491e-06	5	95142340	ELL2	95220802	95297775
Carotid Stenosis	rs10491990	2.40004e-05	12	11939528	ETV6	11802788	12044558
CD40 Ligand	rs1993796	1.06549e-08	4	38644050	KLF3	38665817	38702663
Celiac Disease	rs1464510	3e-40	3	188112554	LPP	187871072	188608460
Celiac Disease	rs4675374	6e-09	2	204802578	CTLA4	204732509	204738683
Celiac Disease	rs6806528	2e-07	3	69252899	FRMD4B	69219141	69591734
Celiac Disease	rs1033180	6e-08	6	383546	IRF4	391739	411447
Celiac Disease	rs6822844	1e-14	4	123509421	IL21	123533783	123542224
Celiac Disease	rs12928822	3e-08	16	11403893	SOCS1	11348262	11350036
Celiac Disease	rs2816316	2e-17	1	192536813	RGS1	192544857	192549161
Celiac Disease	rs859637	2e-06	1	172711000	FASLG	172628154	172636014
Celiac Disease	rs2187668	1e-19	6	32605884	HLA-DRB1	32546546	32557625
Celiac Disease	rs4819388	2e-09	21	45647421	ICOSLG	45642874	45660849
Cell Adhesion Molecules	rs1521177	3.911e-05	1	151782130	RORC	151778547	151804348
Cell Adhesion Molecules	rs4807359	5.372e-05	19	2906556	TLE2	2997636	3047633
Cell Adhesion Molecules	rs2288958	5.235e-05	19	2917287	TLE2	2997636	3047633
Cell Adhesion Molecules	rs1796043	7.238e-05	2	97623413	SEMA4C	97525453	97536494
Chemokines	rs10988802	4e-06	9	98376699	PTCH1	98205262	98279339
Cholesterol	rs1169288	1e-14	12	121416650	OASL	121458095	121477045
Cholesterol	rs10519074	7.091e-05	15	61109873	RORA	60780483	61521518
Cholesterol	rs3760961	4.172e-06	19	3013374	TLE2	2997636	3047633
Cholesterol	rs1883053	8.18219e-05	21	37196902	RUNX1	36160098	37357047
Cholesterol	rs7967865	4.923e-05	12	13324295	EMP1	13349650	13369708
Cholesterol	rs615739	3.351e-05	1	89643644	GBP5	89724633	89738544
Cholesterol	rs7714362	3.08313e-05	5	130881981	RAPGEF6	130759614	130970929
Cholesterol	rs10494197	2.41172e-07	1	117635905	CD101	117544382	117579167
Cholesterol	rs1335546	8.45933e-05	10	26643533	APBB1IP	26727132	26856732
Cholesterol	rs10508717	3.83836e-05	10	26672328	APBB1IP	26727132	26856732
Cholesterol	rs492602	2e-10	19	49206417	DBP	49133287	49140695
Cholesterol	rs3177928	4e-19	6	32412435	HLA-DRB5	32485120	32498064
Cholesterol	rs41489451	4.06429e-05	6	32569948	HLA-DRB5	32485120	32498064
Cholesterol	rs41489451	4.06429e-05	6	32569948	HLA-DRB1	32546546	32557625
Cholesterol	rs6850598	5.523e-05	4	154452248	KIAA0922	154387498	154557863
Cholesterol	rs6535924	8.357e-05	4	154465994	KIAA0922	154387498	154557863
Cholesterol	rs7660583	5.621e-05	4	154471928	KIAA0922	154387498	154557863
Cholesterol	rs10034657	1.69e-05	4	154474931	KIAA0922	154387498	154557863
Cholesterol	rs17625154	2.898e-05	4	68384274	STAP1	68424446	68473055
Cholesterol	rs13104130	2.39e-05	4	68385372	STAP1	68424446	68473055
Cholesterol	rs154999	1.4516e-05	20	57880378	ZNF831	57766075	57834168
Cholesterol	rs10485058	3.01784e-06	6	154445215	IPCEF1	154475631	154677926
Cholesterol	rs999802	8.44e-05	3	112127280	CD200	112051915	112081659
Cholesterol	rs999802	8.44e-05	3	112127280	BTLA	112182815	112218408
Cholesterol, HDL	rs7558602	8.247e-05	2	69024789	ARHGAP25	68906733	69053965
Cholesterol, HDL	rs13322880	1.908e-05	3	187845477	LPP	187871072	188608460
Cholesterol, HDL	rs9290762	2.94246e-07	3	183306844	KLHL6	183205319	183273477
Cholesterol, HDL	rs1385967	4.90727e-05	11	94725000	ENDOD1	94822974	94865809
Cholesterol, HDL	rs2072134	6e-06	12	113409176	OAS1	113344582	113369990
Cholesterol, HDL	rs2072134	6e-06	12	113409176	OAS3	113376157	113411054
Cholesterol, HDL	rs2072134	6e-06	12	113409176	OAS2	113416200	113449528
Cholesterol, HDL	rs9302215	3.97376e-05	15	61060367	RORA	60780483	61521518
Cholesterol, HDL	rs11869286	3e-14	17	37813856	GRB7	37894180	37903544
Cholesterol, HDL	rs11084971	3.583e-05	19	2905913	TLE2	2997636	3047633
Cholesterol, HDL	rs10509165	1.40273e-10	10	63863002	ARID5B	63661059	63856703
Cholesterol, HDL	rs7221974	1.281e-06	17	1630584	SLC43A2	1477673	1532180
Cholesterol, HDL	rs4129767	5e-09	17	76403984	SOCS3	76352864	76356158
Cholesterol, HDL	rs6065906	2e-22	20	44554015	PLTP	44527399	44540794
Cholesterol, HDL	rs7679	4e-09	20	44576502	PLTP	44527399	44540794
Cholesterol, HDL	rs1219776	6.92495e-10	1	108532862	VAV3	108113782	108507766
Cholesterol, HDL	rs2733403	6.74801e-05	3	114121762	TIGIT	113995760	114029135
Cholesterol, HDL	rs1602459	1.0443e-09	4	38642169	KLF3	38665817	38702663
Cholesterol, HDL	rs1993796	1.34995e-07	4	38644050	KLF3	38665817	38702663
Cholesterol, HDL	rs154999	5.80422e-06	20	57880378	ZNF831	57766075	57834168
Cholesterol, HDL	rs10512017	1.27662e-07	9	75884239	ANXA1	75766673	75785309
Cholesterol, HDL	rs1359845	2.23227e-13	9	131865100	IER5L	131937835	131940540
Cholesterol, HDL	rs496300	4e-07	21	44779680	SIK1	44834395	44847008
Cholesterol, LDL	rs2650000	2e-08	12	121388962	OASL	121458095	121477045
Cholesterol, LDL	rs1169288	1e-15	12	121416650	OASL	121458095	121477045
Cholesterol, LDL	rs10513829	8.7817e-05	3	188488333	LPP	187871072	188608460
Cholesterol, LDL	rs2187688	9.11565e-05	6	32872001	TAP1	32812986	32821755
Cholesterol, LDL	rs11609969	6.385e-05	12	113322580	OAS1	113344582	113369990
Cholesterol, LDL	rs11609969	6.385e-05	12	113322580	OAS3	113376157	113411054
Cholesterol, LDL	rs11609969	6.385e-05	12	113322580	OAS2	113416200	113449528
Cholesterol, LDL	rs341366	6.406e-05	15	61103590	RORA	60780483	61521518
Cholesterol, LDL	rs3760961	8.684e-05	19	3013374	TLE2	2997636	3047633
Cholesterol, LDL	rs2072786	5.81981e-05	20	43976281	SDC4	43953928	43977064
Cholesterol, LDL	rs612242	8.98008e-06	6	52103160	IL17A	52051185	52055436
Cholesterol, LDL	rs612242	8.98008e-06	6	52103160	IL17F	52101479	52109335
Cholesterol, LDL	rs7714362	5.25954e-06	5	130881981	RAPGEF6	130759614	130970929
Cholesterol, LDL	rs752274	1.24929e-13	9	101699611	COL15A1	101705461	101833069
Cholesterol, LDL	rs1445493	2.59333e-07	8	8981363	PPP1R3B	8993765	9009084
Cholesterol, LDL	rs10494197	6.24239e-07	1	117635905	CD101	117544382	117579167
Cholesterol, LDL	rs3177928	2e-15	6	32412435	HLA-DRB5	32485120	32498064
Cholesterol, LDL	rs10485058	5.40111e-06	6	154445215	IPCEF1	154475631	154677926
Cholesterol, LDL	rs920799	7.37043e-05	18	32612538	MAPRE2	32556892	32723434
Cholesterol, LDL	rs4145316	9.94212e-05	18	32612901	MAPRE2	32556892	32723434
Cholesterol, LDL	rs999802	1.184e-05	3	112127280	CD200	112051915	112081659
Cholesterol, LDL	rs7609904	4.265e-05	3	112130589	CD200	112051915	112081659
Cholesterol, LDL	rs999802	1.184e-05	3	112127280	BTLA	112182815	112218408
Cholesterol, LDL	rs7609904	4.265e-05	3	112130589	BTLA	112182815	112218408
Citalopram	rs809736	8e-06	15	61329788	RORA	60780483	61521518
Cleft Lip	rs7590268	9e-08	2	43540125	ZFP36L2	43449541	43453748
Coffee	rs2472297	5e-14	15	75027880	CYP1A1	75011883	75017951
Colitis, Ulcerative	rs2310173	3e-12	2	102663628	IL1R1	102681004	102796334
Colitis, Ulcerative	rs6911490	1e-08	6	106522027	PRDM1	106534195	106557814
Colitis, Ulcerative	rs2201841	1e-13	1	67694202	IL23R	67632083	67725662
Colitis, Ulcerative	rs11209026	1e-08	1	67705958	IL23R	67632083	67725662
Colitis, Ulcerative	rs10889677	1e-08	1	67725120	IL23R	67632083	67725662
Colitis, Ulcerative	rs2201841	1e-13	1	67694202	IL12RB2	67773047	67862583
Colitis, Ulcerative	rs11209026	1e-08	1	67705958	IL12RB2	67773047	67862583
Colitis, Ulcerative	rs10889677	1e-08	1	67725120	IL12RB2	67773047	67862583
Colitis, Ulcerative	rs16940202	6e-19	16	86014241	IRF8	85932409	85956215
Colitis, Ulcerative	rs7134599	1e-16	12	68500075	IFNG	68548548	68553527
Colitis, Ulcerative	rs1558744	3e-12	12	68504592	IFNG	68548548	68553527
Colitis, Ulcerative	rs2870946	5e-07	12	68596661	IFNG	68548548	68553527
Colitis, Ulcerative	rs2155219	5e-16	11	76299194	LRRC32	76368568	76381791
Colitis, Ulcerative	rs9268853	1e-55	6	32429643	HLA-DRB5	32485120	32498064
Colitis, Ulcerative	rs9268877	4e-23	6	32431147	HLA-DRB5	32485120	32498064
Colitis, Ulcerative	rs9268923	4e-15	6	32432835	HLA-DRB5	32485120	32498064
Colitis, Ulcerative	rs2395185	1e-16	6	32433167	HLA-DRB5	32485120	32498064
Colitis, Ulcerative	rs17388568	9e-07	4	123329362	IL2	123372625	123377880
Colitis, Ulcerative	rs907611	1e-10	11	1874072	C11orf89	1910375	1912084
Colitis, Ulcerative	rs2838519	6e-11	21	45615023	ICOSLG	45642874	45660849
Colorectal Neoplasms	rs3802842	4e-07	11	111171709	POU2AF1	111222977	111326355
Coronary Artery Disease	rs2259816	5e-07	12	121435587	OASL	121458095	121477045
Coronary Artery Disease	rs17288067	4.621e-05	9	32409046	DDX58	32455300	32526322
Coronary Artery Disease	rs1412444	3e-13	10	91002927	IFIT2	91061712	91069033
Coronary Artery Disease	rs1412444	3e-13	10	91002927	IFIT3	91087651	91100728
Coronary Artery Disease	rs2472299	3e-06	15	75033400	CYP1A1	75011883	75017951
Coronary Artery Disease	rs679672	1.7e-05	4	90126331	GPRIN3	90165429	90229161
Coronary Artery Disease	rs7171517	2.467e-05	15	81583481	IL16	81451916	81605104
Coronary Disease	rs6064572	8.019e-05	20	56179422	PMEPA1	56223448	56286592
Coronary Disease	rs1889151	8.206e-05	9	137160637	RXRA	137208944	137332431
Coronary Disease	rs3118526	1.069e-05	9	137337357	RXRA	137208944	137332431
Coronary Disease	rs3020913	5.873e-07	11	117831809	IL10RA	117857063	117872196
Coronary Disease	rs10873661	6.11e-06	1	85328096	MCOLN2	85391268	85462796
Coronary Disease	rs1325273	1.546e-05	1	85332120	MCOLN2	85391268	85462796
Coronary Disease	rs675026	5e-06	6	154414563	IPCEF1	154475631	154677926
Creatinine	rs3740958	8.007e-06	11	36472800	PRR5L	36317838	36486754
Creatinine	rs2467853	6e-14	15	45698793	C15orf48	45722727	45740959
Creatinine	rs7268640	1.38718e-06	20	47150268	PREX1	47240790	47444420
Creatinine	rs1243963	2.07001e-09	10	8112242	GATA3	8095567	8117161
Creatinine	rs2273668	8.63702e-05	6	109323519	SESN1	109307640	109416022
Creatinine	rs547491	6.92057e-05	6	16745530	ATXN1	16299343	16761722
Crohn Disease	rs7746082	2e-10	6	106435269	PRDM1	106534195	106557814
Crohn Disease	rs2301436	1e-12	6	167437988	CCR6	167525295	167553184
Crohn Disease	rs11805303	6e-12	1	67675516	IL23R	67632083	67725662
Crohn Disease	rs7517847	3e-12	1	67681669	IL23R	67632083	67725662
Crohn Disease	rs11465804	1e-06	1	67702526	IL23R	67632083	67725662
Crohn Disease	rs11209026	1e-18	1	67705958	IL23R	67632083	67725662
Crohn Disease	rs11805303	6e-12	1	67675516	IL12RB2	67773047	67862583
Crohn Disease	rs7517847	3e-12	1	67681669	IL12RB2	67773047	67862583
Crohn Disease	rs11465804	1e-06	1	67702526	IL12RB2	67773047	67862583
Crohn Disease	rs11209026	1e-18	1	67705958	IL12RB2	67773047	67862583
Crohn Disease	rs6596075	3e-06	5	131742228	IRF1	131817301	131826490
Crohn Disease	rs2188962	1e-07	5	131770805	IRF1	131817301	131826490
Crohn Disease	rs13361189	2e-10	5	150223387	AC010441.1	150157508	150176296
Crohn Disease	rs1000113	3e-07	5	150240076	AC010441.1	150157508	150176296
Crohn Disease	rs11747270	3e-16	5	150258867	AC010441.1	150157508	150176296
Crohn Disease	rs504963	2e-08	19	49208865	DBP	49133287	49140695
Crohn Disease	rs7927894	1e-09	11	76301316	LRRC32	76368568	76381791
Crohn Disease	rs4263839	3e-10	9	117566440	TNFSF8	117656003	117692697
Crohn Disease	rs3091338	4e-08	5	131402738	CSF2	131409483	131411859
Crohn Disease	rs762421	1e-09	21	45615561	ICOSLG	45642874	45660849
Cystic Fibrosis	rs9268905	1e-07	6	32432077	HLA-DRB5	32485120	32498064
Dengue Hemorrhagic Fever	rs3132468	4e-11	6	31475486	TNF	31543344	31546113
Dengue Hemorrhagic Fever	rs3132468	4e-11	6	31475486	LTB	31548302	31550299
Depression	rs12912233	6e-07	15	61267096	RORA	60780483	61521518
Depressive Disorder, Major	rs2173763	6e-06	3	122329160	PARP9	122246771	122283424
Depressive Disorder, Major	rs2173763	6e-06	3	122329160	DTX3L	122283085	122294050
Depressive Disorder, Major	rs10189899	5.822e-05	2	28520083	FOSL2	28615315	28640179
Depressive Disorder, Major	rs7833348	7.549e-05	8	27171486	PTK2B	27168999	27316903
Depressive Disorder, Major	rs9943849	3e-06	12	69370756	CPM	69235977	69365350
Dermatitis, Atopic	rs7927894	8e-10	11	76301316	LRRC32	76368568	76381791
Dermatitis, Atopic	rs3853601	2e-06	6	31499603	TNF	31543344	31546113
Dermatitis, Atopic	rs3853601	2e-06	6	31499603	LTB	31548302	31550299
Diabetes Mellitus	rs782909	1.403e-05	15	61381499	RORA	60780483	61521518
Diabetes Mellitus	rs13329643	5.588e-05	15	61397660	RORA	60780483	61521518
Diabetes Mellitus	rs6871084	1.26874e-08	5	95142340	GLRX	95087023	95158709
Diabetes Mellitus	rs6871084	1.26874e-08	5	95142340	ELL2	95220802	95297775
Diabetes Mellitus	rs587263	1.353e-05	11	118816156	CXCR5	118754475	118768508
Diabetes Mellitus	rs10511411	1.77926e-06	3	122349139	PARP9	122246771	122283424
Diabetes Mellitus	rs10511411	1.77926e-06	3	122349139	DTX3L	122283085	122294050
Diabetes Mellitus	rs3758650	4.277e-05	11	616865	IRF7	612553	615999
Diabetes Mellitus	rs13195372	5.942e-05	6	109259375	SESN1	109307640	109416022
Diabetes Mellitus	rs11966376	6.301e-05	6	154583206	IPCEF1	154475631	154677926
Diabetes Mellitus, Type 1	rs2304256	1e-10	19	10475652	ICAM1	10381511	10397291
Diabetes Mellitus, Type 1	rs10517086	5e-10	4	26085511	RBPJ	26165077	26436541
Diabetes Mellitus, Type 1	rs10807113	7e-112	6	32722186	TAP1	32812986	32821755
Diabetes Mellitus, Type 1	rs7756516	5.36e-112	6	32723917	TAP1	32812986	32821755
Diabetes Mellitus, Type 1	rs2301271	2.38e-100	6	32725193	TAP1	32812986	32821755
Diabetes Mellitus, Type 1	rs7453920	6.84e-100	6	32730012	TAP1	32812986	32821755
Diabetes Mellitus, Type 1	rs2071550	1.29e-95	6	32730940	TAP1	32812986	32821755
Diabetes Mellitus, Type 1	rs1573649	1.03e-71	6	32731258	TAP1	32812986	32821755
Diabetes Mellitus, Type 1	rs6903130	6.43e-72	6	32732210	TAP1	32812986	32821755
Diabetes Mellitus, Type 1	rs6901084	1.21e-85	6	32736936	TAP1	32812986	32821755
Diabetes Mellitus, Type 1	rs9368741	3.26e-95	6	32737507	TAP1	32812986	32821755
Diabetes Mellitus, Type 1	rs9276726	1.28e-71	6	32763888	TAP1	32812986	32821755
Diabetes Mellitus, Type 1	rs7767167	9.33e-68	6	32765182	TAP1	32812986	32821755
Diabetes Mellitus, Type 1	rs2219893	2.56e-68	6	32769663	TAP1	32812986	32821755
Diabetes Mellitus, Type 1	rs11244	1.2e-102	6	32780724	TAP1	32812986	32821755
Diabetes Mellitus, Type 1	rs2071474	6.65e-70	6	32782582	TAP1	32812986	32821755
Diabetes Mellitus, Type 1	rs2071472	1.89e-69	6	32784620	TAP1	32812986	32821755
Diabetes Mellitus, Type 1	rs2071554	9.9e-81	6	32784676	TAP1	32812986	32821755
Diabetes Mellitus, Type 1	rs2071469	1.32e-84	6	32784783	TAP1	32812986	32821755
Diabetes Mellitus, Type 1	rs1894406	9.4e-88	6	32787056	TAP1	32812986	32821755
Diabetes Mellitus, Type 1	rs9784758	6.79e-77	6	32788511	TAP1	32812986	32821755
Diabetes Mellitus, Type 1	rs241453	3.04e-71	6	32796226	TAP1	32812986	32821755
Diabetes Mellitus, Type 1	rs241452	2.07e-72	6	32796346	TAP1	32812986	32821755
Diabetes Mellitus, Type 1	rs241448	7.86e-70	6	32796685	TAP1	32812986	32821755
Diabetes Mellitus, Type 1	rs241447	4.69e-71	6	32796751	TAP1	32812986	32821755
Diabetes Mellitus, Type 1	rs241440	2.36e-71	6	32797361	TAP1	32812986	32821755
Diabetes Mellitus, Type 1	rs1015166	8.68e-107	6	32798731	TAP1	32812986	32821755
Diabetes Mellitus, Type 1	rs241427	3.48e-82	6	32804414	TAP1	32812986	32821755
Diabetes Mellitus, Type 1	rs241425	1.6e-94	6	32804909	TAP1	32812986	32821755
Diabetes Mellitus, Type 1	rs241424	7.96e-71	6	32804934	TAP1	32812986	32821755
Diabetes Mellitus, Type 1	rs2071540	1.26e-69	6	32812916	TAP1	32812986	32821755
Diabetes Mellitus, Type 1	rs3101942	3.09e-110	6	32870057	TAP1	32812986	32821755
Diabetes Mellitus, Type 1	rs154981	3.14e-91	6	32880993	TAP1	32812986	32821755
Diabetes Mellitus, Type 1	rs154978	4.49e-81	6	32899296	TAP1	32812986	32821755
Diabetes Mellitus, Type 1	rs3087243	1e-15	2	204738919	CTLA4	204732509	204738683
Diabetes Mellitus, Type 1	rs743777	2e-06	22	37551607	IL2RB	37521878	37571094
Diabetes Mellitus, Type 1	rs229541	2e-07	22	37591318	IL2RB	37521878	37571094
Diabetes Mellitus, Type 1	rs6679677	1e-40	1	114303808	MAGI3	113933371	114228545
Diabetes Mellitus, Type 1	rs416603	3e-06	16	11364079	SOCS1	11348262	11350036
Diabetes Mellitus, Type 1	rs6547853	8e-07	2	28646801	FOSL2	28615315	28640179
Diabetes Mellitus, Type 1	rs1701704	5e-18	12	56412487	IKZF4	56401443	56432219
Diabetes Mellitus, Type 1	rs11171739	1e-11	12	56470625	IKZF4	56401443	56432219
Diabetes Mellitus, Type 1	rs2292239	2e-20	12	56482180	IKZF4	56401443	56432219
Diabetes Mellitus, Type 1	rs5753037	3e-16	22	30581722	LIF	30636436	30642840
Diabetes Mellitus, Type 1	rs5753037	3e-16	22	30581722	OSM	30658818	30662829
Diabetes Mellitus, Type 1	rs3135353	1.15e-84	6	32392877	HLA-DRB5	32485120	32498064
Diabetes Mellitus, Type 1	rs3129860	8.62e-192	6	32401079	HLA-DRB5	32485120	32498064
Diabetes Mellitus, Type 1	rs3135338	1.59e-280	6	32401217	HLA-DRB5	32485120	32498064
Diabetes Mellitus, Type 1	rs2395173	1.19e-281	6	32404859	HLA-DRB5	32485120	32498064
Diabetes Mellitus, Type 1	rs3129871	1.15e-299	6	32406342	HLA-DRB5	32485120	32498064
Diabetes Mellitus, Type 1	rs9268645	1e-100	6	32408527	HLA-DRB5	32485120	32498064
Diabetes Mellitus, Type 1	rs3129882	1.39e-178	6	32409530	HLA-DRB5	32485120	32498064
Diabetes Mellitus, Type 1	rs6903608	1.55e-144	6	32428285	HLA-DRB5	32485120	32498064
Diabetes Mellitus, Type 1	rs2858870	6.07e-83	6	32572251	HLA-DRB5	32485120	32498064
Diabetes Mellitus, Type 1	rs2858870	6.07e-83	6	32572251	HLA-DRB1	32546546	32557625
Diabetes Mellitus, Type 1	rs9272346	5e-134	6	32604372	HLA-DRB1	32546546	32557625
Diabetes Mellitus, Type 1	rs1063355	1.33e-219	6	32627714	HLA-DRB1	32546546	32557625
Diabetes Mellitus, Type 1	rs425105	3e-11	19	47208481	PTGIR	47123725	47128375
Diabetes Mellitus, Type 1	rs17388568	3e-06	4	123329362	IL2	123372625	123377880
Diabetes Mellitus, Type 1	rs2069762	5e-07	4	123377980	IL2	123372625	123377880
Diabetes Mellitus, Type 1	rs11203203	2e-09	21	43836186	UBASH3A	43824008	43867791
Diabetes Mellitus, Type 1	rs9976767	2e-08	21	43836390	UBASH3A	43824008	43867791
Diabetes Mellitus, Type 1	rs3788013	1e-07	21	43841328	UBASH3A	43824008	43867791
Diabetes Mellitus, Type 1	rs2395488	1.05e-104	6	31445909	TNF	31543344	31546113
Diabetes Mellitus, Type 1	rs2516424	8.37e-105	6	31448315	TNF	31543344	31546113
Diabetes Mellitus, Type 1	rs2248617	1.68e-104	6	31448533	TNF	31543344	31546113
Diabetes Mellitus, Type 1	rs2516415	4.45e-74	6	31459742	TNF	31543344	31546113
Diabetes Mellitus, Type 1	rs2855812	2.55e-96	6	31472720	TNF	31543344	31546113
Diabetes Mellitus, Type 1	rs2246618	1.65e-78	6	31478986	TNF	31543344	31546113
Diabetes Mellitus, Type 1	rs2516400	4.45e-81	6	31481105	TNF	31543344	31546113
Diabetes Mellitus, Type 1	rs2516398	7.76e-78	6	31481526	TNF	31543344	31546113
Diabetes Mellitus, Type 1	rs2844494	4.45e-80	6	31483415	TNF	31543344	31546113
Diabetes Mellitus, Type 1	rs2734583	5.29e-68	6	31505480	TNF	31543344	31546113
Diabetes Mellitus, Type 1	rs2242660	3.94e-109	6	31597753	TNF	31543344	31546113
Diabetes Mellitus, Type 1	rs1046089	1.28e-124	6	31602967	TNF	31543344	31546113
Diabetes Mellitus, Type 1	rs805303	2.79e-119	6	31616366	TNF	31543344	31546113
Diabetes Mellitus, Type 1	rs3130050	1.52e-71	6	31618761	TNF	31543344	31546113
Diabetes Mellitus, Type 1	rs3117582	2.62e-83	6	31620520	TNF	31543344	31546113
Diabetes Mellitus, Type 1	rs3130617	6.29e-135	6	31627523	TNF	31543344	31546113
Diabetes Mellitus, Type 1	rs2516424	8.37e-105	6	31448315	LTB	31548302	31550299
Diabetes Mellitus, Type 1	rs2248617	1.68e-104	6	31448533	LTB	31548302	31550299
Diabetes Mellitus, Type 1	rs2516415	4.45e-74	6	31459742	LTB	31548302	31550299
Diabetes Mellitus, Type 1	rs2855812	2.55e-96	6	31472720	LTB	31548302	31550299
Diabetes Mellitus, Type 1	rs2246618	1.65e-78	6	31478986	LTB	31548302	31550299
Diabetes Mellitus, Type 1	rs2516400	4.45e-81	6	31481105	LTB	31548302	31550299
Diabetes Mellitus, Type 1	rs2516398	7.76e-78	6	31481526	LTB	31548302	31550299
Diabetes Mellitus, Type 1	rs2844494	4.45e-80	6	31483415	LTB	31548302	31550299
Diabetes Mellitus, Type 1	rs2734583	5.29e-68	6	31505480	LTB	31548302	31550299
Diabetes Mellitus, Type 1	rs2242660	3.94e-109	6	31597753	LTB	31548302	31550299
Diabetes Mellitus, Type 1	rs1046089	1.28e-124	6	31602967	LTB	31548302	31550299
Diabetes Mellitus, Type 1	rs805303	2.79e-119	6	31616366	LTB	31548302	31550299
Diabetes Mellitus, Type 1	rs3130050	1.52e-71	6	31618761	LTB	31548302	31550299
Diabetes Mellitus, Type 1	rs3117582	2.62e-83	6	31620520	LTB	31548302	31550299
Diabetes Mellitus, Type 1	rs3130617	6.29e-135	6	31627523	LTB	31548302	31550299
Diabetes Mellitus, Type 1	rs1983853	2e-06	1	85311192	MCOLN2	85391268	85462796
Diabetes Mellitus, Type 2	rs2304256	4e-09	19	10475652	ICAM1	10381511	10397291
Diabetes Mellitus, Type 2	rs7305618	2e-08	12	121402932	OASL	121458095	121477045
Diabetes Mellitus, Type 2	rs7957197	2e-08	12	121460686	OASL	121458095	121477045
Diabetes Mellitus, Type 2	rs8042680	2e-10	15	91521337	FURIN	91411822	91426688
Diabetes Mellitus, Type 2	rs8042680	2e-10	15	91521337	FES	91426925	91439006
Diabetes Mellitus, Type 2	rs6560517	7e-06	9	79038170	GCNT1	79034752	79122332
Diabetes Mellitus, Type 2	rs2412980	4e-06	22	30592069	LIF	30636436	30642840
Diabetes Mellitus, Type 2	rs2412980	4e-06	22	30592069	OSM	30658818	30662829
Diabetic Nephropathies	rs241403	1.6e-05	6	32866992	TAP1	32812986	32821755
Diabetic Nephropathies	rs3101942	6.5e-05	6	32870057	TAP1	32812986	32821755
Diabetic Nephropathies	rs3135377	4.3e-05	6	32385399	HLA-DRB5	32485120	32498064
Diabetic Nephropathies	rs1046089	2.4e-05	6	31602967	TNF	31543344	31546113
Diabetic Nephropathies	rs1046089	2.4e-05	6	31602967	LTB	31548302	31550299
Diabetic Retinopathy	rs10927101	2e-06	1	244173872	ZNF238	244214585	244220778
Diabetic Retinopathy	rs476141	1e-07	1	244176424	ZNF238	244214585	244220778
Diabetic Retinopathy	rs2811893	3e-07	1	59162148	JUN	59246465	59249785
Drug-Induced Liver Injury	rs9274407	5e-14	6	32632832	HLA-DRB1	32546546	32557625
Duodenal Ulcer	rs2294008	2e-33	8	143761931	ARC	143692405	143696833
Dysplastic Nevus Syndrome	rs2284063	3e-08	22	38544298	MAFF	38597889	38612518
E-Selectin	rs6073708	1.498e-05	20	43952877	SDC4	43953928	43977064
E-Selectin	rs28602591	1.00369e-11	9	136246666	SLC2A6	136336217	136344259
E-Selectin	rs4962153	8.05443e-14	9	136323754	SLC2A6	136336217	136344259
E-Selectin	rs739468	2.78688e-14	9	136326248	SLC2A6	136336217	136344259
E-Selectin	rs3094379	2.92831e-13	9	136334910	SLC2A6	136336217	136344259
E-Selectin	rs2073935	6.04932e-08	9	136340200	SLC2A6	136336217	136344259
E-Selectin	rs11507716	6.4396e-05	9	136397195	SLC2A6	136336217	136344259
E-Selectin	rs3784900	6.6718e-05	16	57955816	KIFC3	57792129	57896957
E-Selectin	rs3784901	5.5074e-05	16	57958159	KIFC3	57792129	57896957
E-Selectin	rs2663944	1.3392e-05	15	81399727	IL16	81451916	81605104
E-Selectin	rs2683238	1.541e-05	15	81405623	IL16	81451916	81605104
E-Selectin	rs1317060	3.8894e-05	15	81406415	IL16	81451916	81605104
Ear, External	rs2270447	8e-07	2	162959748	DPP4	162848751	162931052
Echocardiography	rs943855	8.11883e-06	9	90270327	CTSL1	90340434	90346308
Echocardiography	rs9320182	3.45795e-05	6	107019287	AIM1	106959730	107018326
Echocardiography	rs10483640	2.77897e-07	14	55689749	LGALS3	55590828	55612126
Echocardiography	rs10495322	1.04542e-05	1	232543706	SIPA1L2	232533711	232697304
Echocardiography	rs2835205	2.70474e-05	21	37351306	RUNX1	36160098	37357047
Echocardiography	rs10515234	4.29352e-06	5	95336331	ELL2	95220802	95297775
Echocardiography	rs2900208	1.20332e-05	12	11878464	ETV6	11802788	12044558
Echocardiography	rs342115	4.01891e-07	2	20665721	RHOB	20646835	20649200
Echocardiography	rs10494197	1.46965e-12	1	117635905	CD101	117544382	117579167
Echocardiography	rs728504	6.04621e-05	20	56335166	PMEPA1	56223448	56286592
Echocardiography	rs10519621	1.02472e-06	4	142961930	INPP4B	142944313	143768585
Echocardiography	rs2627821	2.37908e-05	4	143118373	INPP4B	142944313	143768585
Echocardiography	rs4956319	1.37836e-06	4	143296489	INPP4B	142944313	143768585
Echocardiography	rs10519659	5.89534e-07	4	143335057	INPP4B	142944313	143768585
Echocardiography	rs10513865	1.52957e-05	3	191088885	CCDC50	191046866	191116459
Echocardiography	rs10517574	7.71774e-05	4	154510843	KIAA0922	154387498	154557863
Echocardiography	rs1532328	4.73214e-06	12	69282987	CPM	69235977	69365350
Echocardiography	rs951573	9.15349e-05	6	144945830	UTRN	144606837	145174170
Elbow	rs4946725	2.988e-05	6	106540276	PRDM1	106534195	106557814
Elbow	rs1934593	1.369e-05	6	106559602	PRDM1	106534195	106557814
Electrocardiography	rs1558479	8.81823e-05	7	150412291	GIMAP5	150419341	150447121
Electrocardiography	rs10488372	8.81823e-05	7	150412317	GIMAP5	150419341	150447121
Electrocardiography	rs10512212	2.65392e-10	9	94117055	NFIL3	94171327	94186144
Electrocardiography	rs10496166	4e-06	2	69063909	ARHGAP25	68906733	69053965
Electrocardiography	rs1321311	3e-10	6	36622900	CDKN1A	36644305	36655116
Electrocardiography	rs10489817	2.85479e-06	1	118086162	FAM46C	118148556	118170994
Eosinophils	rs9833256	3.272e-05	3	187793410	LPP	187871072	188608460
Eosinophils	rs10071051	1.935e-05	5	131752620	IRF1	131817301	131826490
Eosinophils	rs4143832	1e-10	5	131862977	IRF1	131817301	131826490
Eosinophils	rs2839518	9.296e-05	21	43865313	UBASH3A	43824008	43867791
Eosinophils	rs11752823	5.302e-05	6	16806220	ATXN1	16299343	16761722
Eosinophils	rs9518	4.112e-06	18	77288806	NFATC1	77155856	77289325
Erectile Dysfunction	rs2806864	6e-07	1	117469781	PTGFRN	117452679	117532980
Erectile Dysfunction	rs2806864	6e-07	1	117469781	CD101	117544382	117579167
Erectile Dysfunction	rs9948	6e-06	2	97500800	SEMA4C	97525453	97536494
Erythrocyte Count	rs4694872	9.427e-05	4	47881866	NIPAL1	47916159	48042188
Erythrocyte Count	rs4695303	9.427e-05	4	47898234	NIPAL1	47916159	48042188
Erythrocyte Count	rs6927070	9.188e-05	6	167647872	CCR6	167525295	167553184
Erythrocyte Count	rs12580100	7.794e-05	12	56439209	IKZF4	56401443	56432219
Erythrocyte Count	rs10795588	2.99e-05	10	8086170	GATA3	8095567	8117161
Erythrocyte Count	rs7775698	1e-14	6	135418635	MYB	135502453	135540311
Erythrocyte Count	rs9399137	1.438e-05	6	135419018	MYB	135502453	135540311
Erythrocyte Count	rs4895441	9.709e-05	6	135426573	MYB	135502453	135540311
Erythrocyte Count	rs9376092	7.632e-05	6	135427144	MYB	135502453	135540311
Erythrocyte Count	rs9494145	6.076e-05	6	135432552	MYB	135502453	135540311
Erythrocyte Count	rs9483788	1e-47	6	135435501	MYB	135502453	135540311
Erythrocyte Count	rs6569992	1e-08	6	135452152	MYB	135502453	135540311
Erythrocyte Count	rs7841763	1.616e-05	8	123971081	ZHX2	123793633	123986750
Erythrocyte Indices	rs7255045	2e-12	19	12932269	JUNB	12902310	12904124
Erythrocyte Indices	rs11085824	1e-11	19	13001547	JUNB	12902310	12904124
Erythrocyte Indices	rs855791	1e-10	22	37462936	IL2RB	37521878	37571094
Erythrocyte Indices	rs5756506	1e-09	22	37467392	IL2RB	37521878	37571094
Erythrocyte Indices	rs4820268	1e-12	22	37469591	IL2RB	37521878	37571094
Erythrocyte Indices	rs2413450	3e-41	22	37470224	IL2RB	37521878	37571094
Erythrocyte Indices	rs10507031	1.8534e-05	12	94592992	PLXNC1	94542499	94701451
Erythrocyte Indices	rs7775698	1e-15	6	135418635	MYB	135502453	135540311
Erythrocyte Indices	rs7776054	7e-69	6	135418916	MYB	135502453	135540311
Erythrocyte Indices	rs9373124	7e-14	6	135423209	MYB	135502453	135540311
Erythrocyte Indices	rs4895441	7e-86	6	135426573	MYB	135502453	135540311
Erythrocyte Indices	rs9402686	7e-42	6	135427817	MYB	135502453	135540311
Erythrocyte Indices	rs9494145	3e-15	6	135432552	MYB	135502453	135540311
Erythrocytes	rs1426270	9.358e-05	3	188213695	LPP	187871072	188608460
Erythrocytes	rs11570734	6.136e-05	22	38518622	MAFF	38597889	38612518
Erythrocytes	rs132985	3.855e-06	22	38563471	MAFF	38597889	38612518
Erythrocytes	rs738322	3.839e-06	22	38569006	MAFF	38597889	38612518
Erythrocytes	rs10512017	1.1502e-07	9	75884239	ANXA1	75766673	75785309
Esophageal Neoplasms	rs2014300	8e-22	21	36357861	RUNX1	36160098	37357047
Exercise Test	rs1885373	9.30633e-05	9	35696802	SIT1	35649292	35650937
Exercise Test	rs1829758	6.57506e-06	15	80320951	BCL2A1	80253231	80263788
Exercise Test	rs7543435	2.05343e-05	1	108202710	VAV3	108113782	108507766
Eye	rs735854	9e-06	22	36679058	APOL2	36622256	36636000
Eye	rs735854	9e-06	22	36679058	APOL1	36649056	36663576
Eye Color	rs12203592	2e-15	6	396321	IRF4	391739	411447
F8 protein, human [Supplementary Concept]	rs6708166	1e-06	2	30526780	LBH	30454397	30546596
Fetal Hemoglobin	rs9399137	3e-36	6	135419018	MYB	135502453	135540311
Fibrinogen	rs2788862	1.44662e-07	4	26369720	RBPJ	26165077	26436541
Fibrinogen	rs6801602	1.134e-05	3	188519594	LPP	187871072	188608460
Fibrinogen	rs4686997	1.601e-05	3	188539861	LPP	187871072	188608460
Fibrinogen	rs1513181	7.932e-05	3	188574996	LPP	187871072	188608460
Fibrinogen	rs9435168	7.643e-06	1	9331952	SPSB1	9352939	9429591
Fibrinogen	rs160699	6.857e-05	6	2776303	SERPINB1	2832566	2842240
Fibrinogen	rs1016988	1e-12	5	131744574	IRF1	131817301	131826490
Fibrinogen	rs2522056	1e-15	5	131801726	IRF1	131817301	131826490
Fibrinogen	rs10512597	8e-11	17	72699833	RAB37	72666717	72743474
Fibrinogen	rs396150	3.052e-05	13	32683609	FRY	32605437	32870794
Fibrinogen	rs1908676	5.704e-05	12	69394080	CPM	69235977	69365350
Fibromyoma	rs2280543	4e-12	11	203788	ATHL1	289135	296107
Forced Expiratory Volume	rs15413	1.085e-05	2	85569379	CAPG	85621871	85645555
Forced Expiratory Volume	rs3129299	8.762e-05	6	32900787	TAP1	32812986	32821755
Forced Expiratory Volume	rs4399946	8.198e-05	4	90194997	GPRIN3	90165429	90229161
Forced Expiratory Volume	rs247052	2.586e-06	16	57967218	KIFC3	57792129	57896957
Forced Expiratory Volume	rs2239372	1.851e-05	19	44162954	PLAUR	44150247	44174699
Forced Expiratory Volume	rs2170872	7.838e-06	4	68536966	STAP1	68424446	68473055
Forced Expiratory Volume	rs2262366	2.187e-06	4	68571065	STAP1	68424446	68473055
Forced Vital Capacity	rs9276831	6.727e-05	6	32832033	TAP1	32812986	32821755
Forced Vital Capacity	rs3129299	4.328e-05	6	32900787	TAP1	32812986	32821755
Forced Vital Capacity	rs1011476	5.03e-05	11	2299035	TSPAN32	2323227	2339430
Forced Vital Capacity	rs2262366	7.281e-05	4	68571065	STAP1	68424446	68473055
Gallbladder Diseases	rs10490422	5.91602e-18	2	162916413	DPP4	162848751	162931052
gamma Glutamyltransferase	rs1169288	2e-18	12	121416650	OASL	121458095	121477045
gamma Glutamyltransferase	rs340005	2e-08	15	60878030	RORA	60780483	61521518
gamma-Glutamylcyclotransferase	rs299384	5.14369e-05	5	17368172	BASP1	17217669	17276943
gamma-Glutamyltransferase	rs10908458	2e-15	1	155126948	MUC1	155158300	155162707
gamma-Glutamyltransferase	rs2393791	7e-30	12	121423956	OASL	121458095	121477045
gamma-Glutamyltransferase	rs7310409	7e-45	12	121424861	OASL	121458095	121477045
gamma-Glutamyltransferase	rs3213545	4e-15	12	121471337	OASL	121458095	121477045
gamma-Glutamyltransferase	rs11066453	6e-44	12	113365621	OAS1	113344582	113369990
gamma-Glutamyltransferase	rs11066453	6e-44	12	113365621	OAS3	113376157	113411054
gamma-Glutamyltransferase	rs11066453	6e-44	12	113365621	OAS2	113416200	113449528
gamma-Glutamyltransferase	rs339969	7e-20	15	60883281	RORA	60780483	61521518
gamma-Glutamyltransferase	rs516246	8e-10	19	49206172	DBP	49133287	49140695
Glomerular Filtration Rate	rs7155936	4.3622e-07	14	55648890	LGALS3	55590828	55612126
Glomerular Filtration Rate	rs612242	1.94505e-09	6	52103160	IL17A	52051185	52055436
Glomerular Filtration Rate	rs612242	1.94505e-09	6	52103160	IL17F	52101479	52109335
Glomerular Filtration Rate	rs2273668	6.89153e-05	6	109323519	SESN1	109307640	109416022
Glomerular Filtration Rate	rs1359845	1.47586e-06	9	131865100	IER5L	131937835	131940540
Glomerulonephritis, IGA	rs9357155	2e-12	6	32809848	TAP1	32812986	32821755
Glomerulonephritis, IGA	rs660895	4e-20	6	32577380	HLA-DRB5	32485120	32498064
Glomerulonephritis, IGA	rs660895	4e-20	6	32577380	HLA-DRB1	32546546	32557625
Glomerulonephritis, Membranous	rs2187668	8e-93	6	32605884	HLA-DRB1	32546546	32557625
Glomerulosclerosis, Focal Segmental	rs2239785	5e-13	22	36661330	APOL2	36622256	36636000
Glomerulosclerosis, Focal Segmental	rs2239785	5e-13	22	36661330	APOL1	36649056	36663576
Glucose	rs2253503	7.467e-05	10	90874029	FAS	90750414	90775542
Glucose	rs2277603	2.416e-05	15	74622533	SEMA7A	74701630	74726808
Glucose	rs3803463	6.16e-05	15	74667509	SEMA7A	74701630	74726808
Glucose	rs10864424	5.139e-05	1	9510088	SPSB1	9352939	9429591
Glucose	rs4658609	4.566e-05	1	244155726	ZNF238	244214585	244220778
Glucose	rs2153977	2.718e-06	1	114080071	MAGI3	113933371	114228545
Glucose	rs12035317	8.741e-05	1	114096097	MAGI3	113933371	114228545
Glucose	rs3746106	4.721e-05	19	1250109	SBNO2	1107636	1174282
Glucose	rs11143514	8.385e-06	9	75789579	ANXA1	75766673	75785309
Glucose	rs8013053	5.43e-05	14	75790221	FOS	75745477	75748933
Glucose	rs10784744	1.599e-05	12	69395011	CPM	69235977	69365350
Graves Disease	rs1024161	2e-17	2	204721752	CTLA4	204732509	204738683
Hair	rs10788819	2e-08	1	151895093	RORC	151778547	151804348
Hair	rs7349332	1e-06	2	219756383	WNT10A	219745085	219764303
Hair Color	rs12203592	2e-28	6	396321	IRF4	391739	411447
Heart Diseases	rs2184588	3.79834e-05	1	89807854	GBP5	89724633	89738544
Heart Failure	rs4879584	0.000430327	9	32412622	DDX58	32455300	32526322
Heart Failure	rs11203032	8e-06	10	90964614	IFIT2	91061712	91069033
Heart Failure	rs4821595	0.000868131	22	37575977	IL2RB	37521878	37571094
Heart Failure	rs12453363	0.000631004	17	48221920	ITGA3	48133332	48167845
Heart Failure	rs602716	0.000520295	11	118801235	CXCR5	118754475	118768508
Heart Failure	rs2161396	0.000282354	5	156868224	FNDC9	156768608	156772729
Heart Failure	rs2161396	0.000282354	5	156868224	ADAM19	156822542	157002783
Heart Failure	rs4704742	0.000600678	5	156891353	ADAM19	156822542	157002783
Heart Failure	rs6860507	0.000604611	5	156898690	ADAM19	156822542	157002783
Heart Failure	rs1990951	0.000584193	5	156920911	ADAM19	156822542	157002783
Heart Failure	rs5763918	0.000853679	22	30661184	LIF	30636436	30642840
Heart Failure	rs5763918	0.000853679	22	30661184	OSM	30658818	30662829
Heart Failure	rs7028995	0.000578093	9	133025949	NCS1	132934857	132999583
Heart Failure	rs3118545	0.000848015	9	137348592	RXRA	137208944	137332431
Heart Failure	rs7118200	0.000367055	11	111233450	POU2AF1	111222977	111326355
Heart Failure	rs140335	0.000221754	22	24913423	ADORA2A	24813847	24838328
Heart Failure	rs4345522	0.000526391	8	127587374	FAM84B	127564687	127570638
Heart Failure	rs11130575	0.000914178	3	57204419	ARHGEF3	56761446	57113357
Heart Failure	rs2299063	0.000506593	6	16649641	ATXN1	16299343	16761722
Heart Failure	rs10839714	0.000577696	11	1822481	C11orf89	1910375	1912084
Heart Failure	rs1565862	1.3211e-05	12	69311053	CPM	69235977	69365350
Heart Function Tests	rs1937332	7e-07	10	90826779	FAS	90750414	90775542
Heart Function Tests	rs9470361	3e-27	6	36623379	CDKN1A	36644305	36655116
Heart Rate	rs1372325	1.599e-05	10	90693569	FAS	90750414	90775542
Heart Rate	rs4934433	6.439e-05	10	90740953	FAS	90750414	90775542
Heart Rate	rs982764	7.794e-05	10	90769998	FAS	90750414	90775542
Heart Rate	rs2650951	1e-06	3	122368347	PARP9	122246771	122283424
Heart Rate	rs2650951	1e-06	3	122368347	DTX3L	122283085	122294050
Heart Rate	rs7729111	7.864e-05	5	156744053	FNDC9	156768608	156772729
Heart Rate	rs13156380	6.258e-05	5	156772844	FNDC9	156768608	156772729
Heart Rate	rs7729111	7.864e-05	5	156744053	ADAM19	156822542	157002783
Heart Rate	rs13156380	6.258e-05	5	156772844	ADAM19	156822542	157002783
Heart Rate	rs6723140	4.01e-05	2	219774700	WNT10A	219745085	219764303
Heart Rate	rs7931131	1.334e-06	11	76352908	LRRC32	76368568	76381791
Heart Rate	rs2186674	1.395e-06	11	76354008	LRRC32	76368568	76381791
Heart Rate	rs2438085	2.35778e-05	2	105880487	FHL2	105974169	106054960
Heart Rate	rs430271	7.037e-05	3	191186292	CCDC50	191046866	191116459
Heart Rate	rs430388	8.544e-05	3	191191370	CCDC50	191046866	191116459
Heart Rate	rs433617	8.544e-05	3	191191560	CCDC50	191046866	191116459
Heart Rate	rs2483064	5.06e-05	1	206614772	IKBKE	206643791	206670223
Heart Rate	rs2336938	7.086e-05	1	206618799	IKBKE	206643791	206670223
Heart Rate	rs3813982	5.144e-05	1	206629674	IKBKE	206643791	206670223
Heart Rate	rs2301698	9.458e-05	11	2437425	TSPAN32	2323227	2339430
Heart Rate	rs10521387	5.21841e-06	X	78172190	P2RY10	78200829	78217451
Heart Rate	rs3924042	2.363e-05	3	57020736	ARHGEF3	56761446	57113357
Heart Rate	rs1696761	6.342e-06	17	77846012	CBX4	77806955	77813228
Heart Rate	rs2362396	4.387e-06	17	77854454	CBX4	77806955	77813228
Hematocrit	rs870926	5.237e-05	9	92231020	GADD45G	92219928	92221470
Hematocrit	rs12551884	6.046e-05	9	92238514	GADD45G	92219928	92221470
Hematocrit	rs12554199	1.712e-07	9	92247909	GADD45G	92219928	92221470
Hematocrit	rs12555625	1.704e-05	9	92276715	GADD45G	92219928	92221470
Hematocrit	rs619864	8.679e-05	10	30750950	MAP3K8	30722866	30750762
Hematocrit	rs2413450	2e-13	22	37470224	IL2RB	37521878	37571094
Hematocrit	rs4710188	9.093e-05	6	167555155	CCR6	167525295	167553184
Hematocrit	rs6935031	6.788e-05	6	167556667	CCR6	167525295	167553184
Hematocrit	rs9355616	4.004e-05	6	167557522	CCR6	167525295	167553184
Hematocrit	rs6927070	7.07e-05	6	167647872	CCR6	167525295	167553184
Hematocrit	rs4658609	3.671e-05	1	244155726	ZNF238	244214585	244220778
Hematocrit	rs3804513	1.60881e-07	6	52053197	IL17A	52051185	52055436
Hematocrit	rs3804513	1.60881e-07	6	52053197	IL17F	52101479	52109335
Hematocrit	rs7111082	3.362e-05	11	128756014	FLI1	128555046	128683161
Hematocrit	rs9483788	3e-15	6	135435501	MYB	135502453	135540311
Hemoglobin A, Glycosylated	rs855791	3e-14	22	37462936	IL2RB	37521878	37571094
Hemoglobin A, Glycosylated	rs1000543	1.248e-05	1	244187600	ZNF238	244214585	244220778
Hemoglobin A, Glycosylated	rs2454222	6.142e-06	1	244193100	ZNF238	244214585	244220778
Hemoglobin A, Glycosylated	rs2454221	8.275e-06	1	244194842	ZNF238	244214585	244220778
Hemoglobin A, Glycosylated	rs2047137	9.147e-05	1	244196410	ZNF238	244214585	244220778
Hemoglobin A, Glycosylated	rs2710287	7.547e-05	12	11975532	ETV6	11802788	12044558
Hemoglobin A, Glycosylated	rs3740778	7.684e-05	11	76372418	LRRC32	76368568	76381791
Hemoglobin A, Glycosylated	rs900791	7.736e-05	4	68470455	STAP1	68424446	68473055
Hemoglobin A, Glycosylated	rs7229	5.637e-05	14	64692825	SYNE2	64319683	64693165
Hemoglobin A, Glycosylated	rs1256065	8.265e-05	14	64698932	SYNE2	64319683	64693165
Hemoglobin A, Glycosylated	rs1256059	4.607e-05	14	64710417	SYNE2	64319683	64693165
Hemoglobin A, Glycosylated	rs1256044	4.682e-05	14	64734027	SYNE2	64319683	64693165
Hemoglobin A, Glycosylated	rs1269056	5.46e-05	14	64743890	SYNE2	64319683	64693165
Hemoglobins	rs12554199	6.455e-07	9	92247909	GADD45G	92219928	92221470
Hemoglobins	rs12555625	2.2e-05	9	92276715	GADD45G	92219928	92221470
Hemoglobins	rs3811413	3.87475e-13	1	151748829	RORC	151778547	151804348
Hemoglobins	rs855791	2e-13	22	37462936	IL2RB	37521878	37571094
Hemoglobins	rs3093002	7.15e-05	6	167554060	CCR6	167525295	167553184
Hemoglobins	rs4710188	5.744e-05	6	167555155	CCR6	167525295	167553184
Hemoglobins	rs6935031	6.306e-05	6	167556667	CCR6	167525295	167553184
Hemoglobins	rs9355616	4.35e-05	6	167557522	CCR6	167525295	167553184
Hemoglobins	rs4658609	3.705e-05	1	244155726	ZNF238	244214585	244220778
Hemoglobins	rs3804513	7.60731e-06	6	52053197	IL17A	52051185	52055436
Hemoglobins	rs3804513	7.60731e-06	6	52053197	IL17F	52101479	52109335
Hemoglobins	rs7111082	8.872e-05	11	128756014	FLI1	128555046	128683161
Hemoglobins	rs12580100	2.827e-05	12	56439209	IKZF4	56401443	56432219
Hemoglobins	rs2236552	1.29822e-07	1	203680420	ATP2B4	203595689	203713209
Hemoglobins	rs2277797	4.70131e-05	21	43823910	UBASH3A	43824008	43867791
Hemoglobins	rs2839511	9.42254e-05	21	43848521	UBASH3A	43824008	43867791
Hemoglobins	rs7775698	1.877e-05	6	135418635	MYB	135502453	135540311
Hemoglobins	rs9399137	1.424e-05	6	135419018	MYB	135502453	135540311
Hemoglobins	rs9494145	4.388e-05	6	135432552	MYB	135502453	135540311
Hemoglobins	rs4021815	4.364e-05	18	77351355	NFATC1	77155856	77289325
Hepatitis B Vaccines	rs3135363	7e-22	6	32389648	HLA-DRB5	32485120	32498064
Hepatitis B, Chronic	rs7453920	6e-28	6	32730012	TAP1	32812986	32821755
Hip	rs10519077	8.52998e-05	15	61112722	RORA	60780483	61521518
Hip	rs922948	1.7504e-06	3	69442637	FRMD4B	69219141	69591734
Hip	rs3855981	1.19225e-05	1	232683603	SIPA1L2	232533711	232697304
Hip	rs2835173	9.46158e-05	21	37315979	RUNX1	36160098	37357047
Hip	rs3857604	1.08912e-05	6	52115613	IL17A	52051185	52055436
Hip	rs3857604	1.08912e-05	6	52115613	IL17F	52101479	52109335
Hip	rs4763333	6.60733e-05	12	13437550	EMP1	13349650	13369708
Hip	rs132692	6.44217e-05	22	36579166	APOL2	36622256	36636000
Hip	rs132692	6.44217e-05	22	36579166	APOL1	36649056	36663576
Hip	rs10503389	6.6914e-05	8	8939723	PPP1R3B	8993765	9009084
Hip	rs10494876	8.21636e-05	1	206610118	IKBKE	206643791	206670223
Hip	rs10489338	1.28513e-06	1	209754361	G0S2	209848765	209849733
Hip	rs10492096	3e-06	12	6580582	CD27	6554033	6560884
Hip	rs457696	1.45177e-06	13	32581314	FRY	32605437	32870794
Hip	rs10507029	2.02665e-06	12	94537125	PLXNC1	94542499	94701451
Hip	rs154999	8.83086e-07	20	57880378	ZNF831	57766075	57834168
Hippocampus	rs682748	8e-06	5	17148911	BASP1	17217669	17276943
Hippocampus	rs2073145	2e-06	20	56190634	PMEPA1	56223448	56286592
Hippocampus	rs6741949	3e-07	2	162910223	DPP4	162848751	162931052
HIV-1	rs2834812	9e-06	21	36533662	RUNX1	36160098	37357047
HIV-1	rs4349147	8e-06	16	3124920	TNFRSF12A	3068446	3072384
HNF1A protein, human [Supplementary Concept]	rs7305618	1e-08	12	121402932	OASL	121458095	121477045
Hodgkin Disease	rs501764	7e-08	10	8093034	GATA3	8095567	8117161
Hodgkin Disease	rs6903608	3e-50	6	32428285	HLA-DRB5	32485120	32498064
Hodgkin Disease	rs2395185	4e-31	6	32433167	HLA-DRB5	32485120	32498064
Hodgkin Disease	rs2248462	7e-16	6	31446796	TNF	31543344	31546113
Hypertension	rs17669928	6.998e-05	3	188360043	LPP	187871072	188608460
Hypertension	rs9348236	8.505e-05	6	167625119	CCR6	167525295	167553184
Hypertension	rs7023320	9.433e-05	9	33420302	AQP3	33441152	33447609
Hypertension	rs2239175	2.32e-05	12	12042459	ETV6	11802788	12044558
Hypertension	rs1117177	4.881e-05	1	89787286	GBP5	89724633	89738544
Hypertension	rs2521501	7e-07	15	91437388	FURIN	91411822	91426688
Hypertension	rs2521501	7e-07	15	91437388	FES	91426925	91439006
Hypertension	rs4532668	7.733e-05	9	79115844	GCNT1	79034752	79122332
Hypertension	rs805303	1e-10	6	31616366	TNF	31543344	31546113
Hypertension	rs805303	1e-10	6	31616366	LTB	31548302	31550299
Hypertension	rs6015450	4e-14	20	57751117	ZNF831	57766075	57834168
Hypertension	rs16982520	2e-07	20	57758720	ZNF831	57766075	57834168
Hypertension	rs12663692	8.462e-05	6	144988922	UTRN	144606837	145174170
Hypertrophy, Left Ventricular	rs12624116	7.367e-05	2	102690727	IL1R1	102681004	102796334
Hypertrophy, Left Ventricular	rs1558644	5.201e-05	2	102691310	IL1R1	102681004	102796334
Hypertrophy, Left Ventricular	rs936466	2.732e-07	11	557342	IRF7	612553	615999
Hypertrophy, Left Ventricular	rs3758650	6.803e-05	11	616865	IRF7	612553	615999
Hypertrophy, Left Ventricular	rs739545	5.32e-05	11	2271323	TSPAN32	2323227	2339430
Hypertrophy, Left Ventricular	rs4472738	6.871e-05	1	167739821	RCSD1	167599330	167675486
Hypertrophy, Left Ventricular	rs13219800	1.193e-05	6	109240562	SESN1	109307640	109416022
Hypertrophy, Left Ventricular	rs17074351	8.273e-05	3	42433305	VIPR1	42530791	42579059
Hypertrophy, Left Ventricular	rs9322464	3.085e-05	6	154748630	IPCEF1	154475631	154677926
Hypertrophy, Left Ventricular	rs9397717	1.856e-06	6	154749087	IPCEF1	154475631	154677926
Hypertrophy, Left Ventricular	rs6911312	6.563e-05	6	154761284	IPCEF1	154475631	154677926
Hypothyroidism	rs231779	7e-06	2	204734487	CTLA4	204732509	204738683
Hypothyroidism	rs229526	9e-06	22	37581422	IL2RB	37521878	37571094
Hypothyroidism	rs6679677	3e-13	1	114303808	MAGI3	113933371	114228545
Hypothyroidism	rs4915077	8e-10	1	108366016	VAV3	108113782	108507766
Immunoglobulin A	rs2234978	6e-06	10	90771829	FAS	90750414	90775542
Immunoglobulin A	rs669408	1e-06	1	232519150	SIPA1L2	232533711	232697304
Immunoglobulin A	rs9271366	3e-33	6	32586854	HLA-DRB5	32485120	32498064
Immunoglobulin A	rs9271366	3e-33	6	32586854	HLA-DRB1	32546546	32557625
Immunoglobulin A	rs2187668	2e-33	6	32605884	HLA-DRB1	32546546	32557625
Immunoglobulin E	rs9290877	2e-06	3	188442480	LPP	187871072	188608460
Inflammation	rs10490571	9.787e-05	2	102717337	IL1R1	102681004	102796334
Inflammation	rs2650000	2.708e-11	12	121388962	OASL	121458095	121477045
Inflammation	rs11065374	2.687e-06	12	121400205	OASL	121458095	121477045
Inflammation	rs7953249	1.441e-09	12	121403724	OASL	121458095	121477045
Inflammation	rs1169300	2.01e-09	12	121431225	OASL	121458095	121477045
Inflammation	rs1169302	1.201e-07	12	121432302	OASL	121458095	121477045
Inflammation	rs2464196	4.783e-09	12	121435427	OASL	121458095	121477045
Inflammation	rs1169307	2.757e-05	12	121438382	OASL	121458095	121477045
Inflammation	rs735396	2.127e-07	12	121438844	OASL	121458095	121477045
Inflammation	rs10774580	4.973e-07	12	121476423	OASL	121458095	121477045
Inflammation	rs2708104	3.3e-06	12	121483949	OASL	121458095	121477045
Inflammation	rs786870	5e-07	10	26774694	APBB1IP	26727132	26856732
Inflammatory Bowel Diseases	rs2064689	4.957e-05	1	67653010	IL23R	67632083	67725662
Inflammatory Bowel Diseases	rs10489630	7.6e-05	1	67662622	IL23R	67632083	67725662
Inflammatory Bowel Diseases	rs1004819	1.504e-09	1	67670213	IL23R	67632083	67725662
Inflammatory Bowel Diseases	rs7517847	2.991e-13	1	67681669	IL23R	67632083	67725662
Inflammatory Bowel Diseases	rs10489629	6.79e-11	1	67688349	IL23R	67632083	67725662
Inflammatory Bowel Diseases	rs2201841	3.574e-10	1	67694202	IL23R	67632083	67725662
Inflammatory Bowel Diseases	rs11465804	3.737e-10	1	67702526	IL23R	67632083	67725662
Inflammatory Bowel Diseases	rs11209026	4e-11	1	67705958	IL23R	67632083	67725662
Inflammatory Bowel Diseases	rs1343151	1.628e-11	1	67719129	IL23R	67632083	67725662
Inflammatory Bowel Diseases	rs10889677	9.037e-11	1	67725120	IL23R	67632083	67725662
Inflammatory Bowel Diseases	rs7539328	1.102e-06	1	67732603	IL23R	67632083	67725662
Inflammatory Bowel Diseases	rs11209032	8.645e-10	1	67740092	IL23R	67632083	67725662
Inflammatory Bowel Diseases	rs1495965	1.505e-06	1	67753508	IL23R	67632083	67725662
Inflammatory Bowel Diseases	rs924080	2.573e-06	1	67760140	IL23R	67632083	67725662
Inflammatory Bowel Diseases	rs7517847	2.991e-13	1	67681669	IL12RB2	67773047	67862583
Inflammatory Bowel Diseases	rs10489629	6.79e-11	1	67688349	IL12RB2	67773047	67862583
Inflammatory Bowel Diseases	rs2201841	3.574e-10	1	67694202	IL12RB2	67773047	67862583
Inflammatory Bowel Diseases	rs11465804	3.737e-10	1	67702526	IL12RB2	67773047	67862583
Inflammatory Bowel Diseases	rs11209026	4e-11	1	67705958	IL12RB2	67773047	67862583
Inflammatory Bowel Diseases	rs1343151	1.628e-11	1	67719129	IL12RB2	67773047	67862583
Inflammatory Bowel Diseases	rs10889677	9.037e-11	1	67725120	IL12RB2	67773047	67862583
Inflammatory Bowel Diseases	rs7539328	1.102e-06	1	67732603	IL12RB2	67773047	67862583
Inflammatory Bowel Diseases	rs11209032	8.645e-10	1	67740092	IL12RB2	67773047	67862583
Inflammatory Bowel Diseases	rs1495965	1.505e-06	1	67753508	IL12RB2	67773047	67862583
Inflammatory Bowel Diseases	rs924080	2.573e-06	1	67760140	IL12RB2	67773047	67862583
Inflammatory Bowel Diseases	rs11246286	4.466e-05	11	715420	IRF7	612553	615999
Inflammatory Bowel Diseases	rs477515	1e-08	6	32569691	HLA-DRB5	32485120	32498064
Inflammatory Bowel Diseases	rs9271366	2e-70	6	32586854	HLA-DRB5	32485120	32498064
Inflammatory Bowel Diseases	rs477515	1e-08	6	32569691	HLA-DRB1	32546546	32557625
Inflammatory Bowel Diseases	rs9271366	2e-70	6	32586854	HLA-DRB1	32546546	32557625
Inflammatory Bowel Diseases	rs6478109	3e-08	9	117568766	TNFSF8	117656003	117692697
Inflammatory Bowel Diseases	rs2006996	4e-13	9	117592638	TNFSF8	117656003	117692697
Insulin	rs3024896	6.189e-05	2	191896716	STAT1	191829084	191885686
Insulin	rs8019707	1.61607e-06	14	55569840	LGALS3	55590828	55612126
Insulin	rs1323862	8.6e-05	13	43603871	EPSTI1	43460524	43566407
Insulin	rs3024896	6.189e-05	2	191896716	STAT4	191894302	192016322
Insulin	rs1991600	8.064e-05	2	175495311	WIPF1	175424300	175547644
Intercellular Adhesion Molecule-1	rs1799969	1e-120	19	10394792	ICAM1	10381511	10397291
Intercellular Adhesion Molecule-1	rs5498	5e-25	19	10395683	ICAM1	10381511	10397291
Intercellular Adhesion Molecule-1	rs281437	3e-10	19	10397238	ICAM1	10381511	10397291
Intercellular Adhesion Molecule-1	rs3093030	4e-23	19	10397403	ICAM1	10381511	10397291
Intercellular Adhesion Molecule-1	rs10509559	1.34163e-05	10	90667984	FAS	90750414	90775542
Intercellular Adhesion Molecule-1	rs259953	1.31136e-05	20	57838008	ZNF831	57766075	57834168
Interleukin 1 Receptor Antagonist Protein	rs6761276	7e-06	2	113832312	IL1RN	113864791	113891593
Intracranial Aneurysm	rs2280543	3e-06	11	203788	ATHL1	289135	296107
Intuition	rs2286720	1e-06	3	42448471	VIPR1	42530791	42579059
Iron	rs228129	0.0001333	22	37428599	IL2RB	37521878	37571094
Iron	rs130624	0.0001867	22	37438651	IL2RB	37521878	37571094
Iron	rs2235320	0.0003294	22	37453256	IL2RB	37521878	37571094
Iron	rs855791	3.932e-07	22	37462936	IL2RB	37521878	37571094
Iron	rs5756504	8.9e-05	22	37467270	IL2RB	37521878	37571094
Iron	rs4820268	4e-11	22	37469591	IL2RB	37521878	37571094
Iron	rs4878538	7.063e-05	9	33425385	AQP3	33441152	33447609
Iron	rs6738277	0.000514	2	149853960	KIF5C	149632819	149883273
Iron	rs6435220	0.0004176	2	149861679	KIF5C	149632819	149883273
Iron	rs17347194	0.0003047	2	149888184	KIF5C	149632819	149883273
Iron	rs10929935	0.0005431	2	149892614	KIF5C	149632819	149883273
Iron	rs7024495	0.0009246	9	132967196	NCS1	132934857	132999583
Iron	rs947513	0.000227	9	132973988	NCS1	132934857	132999583
Iron	rs10988653	0.000915	9	133006474	NCS1	132934857	132999583
Iron	rs13302591	0.000833	9	133014637	NCS1	132934857	132999583
Iron	rs970	0.0006524	1	203712996	ATP2B4	203595689	203713209
Iron	rs9846423	0.000643	3	113937335	TIGIT	113995760	114029135
Iron	rs3822462	0.0007704	5	39338358	FYB	39105338	39274630
Iron	rs11700219	0.0001115	20	24840164	CST7	24929866	24940564
Iron	rs2242499	0.0003014	12	94650325	PLXNC1	94542499	94701451
Iron-Regulatory Proteins	rs855791	2e-15	22	37462936	IL2RB	37521878	37571094
Keratoconus	rs2659546	4e-06	4	102037719	PPP3CA	101944566	102269435
Kidney Diseases	rs2453533	5e-22	15	45641225	C15orf48	45722727	45740959
Kidney Diseases	rs10485149	4.52298e-05	6	106867828	AIM1	106959730	107018326
Kidney Failure, Chronic	rs4821469	2e-19	22	36616445	APOL2	36622256	36636000
Kidney Failure, Chronic	rs4821469	2e-19	22	36616445	APOL1	36649056	36663576
Leprosy	rs9276644	2.043e-06	6	32745043	TAP1	32812986	32821755
Leprosy	rs2071554	2.301e-07	6	32784676	TAP1	32812986	32821755
Leprosy	rs9784758	2.301e-07	6	32788511	TAP1	32812986	32821755
Leprosy	rs16870907	2.464e-06	6	32789807	TAP1	32812986	32821755
Leprosy	rs3762318	3e-11	1	67597119	IL23R	67632083	67725662
Leprosy	rs9268585	9.274e-06	6	32397403	HLA-DRB5	32485120	32498064
Leprosy	rs9268589	1.449e-06	6	32398202	HLA-DRB5	32485120	32498064
Leprosy	rs9501626	1.391e-09	6	32400344	HLA-DRB5	32485120	32498064
Leprosy	rs3135338	1.307e-09	6	32401217	HLA-DRB5	32485120	32498064
Leprosy	rs2027856	1.111e-09	6	32402705	HLA-DRB5	32485120	32498064
Leprosy	rs9268615	1.456e-06	6	32402889	HLA-DRB5	32485120	32498064
Leprosy	rs2395173	1.307e-09	6	32404859	HLA-DRB5	32485120	32498064
Leprosy	rs3129871	1.753e-07	6	32406342	HLA-DRB5	32485120	32498064
Leprosy	rs6937545	4.294e-06	6	32418031	HLA-DRB5	32485120	32498064
Leprosy	rs7754768	1.209e-06	6	32420179	HLA-DRB5	32485120	32498064
Leprosy	rs7763262	4.294e-06	6	32424882	HLA-DRB5	32485120	32498064
Leprosy	rs28490179	1.421e-13	6	32519005	HLA-DRB5	32485120	32498064
Leprosy	rs9269329	1.942e-16	6	32540041	HLA-DRB5	32485120	32498064
Leprosy	rs9270467	7.002e-17	6	32558946	HLA-DRB5	32485120	32498064
Leprosy	rs9270856	3.558e-17	6	32570839	HLA-DRB5	32485120	32498064
Leprosy	rs9270984	2.728e-15	6	32573991	HLA-DRB5	32485120	32498064
Leprosy	rs9271055	2.223e-15	6	32575369	HLA-DRB5	32485120	32498064
Leprosy	rs9271100	4.923e-17	6	32576478	HLA-DRB5	32485120	32498064
Leprosy	rs9271170	4.923e-17	6	32577889	HLA-DRB5	32485120	32498064
Leprosy	rs642093	1.103e-08	6	32582075	HLA-DRB5	32485120	32498064
Leprosy	rs9271348	1.706e-15	6	32583742	HLA-DRB5	32485120	32498064
Leprosy	rs9271366	1.462e-17	6	32586854	HLA-DRB5	32485120	32498064
Leprosy	rs28490179	1.421e-13	6	32519005	HLA-DRB1	32546546	32557625
Leprosy	rs9269329	1.942e-16	6	32540041	HLA-DRB1	32546546	32557625
Leprosy	rs9270467	7.002e-17	6	32558946	HLA-DRB1	32546546	32557625
Leprosy	rs9270856	3.558e-17	6	32570839	HLA-DRB1	32546546	32557625
Leprosy	rs9270984	2.728e-15	6	32573991	HLA-DRB1	32546546	32557625
Leprosy	rs9271055	2.223e-15	6	32575369	HLA-DRB1	32546546	32557625
Leprosy	rs9271100	4.923e-17	6	32576478	HLA-DRB1	32546546	32557625
Leprosy	rs9271170	4.923e-17	6	32577889	HLA-DRB1	32546546	32557625
Leprosy	rs642093	1.103e-08	6	32582075	HLA-DRB1	32546546	32557625
Leprosy	rs9271348	1.706e-15	6	32583742	HLA-DRB1	32546546	32557625
Leprosy	rs9271366	1.462e-17	6	32586854	HLA-DRB1	32546546	32557625
Leprosy	rs3104369	9.941e-09	6	32602482	HLA-DRB1	32546546	32557625
Leprosy	rs17612633	6.97e-13	6	32615710	HLA-DRB1	32546546	32557625
Leprosy	rs17843604	2.519e-10	6	32620283	HLA-DRB1	32546546	32557625
Leprosy	rs17612858	1.235e-10	6	32620622	HLA-DRB1	32546546	32557625
Leprosy	rs9273349	8.308e-13	6	32625869	HLA-DRB1	32546546	32557625
Leprosy	rs1063355	8.094e-13	6	32627714	HLA-DRB1	32546546	32557625
Leprosy	rs1049225	3.038e-11	6	32627747	HLA-DRB1	32546546	32557625
Leprosy	rs9274407	6.724e-08	6	32632832	HLA-DRB1	32546546	32557625
Leprosy	rs9274689	6.502e-09	6	32636930	HLA-DRB1	32546546	32557625
Leprosy	rs9274741	4.715e-10	6	32637994	HLA-DRB1	32546546	32557625
Leprosy	rs9274759	7.24e-10	6	32638315	HLA-DRB1	32546546	32557625
Leprosy	rs28891406	1.62e-09	6	32640336	HLA-DRB1	32546546	32557625
Leprosy	rs17212090	7.462e-10	6	32650809	HLA-DRB1	32546546	32557625
Leprosy	rs9275141	2.612e-10	6	32651117	HLA-DRB1	32546546	32557625
Leprosy	rs2856695	7.664e-08	6	32651894	HLA-DRB1	32546546	32557625
Leprosy	rs17212420	1.106e-09	6	32652400	HLA-DRB1	32546546	32557625
Leprosy	rs4538747	6.526e-10	6	32657334	HLA-DRB1	32546546	32557625
Leprosy	rs6478108	3e-21	9	117558703	TNFSF8	117656003	117692697
Leprosy	rs6478109	9.123e-08	9	117568766	TNFSF8	117656003	117692697
Leprosy	rs7866342	1.005e-05	9	117627569	TNFSF8	117656003	117692697
Leukemia, Lymphocytic, Chronic, B-Cell	rs872071	2e-20	6	411064	IRF4	391739	411447
Leukemia, Lymphocytic, Chronic, B-Cell	rs305061	4e-07	16	85975659	IRF8	85932409	85956215
Leukemia, Lymphocytic, Chronic, B-Cell	rs11083846	4e-09	19	47207654	PTGIR	47123725	47128375
Leukemia, Lymphoid	rs9378805	2e-06	6	417727	IRF4	391739	411447
Leukemia, Lymphoid	rs10821936	1e-15	10	63723577	ARID5B	63661059	63856703
Leukemia, Lymphoid	rs7089424	7e-19	10	63752159	ARID5B	63661059	63856703
Leukemia, Lymphoid	rs391525	3e-09	16	85944439	IRF8	85932409	85956215
Leukemia, Lymphoid	rs674313	7e-09	6	32578082	HLA-DRB5	32485120	32498064
Leukemia, Lymphoid	rs674313	7e-09	6	32578082	HLA-DRB1	32546546	32557625
Leukemia, Lymphoid	rs9272535	9e-08	6	32606756	HLA-DRB1	32546546	32557625
Leukocyte Count	rs445	4e-07	7	92408370	CDK6	92234235	92465908
Leukocyte Count	rs2227139	1e-07	6	32413459	HLA-DRB5	32485120	32498064
Leukocyte Count	rs1111808	1.884e-05	6	145162225	UTRN	144606837	145174170
Leukocyte Count	rs1111807	1.975e-05	6	145162512	UTRN	144606837	145174170
Leukocyte Count	rs6903007	8.651e-06	6	145169607	UTRN	144606837	145174170
Leukocyte Count	rs4321838	7.145e-06	6	145184504	UTRN	144606837	145174170
Life Expectancy	rs10484366	3.23868e-05	6	16731311	ATXN1	16299343	16761722
Lipid Metabolism	rs6065904	2e-31	20	44534651	PLTP	44527399	44540794
Lipids	rs11152965	4.113e-05	6	106571543	PRDM1	106534195	106557814
Lipids	rs1427363	4.771e-05	2	204837629	CTLA4	204732509	204738683
Lipids	rs3811413	1.77178e-06	1	151748829	RORC	151778547	151804348
Lipids	rs10515234	3.38299e-06	5	95336331	ELL2	95220802	95297775
Lipids	rs1007271	1.0545e-06	1	59231160	JUN	59246465	59249785
Lipids	rs205798	9.507e-06	20	56375825	PMEPA1	56223448	56286592
Lipids	rs154999	1.51424e-06	20	57880378	ZNF831	57766075	57834168
Lipids	rs10512017	3.15036e-08	9	75884239	ANXA1	75766673	75785309
Lipids	rs10521156	2.68588e-06	17	8942730	PIK3R5	8782233	8869029
Lipoproteins	rs586421	9.758e-05	11	94865334	ENDOD1	94822974	94865809
Lipoproteins	rs2834939	1.799e-05	21	36832908	RUNX1	36160098	37357047
Lipoproteins	rs3828260	6.786e-05	2	10094442	GRHL1	10085341	10142411
Lipoproteins	rs3828260	6.786e-05	2	10094442	KLF11	10182976	10194963
Lipoproteins	rs2075140	1.923e-05	14	76064624	BATF	75988768	76013358
Lipoproteins	rs3784006	4.341e-05	14	76071694	BATF	75988768	76013358
Lipoproteins	rs7142350	5.821e-05	14	76074655	BATF	75988768	76013358
Lipoproteins	rs11559013	4.061e-05	3	105294502	CBLB	105374305	105588396
Lipoproteins	rs11783759	2.415e-05	8	27245790	PTK2B	27168999	27316903
Lipoproteins	rs12198838	4.372e-05	6	16639979	ATXN1	16299343	16761722
Lipoproteins, HDL	rs3761373	1.42e-05	21	42870522	MX1	42792231	42831141
Lipoproteins, HDL	rs12480887	6.442e-05	20	44427418	PLTP	44527399	44540794
Lipoproteins, HDL	rs378114	2.814e-05	20	44538427	PLTP	44527399	44540794
Lipoproteins, LDL	rs10409243	6.234e-07	19	10332988	ICAM1	10381511	10397291
Lipoproteins, LDL	rs2965101	5.67e-05	19	45237812	BCL3	45250962	45263301
Lipoproteins, LDL	rs4803750	3.364e-05	19	45247627	BCL3	45250962	45263301
Lipoproteins, VLDL	rs7356791	4.65217e-07	6	106919905	AIM1	106959730	107018326
Lipoproteins, VLDL	rs10515234	1.35969e-06	5	95336331	ELL2	95220802	95297775
Lipoproteins, VLDL	rs457696	1.61168e-07	13	32581314	FRY	32605437	32870794
Liver Cirrhosis, Biliary	rs907092	8e-06	17	37922259	GRB7	37894180	37903544
Liver Cirrhosis, Biliary	rs9303277	2e-09	17	37976469	GRB7	37894180	37903544
Liver Cirrhosis, Biliary	rs6421571	3e-12	11	118743772	CXCR5	118754475	118768508
Liver Cirrhosis, Biliary	rs3790567	3e-11	1	67822377	IL23R	67632083	67725662
Liver Cirrhosis, Biliary	rs3790567	3e-11	1	67822377	IL12RB2	67773047	67862583
Liver Cirrhosis, Biliary	rs11117432	5e-11	16	86019271	IRF8	85932409	85956215
Liver Cirrhosis, Biliary	rs7774434	3e-26	6	32657578	HLA-DRB1	32546546	32557625
Liver Cirrhosis, Biliary	rs1800693	2e-09	12	6440009	CD9	6308881	6347425
Longevity	rs6489785	1e-06	12	121363724	OASL	121458095	121477045
Longevity	rs13053175	1e-06	22	37613309	IL2RB	37521878	37571094
Lung Neoplasms	rs1926203	1e-06	10	90727334	FAS	90750414	90775542
Lung Neoplasms	rs3117582	4e-10	6	31620520	TNF	31543344	31546113
Lung Neoplasms	rs3117582	4e-10	6	31620520	LTB	31548302	31550299
Lupus Erythematosus, Systemic	rs3821236	8e-11	2	191902758	STAT1	191829084	191885686
Lupus Erythematosus, Systemic	rs7574865	2e-20	2	191964633	STAT1	191829084	191885686
Lupus Erythematosus, Systemic	rs10991892	2.37e-06	9	94102162	NFIL3	94171327	94186144
Lupus Erythematosus, Systemic	rs548234	5e-12	6	106568034	PRDM1	106534195	106557814
Lupus Erythematosus, Systemic	rs9276435	1.3629e-10	6	32713867	TAP1	32812986	32821755
Lupus Erythematosus, Systemic	rs10807113	2.1828e-11	6	32722186	TAP1	32812986	32821755
Lupus Erythematosus, Systemic	rs7756516	3.0226e-11	6	32723917	TAP1	32812986	32821755
Lupus Erythematosus, Systemic	rs2301271	2e-12	6	32725193	TAP1	32812986	32821755
Lupus Erythematosus, Systemic	rs7453920	3.7748e-15	6	32730012	TAP1	32812986	32821755
Lupus Erythematosus, Systemic	rs2051549	1.6653e-15	6	32730086	TAP1	32812986	32821755
Lupus Erythematosus, Systemic	rs1573649	2.0009e-10	6	32731258	TAP1	32812986	32821755
Lupus Erythematosus, Systemic	rs6903130	4.4296e-10	6	32732210	TAP1	32812986	32821755
Lupus Erythematosus, Systemic	rs7762279	2.4e-06	6	32755290	TAP1	32812986	32821755
Lupus Erythematosus, Systemic	rs7758736	1.1498e-10	6	32758394	TAP1	32812986	32821755
Lupus Erythematosus, Systemic	rs2248159	1.99e-05	21	36576601	RUNX1	36160098	37357047
Lupus Erythematosus, Systemic	rs4963128	3e-10	11	589564	IRF7	612553	615999
Lupus Erythematosus, Systemic	rs3821236	8e-11	2	191902758	STAT4	191894302	192016322
Lupus Erythematosus, Systemic	rs7574865	2e-20	2	191964633	STAT4	191894302	192016322
Lupus Erythematosus, Systemic	rs2395162	7.6938e-14	6	32387780	HLA-DRB5	32485120	32498064
Lupus Erythematosus, Systemic	rs3135353	1.43e-05	6	32392877	HLA-DRB5	32485120	32498064
Lupus Erythematosus, Systemic	rs2239804	1.89e-06	6	32411523	HLA-DRB5	32485120	32498064
Lupus Erythematosus, Systemic	rs7192	2.0204e-10	6	32411646	HLA-DRB5	32485120	32498064
Lupus Erythematosus, Systemic	rs3129890	1.61957e-09	6	32414273	HLA-DRB5	32485120	32498064
Lupus Erythematosus, Systemic	rs9268832	1.5323e-10	6	32427789	HLA-DRB5	32485120	32498064
Lupus Erythematosus, Systemic	rs9271100	1e-12	6	32576478	HLA-DRB5	32485120	32498064
Lupus Erythematosus, Systemic	rs9271100	1e-12	6	32576478	HLA-DRB1	32546546	32557625
Lupus Erythematosus, Systemic	rs2187668	2.7104e-21	6	32605884	HLA-DRB1	32546546	32557625
Lupus Erythematosus, Systemic	rs9275141	7.42e-06	6	32651117	HLA-DRB1	32546546	32557625
Lupus Erythematosus, Systemic	rs2395488	5.72e-06	6	31445909	TNF	31543344	31546113
Lupus Erythematosus, Systemic	rs3099844	7.98e-06	6	31448976	TNF	31543344	31546113
Lupus Erythematosus, Systemic	rs2857595	1.4024e-10	6	31568469	TNF	31543344	31546113
Lupus Erythematosus, Systemic	rs2242660	8.7291e-11	6	31597753	TNF	31543344	31546113
Lupus Erythematosus, Systemic	rs3115663	6.6613e-16	6	31601843	TNF	31543344	31546113
Lupus Erythematosus, Systemic	rs1046089	1.3e-05	6	31602967	TNF	31543344	31546113
Lupus Erythematosus, Systemic	rs11229	5.5511e-16	6	31603770	TNF	31543344	31546113
Lupus Erythematosus, Systemic	rs1077393	3.8264e-11	6	31610529	TNF	31543344	31546113
Lupus Erythematosus, Systemic	rs805303	1.24541e-09	6	31616366	TNF	31543344	31546113
Lupus Erythematosus, Systemic	rs3117583	3.3307e-16	6	31619576	TNF	31543344	31546113
Lupus Erythematosus, Systemic	rs3117582	4.53e-08	6	31620520	TNF	31543344	31546113
Lupus Erythematosus, Systemic	rs3130618	9.992e-16	6	31632134	TNF	31543344	31546113
Lupus Erythematosus, Systemic	rs3099844	7.98e-06	6	31448976	LTB	31548302	31550299
Lupus Erythematosus, Systemic	rs2857595	1.4024e-10	6	31568469	LTB	31548302	31550299
Lupus Erythematosus, Systemic	rs2242660	8.7291e-11	6	31597753	LTB	31548302	31550299
Lupus Erythematosus, Systemic	rs3115663	6.6613e-16	6	31601843	LTB	31548302	31550299
Lupus Erythematosus, Systemic	rs1046089	1.3e-05	6	31602967	LTB	31548302	31550299
Lupus Erythematosus, Systemic	rs11229	5.5511e-16	6	31603770	LTB	31548302	31550299
Lupus Erythematosus, Systemic	rs1077393	3.8264e-11	6	31610529	LTB	31548302	31550299
Lupus Erythematosus, Systemic	rs805303	1.24541e-09	6	31616366	LTB	31548302	31550299
Lupus Erythematosus, Systemic	rs3117583	3.3307e-16	6	31619576	LTB	31548302	31550299
Lupus Erythematosus, Systemic	rs3117582	4.53e-08	6	31620520	LTB	31548302	31550299
Lupus Erythematosus, Systemic	rs3130618	9.992e-16	6	31632134	LTB	31548302	31550299
Lupus Erythematosus, Systemic	rs5029939	3e-12	6	138195723	TNFAIP3	138188351	138204449
Lupus Erythematosus, Systemic	rs2230926	1e-17	6	138196066	TNFAIP3	138188351	138204449
Lupus Vulgaris	rs3099844	5e-10	6	31448976	TNF	31543344	31546113
Lupus Vulgaris	rs3099844	5e-10	6	31448976	LTB	31548302	31550299
Lymphocytes	rs4309342	6.698e-05	15	61597447	RORA	60780483	61521518
Macular Degeneration	rs11575221	5.70505e-07	12	56754137	STAT2	56735381	56753939
Macular Degeneration	rs10508719	1.40105e-05	10	26782711	APBB1IP	26727132	26856732
Macular Degeneration	rs9973579	9.29043e-06	2	219697061	WNT10A	219745085	219764303
Macular Degeneration	rs2227906	1.16057e-06	17	62018164	CD79B	62006100	62009714
Macular Degeneration	rs915196	6.29505e-06	10	99092586	FRAT2	99092255	99094458
Macular Degeneration	rs2269475	4.479e-05	6	31583931	TNF	31543344	31546113
Macular Degeneration	rs2269475	4.479e-05	6	31583931	LTB	31548302	31550299
Macular Degeneration	rs2280800	4.751e-05	6	31646398	LTB	31548302	31550299
Magnesium	rs4072037	2e-36	1	155162067	MUC1	155158300	155162707
Magnesium	rs2074560	7.233e-06	21	42752338	MX1	42792231	42831141
Magnesium	rs6870177	6.943e-05	5	135275622	IL9	135227935	135231516
Magnesium	rs2024092	2.557e-05	19	1124031	SBNO2	1107636	1174282
Magnesium	rs659639	9.582e-05	5	39264883	FYB	39105338	39274630
Magnesium	rs2839535	1.438e-06	21	43905327	UBASH3A	43824008	43867791
Magnesium	rs9979100	1.458e-05	21	43913370	UBASH3A	43824008	43867791
Magnesium	rs7283383	1.47e-05	21	43913421	UBASH3A	43824008	43867791
Magnesium	rs228049	3.528e-05	21	43952437	UBASH3A	43824008	43867791
Magnesium	rs1893163	5.64e-05	11	85511808	SYTL2	85405267	85522184
Magnesium	rs2280697	8.895e-05	12	53517820	RARG	53604354	53626764
Magnesium	rs12581102	8.895e-05	12	53521658	RARG	53604354	53626764
Melanoma	rs2284063	2e-09	22	38544298	MAFF	38597889	38612518
Melanoma	rs6001027	2e-06	22	38545619	MAFF	38597889	38612518
Melanoma	rs45430	3e-09	21	42746081	MX1	42792231	42831141
Melanosis	rs12203592	2e-91	6	396321	IRF4	391739	411447
Melanosis	rs1540771	4e-18	6	466033	IRF4	391739	411447
Memory	rs10516560	4.98609e-08	4	111054395	ELOVL6	110967002	111120355
Menarche	rs1862471	2e-07	19	10000322	OLFM2	9964394	10047228
Menarche	rs3743266	8e-07	15	60781513	RORA	60780483	61521518
Menarche	rs17188434	1e-09	2	157096776	NR4A2	157180944	157198860
Menopause	rs17153527	4e-07	7	106495809	PIK3CG	106505723	106547590
Menopause	rs1046089	2e-16	6	31602967	TNF	31543344	31546113
Menopause	rs1046089	2e-16	6	31602967	LTB	31548302	31550299
Mental Competency	rs3790557	7.27632e-13	1	67885397	IL12RB2	67773047	67862583
Mental Competency	rs2117429	7.12717e-05	4	154452952	KIAA0922	154387498	154557863
Mental Competency	rs1472107	9.46662e-08	3	112298345	BTLA	112182815	112218408
Metabolic Syndrome X	rs3099844	2e-08	6	31448976	TNF	31543344	31546113
Metabolic Syndrome X	rs3099844	2e-08	6	31448976	LTB	31548302	31550299
Metabolism	rs1017241	4.502e-06	16	57893561	KIFC3	57792129	57896957
Metabolism	rs17411006	6.838e-06	16	57902615	KIFC3	57792129	57896957
Metabolism	rs11568993	9.574e-05	4	110897315	ELOVL6	110967002	111120355
Metabolism	rs503279	4e-20	19	49209010	DBP	49133287	49140695
Metabolism	rs6903850	6.386e-05	6	16686066	ATXN1	16299343	16761722
monocyte chemoattractant protein 1 (66-77) [Supplementary Concept]	rs636446	6.13e-05	4	90100155	GPRIN3	90165429	90229161
monocyte chemoattractant protein 1 (66-77) [Supplementary Concept]	rs7085145	6.864e-05	10	26764577	APBB1IP	26727132	26856732
monocyte chemoattractant protein 1 (66-77) [Supplementary Concept]	rs3000896	6.415e-05	1	12682574	DHRS3	12627939	12677737
Monocytes	rs3096866	4.2e-05	2	204794952	CTLA4	204732509	204738683
Mucocutaneous Lymph Node Syndrome	rs2857151	5e-11	6	32763514	TAP1	32812986	32821755
Multiple Sclerosis	rs9276440	6.337e-15	6	32714783	TAP1	32812986	32821755
Multiple Sclerosis	rs7768538	4.589e-15	6	32729821	TAP1	32812986	32821755
Multiple Sclerosis	rs7453920	3.992e-15	6	32730012	TAP1	32812986	32821755
Multiple Sclerosis	rs2051549	7.978e-15	6	32730086	TAP1	32812986	32821755
Multiple Sclerosis	rs6902723	8.63e-11	6	32731960	TAP1	32812986	32821755
Multiple Sclerosis	rs6903130	1.701e-11	6	32732210	TAP1	32812986	32821755
Multiple Sclerosis	rs9296044	2.946e-09	6	32736144	TAP1	32812986	32821755
Multiple Sclerosis	rs2857210	4.1e-14	6	32741742	TAP1	32812986	32821755
Multiple Sclerosis	rs2621384	4.643e-14	6	32759273	TAP1	32812986	32821755
Multiple Sclerosis	rs2857161	8.189e-14	6	32759297	TAP1	32812986	32821755
Multiple Sclerosis	rs2621383	9.051e-14	6	32759335	TAP1	32812986	32821755
Multiple Sclerosis	rs2621382	3.113e-10	6	32760445	TAP1	32812986	32821755
Multiple Sclerosis	rs2157082	1.337e-09	6	32760714	TAP1	32812986	32821755
Multiple Sclerosis	rs2857154	6.681e-12	6	32762616	TAP1	32812986	32821755
Multiple Sclerosis	rs2857136	4.555e-11	6	32775686	TAP1	32812986	32821755
Multiple Sclerosis	rs2857129	3.531e-11	6	32776623	TAP1	32812986	32821755
Multiple Sclerosis	rs241427	1.658e-11	6	32804414	TAP1	32812986	32821755
Multiple Sclerosis	rs151719	2.634e-09	6	32903900	TAP1	32812986	32821755
Multiple Sclerosis	rs8070463	1e-07	17	45768836	TBKBP1	45771447	45789416
Multiple Sclerosis	rs8070463	1e-07	17	45768836	TBX21	45810610	45823485
Multiple Sclerosis	rs6498169	4e-06	16	11249329	SOCS1	11348262	11350036
Multiple Sclerosis	rs7191700	6e-07	16	11406803	SOCS1	11348262	11350036
Multiple Sclerosis	rs17445836	4e-09	16	86017663	IRF8	85932409	85956215
Multiple Sclerosis	rs4961252	3e-08	8	142104944	DENND3	142127377	142205907
Multiple Sclerosis	rs3135377	6.322e-28	6	32385399	HLA-DRB5	32485120	32498064
Multiple Sclerosis	rs9268557	7.371e-17	6	32389305	HLA-DRB5	32485120	32498064
Multiple Sclerosis	rs9268560	1.826e-16	6	32389512	HLA-DRB5	32485120	32498064
Multiple Sclerosis	rs7756262	3.494e-09	6	32398675	HLA-DRB5	32485120	32498064
Multiple Sclerosis	rs3135338	2e-25	6	32401217	HLA-DRB5	32485120	32498064
Multiple Sclerosis	rs9268645	9.213e-10	6	32408527	HLA-DRB5	32485120	32498064
Multiple Sclerosis	rs7194	6.014e-25	6	32412480	HLA-DRB5	32485120	32498064
Multiple Sclerosis	rs3135388	4e-225	6	32413051	HLA-DRB5	32485120	32498064
Multiple Sclerosis	rs3129889	1e-206	6	32413545	HLA-DRB5	32485120	32498064
Multiple Sclerosis	rs9268831	3.032e-13	6	32427748	HLA-DRB5	32485120	32498064
Multiple Sclerosis	rs9268853	1.309e-09	6	32429643	HLA-DRB5	32485120	32498064
Multiple Sclerosis	rs9268858	2.004e-08	6	32429758	HLA-DRB5	32485120	32498064
Multiple Sclerosis	rs9268877	4.752e-13	6	32431147	HLA-DRB5	32485120	32498064
Multiple Sclerosis	rs9270986	3.457e-39	6	32574060	HLA-DRB5	32485120	32498064
Multiple Sclerosis	rs9271366	4e-17	6	32586854	HLA-DRB5	32485120	32498064
Multiple Sclerosis	rs3129768	4.834e-35	6	32595083	HLA-DRB5	32485120	32498064
Multiple Sclerosis	rs9270986	3.457e-39	6	32574060	HLA-DRB1	32546546	32557625
Multiple Sclerosis	rs9271366	4e-17	6	32586854	HLA-DRB1	32546546	32557625
Multiple Sclerosis	rs3129768	4.834e-35	6	32595083	HLA-DRB1	32546546	32557625
Multiple Sclerosis	rs9272105	4e-10	6	32599999	HLA-DRB1	32546546	32557625
Multiple Sclerosis	rs2040406	1e-20	6	32603007	HLA-DRB1	32546546	32557625
Multiple Sclerosis	rs9272346	8.868e-12	6	32604372	HLA-DRB1	32546546	32557625
Multiple Sclerosis	rs1800693	2e-11	12	6440009	CD9	6308881	6347425
Multiple Sclerosis	rs4149584	5e-06	12	6442643	CD9	6308881	6347425
Multiple Sclerosis	rs2905747	4.405e-13	6	31451476	TNF	31543344	31546113
Multiple Sclerosis	rs3131631	1.461e-15	6	31484683	TNF	31543344	31546113
Multiple Sclerosis	rs3115537	2.459e-13	6	31497835	TNF	31543344	31546113
Multiple Sclerosis	rs2736177	3.152e-23	6	31586094	TNF	31543344	31546113
Multiple Sclerosis	rs760293	9.724e-20	6	31611777	TNF	31543344	31546113
Multiple Sclerosis	rs2905747	4.405e-13	6	31451476	LTB	31548302	31550299
Multiple Sclerosis	rs3131631	1.461e-15	6	31484683	LTB	31548302	31550299
Multiple Sclerosis	rs3115537	2.459e-13	6	31497835	LTB	31548302	31550299
Multiple Sclerosis	rs2736177	3.152e-23	6	31586094	LTB	31548302	31550299
Multiple Sclerosis	rs760293	9.724e-20	6	31611777	LTB	31548302	31550299
Multiple Sclerosis	rs9657904	2e-10	3	105586714	CBLB	105374305	105588396
Myocardial Infarction	rs3138513	0.000177427	9	92222495	GADD45G	92219928	92221470
Myocardial Infarction	rs1022141	0.000536625	9	94079611	NFIL3	94171327	94186144
Myocardial Infarction	rs10991892	0.000801064	9	94102162	NFIL3	94171327	94186144
Myocardial Infarction	rs6476361	0.000439043	9	32401610	DDX58	32455300	32526322
Myocardial Infarction	rs10738886	3.73778e-05	9	32409442	DDX58	32455300	32526322
Myocardial Infarction	rs4442231	0.000388073	9	32410850	DDX58	32455300	32526322
Myocardial Infarction	rs303211	0.00030118	10	91162497	IFIT2	91061712	91069033
Myocardial Infarction	rs303211	0.00030118	10	91162497	IFIT3	91087651	91100728
Myocardial Infarction	rs6931062	0.000631707	6	32835615	TAP1	32812986	32821755
Myocardial Infarction	rs9276835	0.000372658	6	32837129	TAP1	32812986	32821755
Myocardial Infarction	rs6929078	0.000354025	6	32838664	TAP1	32812986	32821755
Myocardial Infarction	rs9276845	0.000354025	6	32840139	TAP1	32812986	32821755
Myocardial Infarction	rs9276864	0.000712291	6	32843238	TAP1	32812986	32821755
Myocardial Infarction	rs7757767	0.000615941	6	32845873	TAP1	32812986	32821755
Myocardial Infarction	rs2989936	0.00019555	9	33478434	AQP3	33441152	33447609
Myocardial Infarction	rs2381115	0.000229471	9	33494160	AQP3	33441152	33447609
Myocardial Infarction	rs7547610	0.000699233	1	89696603	GBP5	89724633	89738544
Myocardial Infarction	rs4666383	4.4293e-05	2	20572094	RHOB	20646835	20649200
Myocardial Infarction	rs10516561	0.000334428	4	111191861	ELOVL6	110967002	111120355
Myocardial Infarction	rs1859428	0.000466813	5	135251107	IL9	135227935	135231516
Myocardial Infarction	rs11704358	0.000938993	22	30672352	LIF	30636436	30642840
Myocardial Infarction	rs11704358	0.000938993	22	30672352	OSM	30658818	30662829
Myocardial Infarction	rs1052131	0.000741358	19	49102513	DBP	49133287	49140695
Myocardial Infarction	rs12898642	0.000652757	15	80182050	BCL2A1	80253231	80263788
Myocardial Infarction	rs7111844	0.000498022	11	44495166	CD82	44585977	44641913
Myocardial Infarction	rs7116194	0.000377693	11	44554064	CD82	44585977	44641913
Myocardial Infarction	rs1435066	0.000241629	3	191014928	CCDC50	191046866	191116459
Myocardial Infarction	rs6796119	0.000374263	3	191019603	CCDC50	191046866	191116459
Myocardial Infarction	rs10517575	0.000786526	4	154527615	KIAA0922	154387498	154557863
Myocardial Infarction	rs1039524	0.000128824	3	114012274	TIGIT	113995760	114029135
Myocardial Infarction	rs2839535	0.000256282	21	43905327	UBASH3A	43824008	43867791
Myocardial Infarction	rs7283383	0.000364542	21	43913421	UBASH3A	43824008	43867791
Myocardial Infarction	rs2385686	6.21409e-05	8	127659536	FAM84B	127564687	127570638
Myocardial Infarction	rs2299063	0.000110393	6	16649641	ATXN1	16299343	16761722
Myocardial Infarction	rs3812189	6.58059e-05	6	16664565	ATXN1	16299343	16761722
Myocardial Infarction	rs870681	0.000905374	17	77773876	CBX4	77806955	77813228
Myocardial Infarction	rs1050572	0.000953288	3	112066562	CD200	112051915	112081659
Myopia	rs12625057	7e-06	20	57790436	ZNF831	57766075	57834168
Nasopharyngeal Neoplasms	rs28421666	2e-18	6	32592737	HLA-DRB5	32485120	32498064
Nasopharyngeal Neoplasms	rs28421666	2e-18	6	32592737	HLA-DRB1	32546546	32557625
Neuroblastoma	rs12203592	4.9e-05	6	396321	IRF4	391739	411447
Neuroblastoma	rs7114014	2.27e-05	11	65581772	FOSL1	65659520	65668044
Neuroblastoma	rs11185668	2.87e-06	9	137113880	RXRA	137208944	137332431
Neuroblastoma	rs3134899	1.66e-06	6	31473286	TNF	31543344	31546113
Neuroblastoma	rs3134899	1.66e-06	6	31473286	LTB	31548302	31550299
Neutrophils	rs445	7e-10	7	92408370	CDK6	92234235	92465908
Neutrophils	rs2516399	2e-12	6	31481299	TNF	31543344	31546113
Neutrophils	rs2516399	2e-12	6	31481299	LTB	31548302	31550299
Neutrophils	rs9373124	1e-10	6	135423209	MYB	135502453	135540311
Nevi and Melanomas	rs738322	1e-06	22	38569006	MAFF	38597889	38612518
Nonalcoholic Fatty Liver Disease	rs894177	3e-06	3	142894411	CHST2	142838173	142841800
Nonalcoholic Fatty Liver Disease	rs9376092	2e-11	6	135427144	MYB	135502453	135540311
Nonalcoholic Fatty Liver Disease	rs643608	1e-06	21	44768562	SIK1	44834395	44847008
Obesity	rs1424233	4e-13	16	79682751	MAF	79619740	79634611
Occipital Lobe	rs477705	7.12717e-05	18	32606382	MAPRE2	32556892	32723434
Osteoporosis	rs604578	9.54012e-05	18	32669440	MAPRE2	32556892	32723434
P-Selectin	rs10494344	2.51669e-06	1	160472340	SLAMF6	160454820	160493052
P-Selectin	rs10494344	2.51669e-06	1	160472340	CD84	160510885	160549306
Pancreatic Neoplasms	rs7310409	4.355e-05	12	121424861	OASL	121458095	121477045
Pancreatic Neoplasms	rs2284037	0.0001137	22	37626102	IL2RB	37521878	37571094
Pancreatic Neoplasms	rs16856874	6.628e-05	1	232494124	SIPA1L2	232533711	232697304
Pancreatic Neoplasms	rs763780	3e-08	6	52101739	IL17A	52051185	52055436
Pancreatic Neoplasms	rs763780	3e-08	6	52101739	IL17F	52101479	52109335
Pancreatic Neoplasms	rs236449	9.402e-05	6	36702843	CDKN1A	36644305	36655116
Pancreatic Neoplasms	rs236448	9.386e-05	6	36703095	CDKN1A	36644305	36655116
Pancreatic Neoplasms	rs1894560	0.0001639	6	36704787	CDKN1A	36644305	36655116
Pancreatic Neoplasms	rs6838905	6.457e-05	4	38712286	KLF3	38665817	38702663
Pancreatic Neoplasms	rs1547374	4e-13	21	43778895	UBASH3A	43824008	43867791
Pancreatic Neoplasms	rs6070744	0.0001195	20	57790618	ZNF831	57766075	57834168
Parkinson Disease	rs12726330	5e-08	1	155108167	MUC1	155158300	155162707
Parkinson Disease	rs1922294	6.63445e-05	2	102835909	IL1R1	102681004	102796334
Parkinson Disease	rs34372695	4e-12	1	156030037	LMNA	156052364	156109880
Parkinson Disease	rs34372695	4e-12	1	156030037	SEMA4A	156117157	156147543
Parkinson Disease	rs722571	8.61806e-06	19	12811379	JUNB	12902310	12904124
Parkinson Disease	rs228907	5.167e-05	22	37497593	IL2RB	37521878	37571094
Parkinson Disease	rs229492	7.747e-05	22	37560592	IL2RB	37521878	37571094
Parkinson Disease	rs4106153	9.18e-05	4	90244476	GPRIN3	90165429	90229161
Parkinson Disease	rs1504489	8.42e-05	4	90258588	GPRIN3	90165429	90229161
Parkinson Disease	rs2856336	7.69e-06	12	11955998	ETV6	11802788	12044558
Parkinson Disease	rs10505762	1.72e-05	12	11990610	ETV6	11802788	12044558
Parkinson Disease	rs2940787	1.92459e-05	2	28663333	FOSL2	28615315	28640179
Parkinson Disease	rs2395163	3e-11	6	32387809	HLA-DRB5	32485120	32498064
Parkinson Disease	rs3129882	2e-10	6	32409530	HLA-DRB5	32485120	32498064
Parkinson Disease	rs2986574	2.054e-05	1	183906614	RGL1	183605208	183897666
Parkinson Disease	rs3010040	2.557e-05	1	183908222	RGL1	183605208	183897666
Parkinson Disease	rs2296713	2.557e-05	1	183909717	RGL1	183605208	183897666
Parkinson Disease	rs1887279	1.847e-05	1	183910160	RGL1	183605208	183897666
Parkinson Disease	rs12185505	3.67701e-06	19	16400823	KLF2	16435628	16438685
Parkinson Disease	rs10849446	3.66e-05	12	6479292	CD27	6554033	6560884
Parkinson Disease	rs11946612	1.308e-05	4	68335971	STAP1	68424446	68473055
Parkinson Disease	rs9312181	1.469e-05	4	68336579	STAP1	68424446	68473055
Parkinson Disease	rs1497430	1.308e-05	4	68357814	STAP1	68424446	68473055
Parkinson Disease	rs190255	1.579e-05	4	68376708	STAP1	68424446	68473055
Parkinson Disease	rs355464	1.303e-05	4	68379124	STAP1	68424446	68473055
Parkinson Disease	rs11250	6.777e-05	4	68380215	STAP1	68424446	68473055
Parkinson Disease	rs355461	1.171e-05	4	68380724	STAP1	68424446	68473055
Parkinson Disease	rs355506	1.171e-05	4	68386082	STAP1	68424446	68473055
Parkinson Disease	rs355477	4.10869e-05	4	68396525	STAP1	68424446	68473055
Parkinson Disease	rs6826751	1.46672e-05	4	68433855	STAP1	68424446	68473055
Parkinson Disease	rs1487383	5.453e-05	4	68437251	STAP1	68424446	68473055
Parkinson Disease	rs3775866	1.064e-05	4	68444180	STAP1	68424446	68473055
Parkinson Disease	rs2242330	1.49069e-05	4	68447249	STAP1	68424446	68473055
Parkinson Disease	rs4957473	4.24e-06	5	39343163	FYB	39105338	39274630
Parkinson Disease	rs865569	8.92649e-05	12	94649103	PLXNC1	94542499	94701451
Parkinson Disease	rs2275336	9e-07	6	154726988	IPCEF1	154475631	154677926
Parkinson Disease	rs595086	7.10952e-05	18	32624667	MAPRE2	32556892	32723434
Phospholipids	rs9983044	2e-07	21	36416332	RUNX1	36160098	37357047
Phosphorus	rs6871084	7.80104e-06	5	95142340	GLRX	95087023	95158709
Phosphorus	rs6871084	7.80104e-06	5	95142340	ELL2	95220802	95297775
Piperazines	rs1405687	5e-08	4	101931826	PPP3CA	101944566	102269435
Platelet Aggregation	rs2302589	1.85176e-06	2	102624786	IL1R1	102681004	102796334
Platelet Aggregation	rs3218920	2.675e-06	2	102634005	IL1R1	102681004	102796334
Platelet Count	rs2052594	5.841e-05	16	11291666	SOCS1	11348262	11350036
Platelet Count	rs6050129	8.816e-05	20	24898485	CST7	24929866	24940564
Platelet Count	rs9399137	1e-09	6	135419018	MYB	135502453	135540311
Platelet Count	rs9494145	3e-09	6	135432552	MYB	135502453	135540311
Platelet Count	rs11602954	1e-14	11	202856	ATHL1	289135	296107
Platelet Count	rs12485738	4e-27	3	56865776	ARHGEF3	56761446	57113357
Polysaccharides	rs7953249	2e-08	12	121403724	OASL	121458095	121477045
Polysaccharides	rs735396	4e-08	12	121438844	OASL	121458095	121477045
Potassium	rs11128120	7.752e-05	3	69266821	FRMD4B	69219141	69591734
Potassium	rs9840469	7.827e-05	3	69274314	FRMD4B	69219141	69591734
Potassium	rs11465283	8.44e-05	5	156958127	ADAM19	156822542	157002783
Precursor Cell Lymphoblastic Leukemia-Lymphoma	rs10508343	8e-06	10	8150713	GATA3	8095567	8117161
Prostatic Neoplasms	rs11769211	1.51e-05	7	150160458	GIMAP7	150211918	150218161
Prostatic Neoplasms	rs6969414	2.048e-05	7	150167583	GIMAP7	150211918	150218161
Prostatic Neoplasms	rs6969414	2.048e-05	7	150167583	GIMAP4	150264365	150271041
Prostatic Neoplasms	rs10936632	7e-22	3	170130102	SKIL	170075466	170114623
Prostatic Neoplasms	rs2110566	3.382e-06	14	76060181	BATF	75988768	76013358
Prostatic Neoplasms	rs7127900	3e-33	11	2233574	TSPAN32	2323227	2339430
Psoriasis	rs12720356	4e-11	19	10469975	ICAM1	10381511	10397291
Psoriasis	rs280519	4e-09	19	10472933	ICAM1	10381511	10397291
Psoriasis	rs11575907	5.96e-19	6	32782112	TAP1	32812986	32821755
Psoriasis	rs1008953	1e-07	20	43980726	SDC4	43953928	43977064
Psoriasis	rs2201841	3e-08	1	67694202	IL23R	67632083	67725662
Psoriasis	rs11209026	7e-07	1	67705958	IL23R	67632083	67725662
Psoriasis	rs2201841	3e-08	1	67694202	IL12RB2	67773047	67862583
Psoriasis	rs11209026	7e-07	1	67705958	IL12RB2	67773047	67862583
Psoriasis	rs12580100	1e-06	12	56439209	IKZF4	56401443	56432219
Psoriasis	rs2066808	1e-09	12	56737973	STAT2	56735381	56753939
Psoriasis	rs9501624	2.357e-12	6	32399286	HLA-DRB5	32485120	32498064
Psoriasis	rs7762370	5.13e-19	6	32400190	HLA-DRB5	32485120	32498064
Psoriasis	rs9268853	8.87e-13	6	32429643	HLA-DRB5	32485120	32498064
Psoriasis	rs9267463	1.104e-23	6	31490480	TNF	31543344	31546113
Psoriasis	rs9267464	1.806e-22	6	31490646	TNF	31543344	31546113
Psoriasis	rs2734573	1.499e-12	6	31494738	TNF	31543344	31546113
Psoriasis	rs3093662	4.752e-21	6	31544189	TNF	31543344	31546113
Psoriasis	rs9267502	3.786e-19	6	31553194	TNF	31543344	31546113
Psoriasis	rs9267463	1.104e-23	6	31490480	LTB	31548302	31550299
Psoriasis	rs9267464	1.806e-22	6	31490646	LTB	31548302	31550299
Psoriasis	rs2734573	1.499e-12	6	31494738	LTB	31548302	31550299
Psoriasis	rs3093662	4.752e-21	6	31544189	LTB	31548302	31550299
Psoriasis	rs9267502	3.786e-19	6	31553194	LTB	31548302	31550299
Psoriasis	rs610604	7e-07	6	138199417	TNFAIP3	138188351	138204449
Pulse	rs6028163	9.19148e-05	20	37477034	PPP1R16B	37434348	37551667
Pulse	rs1472107	3.9981e-08	3	112298345	BTLA	112182815	112218408
Receptors, Interleukin-6	rs7577642	7e-06	2	85699750	CAPG	85621871	85645555
Receptors, Tumor Necrosis Factor	rs728693	7.12717e-05	5	156792288	FNDC9	156768608	156772729
Receptors, Tumor Necrosis Factor	rs728693	7.12717e-05	5	156792288	ADAM19	156822542	157002783
Receptors, Tumor Necrosis Factor, Type II	rs10509165	2.79925e-06	10	63863002	ARID5B	63661059	63856703
Resistin	rs7570654	1.20576e-06	2	6956971	CMPK2	6980701	7006766
Resistin	rs7570654	1.20576e-06	2	6956971	RSAD2	7005937	7038370
Respiratory Function Tests	rs2900385	4.88419e-06	12	10391616	KLRD1	10378657	10469850
Respiratory Function Tests	rs153916	2e-08	5	95036700	GLRX	95087023	95158709
Respiratory Function Tests	rs250141	1.60445e-05	16	79661497	MAF	79619740	79634611
Respiratory Function Tests	rs2277027	1e-10	5	156932376	ADAM19	156822542	157002783
Respiratory Function Tests	rs10515752	5.84457e-05	5	157072377	ADAM19	156822542	157002783
Respiratory Function Tests	rs1812607	6.49679e-05	1	118253295	FAM46C	118148556	118170994
Respiratory Function Tests	rs10489193	2.71477e-09	1	167617699	RCSD1	167599330	167675486
Respiratory Function Tests	rs2798641	5e-06	6	109268050	SESN1	109307640	109416022
Respiratory Function Tests	rs1631837	7.04358e-06	5	39235834	FYB	39105338	39274630
Respiratory Function Tests	rs835189	7.20088e-06	5	39248094	FYB	39105338	39274630
Respiratory Function Tests	rs2855812	2e-07	6	31472720	TNF	31543344	31546113
Respiratory Function Tests	rs2857595	2e-10	6	31568469	TNF	31543344	31546113
Respiratory Function Tests	rs2855812	2e-07	6	31472720	LTB	31548302	31550299
Respiratory Function Tests	rs2857595	2e-10	6	31568469	LTB	31548302	31550299
Respiratory Function Tests	rs16909898	5e-07	9	98231008	PTCH1	98205262	98279339
Retinal Vein	rs2287921	2e-25	19	49228272	DBP	49133287	49140695
Rhinitis, Allergic, Seasonal	rs2155219	1e-08	11	76299194	LRRC32	76368568	76381791
Rhinitis, Allergic, Seasonal	rs2069772	1e-06	4	123373133	IL2	123372625	123377880
Schizophrenia	rs6444931	1.96e-05	3	170163474	SKIL	170075466	170114623
Schizophrenia	rs601962	5.33e-05	8	29250546	DUSP4	29190581	29208185
Schizophrenia	rs9272219	7e-08	6	32602269	HLA-DRB1	32546546	32557625
Schizophrenia	rs11265461	2e-07	1	160630143	CD84	160510885	160549306
Schizophrenia	rs3751954	9.51e-06	17	77753485	CBX4	77806955	77813228
Schizophrenia	rs2633580	3.66e-05	3	112219753	BTLA	112182815	112218408
Schizophrenia	rs2633578	3.53e-05	3	112220781	BTLA	112182815	112218408
Schizophrenia	rs766968	2.64e-05	3	112291878	BTLA	112182815	112218408
Scleroderma, Systemic	rs3821236	3e-09	2	191902758	STAT1	191829084	191885686
Scleroderma, Systemic	rs11171747	6e-08	12	56518408	IKZF4	56401443	56432219
Scleroderma, Systemic	rs11642873	2e-12	16	85991705	IRF8	85932409	85956215
Scleroderma, Systemic	rs3821236	3e-09	2	191902758	STAT4	191894302	192016322
Scleroderma, Systemic	rs3129882	2e-27	6	32409530	HLA-DRB5	32485120	32498064
Scleroderma, Systemic	rs3129763	1e-11	6	32590925	HLA-DRB5	32485120	32498064
Scleroderma, Systemic	rs3129763	1e-11	6	32590925	HLA-DRB1	32546546	32557625
Sclerosis	rs7574865	2e-13	2	191964633	STAT1	191829084	191885686
Sclerosis	rs13021401	3e-06	2	20688519	RHOB	20646835	20649200
Sclerosis	rs7574865	2e-13	2	191964633	STAT4	191894302	192016322
Socioeconomic Factors	rs10501821	3.111e-05	11	94878090	ENDOD1	94822974	94865809
Socioeconomic Factors	rs7172348	5.086e-05	15	60895223	RORA	60780483	61521518
Socioeconomic Factors	rs2856329	8.142e-05	12	11942720	ETV6	11802788	12044558
Socioeconomic Factors	rs7931131	6.666e-05	11	76352908	LRRC32	76368568	76381791
Socioeconomic Factors	rs2186674	5.949e-05	11	76354008	LRRC32	76368568	76381791
Sodium	rs9288627	5.73e-05	2	228655101	CCL20	228678558	228682272
Sodium	rs2798841	6.84e-05	10	8132972	GATA3	8095567	8117161
Sodium	rs1244157	3.693e-05	10	8137356	GATA3	8095567	8117161
Sodium	rs1219765	9.774e-05	1	108541909	VAV3	108113782	108507766
Sphingolipids	rs17101394	3e-57	14	64232386	SYNE2	64319683	64693165
Sphingomyelins	rs7157785	9e-66	14	64235556	SYNE2	64319683	64693165
Spondylitis, Ankylosing	rs2310173	5e-07	2	102663628	IL1R1	102681004	102796334
Spondylitis, Ankylosing	rs8070463	5e-08	17	45768836	TBKBP1	45771447	45789416
Spondylitis, Ankylosing	rs8070463	5e-08	17	45768836	TBX21	45810610	45823485
Spondylitis, Ankylosing	rs11209026	2e-17	1	67705958	IL23R	67632083	67725662
Spondylitis, Ankylosing	rs11209026	2e-17	1	67705958	IL12RB2	67773047	67862583
Spondylitis, Ankylosing	rs11616188	4e-12	12	6502742	CD27	6554033	6560884
Stomach Neoplasms	rs4072037	4e-07	1	155162067	MUC1	155158300	155162707
Stroke	rs10813843	0.000485134	9	32625622	DDX58	32455300	32526322
Stroke	rs783396	9e-06	6	106987370	AIM1	106959730	107018326
Stroke	rs2834680	0.000516813	21	36309463	RUNX1	36160098	37357047
Stroke	rs2834778	0.000234751	21	36489487	RUNX1	36160098	37357047
Stroke	rs2835189	0.00083446	21	37342121	RUNX1	36160098	37357047
Stroke	rs11054515	9.15234e-05	12	12077976	ETV6	11802788	12044558
Stroke	rs3118663	0.000245044	9	136281753	SLC2A6	136336217	136344259
Stroke	rs602716	0.000349841	11	118801235	CXCR5	118754475	118768508
Stroke	rs588407	3.45365e-05	11	128696597	FLI1	128555046	128683161
Stroke	rs4888033	0.000439606	16	79520476	MAF	79619740	79634611
Stroke	rs9939524	0.000445424	16	57723752	KIFC3	57792129	57896957
Stroke	rs436681	0.000428368	19	44185926	PLAUR	44150247	44174699
Stroke	rs9972231	0.000220368	14	105615648	JAG2	105607318	105635161
Stroke	rs4447485	0.000465467	17	76338687	SOCS3	76352864	76356158
Stroke	rs12472540	0.000561237	2	175575649	WIPF1	175424300	175547644
Stroke	rs194869	0.000232958	20	57769962	ZNF831	57766075	57834168
Stroke	rs9396677	0.000157379	6	16466221	ATXN1	16299343	16761722
Stroke	rs2237189	0.000482072	6	16488356	ATXN1	16299343	16761722
Stroke	rs1256063	1.55683e-05	14	64702217	SYNE2	64319683	64693165
Stroke	rs7248982	6.55761e-05	19	13997393	MIR27A	13947254	13947331
Suntan	rs12210050	5e-14	6	475489	IRF4	391739	411447
Supranuclear Palsy, Progressive	rs12203592	6e-15	6	396321	IRF4	391739	411447
Supranuclear Palsy, Progressive	rs6852535	1e-07	4	123478716	IL21	123533783	123542224
Survival	rs2834964	1.17182e-29	21	36921525	RUNX1	36160098	37357047
Survival	rs1412337	2e-09	1	168618641	XCL1	168545711	168551315
Survival	rs16909952	8.50882e-29	9	98291650	PTCH1	98205262	98279339
Thyrotropin	rs1360686	7.78253e-05	9	101823327	COL15A1	101705461	101833069
Thyrotropin	rs1882545	4.38874e-05	12	6885410	LAG3	6881678	6887621
Thyrotropin	rs10492389	1.05356e-06	13	32609673	FRY	32605437	32870794
Transferrin	rs855791	4e-09	22	37462936	IL2RB	37521878	37571094
Triglycerides	rs10991911	9.559e-05	9	94137176	NFIL3	94171327	94186144
Triglycerides	rs7428265	2.525e-05	3	188224549	LPP	187871072	188608460
Triglycerides	rs1427363	7.986e-05	2	204837629	CTLA4	204732509	204738683
Triglycerides	rs3811413	1.2302e-21	1	151748829	RORC	151778547	151804348
Triglycerides	rs9348236	7.81e-05	6	167625119	CCR6	167525295	167553184
Triglycerides	rs5756931	4e-08	22	38546033	MAFF	38597889	38612518
Triglycerides	rs6871084	1.59859e-06	5	95142340	GLRX	95087023	95158709
Triglycerides	rs6871084	1.59859e-06	5	95142340	ELL2	95220802	95297775
Triglycerides	rs10515234	4.23459e-06	5	95336331	ELL2	95220802	95297775
Triglycerides	rs1009728	4.754e-05	17	38609207	IGFBP4	38599702	38613983
Triglycerides	rs6677589	5.74615e-05	1	59230033	JUN	59246465	59249785
Triglycerides	rs1007271	8.31967e-05	1	59231160	JUN	59246465	59249785
Triglycerides	rs6065906	5e-18	20	44554015	PLTP	44527399	44540794
Triglycerides	rs7679	7e-11	20	44576502	PLTP	44527399	44540794
Triglycerides	rs205798	3.389e-05	20	56375825	PMEPA1	56223448	56286592
Triglycerides	rs1889151	9.833e-05	9	137160637	RXRA	137208944	137332431
Triglycerides	rs1930788	4.378e-05	9	137163718	RXRA	137208944	137332431
Triglycerides	rs998410	2.25791e-06	9	117622674	TNFSF8	117656003	117692697
Triglycerides	rs10490422	3.59392e-06	2	162916413	DPP4	162848751	162931052
Triglycerides	rs1449866	1.42483e-05	3	142876633	CHST2	142838173	142841800
Triglycerides	rs3132468	1.851e-05	6	31475486	TNF	31543344	31546113
Triglycerides	rs3132468	1.851e-05	6	31475486	LTB	31548302	31550299
Triglycerides	rs154999	3.09217e-08	20	57880378	ZNF831	57766075	57834168
Triglycerides	rs10512017	3.6402e-08	9	75884239	ANXA1	75766673	75785309
Triglycerides	rs760426	2.892e-05	21	45715814	ICOSLG	45642874	45660849
Tunica Media	rs4890115	3.627e-05	17	38640605	IGFBP4	38599702	38613983
Tunica Media	rs991108	7.925e-06	17	45887142	TBKBP1	45771447	45789416
Tunica Media	rs991108	7.925e-06	17	45887142	TBX21	45810610	45823485
Tunica Media	rs4843880	1.422e-05	16	86008641	IRF8	85932409	85956215
Tunica Media	rs11465283	2.057e-05	5	156958127	ADAM19	156822542	157002783
Tunica Media	rs868176	6.134e-05	5	157040002	ADAM19	156822542	157002783
Tunica Media	rs947889	4.31e-05	11	117874531	IL10RA	117857063	117872196
Tunica Media	rs880782	2.177e-05	1	209779953	G0S2	209848765	209849733
Tunica Media	rs460775	8.554e-05	20	57913395	ZNF831	57766075	57834168
Uric Acid	rs4668338	3e-06	2	171733225	GAD1	171669723	171717661
Uric Acid	rs1021479	1.01824e-06	16	85957414	IRF8	85932409	85956215
Uric Acid	rs1531851	1.87735e-05	2	20694122	RHOB	20646835	20649200
Uric Acid	rs10494084	8.2851e-05	1	108449377	VAV3	108113782	108507766
Uric Acid	rs1631837	4.62132e-14	5	39235834	FYB	39105338	39274630
Uric Acid	rs28523355	4.458e-14	5	39247509	FYB	39105338	39274630
Uric Acid	rs835186	1.05455e-09	5	39247627	FYB	39105338	39274630
Uric Acid	rs835189	4.20706e-14	5	39248094	FYB	39105338	39274630
Urinalysis	rs724023	7.30889e-05	14	25131460	GZMB	25100160	25103473
Urinary Bladder Neoplasms	rs2294008	2e-10	8	143761931	ARC	143692405	143696833
Vitamin B 12	rs492602	5e-17	19	49206417	DBP	49133287	49140695
Vitamin B 12	rs1047781	4e-36	19	49206631	DBP	49133287	49140695
Vitamin B 12	rs602662	3e-20	19	49206985	DBP	49133287	49140695
Vitamin D	rs2834681	1.55636e-07	21	36310410	RUNX1	36160098	37357047
Vitamin E	rs3741920	4e-06	12	6938872	LAG3	6881678	6887621
Vitamin K	rs859654	6.83378e-05	1	172651768	FASLG	172628154	172636014
Vitiligo	rs1464510	1e-11	3	188112554	LPP	187871072	188608460
Vitiligo	rs229527	2e-16	22	37581485	IL2RB	37521878	37571094
Vitiligo	rs8192917	3e-08	14	25102160	GZMB	25100160	25103473
Vitiligo	rs11203203	1e-09	21	43836186	UBASH3A	43824008	43867791
Waist Circumference	rs868795	9.441e-05	12	121371233	OASL	121458095	121477045
Waist Circumference	rs896388	7.33e-05	19	12849966	JUNB	12902310	12904124
Waist Circumference	rs3848542	4.35e-05	19	49061724	DBP	49133287	49140695
Waist Circumference	rs7832762	7.475e-05	8	127584005	FAM84B	127564687	127570638
Waist Circumference	rs671531	9.012e-05	6	154440742	IPCEF1	154475631	154677926
Waist Circumference	rs1040822	8.169e-05	6	154518638	IPCEF1	154475631	154677926
Waist-Hip Ratio	rs2871198	2.91e-05	4	26292555	RBPJ	26165077	26436541
Waist-Hip Ratio	rs3795366	9.473e-05	1	232650750	SIPA1L2	232533711	232697304
Waist-Hip Ratio	rs789633	6.606e-05	1	232673154	SIPA1L2	232533711	232697304
Waist-Hip Ratio	rs7278588	5.854e-06	21	37074965	RUNX1	36160098	37357047
Waist-Hip Ratio	rs2835128	4.461e-05	21	37122194	RUNX1	36160098	37357047
Waist-Hip Ratio	rs1011820	5.008e-05	21	37129292	RUNX1	36160098	37357047
Waist-Hip Ratio	rs2835137	4.151e-05	21	37136803	RUNX1	36160098	37357047
Waist-Hip Ratio	rs2835138	3.881e-05	21	37137617	RUNX1	36160098	37357047
Waist-Hip Ratio	rs433074	6.646e-05	21	37155661	RUNX1	36160098	37357047
Waist-Hip Ratio	rs886427	6e-06	16	3023605	TNFRSF12A	3068446	3072384
Waist-Hip Ratio	rs346044	7.696e-05	19	44193644	PLAUR	44150247	44174699
Waist-Hip Ratio	rs10923158	1.381e-06	1	117442421	PTGFRN	117452679	117532980
Waist-Hip Ratio	rs763773	8.762e-05	6	144392386	STX11	144471663	144509507
Waist-Hip Ratio	rs1360564	7.579e-05	1	108411794	VAV3	108113782	108507766
Waist-Hip Ratio	rs7315020	3.107e-05	12	6409770	CD9	6308881	6347425
Waist-Hip Ratio	rs17458785	1.287e-05	1	12709554	DHRS3	12627939	12677737
Waist-Hip Ratio	rs6092765	4.356e-05	20	57854010	ZNF831	57766075	57834168

## Sheet: All_SNPs_top20_human_genes
Trait	SNP	p.value	Chr	Position	gene	start	end
1-Alkyl-2-acetylglycerophosphocholine Esterase	rs6511720	3e-11	19	11202306	LDLR	11200038	11244492
1-Alkyl-2-acetylglycerophosphocholine Esterase	rs964184	8e-11	11	116648917	AP006216.11	116645826	116646592
1-Alkyl-2-acetylglycerophosphocholine Esterase	rs12286037	4e-08	11	116652207	AP006216.11	116645826	116646592
1-Alkyl-2-acetylglycerophosphocholine Esterase	rs7528419	1e-17	1	109817192	KIAA1324	109656301	109749401
1-Alkyl-2-acetylglycerophosphocholine Esterase	rs599839	3e-15	1	109822166	KIAA1324	109656301	109749401
Acquired Immunodeficiency Syndrome	rs2395029	3e-19	6	31431780	ATP6V1G2	31512239	31516204
Acquired Immunodeficiency Syndrome	rs1020064	7e-06	2	105897740	FHL2	105974169	106054960
Adiponectin	rs601339	4e-06	12	123174743	GPR81	123104824	123215390
Adiponectin	rs10518577	1.37812e-05	1	79055390	IFI44L	79085607	79108484
Adiponectin	rs1006514	5.34512e-05	7	28961321	CPVL	29034847	29235067
Adiponectin	rs2108130	3.09991e-05	7	28962180	CPVL	29034847	29235067
Adiponectin	rs7560607	5.80209e-06	2	64954009	SERTAD2	64858755	64977449
Adiponectin	rs10518577	1.37812e-05	1	79055390	IFI44	79115481	79129763
Adiponectin	rs10519526	1.42934e-05	4	141102204	MAML3	140637907	141075338
Adiposity	rs534870	7e-08	13	80959207	SPRY2	80910111	80915086
Alanine Transaminase	rs1435400	2.91509e-05	15	88480751	NTRK3	88402982	88799999
Alanine Transaminase	rs4739755	8.74532e-05	8	81503192	RP11-48B3.2	81480285	81480741
Alanine Transaminase	rs1384396	6.55184e-05	2	213883603	IKZF2	213864429	214017151
Albumins	rs12597469	8.902e-05	16	8722052	ABAT	8768422	8878432
Albumins	rs6567409	1.716e-05	18	61652035	HMSD	61616535	61649008
Albumins	rs10837853	1.458e-05	11	5360615	HBG1	5269313	5271122
Albumins	rs10837853	1.458e-05	11	5360615	HBG2	5274420	5667019
Albumins	rs2054713	8.169e-05	8	21840534	EPB49	21906506	21940038
Albumins	rs2054713	8.169e-05	8	21840534	DOK2	21766384	21771371
Albumins	rs6567409	1.716e-05	18	61652035	SERPINB2	61538926	61571124
Albumins	rs4954633	9.778e-05	2	136546635	AC011893.3	136577761	136580657
Albumins	rs7578949	2.578e-05	2	30569355	AC104698.1	30481193	30482893
Albumins	rs17691077	2.464e-06	5	132043351	CCNI2	132083137	132089856
Albumins	rs17691077	2.464e-06	5	132043351	IL13	131991955	131996802
Albumins	rs11715245	4.508e-05	3	59891227	FHIT	59735036	61237133
Albumins	rs3829881	5.469e-05	1	117531813	PTGFRN	117452679	117532980
Albumins	rs3829881	5.469e-05	1	117531813	CD101	117544382	117579167
Albumins	rs7578949	2.578e-05	2	30569355	LBH	30454397	30546596
Albumins	rs849668	6.879e-05	6	144623282	UTRN	144606837	145174170
Albuminuria	rs1543468	2.5312e-05	1	234348425	SLC35F3	234040679	234460262
Albuminuria	rs1373965	2.74998e-22	5	80961859	SSBP2	80708840	81047616
Albuminuria	rs2374688	9.15349e-05	12	107673202	BTBD11	107712190	108053419
Albuminuria	rs10492025	6.12351e-05	12	113273050	OAS1	113344582	113369990
Albuminuria	rs8113386	1.58164e-05	19	16471871	KLF2	16435628	16438685
Albuminuria	rs10490422	1.65359e-19	2	162916413	DPP4	162848751	162931052
Alcohol Drinking	rs2074356	9e-59	12	112645401	TRAFD1	112563305	112591407
Alcohol Drinking	rs7981680	9.63524e-13	13	28893870	FLT1	28874489	29069265
Alcohol Drinking	rs938413	1.27001e-11	3	188364613	LPP	187871072	188608460
Alcohol Drinking	rs2072134	6e-17	12	113409176	OAS1	113344582	113369990
Alcohol Drinking	rs2072134	6e-17	12	113409176	OAS3	113376157	113411054
Alcohol Drinking	rs2072134	6e-17	12	113409176	OAS2	113416200	113449528
Alcoholism	rs6701037	2e-07	1	175120079	KIAA0040	175126123	175162135
Alcoholism	rs7315319	5.84e-05	12	49066940	SNORA2A	49050431	49050565
Alcoholism	rs7297499	5.97e-05	12	49099850	SNORA2A	49050431	49050565
Alcoholism	rs894290	3.03e-05	15	88824681	NTRK3	88402982	88799999
Alcoholism	rs9825310	8e-06	3	32240119	CMTM8	32280171	32411817
Alcoholism	rs4293630	7e-06	21	47445791	PCBP3	47063608	47362368
Alcoholism	rs11023186	9.66e-05	11	14342761	SPON1	13983914	14289646
Alcoholism	rs4293630	7e-06	21	47445791	COL6A1	47401651	47424964
Alcoholism	rs10831798	2.78e-05	11	12367806	MICALCL	12297627	12380691
Alcoholism	rs4757381	8.95e-05	11	12368645	MICALCL	12297627	12380691
Alcoholism	rs10831798	2.78e-05	11	12367806	MICAL2	12115543	12285334
Alcoholism	rs4757381	8.95e-05	11	12368645	MICAL2	12115543	12285334
Alcoholism	rs7137085	3.38e-05	12	28085129	PTHLH	28111017	28125638
Alcoholism	rs4293630	7e-06	21	47445791	COL6A2	47518011	47552763
Alcoholism	rs7397684	2.09e-05	12	53173073	KRT79	53215194	53228079
Alcoholism	rs8111589	4e-06	19	46034558	RTN2	45988547	46000319
Alcoholism	rs1569499	5.54e-05	22	39769818	SNORD83A	39711218	39711312
Alcoholism	rs4821888	1.14e-05	22	39770597	SNORD83A	39711218	39711312
Alcoholism	rs1052067	5.12e-05	1	156206121	BGLAP	156211753	156213112
Alcoholism	rs14024	2.86e-05	12	53069014	RP11-641A6.2	52995251	53009089
Alcoholism	rs11041553	2.86e-05	11	1888955	TNNT3	1940792	1959936
Alcoholism	rs1423071	4.65e-06	19	56293701	AC010525.1	56208088	56208594
Alcoholism	rs1735460	3.4e-05	3	60691605	FHIT	59735036	61237133
Alcoholism	rs9825823	2.13e-05	3	61082153	FHIT	59735036	61237133
Alcoholism	rs2292648	9.25e-05	11	36447369	PRR5L	36317838	36486754
Alcoholism	rs10908907	6e-06	9	92249584	GADD45G	92219928	92221470
Alcoholism	rs1591068	8.21e-05	9	94225537	NFIL3	94171327	94186144
Alcoholism	rs1855065	4.28e-05	9	94235377	NFIL3	94171327	94186144
Alcoholism	rs1052067	5.12e-05	1	156206121	LMNA	156052364	156109880
Alcoholism	rs1052067	5.12e-05	1	156206121	SEMA4A	156117157	156147543
Alcoholism	rs7577450	8.32e-05	2	149875961	KIF5C	149632819	149883273
Alcoholism	rs10929935	7.26e-05	2	149892614	KIF5C	149632819	149883273
Alcoholism	rs16822509	3.22e-05	2	149894724	KIF5C	149632819	149883273
Alcoholism	rs10201643	1.96e-05	2	149905641	KIF5C	149632819	149883273
Alcoholism	rs2859242	6.73e-05	1	172624864	FASLG	172628154	172636014
Alcoholism	rs11041553	2.86e-05	11	1888955	C11orf89	1910375	1912084
Alcoholism	rs8111589	4e-06	19	46034558	FOSB	45971253	45978437
Alkaline Phosphatase	rs657152	2e-30	9	136139265	GBGT1	136028340	136039332
Alkaline Phosphatase	rs16856332	2e-09	2	169840574	DHRS9	169921299	169952677
Alkaline Phosphatase	rs4820599	4e-11	22	24990213	C22orf45	24825178	24891042
Alkaline Phosphatase	rs11597390	2e-08	10	101861435	RP11-316M21.7	101949793	101950504
Alkaline Phosphatase	rs7891653	3.82979e-09	X	22325710	PHEX	22050559	22269427
Alkaline Phosphatase	rs9803659	4e-06	1	167156500	GPA33	167022073	167059868
Alkaline Phosphatase	rs1169313	2e-10	12	121442670	OASL	121458095	121477045
Alkaline Phosphatase	rs4962153	8e-21	9	136323754	SLC2A6	136336217	136344259
Alkaline Phosphatase	rs281377	1e-15	19	49206603	DBP	49133287	49140695
Allopurinol	rs2734583	2e-08	6	31505480	NCR3	31556672	31560762
Allopurinol	rs2734583	2e-08	6	31505480	ATP6V1G2	31512239	31516204
Allopurinol	rs2734583	2e-08	6	31505480	TNF	31543344	31546113
Allopurinol	rs2734583	2e-08	6	31505480	LTB	31548302	31550299
Alopecia Areata	rs3118470	2e-12	10	6101713	PFKFB3	6186881	6277495
Alopecia Areata	rs694739	4e-07	11	64097233	RP11-783K16.5	64013436	64015689
Alopecia Areata	rs694739	4e-07	11	64097233	RP11-783K16.14	63996686	64001824
Alopecia Areata	rs1024161	4e-13	2	204721752	CTLA4	204732509	204738683
Alopecia Areata	rs7682241	4e-08	4	123523875	IL21	123533783	123542224
Alopecia Areata	rs1701704	3e-08	12	56412487	IKZF4	56401443	56432219
alpha-Tocopherol	rs12272004	8e-10	11	116603724	AP006216.11	116645826	116646592
Alzheimer Disease	rs3905000	9e-06	9	107657070	ABCA1	107543283	107690518
Alzheimer Disease	rs7364180	1e-06	22	42218856	SHISA8	42307297	42310570
Alzheimer Disease	rs1569476	3e-07	1	169608917	F5	169483404	169555826
Alzheimer Disease	rs11610206	3e-07	12	47639526	RP11-493L12.6	47735397	47735872
Alzheimer Disease	rs8044834	8.68238e-05	16	57324070	CCL22	57392684	57400102
Alzheimer Disease	rs4466386	6.51583e-05	8	41679853	ANK1	41510739	41754280
Alzheimer Disease	rs883517	5.94356e-05	5	159904729	CTC-231O11.1	159895275	159914433
Alzheimer Disease	rs7935572	0.000199491	11	66183923	CD248	66081958	66084515
Alzheimer Disease	rs8044834	8.68238e-05	16	57324070	PLLP	57290004	57318599
Alzheimer Disease	rs11136000	9e-10	8	27464519	EPHX2	27348296	27403081
Alzheimer Disease	rs1532278	8e-08	8	27466315	EPHX2	27348296	27403081
Alzheimer Disease	rs569214	4e-08	8	27487790	EPHX2	27348296	27403081
Alzheimer Disease	rs883517	5.94356e-05	5	159904729	PTTG1	159848829	159855748
Alzheimer Disease	rs11767557	6e-10	7	143109139	EPHA1	143087382	143105985
Alzheimer Disease	rs1886811	0.000238213	13	42722064	DGKH	42614176	42830714
Alzheimer Disease	rs936160	0.000194236	3	31812585	OSBPL10	31699382	32119072
Alzheimer Disease	rs2121794	0.000214176	3	59644233	FHIT	59735036	61237133
Alzheimer Disease	rs2373115	1e-10	11	78091150	GAB2	77926343	78129394
Alzheimer Disease	rs3826656	6e-06	19	51726613	AC063977.1	51670585	51676780
Alzheimer Disease	rs3865444	2e-09	19	51727962	AC063977.1	51670585	51676780
Alzheimer Disease	rs3826656	6e-06	19	51726613	CD33	51728320	51747115
Alzheimer Disease	rs3865444	2e-09	19	51727962	CD33	51728320	51747115
Alzheimer Disease	rs3784609	3e-06	15	60910550	RORA	60780483	61521518
Alzheimer Disease	rs2121433	1e-06	2	149557860	KIF5C	149632819	149883273
Alzheimer Disease	rs4499362	1e-06	2	149568396	KIF5C	149632819	149883273
Alzheimer Disease	rs3764650	5e-17	19	1046520	SBNO2	1107636	1174282
Alzheimer Disease	rs3752246	6e-07	19	1056492	SBNO2	1107636	1174282
Alzheimer Disease	rs3764640	8e-06	19	1207238	SBNO2	1107636	1174282
Alzheimer Disease	rs10937470	9e-06	3	191000808	CCDC50	191046866	191116459
Alzheimer Disease	rs3812205	0.000243621	6	16699949	ATXN1	16299343	16761722
Amyotrophic Lateral Sclerosis	rs10150529	0.000149	14	59051672	DACT1	59100685	59115039
Amyotrophic Lateral Sclerosis	rs7469576	1.05e-05	9	136117964	GBGT1	136028340	136039332
Amyotrophic Lateral Sclerosis	rs7092269	5.293e-05	10	72482819	SGPL1	72575717	72640930
Amyotrophic Lateral Sclerosis	rs10399826	0.0002056	1	247535535	NLRP3	247579458	247612410
Amyotrophic Lateral Sclerosis	rs10763807	0.0001452	10	30881362	RP11-14C22.4	30960495	31006195
Amyotrophic Lateral Sclerosis	rs10521979	5.16e-05	X	31787619	DMD	31137336	33357558
Amyotrophic Lateral Sclerosis	rs4878743	0.0001059	9	38058424	SHB	37919131	38069210
Amyotrophic Lateral Sclerosis	rs12170895	5.821e-05	22	24943294	C22orf45	24825178	24891042
Amyotrophic Lateral Sclerosis	rs873917	8e-06	1	40132795	HPCAL4	40144320	40157361
Amyotrophic Lateral Sclerosis	rs873108	5.535e-05	11	76455618	AP001189.4	76368100	76374910
Amyotrophic Lateral Sclerosis	rs4964213	1.75e-05	12	107750777	BTBD11	107712190	108053419
Amyotrophic Lateral Sclerosis	rs1065457	6.434e-05	1	158324425	CD1C	158259576	158263420
Amyotrophic Lateral Sclerosis	rs1065457	6.434e-05	1	158324425	CD1A	158223927	158228059
Amyotrophic Lateral Sclerosis	rs3099950	8e-06	2	39109558	SOS1	39208537	39351486
Amyotrophic Lateral Sclerosis	rs1547741	6.713e-05	1	232568293	SIPA1L2	232533711	232697304
Amyotrophic Lateral Sclerosis	rs771314	4.858e-05	2	7094092	CMPK2	6980701	7006766
Amyotrophic Lateral Sclerosis	rs771314	4.858e-05	2	7094092	RSAD2	7005937	7038370
Amyotrophic Lateral Sclerosis	rs2278170	7e-06	11	4496846	TRIM21	4406127	4414926
Amyotrophic Lateral Sclerosis	rs873108	5.535e-05	11	76455618	LRRC32	76368568	76381791
Amyotrophic Lateral Sclerosis	rs2336938	2.825e-05	1	206618799	IKBKE	206643791	206670223
Amyotrophic Lateral Sclerosis	rs12757250	9.234e-05	1	167739355	RCSD1	167599330	167675486
Amyotrophic Lateral Sclerosis	rs7658334	0.0001493	4	38728076	KLF3	38665817	38702663
Amyotrophic Lateral Sclerosis	rs1325803	1.565e-05	13	43205269	TNFSF11	43136872	43182149
Amyotrophic Lateral Sclerosis	rs697739	4e-06	6	16742033	ATXN1	16299343	16761722
Anemia, Sickle Cell	rs12559632	3e-06	X	22160992	PHEX	22050559	22269427
Anemia, Sickle Cell	rs2577720	8e-06	2	23548614	KLHL29	23608088	23931481
Angiography	rs6822949	5.21953e-07	4	169657573	PALLD	169418217	169849608
Angiography	rs774227	2.33691e-05	9	94193941	NFIL3	94171327	94186144
Anorexia Nervosa	rs410644	7e-06	5	81087534	SSBP2	80708840	81047616
Anticoagulants	rs2420371	4e-80	1	169491555	F5	169483404	169555826
Anticoagulants	rs730129	7e-06	11	44603328	RP11-58K22.4	44627720	44629651
Anticoagulants	rs2603127	5e-06	3	108243551	DZIP3	108308529	108413693
Anticoagulants	rs730129	7e-06	11	44603328	CD82	44585977	44641913
Anticonvulsants	rs12230440	3e-06	12	1856953	CACNA2D4	1901123	2028002
Anticonvulsants	rs10510829	7e-07	3	60123522	FHIT	59735036	61237133
Anticonvulsants	rs17002253	7e-06	4	77771345	SEPT11	77870856	77961537
Antidepressive Agents	rs16990008	2e-06	X	32015376	DMD	31137336	33357558
Antidepressive Agents	rs2500535	4e-08	6	149329267	RP11-162J8.3	149348836	149353709
Antidepressive Agents	rs12157904	2e-06	22	37982012	LGALS1	38071615	38075813
Antidepressive Agents	rs4651156	3e-06	1	183837032	RGL1	183605208	183897666
Aorta	rs1322257	1.57855e-06	9	114480562	GNG10	114423615	114432526
Aorta	rs9323529	1.04408e-06	14	70243813	KIAA0247	70078313	70181859
Aorta	rs10508642	5.12943e-06	10	22502207	RP11-108B14.4	22514627	22514953
Aorta	rs875971	4e-06	7	65617595	TPST1	65670186	65885530
Aorta	rs801193	4e-06	7	66030612	KCTD7	66093868	66276446
Aorta	rs10263935	4e-07	7	66096028	KCTD7	66093868	66276446
Aorta	rs1825630	8e-06	3	59902801	FHIT	59735036	61237133
Aorta	rs3908141	1.21432e-05	3	155338269	PLCH1	155093369	155462856
Apolipoprotein A-I	rs4131364	7.40138e-05	11	812188	CEND1	787104	790123
Apolipoproteins B	rs10498112	1.71432e-08	2	222314741	EPHA4	222282747	222438922
Apolipoproteins B	rs10507022	3.92317e-08	12	93381268	AC138123.2	93477374	93477451
Apolipoproteins B	rs2468339	5.78578e-07	12	105205077	SLC41A2	105196331	105352522
Apolipoproteins B	rs10507183	4.60226e-07	12	105250082	SLC41A2	105196331	105352522
Apolipoproteins B	rs7009724	4.54248e-05	8	8939125	PPP1R3B	8993765	9009084
Apolipoproteins B	rs1944932	3.53412e-05	11	111302010	POU2AF1	111222977	111326355
Apolipoproteins C	rs1294690	4.48424e-05	20	1371697	SNPH	1246960	1289972
Apolipoproteins E	rs10503605	2.06384e-08	8	17643121	MTUS1	17501304	17658426
Apolipoproteins E	rs10496338	1.6457e-19	2	100276366	AFF3	100163718	100759201
Arteries	rs4673802	8.52e-05	2	201082457	SPATS2L	201170604	201343253
Arteries	rs936469	9.333e-05	11	606749	MIR210HG	565660	568457
Arteries	rs936469	9.333e-05	11	606749	AP006284.2+MIR210	568089	568198
Arteries	rs2051466	3.661e-05	11	110241999	RDX	110045605	110167447
Arteries	rs8003586	4.884e-05	14	77315031	VASH1	77228532	77249354
Arteries	rs4485089	4.431e-05	11	12431361	MICALCL	12297627	12380691
Arteries	rs7323280	7.873e-07	13	43761349	ENOX1	43787654	44361044
Arteries	rs17646246	9.851e-05	3	158622785	IQCJ-SCHIP1	158680024	159615155
Arteries	rs9501626	9.996e-05	6	32400344	HLA-DRA	32407619	32412823
Arteries	rs2299418	9.935e-05	7	94032325	COL1A2	94023873	94060544
Arteries	rs1944576	8.893e-05	18	45735067	ZBTB7C	45553044	45937123
Arteries	rs1056695	9.366e-05	1	156622252	TTC24	156549519	156556562
Arteries	rs940458	7.001e-05	2	100377774	AFF3	100163718	100759201
Arteries	rs10185087	1.34e-05	2	100424310	AFF3	100163718	100759201
Arteries	rs1366765	4.867e-06	2	100441349	AFF3	100163718	100759201
Arteries	rs7425117	4.673e-06	2	100445030	AFF3	100163718	100759201
Arteries	rs1346620	1.09e-05	2	100452928	AFF3	100163718	100759201
Arteries	rs3765303	9.781e-06	22	29650774	SNORD125	29729152	29729247
Arteries	rs6602504	3.036e-05	10	11658594	USP6NL	11502509	11653753
Arteries	rs4673714	6.497e-05	2	213858157	IKZF2	213864429	214017151
Arteries	rs6558112	9.235e-05	8	29291624	DUSP4	29190581	29208185
Arteries	rs936469	9.333e-05	11	606749	IRF7	612553	615999
Arteries	rs9501626	9.996e-05	6	32400344	HLA-DRB5	32485120	32498064
Arteries	rs4369815	9.652e-05	2	157126964	NR4A2	157180944	157198860
Arteries	rs10037465	9.128e-06	5	136998182	KLHL3	136953189	137071779
Arteries	rs13090873	9.737e-05	3	112165339	CD200	112051915	112081659
Arteries	rs13090873	9.737e-05	3	112165339	BTLA	112182815	112218408
Arthritis, Juvenile Rheumatoid	rs2395148	2e-10	6	32321554	HLA-DRA	32407619	32412823
Arthritis, Psoriatic	rs33980500	1e-20	6	111913262	FYN	111981535	112194655
Arthritis, Rheumatoid	rs706778	1e-11	10	6098949	PFKFB3	6186881	6277495
Arthritis, Rheumatoid	rs3781913	6e-10	11	72373496	RP11-169D4.2	72295616	72299023
Arthritis, Rheumatoid	rs7155603	1e-07	14	75960536	AC007182.1	76044960	76129557
Arthritis, Rheumatoid	rs743777	1e-06	22	37551607	RP5-1170K4.7	37476108	37478887
Arthritis, Rheumatoid	rs743777	1e-06	22	37551607	TMPRSS6	37461476	37505603
Arthritis, Rheumatoid	rs2841277	2e-14	14	105391005	KIAA0284	105331617	105363107
Arthritis, Rheumatoid	rs2736340	6e-09	8	11343973	FAM167A	11278972	11332224
Arthritis, Rheumatoid	rs1600249	5e-06	8	11359638	FAM167A	11278972	11332224
Arthritis, Rheumatoid	rs4942242	2e-07	13	44217064	ENOX1	43787654	44361044
Arthritis, Rheumatoid	rs1678542	9e-08	12	57968715	KIF5A	57943781	57980415
Arthritis, Rheumatoid	rs9268853	5e-109	6	32429643	HLA-DRA	32407619	32412823
Arthritis, Rheumatoid	rs1678542	9e-08	12	57968715	MIR616	57912946	57913042
Arthritis, Rheumatoid	rs9604529	7e-07	13	114622597	GAS6	114523524	114567046
Arthritis, Rheumatoid	rs805297	3e-10	6	31622606	NCR3	31556672	31560762
Arthritis, Rheumatoid	rs11203203	4e-06	21	43836186	TMPRSS3	43791999	43816955
Arthritis, Rheumatoid	rs7404928	4e-06	16	23888840	PRKCB	23847322	24231932
Arthritis, Rheumatoid	rs11937061	2e-07	4	78136933	CCNG2	78078304	78354542
Arthritis, Rheumatoid	rs2230926	2e-06	6	138196066	RP11-356I2.4	138178423	138188841
Arthritis, Rheumatoid	rs11676922	1e-14	2	100806940	AFF3	100163718	100759201
Arthritis, Rheumatoid	rs10865035	2e-06	2	100835734	AFF3	100163718	100759201
Arthritis, Rheumatoid	rs2075876	4e-09	21	45709153	TRPM2	45770046	45862964
Arthritis, Rheumatoid	rs3890745	1e-07	1	2553624	RP3-395M20.8	2481359	2488470
Arthritis, Rheumatoid	rs7574865	2e-06	2	191964633	STAT1	191829084	191885686
Arthritis, Rheumatoid	rs874040	1e-16	4	26108197	RBPJ	26165077	26436541
Arthritis, Rheumatoid	rs231735	6e-09	2	204693876	CTLA4	204732509	204738683
Arthritis, Rheumatoid	rs3087243	1e-08	2	204738919	CTLA4	204732509	204738683
Arthritis, Rheumatoid	rs743777	1e-06	22	37551607	IL2RB	37521878	37571094
Arthritis, Rheumatoid	rs3093024	8e-19	6	167532793	CCR6	167525295	167553184
Arthritis, Rheumatoid	rs3093023	2e-11	6	167534290	CCR6	167525295	167553184
Arthritis, Rheumatoid	rs11121380	5e-08	1	9408959	SPSB1	9352939	9429591
Arthritis, Rheumatoid	rs6679677	6e-25	1	114303808	MAGI3	113933371	114228545
Arthritis, Rheumatoid	rs10821944	6e-18	10	63785089	ARID5B	63661059	63856703
Arthritis, Rheumatoid	rs42041	4e-06	7	92246744	CDK6	92234235	92465908
Arthritis, Rheumatoid	rs4937362	8e-07	11	128492739	FLI1	128555046	128683161
Arthritis, Rheumatoid	rs2280381	2e-06	16	86018633	IRF8	85932409	85956215
Arthritis, Rheumatoid	rs2867461	1e-12	4	79513215	ANXA3	79472673	79531597
Arthritis, Rheumatoid	rs7155603	1e-07	14	75960536	BATF	75988768	76013358
Arthritis, Rheumatoid	rs7574865	2e-06	2	191964633	STAT4	191894302	192016322
Arthritis, Rheumatoid	rs9268853	5e-109	6	32429643	HLA-DRB5	32485120	32498064
Arthritis, Rheumatoid	rs615672	8e-27	6	32574171	HLA-DRB5	32485120	32498064
Arthritis, Rheumatoid	rs660895	1e-108	6	32577380	HLA-DRB5	32485120	32498064
Arthritis, Rheumatoid	rs615672	8e-27	6	32574171	HLA-DRB1	32546546	32557625
Arthritis, Rheumatoid	rs660895	1e-108	6	32577380	HLA-DRB1	32546546	32557625
Arthritis, Rheumatoid	rs9272219	1e-45	6	32602269	HLA-DRB1	32546546	32557625
Arthritis, Rheumatoid	rs11203203	4e-06	21	43836186	UBASH3A	43824008	43867791
Arthritis, Rheumatoid	rs805297	3e-10	6	31622606	TNF	31543344	31546113
Arthritis, Rheumatoid	rs805297	3e-10	6	31622606	LTB	31548302	31550299
Arthritis, Rheumatoid	rs657075	3e-10	5	131430118	CSF2	131409483	131411859
Arthritis, Rheumatoid	rs2062583	2e-06	3	56966246	ARHGEF3	56761446	57113357
Arthritis, Rheumatoid	rs2230926	2e-06	6	138196066	TNFAIP3	138188351	138204449
Arthritis, Rheumatoid	rs2075876	4e-09	21	45709153	ICOSLG	45642874	45660849
Aspartate Aminotransferases	rs6988353	7.76286e-08	8	74997242	LY96	74903587	74941322
Aspartate Aminotransferases	rs10492362	2.00978e-06	12	28212367	PTHLH	28111017	28125638
Asperger Syndrome	rs892055	5e-06	19	38912764	RASGRP4	38899695	38916945
Asperger Syndrome	rs892055	5e-06	19	38912764	RYR1	38924339	39078204
Asperger Syndrome	rs10510837	4e-06	3	60289842	FHIT	59735036	61237133
Asthma	rs11615916	7e-06	12	62610860	FAM19A2	62102040	62672931
Asthma	rs7922491	5e-07	10	53493473	CSTF2T	53455247	53459355
Asthma	rs1101999	4e-09	1	158932555	IFI16	158969758	159024945
Asthma	rs2284033	1e-08	22	37534034	RP5-1170K4.7	37476108	37478887
Asthma	rs2284033	1e-08	22	37534034	TMPRSS6	37461476	37505603
Asthma	rs9322495	9.89584e-05	6	155371513	TIAM2	155153831	155578857
Asthma	rs4675644	9e-06	2	207840332	KLF7	207938861	208031991
Asthma	rs6485587	8.09705e-05	11	12245343	MICALCL	12297627	12380691
Asthma	rs6485587	8.09705e-05	11	12245343	MICAL2	12115543	12285334
Asthma	rs7006290	5e-06	8	41615138	ANK1	41510739	41754280
Asthma	rs6678068	6.22479e-05	1	151501737	TUFT1	151512781	151556059
Asthma	rs6503525	5e-07	17	38095174	SNORD124	38183795	38183898
Asthma	rs3894194	5e-09	17	38121993	SNORD124	38183795	38183898
Asthma	rs2071427	4.59741e-05	17	38254492	SNORD124	38183795	38183898
Asthma	rs9500927	4e-09	6	32961361	HLA-DPB1	33043703	33054978
Asthma	rs987870	2e-10	6	33042880	HLA-DPB1	33043703	33054978
Asthma	rs3129943	3e-15	6	32338695	HLA-DRA	32407619	32412823
Asthma	rs3117098	5e-12	6	32358513	HLA-DRA	32407619	32412823
Asthma	rs3129890	5e-13	6	32414273	HLA-DRA	32407619	32412823
Asthma	rs9500927	4e-09	6	32961361	HLA-DPA1	33032346	33048552
Asthma	rs987870	2e-10	6	33042880	HLA-DPA1	33032346	33048552
Asthma	rs11064153	5.38573e-05	12	6488450	AC005840.1	6548167	6560733
Asthma	rs11064153	5.38573e-05	12	6488450	VAMP1	6571403	6580153
Asthma	rs16822732	5.29902e-05	1	20015300	NBL1	19967048	19984945
Asthma	rs3748748	6.63286e-05	1	20018195	NBL1	19967048	19984945
Asthma	rs9324928	8.95578e-05	5	143096916	CTB-70D19.1	143131655	143132269
Asthma	rs9500927	4e-09	6	32961361	HLA-DMB	32902406	32908847
Asthma	rs3771180	2e-15	2	102953617	IL18RAP	103035149	103069025
Asthma	rs3771166	3e-09	2	102986222	IL18RAP	103035149	103069025
Asthma	rs7130588	2e-08	11	76270683	AP001189.4	76368100	76374910
Asthma	rs3755285	1.42254e-05	2	102844020	IL1RL1	102927962	102968497
Asthma	rs3771180	2e-15	2	102953617	IL1RL1	102927962	102968497
Asthma	rs3771166	3e-09	2	102986222	IL1RL1	102927962	102968497
Asthma	rs4772201	4.57557e-06	13	100086259	GPR183P1	100060035	100061316
Asthma	rs6584099	4.32834e-05	10	98556785	PIK3AP1	98353069	98480271
Asthma	rs6904771	6.23431e-05	6	52856179	GSTA4	52842751	52860176
Asthma	rs1101999	4e-09	1	158932555	PYHIN1	158900586	158946844
Asthma	rs13386455	6.36201e-05	2	30480865	AC104698.1	30481193	30482893
Asthma	rs1295686	1e-07	5	131995843	CCNI2	132083137	132089856
Asthma	rs2244012	3e-07	5	131901225	IL13	131991955	131996802
Asthma	rs1295686	1e-07	5	131995843	IL13	131991955	131996802
Asthma	rs3755285	1.42254e-05	2	102844020	IL1R1	102681004	102796334
Asthma	rs11071559	1e-07	15	61069988	RORA	60780483	61521518
Asthma	rs1902618	2e-06	15	61164199	RORA	60780483	61521518
Asthma	rs2284033	1e-08	22	37534034	IL2RB	37521878	37571094
Asthma	rs2069408	1e-10	12	56364321	IKZF4	56401443	56432219
Asthma	rs1701704	2e-13	12	56412487	IKZF4	56401443	56432219
Asthma	rs2073643	2e-07	5	131723288	IRF1	131817301	131826490
Asthma	rs2244012	3e-07	5	131901225	IRF1	131817301	131826490
Asthma	rs7130588	2e-08	11	76270683	LRRC32	76368568	76381791
Asthma	rs3129890	5e-13	6	32414273	HLA-DRB5	32485120	32498064
Asthma	rs9273349	7e-14	6	32625869	HLA-DRB1	32546546	32557625
Asthma	rs10495179	8.26131e-05	1	221969368	DUSP10	221874766	221915518
Asthma	rs11118864	2.87714e-05	1	221979367	DUSP10	221874766	221915518
Asthma	rs11064153	5.38573e-05	12	6488450	CD27	6554033	6560884
Asthma	rs13386455	6.36201e-05	2	30480865	LBH	30454397	30546596
Asthma	rs7144584	6e-07	14	64275812	SYNE2	64319683	64693165
Atherosclerosis	rs6511720	1e-07	19	11202306	LDLR	11200038	11244492
Atherosclerosis	rs17398575	2e-12	7	106409452	PIK3CG	106505723	106547590
Atrial Fibrillation	rs958546	4.78136e-06	13	46833717	C13orf18	46916139	47012325
Atrial Fibrillation	rs10511311	4.18539e-05	3	112055839	CD200	112051915	112081659
Atrial Natriuretic Factor	rs9288134	1.52231e-06	2	153573363	FMNL2	153191751	153506348
Atrial Natriuretic Factor	rs1105726	5.82799e-08	1	26733239	CD52	26644448	26647014
Atrial Natriuretic Factor	rs17139163	2.41653e-08	7	18439071	HDAC9	18126572	19036993
Atrial Natriuretic Factor	rs1417352	1.86299e-06	6	106899226	AIM1	106959730	107018326
Attention Deficit and Disruptive Behavior Disorders	rs10492664	1e-06	13	108816225	TNFSF13B	108903588	108960832
Attention Deficit and Disruptive Behavior Disorders	rs10797919	9e-06	1	183852914	RGL1	183605208	183897666
Attention Deficit Disorder with Hyperactivity	rs9676447	1.314e-06	19	49424247	AC026803.14	49414187	49422148
Attention Deficit Disorder with Hyperactivity	rs9676447	1.314e-06	19	49424247	DHDH	49436939	49448226
Attention Deficit Disorder with Hyperactivity	rs9676447	1.314e-06	19	49424247	NUCB1	49403307	49426629
Attention Deficit Disorder with Hyperactivity	rs6508445	7.37e-05	18	24059256	TAF4B	23805900	23971649
Attention Deficit Disorder with Hyperactivity	rs957795	0.000125	21	46758719	COL18A1	46825052	46933634
Attention Deficit Disorder with Hyperactivity	rs957794	0.0001012	21	46758766	COL18A1	46825052	46933634
Attention Deficit Disorder with Hyperactivity	rs2439832	9.267e-05	15	43779686	MAP1A	43803156	43823818
Attention Deficit Disorder with Hyperactivity	rs2245715	0.0001444	15	43818052	MAP1A	43803156	43823818
Attention Deficit Disorder with Hyperactivity	rs11607165	4e-06	11	63963947	RP11-783K16.5	64013436	64015689
Attention Deficit Disorder with Hyperactivity	rs12575642	1e-06	11	63979643	RP11-783K16.5	64013436	64015689
Attention Deficit Disorder with Hyperactivity	rs1059440	4e-06	11	63991801	RP11-783K16.5	64013436	64015689
Attention Deficit Disorder with Hyperactivity	rs12679254	2e-06	8	74274191	RP11-434I12.5	74189599	74190281
Attention Deficit Disorder with Hyperactivity	rs220470	1e-07	17	3664975	ITGAE	3617922	3704537
Attention Deficit Disorder with Hyperactivity	rs8074751	1e-06	17	63642542	CEP112	63631656	64188202
Attention Deficit Disorder with Hyperactivity	rs1079661	0.0001418	20	47850614	SNORD12	47897220	47897309
Attention Deficit Disorder with Hyperactivity	rs17754282	4.297e-05	11	87983002	RAB38	87846410	87908635
Attention Deficit Disorder with Hyperactivity	rs17431881	0.0001749	2	222193919	EPHA4	222282747	222438922
Attention Deficit Disorder with Hyperactivity	rs2971884	7.785e-05	2	54904463	AC093110.3	54888148	54889929
Attention Deficit Disorder with Hyperactivity	rs2941577	9.888e-05	2	54914459	AC093110.3	54888148	54889929
Attention Deficit Disorder with Hyperactivity	rs2666035	4.88e-05	2	54938838	AC093110.3	54888148	54889929
Attention Deficit Disorder with Hyperactivity	rs4731688	0.0001518	7	129997061	CPA5	129984630	130008571
Attention Deficit Disorder with Hyperactivity	rs12706927	0.0001423	7	130023539	CPA5	129984630	130008571
Attention Deficit Disorder with Hyperactivity	rs11607165	4e-06	11	63963947	RP11-783K16.14	63996686	64001824
Attention Deficit Disorder with Hyperactivity	rs12575642	1e-06	11	63979643	RP11-783K16.14	63996686	64001824
Attention Deficit Disorder with Hyperactivity	rs1059440	4e-06	11	63991801	RP11-783K16.14	63996686	64001824
Attention Deficit Disorder with Hyperactivity	rs6791644	8e-06	3	60771108	FHIT	59735036	61237133
Attention Deficit Disorder with Hyperactivity	rs12679254	2e-06	8	74274191	RDH10	74206847	74237516
Attention Deficit Disorder with Hyperactivity	rs8074751	1e-06	17	63642542	AXIN2	63524681	63557765
Attention Deficit Disorder with Hyperactivity	rs16985637	3.125e-05	22	38163777	LGALS1	38071615	38075813
Attention Deficit Disorder with Hyperactivity	rs2677744	1e-06	15	91450441	FURIN	91411822	91426688
Attention Deficit Disorder with Hyperactivity	rs2677744	1e-06	15	91450441	FES	91426925	91439006
Attention Deficit Disorder with Hyperactivity	rs10011926	8e-06	4	111026927	ELOVL6	110967002	111120355
Attention Deficit Disorder with Hyperactivity	rs7172689	4e-06	15	81533695	IL16	81451916	81605104
Audiometry, Pure-Tone	rs10521971	1.08733e-09	X	31498800	DMD	31137336	33357558
Audiometry, Pure-Tone	rs424741	1.61686e-07	16	24231449	PRKCB	23847322	24231932
Audiometry, Pure-Tone	rs1952324	1.26046e-08	14	92947116	RIN3	92980118	93155339
Autoimmune Diseases	rs1772408	8e-07	1	159005649	IFI16	158969758	159024945
Autoimmune Diseases	rs10876993	4e-06	12	58062667	KIF5A	57943781	57980415
Autoimmune Diseases	rs11203203	1e-08	21	43836186	TMPRSS3	43791999	43816955
Autoimmune Diseases	rs1772408	8e-07	1	159005649	PYHIN1	158900586	158946844
Autoimmune Diseases	rs7579944	1e-08	2	30445026	AC104698.1	30481193	30482893
Autoimmune Diseases	rs7574865	4e-10	2	191964633	STAT1	191829084	191885686
Autoimmune Diseases	rs7574865	4e-10	2	191964633	STAT4	191894302	192016322
Autoimmune Diseases	rs11203203	1e-08	21	43836186	UBASH3A	43824008	43867791
Autoimmune Diseases	rs7579944	1e-08	2	30445026	LBH	30454397	30546596
Azoospermia	rs7192	3e-06	6	32411646	HLA-DRA	32407619	32412823
Azoospermia	rs6080550	2e-09	20	1759590	RP4-673D20.1	1645929	1688846
Azoospermia	rs6080550	2e-09	20	1759590	RP4-673D20.4	1702691	1703183
Azoospermia	rs2477686	6e-12	1	2392648	RP3-395M20.8	2481359	2488470
Azoospermia	rs7192	3e-06	6	32411646	HLA-DRB5	32485120	32498064
Basophils	rs4590306	8.318e-05	6	119517983	FAM184A	119280928	119470552
Basophils	rs7674515	1.924e-05	4	40064563	RP11-333E13.4	40044537	40058819
Basophils	rs241301	3.045e-06	1	228962427	RHOU	228870824	228882416
Basophils	rs2639760	4.578e-06	1	228966621	RHOU	228870824	228882416
Basophils	rs12922275	1.964e-05	16	57787027	GPR56	57644564	57698944
Basophils	rs11763116	4.608e-05	7	36341759	ANLN	36429415	36493400
Basophils	rs11762966	7.627e-05	7	24824774	DFNA5	24737972	24809244
Basophils	rs11762966	7.627e-05	7	24824774	OSBPL3	24836158	25021253
Basophils	rs14868	3.623e-05	1	226107787	RP11-285F7.2	226028584	226034223
Basophils	rs958875	8.184e-05	11	9857326	SBF2	9800214	10315754
Basophils	rs12418989	6.269e-06	11	9930234	SBF2	9800214	10315754
Basophils	rs16833215	3.935e-06	2	191913799	STAT1	191829084	191885686
Basophils	rs12922275	1.964e-05	16	57787027	KIFC3	57792129	57896957
Basophils	rs3829963	6.259e-05	6	36644386	CDKN1A	36644305	36655116
Basophils	rs16833215	3.935e-06	2	191913799	STAT4	191894302	192016322
Behavior, Addictive	rs16868941	8e-07	8	103052377	NCALD	102698771	103137135
Behavior, Addictive	rs2470893	2e-11	15	75019449	CYP1A1	75011883	75017951
Behcet Syndrome	rs7759666	3.60526e-05	6	30569489	AL662800.1	30584006	30584082
Behcet Syndrome	rs9262122	4.72191e-05	6	30573842	AL662800.1	30584006	30584082
Behcet Syndrome	rs9262152	3.61723e-05	6	30680916	AL662800.1	30584006	30584082
Behcet Syndrome	rs2857106	2.38892e-05	6	32787570	XXbac-BPG246D15.8	32811863	32814272
Behcet Syndrome	rs7759666	3.60526e-05	6	30569489	KIAA1949	30644166	30655672
Behcet Syndrome	rs9262122	4.72191e-05	6	30573842	KIAA1949	30644166	30655672
Behcet Syndrome	rs9262152	3.61723e-05	6	30680916	KIAA1949	30644166	30655672
Behcet Syndrome	rs3764147	7.36335e-06	13	44457925	ENOX1	43787654	44361044
Behcet Syndrome	rs17810546	1.49405e-05	3	159665050	IQCJ-SCHIP1	158680024	159615155
Behcet Syndrome	rs3132726	2.9332e-06	6	29823606	HLA-K	29894236	29897009
Behcet Syndrome	rs3094654	1.16734e-05	6	29839816	HLA-K	29894236	29897009
Behcet Syndrome	rs9258966	1.02361e-05	6	29840382	HLA-K	29894236	29897009
Behcet Syndrome	rs111262213	2.33247e-06	6	29906691	HLA-K	29894236	29897009
Behcet Syndrome	rs74976521	1.44287e-06	6	29917439	HLA-K	29894236	29897009
Behcet Syndrome	rs6457110	1.87734e-07	6	29933881	HLA-K	29894236	29897009
Behcet Syndrome	rs4713270	2.36657e-06	6	29934697	HLA-K	29894236	29897009
Behcet Syndrome	rs2256919	2.66851e-05	6	29940750	HLA-K	29894236	29897009
Behcet Syndrome	rs6904029	2.05626e-06	6	29943067	HLA-K	29894236	29897009
Behcet Syndrome	rs4947244	1.92126e-06	6	29954364	HLA-K	29894236	29897009
Behcet Syndrome	rs5025708	9.16219e-11	6	29955199	HLA-K	29894236	29897009
Behcet Syndrome	rs9357092	3.84956e-07	6	29984252	HLA-K	29894236	29897009
Behcet Syndrome	rs2285515	7.6559e-05	19	35660450	LGI4	35615417	35633355
Behcet Syndrome	rs2242955	1.56366e-05	6	31474280	NCR3	31556672	31560762
Behcet Syndrome	rs3131631	4.39062e-05	6	31484683	NCR3	31556672	31560762
Behcet Syndrome	rs3130637	2.99974e-05	6	31488145	NCR3	31556672	31560762
Behcet Syndrome	rs3093993	3.12025e-05	6	31490725	NCR3	31556672	31560762
Behcet Syndrome	rs3095227	3.12025e-05	6	31491000	NCR3	31556672	31560762
Behcet Syndrome	rs3093986	2.32856e-06	6	31493421	NCR3	31556672	31560762
Behcet Syndrome	rs3093978	8.82169e-07	6	31498497	NCR3	31556672	31560762
Behcet Syndrome	rs3093948	8.71917e-07	6	31501413	NCR3	31556672	31560762
Behcet Syndrome	rs3093976	1.03078e-06	6	31502861	NCR3	31556672	31560762
Behcet Syndrome	rs3130057	1.07296e-06	6	31504587	NCR3	31556672	31560762
Behcet Syndrome	rs3130058	6.22625e-07	6	31505887	NCR3	31556672	31560762
Behcet Syndrome	rs2516393	8.82169e-07	6	31506744	NCR3	31556672	31560762
Behcet Syndrome	rs2239709	4.55943e-05	6	31507447	NCR3	31556672	31560762
Behcet Syndrome	rs2251824	5.97381e-06	6	31511857	NCR3	31556672	31560762
Behcet Syndrome	rs2071593	4.55943e-05	6	31512799	NCR3	31556672	31560762
Behcet Syndrome	rs2523503	5.59498e-06	6	31513559	NCR3	31556672	31560762
Behcet Syndrome	rs2523500	2.6397e-06	6	31518354	NCR3	31556672	31560762
Behcet Syndrome	rs2255798	8.42977e-05	6	31521302	NCR3	31556672	31560762
Behcet Syndrome	rs2230365	2.52104e-05	6	31525448	NCR3	31556672	31560762
Behcet Syndrome	rs2009658	6.64339e-05	6	31538244	NCR3	31556672	31560762
Behcet Syndrome	rs2229094	1.68234e-06	6	31540556	NCR3	31556672	31560762
Behcet Syndrome	rs2844480	4.62373e-06	6	31564821	NCR3	31556672	31560762
Behcet Syndrome	rs2516464	2.20808e-14	6	31416156	ATP6V1G2	31512239	31516204
Behcet Syndrome	rs2516463	8.33679e-06	6	31416536	ATP6V1G2	31512239	31516204
Behcet Syndrome	rs16899646	1.24549e-06	6	31416920	ATP6V1G2	31512239	31516204
Behcet Syndrome	rs9501129	2.63699e-06	6	31417396	ATP6V1G2	31512239	31516204
Behcet Syndrome	rs2516458	1.95036e-14	6	31419387	ATP6V1G2	31512239	31516204
Behcet Syndrome	rs2516456	1.38564e-14	6	31420018	ATP6V1G2	31512239	31516204
Behcet Syndrome	rs77993522	1.11149e-06	6	31421112	ATP6V1G2	31512239	31516204
Behcet Syndrome	rs2254386	1.54e-14	6	31425033	ATP6V1G2	31512239	31516204
Behcet Syndrome	rs2596480	8.05663e-06	6	31425985	ATP6V1G2	31512239	31516204
Behcet Syndrome	rs2596472	2.45309e-05	6	31428967	ATP6V1G2	31512239	31516204
Behcet Syndrome	rs3094228	4.26904e-12	6	31429927	ATP6V1G2	31512239	31516204
Behcet Syndrome	rs2284178	3.05597e-10	6	31432125	ATP6V1G2	31512239	31516204
Behcet Syndrome	rs3094604	3.20316e-09	6	31434111	ATP6V1G2	31512239	31516204
Behcet Syndrome	rs2516518	3.30807e-06	6	31435119	ATP6V1G2	31512239	31516204
Behcet Syndrome	rs2518028	4.4131e-08	6	31436047	ATP6V1G2	31512239	31516204
Behcet Syndrome	rs3131643	6.46952e-05	6	31442782	ATP6V1G2	31512239	31516204
Behcet Syndrome	rs2242955	1.56366e-05	6	31474280	ATP6V1G2	31512239	31516204
Behcet Syndrome	rs3131631	4.39062e-05	6	31484683	ATP6V1G2	31512239	31516204
Behcet Syndrome	rs3130637	2.99974e-05	6	31488145	ATP6V1G2	31512239	31516204
Behcet Syndrome	rs3093993	3.12025e-05	6	31490725	ATP6V1G2	31512239	31516204
Behcet Syndrome	rs3095227	3.12025e-05	6	31491000	ATP6V1G2	31512239	31516204
Behcet Syndrome	rs3093986	2.32856e-06	6	31493421	ATP6V1G2	31512239	31516204
Behcet Syndrome	rs3093978	8.82169e-07	6	31498497	ATP6V1G2	31512239	31516204
Behcet Syndrome	rs3093948	8.71917e-07	6	31501413	ATP6V1G2	31512239	31516204
Behcet Syndrome	rs3093976	1.03078e-06	6	31502861	ATP6V1G2	31512239	31516204
Behcet Syndrome	rs3130057	1.07296e-06	6	31504587	ATP6V1G2	31512239	31516204
Behcet Syndrome	rs3130058	6.22625e-07	6	31505887	ATP6V1G2	31512239	31516204
Behcet Syndrome	rs2516393	8.82169e-07	6	31506744	ATP6V1G2	31512239	31516204
Behcet Syndrome	rs2239709	4.55943e-05	6	31507447	ATP6V1G2	31512239	31516204
Behcet Syndrome	rs2251824	5.97381e-06	6	31511857	ATP6V1G2	31512239	31516204
Behcet Syndrome	rs2071593	4.55943e-05	6	31512799	ATP6V1G2	31512239	31516204
Behcet Syndrome	rs2523503	5.59498e-06	6	31513559	ATP6V1G2	31512239	31516204
Behcet Syndrome	rs2523500	2.6397e-06	6	31518354	ATP6V1G2	31512239	31516204
Behcet Syndrome	rs2255798	8.42977e-05	6	31521302	ATP6V1G2	31512239	31516204
Behcet Syndrome	rs2230365	2.52104e-05	6	31525448	ATP6V1G2	31512239	31516204
Behcet Syndrome	rs2009658	6.64339e-05	6	31538244	ATP6V1G2	31512239	31516204
Behcet Syndrome	rs2229094	1.68234e-06	6	31540556	ATP6V1G2	31512239	31516204
Behcet Syndrome	rs2844480	4.62373e-06	6	31564821	ATP6V1G2	31512239	31516204
Behcet Syndrome	rs6967330	8.42806e-05	7	105658451	CDHR3	105517242	105676877
Behcet Syndrome	rs7634425	2.97042e-05	3	183020592	B3GNT5	182971032	183016292
Behcet Syndrome	rs1971773	5.48295e-05	17	8633310	PIK3R6	8706041	8770994
Behcet Syndrome	rs4851526	4.39445e-05	2	102618370	IL1R1	102681004	102796334
Behcet Syndrome	rs2857106	2.38892e-05	6	32787570	TAP1	32812986	32821755
Behcet Syndrome	rs1495966	6.09321e-05	1	67753353	IL23R	67632083	67725662
Behcet Syndrome	rs1495965	2e-11	1	67753508	IL23R	67632083	67725662
Behcet Syndrome	rs924080	5.35438e-06	1	67760140	IL23R	67632083	67725662
Behcet Syndrome	rs1495966	6.09321e-05	1	67753353	IL12RB2	67773047	67862583
Behcet Syndrome	rs1495965	2e-11	1	67753508	IL12RB2	67773047	67862583
Behcet Syndrome	rs924080	5.35438e-06	1	67760140	IL12RB2	67773047	67862583
Behcet Syndrome	rs7572482	3.18255e-05	2	192015072	STAT4	191894302	192016322
Behcet Syndrome	rs2242955	1.56366e-05	6	31474280	TNF	31543344	31546113
Behcet Syndrome	rs3131631	4.39062e-05	6	31484683	TNF	31543344	31546113
Behcet Syndrome	rs3130637	2.99974e-05	6	31488145	TNF	31543344	31546113
Behcet Syndrome	rs3093993	3.12025e-05	6	31490725	TNF	31543344	31546113
Behcet Syndrome	rs3095227	3.12025e-05	6	31491000	TNF	31543344	31546113
Behcet Syndrome	rs3093986	2.32856e-06	6	31493421	TNF	31543344	31546113
Behcet Syndrome	rs3093978	8.82169e-07	6	31498497	TNF	31543344	31546113
Behcet Syndrome	rs3093948	8.71917e-07	6	31501413	TNF	31543344	31546113
Behcet Syndrome	rs3093976	1.03078e-06	6	31502861	TNF	31543344	31546113
Behcet Syndrome	rs3130057	1.07296e-06	6	31504587	TNF	31543344	31546113
Behcet Syndrome	rs3130058	6.22625e-07	6	31505887	TNF	31543344	31546113
Behcet Syndrome	rs2516393	8.82169e-07	6	31506744	TNF	31543344	31546113
Behcet Syndrome	rs2239709	4.55943e-05	6	31507447	TNF	31543344	31546113
Behcet Syndrome	rs2251824	5.97381e-06	6	31511857	TNF	31543344	31546113
Behcet Syndrome	rs2071593	4.55943e-05	6	31512799	TNF	31543344	31546113
Behcet Syndrome	rs2523503	5.59498e-06	6	31513559	TNF	31543344	31546113
Behcet Syndrome	rs2523500	2.6397e-06	6	31518354	TNF	31543344	31546113
Behcet Syndrome	rs2255798	8.42977e-05	6	31521302	TNF	31543344	31546113
Behcet Syndrome	rs2230365	2.52104e-05	6	31525448	TNF	31543344	31546113
Behcet Syndrome	rs2009658	6.64339e-05	6	31538244	TNF	31543344	31546113
Behcet Syndrome	rs2229094	1.68234e-06	6	31540556	TNF	31543344	31546113
Behcet Syndrome	rs2844480	4.62373e-06	6	31564821	TNF	31543344	31546113
Behcet Syndrome	rs2242955	1.56366e-05	6	31474280	LTB	31548302	31550299
Behcet Syndrome	rs3131631	4.39062e-05	6	31484683	LTB	31548302	31550299
Behcet Syndrome	rs3130637	2.99974e-05	6	31488145	LTB	31548302	31550299
Behcet Syndrome	rs3093993	3.12025e-05	6	31490725	LTB	31548302	31550299
Behcet Syndrome	rs3095227	3.12025e-05	6	31491000	LTB	31548302	31550299
Behcet Syndrome	rs3093986	2.32856e-06	6	31493421	LTB	31548302	31550299
Behcet Syndrome	rs3093978	8.82169e-07	6	31498497	LTB	31548302	31550299
Behcet Syndrome	rs3093948	8.71917e-07	6	31501413	LTB	31548302	31550299
Behcet Syndrome	rs3093976	1.03078e-06	6	31502861	LTB	31548302	31550299
Behcet Syndrome	rs3130057	1.07296e-06	6	31504587	LTB	31548302	31550299
Behcet Syndrome	rs3130058	6.22625e-07	6	31505887	LTB	31548302	31550299
Behcet Syndrome	rs2516393	8.82169e-07	6	31506744	LTB	31548302	31550299
Behcet Syndrome	rs2239709	4.55943e-05	6	31507447	LTB	31548302	31550299
Behcet Syndrome	rs2251824	5.97381e-06	6	31511857	LTB	31548302	31550299
Behcet Syndrome	rs2071593	4.55943e-05	6	31512799	LTB	31548302	31550299
Behcet Syndrome	rs2523503	5.59498e-06	6	31513559	LTB	31548302	31550299
Behcet Syndrome	rs2523500	2.6397e-06	6	31518354	LTB	31548302	31550299
Behcet Syndrome	rs2255798	8.42977e-05	6	31521302	LTB	31548302	31550299
Behcet Syndrome	rs2230365	2.52104e-05	6	31525448	LTB	31548302	31550299
Behcet Syndrome	rs2009658	6.64339e-05	6	31538244	LTB	31548302	31550299
Behcet Syndrome	rs2229094	1.68234e-06	6	31540556	LTB	31548302	31550299
Behcet Syndrome	rs2844480	4.62373e-06	6	31564821	LTB	31548302	31550299
Bilirubin	rs306776	9.514e-07	9	124194168	STOM	124101355	124132531
Bilirubin	rs10155981	2e-07	7	22756463	IL6	22765503	22771621
Bilirubin	rs10497103	7.74632e-07	2	153406363	FMNL2	153191751	153506348
Bilirubin	rs766420	9e-09	X	153554404	FLNA	153576892	153603006
Bilirubin	rs12206204	8e-07	6	26116982	HIST1H2BG	26216428	26216872
Bilirubin	rs3825179	9.57962e-05	12	93413041	AC138123.2	93477374	93477451
Bilirubin	rs2834664	8.56552e-05	21	36275439	RUNX1	36160098	37357047
Bipolar Disorder	rs683395	5e-06	3	182869818	LAMP3	182840001	182881627
Bipolar Disorder	rs514636	7e-07	3	182870436	LAMP3	182840001	182881627
Bipolar Disorder	rs1215582	8.52e-05	1	90239551	RP11-413E1.4	90095284	90141945
Bipolar Disorder	rs9976523	7.46e-05	21	47032395	COL18A1	46825052	46933634
Bipolar Disorder	rs4380451	4e-06	3	32329497	CMTM8	32280171	32411817
Bipolar Disorder	rs4627791	2e-06	3	32347824	CMTM8	32280171	32411817
Bipolar Disorder	rs11740562	1.61e-05	5	156942285	NIPAL4	156887027	156901725
Bipolar Disorder	rs9976523	7.46e-05	21	47032395	PCBP3	47063608	47362368
Bipolar Disorder	rs11701130	2.79e-05	21	47041808	PCBP3	47063608	47362368
Bipolar Disorder	rs4819143	7.47e-05	21	47124178	PCBP3	47063608	47362368
Bipolar Disorder	rs2839020	6.58e-05	21	47280001	PCBP3	47063608	47362368
Bipolar Disorder	rs12528887	1.25e-05	6	155387178	TIAM2	155153831	155578857
Bipolar Disorder	rs12523857	1.25e-05	6	155387239	TIAM2	155153831	155578857
Bipolar Disorder	rs7741028	7.77e-05	6	155528057	TIAM2	155153831	155578857
Bipolar Disorder	rs11208285	9.59e-05	1	64221643	ROR1	64239693	64647181
Bipolar Disorder	rs1042779	2e-07	3	52821011	TMEM110	52870235	52931612
Bipolar Disorder	rs736408	2e-06	3	52835354	TMEM110	52870235	52931612
Bipolar Disorder	rs1042779	2e-07	3	52821011	MUSTN1	52847298	52869745
Bipolar Disorder	rs736408	2e-06	3	52835354	MUSTN1	52847298	52869745
Bipolar Disorder	rs1042779	2e-07	3	52821011	ITIH4	52846991	52865495
Bipolar Disorder	rs736408	2e-06	3	52835354	ITIH4	52846991	52865495
Bipolar Disorder	rs2289700	9e-06	15	79224683	CTSH	79213400	79241916
Bipolar Disorder	rs6527185	3.99e-05	X	32364768	DMD	31137336	33357558
Bipolar Disorder	rs8013833	6.01e-05	14	50514353	C14orf182	50448430	50474238
Bipolar Disorder	rs1158219	3.6e-05	2	37546820	QPCT	37571717	37600465
Bipolar Disorder	rs1158219	3.6e-05	2	37546820	PRKD3	37477645	37551951
Bipolar Disorder	rs6734445	4.13e-05	2	54797798	AC093110.3	54888148	54889929
Bipolar Disorder	rs17418283	1e-07	5	94154588	MCTP1	94039446	94620279
Bipolar Disorder	rs1012053	2e-08	13	42653437	DGKH	42614176	42830714
Bipolar Disorder	rs4765864	1.24e-05	12	2021395	CACNA2D4	1901123	2028002
Bipolar Disorder	rs884215	2.34e-05	2	36742955	CRIM1	36583069	36778278
Bipolar Disorder	rs796988	2.64e-05	4	185333092	IRF2	185308867	185395734
Bipolar Disorder	rs6484218	4e-08	11	10390581	SBF2	9800214	10315754
Bipolar Disorder	rs12539126	8.96e-05	7	134435437	CALD1	134429003	134655479
Bipolar Disorder	rs10488456	6.08e-05	7	134438524	CALD1	134429003	134655479
Bipolar Disorder	rs1038094	9e-06	15	74012437	CD276	73976307	74006859
Bipolar Disorder	rs3124177	2.7e-05	10	30830475	MAP3K8	30722866	30750762
Bipolar Disorder	rs3934516	5.53e-05	15	61603979	RORA	60780483	61521518
Bipolar Disorder	rs11740562	1.61e-05	5	156942285	ADAM19	156822542	157002783
Bipolar Disorder	rs12334460	2.92e-05	8	8979689	PPP1R3B	8993765	9009084
Bipolar Disorder	rs7827290	9e-06	8	142300315	DENND3	142127377	142205907
Bipolar Disorder	rs2287921	3e-06	19	49228272	DBP	49133287	49140695
Bipolar Disorder	rs8099939	2e-06	19	42521108	POU2F2	42590262	42700737
Bipolar Disorder	rs3758354	3e-06	9	75764565	ANXA1	75766673	75785309
Bipolar Disorder	rs14380	1.21e-05	3	42578579	VIPR1	42530791	42579059
Blood Cells	rs2077955	7.12717e-05	11	72209060	RP11-169D4.2	72295616	72299023
Blood Cells	rs10509626	1.35384e-07	10	93318396	HECTD2	93170096	93274586
Blood Cells	rs719070	2.43221e-05	3	159477493	IQCJ-SCHIP1	158680024	159615155
Blood Cells	rs2520343	4.72153e-05	7	18843808	HDAC9	18126572	19036993
Blood Cells	rs3800695	3.9055e-05	7	134345543	CALD1	134429003	134655479
Blood Cells	rs10509559	6.65891e-06	10	90667984	FAS	90750414	90775542
Blood Cells	rs3917312	1.54258e-07	2	102790182	IL1R1	102681004	102796334
Blood Coagulation Factors	rs6725302	3.78587e-10	2	198032683	AC010746.2	198115582	198167243
Blood Coagulation Factors	rs183154	2.65693e-07	16	55609258	LPCAT2	55542910	55620582
Blood Coagulation Factors	rs183154	2.65693e-07	16	55609258	MMP2	55423612	55540603
Blood Coagulation Factors	rs2305402	8.34046e-07	3	160227707	SMC4	160117062	160152750
Blood Coagulation Factors	rs10490994	2.81451e-06	10	76784538	DUPD1	76797594	76818272
Blood Flow Velocity	rs4910571	1.29469e-05	11	5598864	HBG2	5274420	5667019
Blood Flow Velocity	rs9307319	5.86471e-10	4	109274125	RP11-558N14.1	109088681	109177992
Blood Flow Velocity	rs10509558	4.78373e-07	10	90666033	FAS	90750414	90775542
Blood Flow Velocity	rs10491985	1.96626e-06	12	11810134	ETV6	11802788	12044558
Blood Platelets	rs2731672	1e-06	5	176842474	RGS14	176784838	176799602
Blood Pressure	rs610913	7.856e-05	6	74155346	MB21D1	74123238	74161999
Blood Pressure	rs7453831	5.87e-05	6	74179395	MB21D1	74123238	74161999
Blood Pressure	rs12529857	8.795e-05	6	74179788	MB21D1	74123238	74161999
Blood Pressure	rs4708059	8.795e-05	6	74209463	MB21D1	74123238	74161999
Blood Pressure	rs11755449	2.308e-05	6	74226353	MB21D1	74123238	74161999
Blood Pressure	rs2073465	5.859e-05	6	74229792	MB21D1	74123238	74161999
Blood Pressure	rs2409148	1.75482e-05	21	27037191	MIR155HG	26934221	26947480
Blood Pressure	rs2363059	8.731e-05	19	55026398	LENG9	54972981	54974894
Blood Pressure	rs713397	9.253e-05	2	201357624	SPATS2L	201170604	201343253
Blood Pressure	rs11066209	3.02765e-07	12	112677279	TRAFD1	112563305	112591407
Blood Pressure	rs7700814	3.146e-05	5	95148129	RHOBTB3	95049226	95160087
Blood Pressure	rs871775	1.846e-05	5	95158768	RHOBTB3	95049226	95160087
Blood Pressure	rs3905000	9.099e-05	9	107657070	ABCA1	107543283	107690518
Blood Pressure	rs4144383	6.611e-05	13	108843486	TNFSF13B	108903588	108960832
Blood Pressure	rs875462	7.271e-05	6	15538436	DTNBP1	15523032	15663289
Blood Pressure	rs9296983	5.436e-05	6	15555426	DTNBP1	15523032	15663289
Blood Pressure	rs9396593	4.717e-05	6	15592559	DTNBP1	15523032	15663289
Blood Pressure	rs9298708	1.04669e-10	9	14868312	LDHAP4	14921335	14922332
Blood Pressure	rs10961780	1.147e-05	9	14898161	LDHAP4	14921335	14922332
Blood Pressure	rs7848992	2.96011e-06	9	15021048	LDHAP4	14921335	14922332
Blood Pressure	rs2189480	9.276e-05	12	48263828	VDR	48235320	48336831
Blood Pressure	rs3819545	4.072e-05	12	48265006	VDR	48235320	48336831
Blood Pressure	rs11924535	7.244e-05	3	32423251	CMTM8	32280171	32411817
Blood Pressure	rs11629242	2.97e-05	14	94861516	SERPINA1	94843084	94857030
Blood Pressure	rs8008466	4.408e-05	14	94862149	SERPINA1	94843084	94857030
Blood Pressure	rs5980376	1.04819e-05	X	147683352	AFF2	147582139	148082193
Blood Pressure	rs10520131	5.67337e-05	15	39778480	THBS1	39873280	39891667
Blood Pressure	rs916809	1.48e-05	12	47814851	RP11-493L12.6	47735397	47735872
Blood Pressure	rs884972	5.547e-05	7	47537679	TNS3	47314752	47622156
Blood Pressure	rs10497109	1.0008e-05	2	153438591	FMNL2	153191751	153506348
Blood Pressure	rs8112720	6.704e-05	19	50771322	NAPSA	50861734	50869087
Blood Pressure	rs10496684	7.2783e-05	2	132361473	CCDC74A	132285248	132291239
Blood Pressure	rs17013034	1.104e-05	2	33688129	RASGRP3	33661391	33789817
Blood Pressure	rs10501129	4.02569e-05	11	33420164	RP1-305G21.1	33472192	33472489
Blood Pressure	rs10958725	1.406e-05	8	42524584	CHRNA6	42607763	42651535
Blood Pressure	rs13273442	1.75e-05	8	42544017	CHRNA6	42607763	42651535
Blood Pressure	rs1451240	1.492e-05	8	42546711	CHRNA6	42607763	42651535
Blood Pressure	rs6474414	2.225e-05	8	42560336	CHRNA6	42607763	42651535
Blood Pressure	rs197328	4.834e-05	7	36396358	ANLN	36429415	36493400
Blood Pressure	rs2893529	3.45795e-05	7	36399656	ANLN	36429415	36493400
Blood Pressure	rs6976779	3.475e-05	7	36427461	ANLN	36429415	36493400
Blood Pressure	rs10787993	2.706e-05	10	121580883	INPP5F	121485609	121588652
Blood Pressure	rs2252156	2.097e-05	10	121631543	INPP5F	121485609	121588652
Blood Pressure	rs1004467	1e-10	10	104594507	AS3MT	104629273	104661656
Blood Pressure	rs12334531	6.303e-05	8	74263630	RP11-434I12.5	74189599	74190281
Blood Pressure	rs1123657	9.952e-05	22	19675944	SEPT5	19701987	19712295
Blood Pressure	rs5748403	4.308e-05	22	19681349	SEPT5	19701987	19712295
Blood Pressure	rs8112720	6.704e-05	19	50771322	NAPSB	50837053	50848024
Blood Pressure	rs8112720	6.704e-05	19	50771322	KCNC3	50815194	50836772
Blood Pressure	rs4516797	1.206e-05	4	6135717	JAKMIP1	6027926	6202318
Blood Pressure	rs3743501	1.651e-05	15	59591079	MYO1E	59427113	59665099
Blood Pressure	rs1484284	9.062e-06	15	59594230	MYO1E	59427113	59665099
Blood Pressure	rs9285151	1.66233e-05	13	43814236	ENOX1	43787654	44361044
Blood Pressure	rs7995026	6.86259e-05	13	43853550	ENOX1	43787654	44361044
Blood Pressure	rs10521977	6.388e-05	X	31749463	DMD	31137336	33357558
Blood Pressure	rs5029846	5.92e-06	12	68652441	IL26	68595131	68619601
Blood Pressure	rs12630919	8.011e-05	3	133252369	BFSP2	133118839	133194066
Blood Pressure	rs10486604	3.38695e-06	7	29085444	CPVL	29034847	29235067
Blood Pressure	rs39101	3.813e-05	7	29294462	CPVL	29034847	29235067
Blood Pressure	rs2395300	9.669e-05	6	32968276	HLA-DPB1	33043703	33054978
Blood Pressure	rs172274	6.419e-05	6	32969457	HLA-DPB1	33043703	33054978
Blood Pressure	rs2395157	2.327e-05	6	32348145	HLA-DRA	32407619	32412823
Blood Pressure	rs3817973	9.28e-05	6	32361111	HLA-DRA	32407619	32412823
Blood Pressure	rs3817963	6.094e-05	6	32368087	HLA-DRA	32407619	32412823
Blood Pressure	rs3806156	2.437e-05	6	32373698	HLA-DRA	32407619	32412823
Blood Pressure	rs2395300	9.669e-05	6	32968276	HLA-DPA1	33032346	33048552
Blood Pressure	rs172274	6.419e-05	6	32969457	HLA-DPA1	33032346	33048552
Blood Pressure	rs4910571	2.29175e-06	11	5598864	HBG2	5274420	5667019
Blood Pressure	rs4346460	7.503e-05	20	23569400	CST3	23608534	23619110
Blood Pressure	rs7219318	7.902e-05	17	78912354	AC127496.3	79002933	79008501
Blood Pressure	rs1468033	1.275e-05	17	78916953	AC127496.3	79002933	79008501
Blood Pressure	rs1399571	8.48e-05	17	78952470	AC127496.3	79002933	79008501
Blood Pressure	rs1265145	3.28503e-07	8	103208256	RRM2B	103216730	103251346
Blood Pressure	rs3781226	2.343e-05	10	48416258	GDF10	48425815	48438976
Blood Pressure	rs10491334	4e-06	5	110772404	STARD4	110831731	110848288
Blood Pressure	rs2855812	4.143e-05	6	31472720	NCR3	31556672	31560762
Blood Pressure	rs805303	2e-11	6	31616366	NCR3	31556672	31560762
Blood Pressure	rs2395300	9.669e-05	6	32968276	HLA-DMB	32902406	32908847
Blood Pressure	rs172274	6.419e-05	6	32969457	HLA-DMB	32902406	32908847
Blood Pressure	rs13139571	1e-06	4	156645513	GUCY1B3	156680144	156728743
Blood Pressure	rs1905261	2.08117e-05	4	156502278	GUCY1A3	156587863	156653501
Blood Pressure	rs1905262	1.77071e-05	4	156502448	GUCY1A3	156587863	156653501
Blood Pressure	rs13139571	1e-06	4	156645513	GUCY1A3	156587863	156653501
Blood Pressure	rs1570105	6.229e-05	1	234429727	SLC35F3	234040679	234460262
Blood Pressure	rs1921622	4.408e-05	2	102966067	IL18RAP	103035149	103069025
Blood Pressure	rs1921622	4.408e-05	2	102966067	IL1RL1	102927962	102968497
Blood Pressure	rs2363059	8.731e-05	19	55026398	LAIR2	55009100	55021897
Blood Pressure	rs2855812	4.143e-05	6	31472720	ATP6V1G2	31512239	31516204
Blood Pressure	rs3807609	6.625e-06	7	36765758	AOAH	36552456	36764154
Blood Pressure	rs11764769	3.488e-05	7	36775458	AOAH	36552456	36764154
Blood Pressure	rs10520341	5.60146e-05	19	42180571	CEACAM21	42055886	42093197
Blood Pressure	rs11160080	6.772e-05	14	93089242	RIN3	92980118	93155339
Blood Pressure	rs1554243	1.723e-05	4	16063055	FGFBP2	15961866	15970932
Blood Pressure	rs7699781	1.815e-05	4	16065350	FGFBP2	15961866	15970932
Blood Pressure	rs10499197	1.10154e-11	6	138132516	RP11-356I2.4	138178423	138188841
Blood Pressure	rs13402299	6.885e-05	2	100659409	AFF3	100163718	100759201
Blood Pressure	rs4851244	6.056e-05	2	100671449	AFF3	100163718	100759201
Blood Pressure	rs4851250	3.999e-05	2	100729293	AFF3	100163718	100759201
Blood Pressure	rs6722241	8.852e-05	2	100803778	AFF3	100163718	100759201
Blood Pressure	rs6740838	1.226e-05	2	100813499	AFF3	100163718	100759201
Blood Pressure	rs11686372	1.799e-05	2	100827907	AFF3	100163718	100759201
Blood Pressure	rs4303732	2.918e-05	2	100830040	AFF3	100163718	100759201
Blood Pressure	rs4851269	2.381e-05	2	100830348	AFF3	100163718	100759201
Blood Pressure	rs1160542	4.463e-05	2	100832155	AFF3	100163718	100759201
Blood Pressure	rs7915565	1.47332e-05	10	72241081	KIAA1274	72238577	72328205
Blood Pressure	rs9302997	1.7157e-05	17	74211844	RNF157	74138534	74236454
Blood Pressure	rs11608500	8.304e-05	12	93469749	AC138123.2	93477374	93477451
Blood Pressure	rs10508425	7.62152e-05	10	11579546	USP6NL	11502509	11653753
Blood Pressure	rs770189	3e-06	5	88088439	MEF2C	88013975	88199922
Blood Pressure	rs1726609	2.62275e-06	7	18630827	HDAC9	18126572	19036993
Blood Pressure	rs1265145	3.28503e-07	8	103208256	NCALD	102698771	103137135
Blood Pressure	rs4920059	9.501e-05	21	43458706	NCRNA00318	43429303	43445060
Blood Pressure	rs716803	4.22168e-05	11	10247283	SBF2	9800214	10315754
Blood Pressure	rs7129220	3e-12	11	10350538	SBF2	9800214	10315754
Blood Pressure	rs17061792	3.926e-05	3	60000052	FHIT	59735036	61237133
Blood Pressure	rs6800603	8.34543e-08	3	60201379	FHIT	59735036	61237133
Blood Pressure	rs10513560	9.81987e-05	3	160710798	B3GALNT1	160801671	160823172
Blood Pressure	rs193	3.146e-05	7	27943809	JAZF1	27870192	28220362
Blood Pressure	rs202	1.778e-05	7	27948956	JAZF1	27870192	28220362
Blood Pressure	rs209	3.668e-05	7	27952629	JAZF1	27870192	28220362
Blood Pressure	rs17621988	8.699e-05	7	27958750	JAZF1	27870192	28220362
Blood Pressure	rs2040666	1.644e-05	7	27968193	JAZF1	27870192	28220362
Blood Pressure	rs17622746	1.083e-05	7	27990391	JAZF1	27870192	28220362
Blood Pressure	rs12334531	6.303e-05	8	74263630	RDH10	74206847	74237516
Blood Pressure	rs10497997	1.82744e-06	2	214103779	IKZF2	213864429	214017151
Blood Pressure	rs1864255	3.91e-05	5	139974473	EIF4EBP3	139927251	139929163
Blood Pressure	rs2569163	3.322e-05	5	139975466	EIF4EBP3	139927251	139929163
Blood Pressure	rs2723142	1.69468e-05	2	23599564	KLHL29	23608088	23931481
Blood Pressure	rs10742373	5.978e-05	11	36465453	PRR5L	36317838	36486754
Blood Pressure	rs10507187	9.94212e-05	12	105298044	SLC41A2	105196331	105352522
Blood Pressure	rs9373836	9.287e-05	6	106616379	PRDM1	106534195	106557814
Blood Pressure	rs10485149	4.78269e-05	6	106867828	AIM1	106959730	107018326
Blood Pressure	rs1378942	1e-23	15	75077367	CYP1A1	75011883	75017951
Blood Pressure	rs2222956	6.309e-05	21	37101040	RUNX1	36160098	37357047
Blood Pressure	rs1883054	1.732e-05	21	37122288	RUNX1	36160098	37357047
Blood Pressure	rs2835138	3.315e-05	21	37137617	RUNX1	36160098	37357047
Blood Pressure	rs9980922	2.263e-05	21	37208735	RUNX1	36160098	37357047
Blood Pressure	rs2091856	8.41e-05	21	37210411	RUNX1	36160098	37357047
Blood Pressure	rs741754	1.432e-05	21	37221474	RUNX1	36160098	37357047
Blood Pressure	rs2835153	9.099e-05	21	37229471	RUNX1	36160098	37357047
Blood Pressure	rs7700814	3.146e-05	5	95148129	GLRX	95087023	95158709
Blood Pressure	rs871775	1.846e-05	5	95158768	GLRX	95087023	95158709
Blood Pressure	rs7700814	3.146e-05	5	95148129	ELL2	95220802	95297775
Blood Pressure	rs871775	1.846e-05	5	95158768	ELL2	95220802	95297775
Blood Pressure	rs10515234	2.75194e-06	5	95336331	ELL2	95220802	95297775
Blood Pressure	rs4948486	9.757e-05	10	63646610	ARID5B	63661059	63856703
Blood Pressure	rs7093142	9.154e-05	10	63649483	ARID5B	63661059	63856703
Blood Pressure	rs7925428	1.452e-05	11	128724209	FLI1	128555046	128683161
Blood Pressure	rs10493423	1.07937e-05	1	67837158	IL12RB2	67773047	67862583
Blood Pressure	rs132717	1.813e-05	22	36596652	APOL2	36622256	36636000
Blood Pressure	rs132735	3.091e-05	22	36597881	APOL2	36622256	36636000
Blood Pressure	rs132717	1.813e-05	22	36596652	APOL1	36649056	36663576
Blood Pressure	rs132735	3.091e-05	22	36597881	APOL1	36649056	36663576
Blood Pressure	rs7591163	3e-07	2	228715375	CCL20	228678558	228682272
Blood Pressure	rs2521501	2e-15	15	91437388	FURIN	91411822	91426688
Blood Pressure	rs2521501	2e-15	15	91437388	FES	91426925	91439006
Blood Pressure	rs2803439	4.859e-05	9	78950203	GCNT1	79034752	79122332
Blood Pressure	rs4532668	6.801e-05	9	79115844	GCNT1	79034752	79122332
Blood Pressure	rs1886268	6.681e-06	9	79156769	GCNT1	79034752	79122332
Blood Pressure	rs10503840	6.77649e-05	8	29254901	DUSP4	29190581	29208185
Blood Pressure	rs6063312	2e-06	20	47343059	PREX1	47240790	47444420
Blood Pressure	rs5029846	5.92e-06	12	68652441	IFNG	68548548	68553527
Blood Pressure	rs6673027	7.094e-05	1	172645898	FASLG	172628154	172636014
Blood Pressure	rs2295800	6.624e-05	9	117664211	TNFSF8	117656003	117692697
Blood Pressure	rs3181348	2.205e-05	9	117694184	TNFSF8	117656003	117692697
Blood Pressure	rs9892839	6.796e-05	17	29618990	EVI2B	29630784	29641130
Blood Pressure	rs10495174	4.68117e-05	1	221822903	DUSP10	221874766	221915518
Blood Pressure	rs11121955	9.094e-05	1	12723184	DHRS3	12627939	12677737
Blood Pressure	rs1602459	6.02877e-08	4	38642169	KLF3	38665817	38702663
Blood Pressure	rs1993796	1.28233e-08	4	38644050	KLF3	38665817	38702663
Blood Pressure	rs4331786	9.127e-05	4	38769408	KLF3	38665817	38702663
Blood Pressure	rs17477177	2e-13	7	106411858	PIK3CG	106505723	106547590
Blood Pressure	rs54520	5.60146e-05	3	142904112	CHST2	142838173	142841800
Blood Pressure	rs2855812	4.143e-05	6	31472720	TNF	31543344	31546113
Blood Pressure	rs805303	2e-11	6	31616366	TNF	31543344	31546113
Blood Pressure	rs2855812	4.143e-05	6	31472720	LTB	31548302	31550299
Blood Pressure	rs805303	2e-11	6	31616366	LTB	31548302	31550299
Blood Pressure	rs6015450	2e-06	20	57751117	ZNF831	57766075	57834168
Blood Pressure	rs10512017	1.30406e-07	9	75884239	ANXA1	75766673	75785309
Blood Pressure	rs10499197	1.10154e-11	6	138132516	TNFAIP3	138188351	138204449
Blood Pressure	rs4799055	1.43e-05	18	77182003	NFATC1	77155856	77289325
Blood Pressure	rs1144963	2.667e-05	12	69335625	CPM	69235977	69365350
Blood Pressure Determination	rs6906976	6.718e-06	6	74062007	MB21D1	74123238	74161999
Blood Pressure Determination	rs6937887	4.068e-05	6	15688611	DTNBP1	15523032	15663289
Blood Pressure Determination	rs6906528	8.431e-05	6	15690314	DTNBP1	15523032	15663289
Blood Pressure Determination	rs9476899	6.597e-05	6	15725478	DTNBP1	15523032	15663289
Blood Pressure Determination	rs7738190	6.058e-05	6	15751845	DTNBP1	15523032	15663289
Blood Pressure Determination	rs1109287	2.174e-05	6	15760644	DTNBP1	15523032	15663289
Blood Pressure Determination	rs2291844	9.391e-05	11	5719835	TRIM22	5710919	5758319
Blood Pressure Determination	rs2634971	8.517e-05	4	169350278	PALLD	169418217	169849608
Blood Pressure Determination	rs2287505	3.283e-05	2	207947086	KLF7	207938861	208031991
Blood Pressure Determination	rs1002154	1.835e-05	20	37077620	SNORA71C	37058313	37058446
Blood Pressure Determination	rs2291844	9.391e-05	11	5719835	HBG2	5274420	5667019
Blood Pressure Determination	rs16914161	4.366e-07	11	87790526	RAB38	87846410	87908635
Blood Pressure Determination	rs627314	9.658e-05	11	87796131	RAB38	87846410	87908635
Blood Pressure Determination	rs7936068	4.685e-07	11	87817583	RAB38	87846410	87908635
Blood Pressure Determination	rs10831489	6.421e-07	11	87819562	RAB38	87846410	87908635
Blood Pressure Determination	rs736600	3.887e-05	4	78181403	CCNG2	78078304	78354542
Blood Pressure Determination	rs3851357	9.153e-05	3	155267440	PLCH1	155093369	155462856
Blood Pressure Determination	rs359570	7.964e-05	3	155314296	PLCH1	155093369	155462856
Blood Pressure Determination	rs12142232	2.191e-05	1	23816120	ID3	23884409	23886285
Blood Pressure Determination	rs2170872	1.201e-05	4	68536966	STAP1	68424446	68473055
Blood Proteins	rs10489845	1.39418e-09	1	159029771	IFI16	158969758	159024945
Blood Proteins	rs10508309	9.81987e-05	10	6720607	RP11-554I8.1	6660678	6667308
Blood Proteins	rs6822949	6.10943e-10	4	169657573	PALLD	169418217	169849608
Blood Proteins	rs3803800	7e-15	17	7462969	TNFSF12	7452208	7464925
Blood Proteins	rs3803800	7e-15	17	7462969	SNORA48	7478031	7478165
Blood Proteins	rs10489845	1.39418e-09	1	159029771	PYHIN1	158900586	158946844
Blood Proteins	rs10007186	1e-09	4	79589045	ANXA3	79472673	79531597
Blood Sedimentation	rs4910742	2e-09	11	5306509	HBG1	5269313	5271122
Blood Sedimentation	rs4910742	2e-09	11	5306509	HBB	5246694	5250625
Blood Sedimentation	rs4910742	2e-09	11	5306509	HBG2	5274420	5667019
Blood Sedimentation	rs12034598	9e-14	1	207757515	CR2	207627575	207663240
Blood Vessels	rs10493074	1.97232e-06	1	36887485	OSCP1	36881428	36916086
Blood Vessels	rs10493074	1.97232e-06	1	36887485	CSF3R	36931644	36948879
Body Composition	rs474923	5.27e-05	6	23915899	SPTLC1P2	23856926	23857046
Body Composition	rs11810173	9.374e-05	1	235832555	LDHAP2	235901305	235902289
Body Composition	rs4955144	2.533e-05	3	32395216	CMTM8	32280171	32411817
Body Composition	rs2289244	8.077e-06	3	32399181	CMTM8	32280171	32411817
Body Composition	rs2346361	1.322e-05	5	135448505	TGFBI	135364584	135399507
Body Composition	rs580962	4.565e-05	6	32925692	HLA-DMB	32902406	32908847
Body Composition	rs6868622	2.474e-05	5	94469728	MCTP1	94039446	94620279
Body Composition	rs2603127	9.523e-05	3	108243551	DZIP3	108308529	108413693
Body Composition	rs11810173	9.374e-05	1	235832555	GNG4	235710987	235814054
Body Composition	rs1033951	3.863e-05	13	42652637	DGKH	42614176	42830714
Body Composition	rs11042500	8.22e-05	11	9830595	SBF2	9800214	10315754
Body Composition	rs3772503	7.887e-05	3	59980424	FHIT	59735036	61237133
Body Fat Distribution	rs6741380	4.425e-05	2	198165121	AC010746.2	198115582	198167243
Body Fat Distribution	rs8073538	1.143e-05	17	48967375	RP11-294J22.5	48874727	48875012
Body Fat Distribution	rs7999797	7.535e-05	13	110426000	IRS2	110406184	110438915
Body Fat Distribution	rs745324	4.891e-05	13	110465297	IRS2	110406184	110438915
Body Fat Distribution	rs13386452	9.041e-05	2	113479614	IL1A	113531492	113542167
Body Fat Distribution	rs1521341	5.742e-05	12	53161420	KRT79	53215194	53228079
Body Fat Distribution	rs12308045	3.984e-05	12	53165178	KRT79	53215194	53228079
Body Fat Distribution	rs4919706	6.549e-05	12	53177573	KRT79	53215194	53228079
Body Fat Distribution	rs7999797	7.535e-05	13	110426000	AL162497.1	110407168	110407615
Body Fat Distribution	rs745324	4.891e-05	13	110465297	AL162497.1	110407168	110407615
Body Fat Distribution	rs10491334	1.307e-05	5	110772404	STARD4	110831731	110848288
Body Fat Distribution	rs3733995	2.932e-05	5	110818421	STARD4	110831731	110848288
Body Fat Distribution	rs3844081	7.844e-05	1	247723670	C1orf150	247670360	247740992
Body Fat Distribution	rs12620982	5.556e-05	2	100238379	AFF3	100163718	100759201
Body Fat Distribution	rs1520489	1.827e-05	3	46677519	TMIE	46742823	46752376
Body Fat Distribution	rs12491236	1.62e-05	3	46688481	TMIE	46742823	46752376
Body Fat Distribution	rs7830964	5.42e-05	8	38350315	FGFR1	38268656	38326352
Body Fat Distribution	rs17499060	3.478e-05	20	56203102	PMEPA1	56223448	56286592
Body Fat Distribution	rs9315155	1.175e-05	13	32648311	FRY	32605437	32870794
Body Fat Distribution	rs372741	6.255e-05	18	77269289	NFATC1	77155856	77289325
Body Height	rs4871323	2.831e-05	8	123897867	RP11-44N11.1	123819985	123828756
Body Height	rs773652	1.23527e-07	12	56674766	RNU7-40P	56746171	56746234
Body Height	rs12980441	3.523e-05	19	49482522	AC026803.14	49414187	49422148
Body Height	rs10817190	1.067e-05	9	114344403	GNG10	114423615	114432526
Body Height	rs3825199	2e-07	12	93976954	SOCS2	93963590	93977263
Body Height	rs11107116	6e-10	12	93978504	SOCS2	93963590	93977263
Body Height	rs4486574	6.831e-05	10	53399900	CSTF2T	53455247	53459355
Body Height	rs1922131	1.845e-05	10	53415680	CSTF2T	53455247	53459355
Body Height	rs8041863	8e-08	15	89359689	HAPLN3	89420519	89438857
Body Height	rs2351491	2e-09	15	89398105	HAPLN3	89420519	89438857
Body Height	rs1334927	1.17302e-07	6	119395208	FAM184A	119280928	119470552
Body Height	rs2277026	5.46023e-05	5	156744180	AC010609.1	156662195	156662309
Body Height	rs164022	1.11339e-06	19	6828040	VAV1	6772725	6857377
Body Height	rs12980441	3.523e-05	19	49482522	DHDH	49436939	49448226
Body Height	rs12980441	3.523e-05	19	49482522	NUCB1	49403307	49426629
Body Height	rs10961780	2e-06	9	14898161	LDHAP4	14921335	14922332
Body Height	rs4274551	2.699e-05	2	238195820	COL6A3	238232646	238323018
Body Height	rs7586225	2.635e-05	2	238255686	COL6A3	238232646	238323018
Body Height	rs2646262	3.156e-05	2	238258280	COL6A3	238232646	238323018
Body Height	rs10508311	2.70474e-05	10	6731456	RP11-554I8.1	6660678	6667308
Body Height	rs7586225	2.635e-05	2	238255686	AC112721.1	238330063	238333919
Body Height	rs2646262	3.156e-05	2	238258280	AC112721.1	238330063	238333919
Body Height	rs7586225	2.635e-05	2	238255686	AC112721.2	238337563	238343465
Body Height	rs2646262	3.156e-05	2	238258280	AC112721.2	238337563	238343465
Body Height	rs1513326	5.32238e-05	3	111297149	ZBED2	111311747	111314290
Body Height	rs7117518	2.395e-05	11	72279550	RP11-169D4.2	72295616	72299023
Body Height	rs10515748	1.60327e-05	5	156805286	NIPAL4	156887027	156901725
Body Height	rs884623	2.88956e-05	5	156809094	NIPAL4	156887027	156901725
Body Height	rs13114906	3.51e-06	4	169771612	PALLD	169418217	169849608
Body Height	rs2062588	6.601e-05	4	169772342	PALLD	169418217	169849608
Body Height	rs7690353	3.384e-05	4	169788148	PALLD	169418217	169849608
Body Height	rs12643097	3.774e-05	4	169801952	PALLD	169418217	169849608
Body Height	rs1500795	8.857e-05	4	169828862	PALLD	169418217	169849608
Body Height	rs6817551	7.948e-05	4	169829345	PALLD	169418217	169849608
Body Height	rs17543378	3.568e-05	4	169874986	PALLD	169418217	169849608
Body Height	rs898002	5.251e-05	4	169917245	PALLD	169418217	169849608
Body Height	rs2877380	1.602e-05	4	169928842	PALLD	169418217	169849608
Body Height	rs1025003	5.421e-05	5	169644845	CTB-114C7.4	169735705	169739720
Body Height	rs17659078	1.649e-05	11	2284590	ASCL2	2289725	2292182
Body Height	rs1011476	1.144e-05	11	2299035	ASCL2	2289725	2292182
Body Height	rs7104332	4.947e-05	11	2305799	ASCL2	2289725	2292182
Body Height	rs10831706	6.496e-05	11	2306026	ASCL2	2289725	2292182
Body Height	rs1029409	3.487e-05	11	2309898	ASCL2	2289725	2292182
Body Height	rs7944004	1.516e-06	11	2311152	ASCL2	2289725	2292182
Body Height	rs724743	1e-07	14	76129591	AC007182.1	76044960	76129557
Body Height	rs10817190	1.067e-05	9	114344403	PTGR1	114312002	114362135
Body Height	rs2819172	7.5e-05	1	64192575	ROR1	64239693	64647181
Body Height	rs6543722	8.471e-05	2	33832523	RASGRP3	33661391	33789817
Body Height	rs11859163	5.803e-06	16	55502376	LPCAT2	55542910	55620582
Body Height	rs36017	7.06756e-05	16	55718818	LPCAT2	55542910	55620582
Body Height	rs307941	3.988e-05	19	54385104	AC008440.5	54377880	54379303
Body Height	rs307941	3.988e-05	19	54385104	MYADM	54369477	54379691
Body Height	rs2224528	1.486e-05	11	33508688	RP1-305G21.1	33472192	33472489
Body Height	rs4755689	5.343e-05	11	33545255	RP1-305G21.1	33472192	33472489
Body Height	rs10497192	1.787e-05	2	158671700	ACVR1	158592958	158732374
Body Height	rs10933443	1.471e-05	2	158694121	ACVR1	158592958	158732374
Body Height	rs8105305	3.483e-05	19	38403099	SIPA1L3	38397868	38699012
Body Height	rs4802150	2.177e-05	19	38415814	SIPA1L3	38397868	38699012
Body Height	rs4658748	3.692e-05	1	245481432	KIF26B	245318287	245872733
Body Height	rs709157	8.35438e-05	3	12462024	PPARG	12328867	12475855
Body Height	rs11859163	5.803e-06	16	55502376	MMP2	55423612	55540603
Body Height	rs7978444	8.589e-05	12	28060631	PTHLH	28111017	28125638
Body Height	rs7965247	8.524e-05	12	28060801	PTHLH	28111017	28125638
Body Height	rs6890492	1.06764e-05	5	149412778	CSF1R	149432854	149492935
Body Height	rs6446452	1.166e-05	4	6080817	JAKMIP1	6027926	6202318
Body Height	rs2883727	2.266e-05	8	41698292	ANK1	41510739	41754280
Body Height	rs10514828	1.10109e-07	9	37885456	SHB	37919131	38069210
Body Height	rs10491682	1.3864e-13	9	37895172	SHB	37919131	38069210
Body Height	rs307941	3.988e-05	19	54385104	AC008753.6	54357835	54372361
Body Height	rs11036766	3.251e-05	11	5335943	HBG1	5269313	5271122
Body Height	rs10946808	4e-17	6	26233387	HIST1H2BG	26216428	26216872
Body Height	rs11177669	3e-06	12	69828681	LYZ	69742121	69748014
Body Height	rs11177669	3e-06	12	69828681	RP11-1143G9.4	69747273	69748005
Body Height	rs910316	1e-07	14	75626042	ACYP1	75519924	75536186
Body Height	rs11036766	3.251e-05	11	5335943	HBB	5246694	5250625
Body Height	rs11036766	3.251e-05	11	5335943	HBG2	5274420	5667019
Body Height	rs4492850	7.389e-05	11	5374857	HBG2	5274420	5667019
Body Height	rs16913820	1.457e-05	11	5382734	HBG2	5274420	5667019
Body Height	rs728925	1.396e-05	11	5392484	HBG2	5274420	5667019
Body Height	rs10742719	2.197e-05	11	5586252	HBG2	5274420	5667019
Body Height	rs4604918	1.801e-05	11	5587111	HBG2	5274420	5667019
Body Height	rs9804698	2.099e-05	11	5588174	HBG2	5274420	5667019
Body Height	rs7124406	2.776e-05	11	5598243	HBG2	5274420	5667019
Body Height	rs4910571	2.252e-05	11	5598864	HBG2	5274420	5667019
Body Height	rs2341434	1.886e-05	11	5602615	HBG2	5274420	5667019
Body Height	rs7930681	1.886e-05	11	5603975	HBG2	5274420	5667019
Body Height	rs4910820	4.812e-05	11	5606219	HBG2	5274420	5667019
Body Height	rs4910822	1.723e-05	11	5608274	HBG2	5274420	5667019
Body Height	rs12321906	5e-06	12	53916715	NPFF	53900472	53902004
Body Height	rs6460075	1.48e-05	7	73674477	MIR590	73605528	73605624
Body Height	rs773652	1.23527e-07	12	56674766	IL23A	56732663	56734193
Body Height	rs10483642	5.578e-05	14	55920460	FBXO34	55738021	55828636
Body Height	rs1427864	1.052e-05	5	143036860	CTB-70D19.1	143131655	143132269
Body Height	rs10070905	4.264e-05	5	143039972	CTB-70D19.1	143131655	143132269
Body Height	rs12145049	2.413e-05	1	203777741	LAX1	203734304	203745361
Body Height	rs12723861	5.953e-05	1	203807500	LAX1	203734304	203745361
Body Height	rs1386330	5.83e-05	11	87819427	RAB38	87846410	87908635
Body Height	rs1458597	1.81746e-07	1	234154862	SLC35F3	234040679	234460262
Body Height	rs10492795	5.441e-05	16	24016101	PRKCB	23847322	24231932
Body Height	rs10257931	6.967e-05	7	110820901	LRRN3	110731062	110765510
Body Height	rs10214984	3.91e-05	7	110838098	LRRN3	110731062	110765510
Body Height	rs6717369	3.008e-05	2	54915044	AC093110.3	54888148	54889929
Body Height	rs2666036	6.638e-05	2	54942538	AC093110.3	54888148	54889929
Body Height	rs722722	1.51017e-07	5	94329800	MCTP1	94039446	94620279
Body Height	rs10505459	1.99423e-06	8	126838867	RP11-622O11.2	126934552	126963493
Body Height	rs7226782	3.524e-05	18	45852077	ZBTB7C	45553044	45937123
Body Height	rs4258691	7.553e-05	18	45907944	ZBTB7C	45553044	45937123
Body Height	rs1513326	5.32238e-05	3	111297149	RP11-402J7.2	111352519	111353936
Body Height	rs6561030	7e-06	13	42631719	DGKH	42614176	42830714
Body Height	rs10492434	3.369e-05	13	42838864	DGKH	42614176	42830714
Body Height	rs577575	8.898e-05	12	10045919	CLEC2B	10005583	10022735
Body Height	rs1291211	3.311e-06	20	62337622	AL353715.1	62289163	62328416
Body Height	rs1151625	2.021e-05	20	62369997	AL353715.1	62289163	62328416
Body Height	rs2427536	2.554e-05	20	62372813	AL353715.1	62289163	62328416
Body Height	rs17659078	1.649e-05	11	2284590	C11orf21	2316875	2324279
Body Height	rs1011476	1.144e-05	11	2299035	C11orf21	2316875	2324279
Body Height	rs7104332	4.947e-05	11	2305799	C11orf21	2316875	2324279
Body Height	rs10831706	6.496e-05	11	2306026	C11orf21	2316875	2324279
Body Height	rs1029409	3.487e-05	11	2309898	C11orf21	2316875	2324279
Body Height	rs7944004	1.516e-06	11	2311152	C11orf21	2316875	2324279
Body Height	rs8099594	3e-07	18	46991160	SNORD58A	47017653	47017717
Body Height	rs10486922	5.79516e-05	7	79699054	GNAI1	79763271	79848718
Body Height	rs6538386	4.449e-05	12	93507311	AC138123.2	93477374	93477451
Body Height	rs1295686	1.366e-05	5	131995843	CCNI2	132083137	132089856
Body Height	rs20541	9.395e-05	5	131995964	CCNI2	132083137	132089856
Body Height	rs4800148	4e-09	18	20724328	CABLES1	20714528	20840431
Body Height	rs4369779	3e-06	18	20735408	CABLES1	20714528	20840431
Body Height	rs1295686	1.366e-05	5	131995843	IL13	131991955	131996802
Body Height	rs20541	9.395e-05	5	131995964	IL13	131991955	131996802
Body Height	rs849141	3e-11	7	28185091	JAZF1	27870192	28220362
Body Height	rs1635852	9e-10	7	28189411	JAZF1	27870192	28220362
Body Height	rs10513475	2.54201e-06	3	155020310	PLCH1	155093369	155462856
Body Height	rs10513483	2.56992e-06	3	155544380	PLCH1	155093369	155462856
Body Height	rs10845098	1.99695e-06	12	10417924	KLRD1	10378657	10469850
Body Height	rs12206548	6.378e-05	6	506231	IRF4	391739	411447
Body Height	rs760061	4.90727e-05	21	37054507	RUNX1	36160098	37357047
Body Height	rs2835162	8.396e-05	21	37301530	RUNX1	36160098	37357047
Body Height	rs2187642	2e-06	12	11855624	ETV6	11802788	12044558
Body Height	rs2040494	4e-07	7	92256905	CDK6	92234235	92465908
Body Height	rs2282978	1e-08	7	92264410	CDK6	92234235	92465908
Body Height	rs609017	5.39e-05	11	128582944	FLI1	128555046	128683161
Body Height	rs4937378	4.732e-05	11	128743018	FLI1	128555046	128683161
Body Height	rs7498403	5e-06	16	79585021	MAF	79619740	79634611
Body Height	rs2277026	5.46023e-05	5	156744180	FNDC9	156768608	156772729
Body Height	rs10515748	1.60327e-05	5	156805286	FNDC9	156768608	156772729
Body Height	rs884623	2.88956e-05	5	156809094	FNDC9	156768608	156772729
Body Height	rs4666412	3.817e-07	2	20695707	RHOB	20646835	20649200
Body Height	rs2277026	5.46023e-05	5	156744180	ADAM19	156822542	157002783
Body Height	rs10515748	1.60327e-05	5	156805286	ADAM19	156822542	157002783
Body Height	rs884623	2.88956e-05	5	156809094	ADAM19	156822542	157002783
Body Height	rs10489876	9.22961e-05	1	192570002	RGS1	192544857	192549161
Body Height	rs773652	1.23527e-07	12	56674766	STAT2	56735381	56753939
Body Height	rs1004165	4.601e-05	19	45232205	BCL3	45250962	45263301
Body Height	rs12145049	2.413e-05	1	203777741	ATP2B4	203595689	203713209
Body Height	rs12723861	5.953e-05	1	203807500	ATP2B4	203595689	203713209
Body Height	rs12576767	2.624e-05	11	117915055	IL10RA	117857063	117872196
Body Height	rs17659078	1.649e-05	11	2284590	TSPAN32	2323227	2339430
Body Height	rs1011476	1.144e-05	11	2299035	TSPAN32	2323227	2339430
Body Height	rs7104332	4.947e-05	11	2305799	TSPAN32	2323227	2339430
Body Height	rs10831706	6.496e-05	11	2306026	TSPAN32	2323227	2339430
Body Height	rs1029409	3.487e-05	11	2309898	TSPAN32	2323227	2339430
Body Height	rs7944004	1.516e-06	11	2311152	TSPAN32	2323227	2339430
Body Height	rs2854160	5e-08	17	61977248	CD79B	62006100	62009714
Body Height	rs1474563	3e-06	X	78649193	ITM2A	78615881	78623164
Body Height	rs13290663	2.61e-06	9	75819755	ANXA1	75766673	75785309
Body Height	rs655059	7.314e-05	6	154458856	IPCEF1	154475631	154677926
Body Height	rs6773931	8e-08	3	56735180	ARHGEF3	56761446	57113357
Body Height	rs3812200	1.505e-05	6	16695530	ATXN1	16299343	16761722
Body Height	rs10512248	4e-11	9	98259703	PTCH1	98205262	98279339
Body Height	rs7460047	8.512e-05	8	143620400	ARC	143692405	143696833
Body Height	rs4871323	2.831e-05	8	123897867	ZHX2	123793633	123986750
Body Height	rs1472107	3.57184e-07	3	112298345	BTLA	112182815	112218408
Body Mass Index	rs1076861	9.936e-05	14	22942619	AE000662.9	22972735	22972797
Body Mass Index	rs1076861	9.936e-05	14	22942619	AE000662.23	22989394	22989456
Body Mass Index	rs7641268	9.638e-05	3	62174532	RP11-154D3.1	62109878	62110282
Body Mass Index	rs12581923	7.048e-05	12	62210660	FAM19A2	62102040	62672931
Body Mass Index	rs2198773	3.892e-05	12	62238260	FAM19A2	62102040	62672931
Body Mass Index	rs7668738	3.97051e-07	4	113208714	TIFA	113196783	113207059
Body Mass Index	rs1076861	9.936e-05	14	22942619	AE000662.1	22962911	22962976
Body Mass Index	rs278976	4.52632e-06	4	40392125	RBM47	40425272	40632892
Body Mass Index	rs10509574	4.84873e-09	10	91264289	IFIT5	91174343	91180758
Body Mass Index	rs296796	5.67337e-05	2	201103451	SPATS2L	201170604	201343253
Body Mass Index	rs452223	1.77669e-06	5	156611493	AC010609.1	156662195	156662309
Body Mass Index	rs11688498	9.219e-05	2	173382300	AC093818.1	173345568	173421324
Body Mass Index	rs6665379	2.05619e-06	1	168982164	ATP1B1	169074935	169101960
Body Mass Index	rs13395957	7.445e-05	2	112000058	AC068491.1	111965353	112252677
Body Mass Index	rs12623041	3.822e-05	2	112263142	AC068491.1	111965353	112252677
Body Mass Index	rs4955144	9.338e-05	3	32395216	CMTM8	32280171	32411817
Body Mass Index	rs2289244	3.144e-05	3	32399181	CMTM8	32280171	32411817
Body Mass Index	rs11624914	8.867e-05	14	66302952	FUT8	65877310	66210839
Body Mass Index	rs10793032	7.347e-05	11	72249604	RP11-169D4.2	72295616	72299023
Body Mass Index	rs2839011	2.27e-05	21	47243074	PCBP3	47063608	47362368
Body Mass Index	rs1076861	9.936e-05	14	22942619	AE000661.21	22957581	22957640
Body Mass Index	rs2915409	2.82e-05	11	14355732	SPON1	13983914	14289646
Body Mass Index	rs7145649	1.19e-05	14	76018784	AC007182.1	76044960	76129557
Body Mass Index	rs11208308	4.381e-05	1	64340452	ROR1	64239693	64647181
Body Mass Index	rs1076861	9.936e-05	14	22942619	AE000661.16	22947861	22947923
Body Mass Index	rs9295768	1.02696e-06	6	28209102	PGBD1	28249314	28270326
Body Mass Index	rs10484542	2.04738e-12	6	28309753	PGBD1	28249314	28270326
Body Mass Index	rs10510761	2.8235e-06	3	52965255	TMEM110	52870235	52931612
Body Mass Index	rs10510761	2.8235e-06	3	52965255	MUSTN1	52847298	52869745
Body Mass Index	rs7999797	3.837e-05	13	110426000	IRS2	110406184	110438915
Body Mass Index	rs745324	1.877e-05	13	110465297	IRS2	110406184	110438915
Body Mass Index	rs1024306	7.833e-05	13	110528858	IRS2	110406184	110438915
Body Mass Index	rs2252728	5.77061e-05	10	135275358	PAOX	135192695	135205198
Body Mass Index	rs17213431	3.469e-05	7	36459076	ANLN	36429415	36493400
Body Mass Index	rs10510761	2.8235e-06	3	52965255	ITIH4	52846991	52865495
Body Mass Index	rs6485416	6.36e-05	11	12073518	MICAL2	12115543	12285334
Body Mass Index	rs7254215	8.354e-05	19	14713493	CLEC17A	14693896	14721969
Body Mass Index	rs2891	7.268e-05	17	3705526	ITGAE	3617922	3704537
Body Mass Index	rs1076861	9.936e-05	14	22942619	AE000661.24	22961838	22961894
Body Mass Index	rs3088362	2.276e-05	13	44433630	ENOX1	43787654	44361044
Body Mass Index	rs10521976	2.46479e-05	X	31696892	DMD	31137336	33357558
Body Mass Index	rs2870950	2.88956e-05	12	68584706	IL26	68595131	68619601
Body Mass Index	rs10492197	1.22551e-05	12	68585607	IL26	68595131	68619601
Body Mass Index	rs2068016	4.074e-05	12	68620241	IL26	68595131	68619601
Body Mass Index	rs1125098	1.34901e-05	12	68626362	IL26	68595131	68619601
Body Mass Index	rs4913281	2.021e-05	12	68636667	IL26	68595131	68619601
Body Mass Index	rs1026785	4.662e-05	12	68651834	IL26	68595131	68619601
Body Mass Index	rs7954576	8.522e-05	12	68654780	IL26	68595131	68619601
Body Mass Index	rs2286983	5.84457e-05	3	172292484	NCEH1	172348039	172429008
Body Mass Index	rs2346361	8.925e-05	5	135448505	TGFBI	135364584	135399507
Body Mass Index	rs7999797	3.837e-05	13	110426000	AL162497.1	110407168	110407615
Body Mass Index	rs745324	1.877e-05	13	110465297	AL162497.1	110407168	110407615
Body Mass Index	rs1076861	9.936e-05	14	22942619	AE000662.31	22998580	22998641
Body Mass Index	rs17157602	3.69e-05	7	29211267	CPVL	29034847	29235067
Body Mass Index	rs301163	5.34512e-05	16	85813526	C16orf74	85723690	85784735
Body Mass Index	rs1076861	9.936e-05	14	22942619	AE000662.35	23001452	23001511
Body Mass Index	rs1076861	9.936e-05	14	22942619	AE000662.14	22978325	22978390
Body Mass Index	rs1076861	9.936e-05	14	22942619	AE000662.42	23011142	23011204
Body Mass Index	rs1076861	9.936e-05	14	22942619	AE000662.29	22995812	22995874
Body Mass Index	rs11671664	6e-14	19	46172278	QPCTL	46195741	46207247
Body Mass Index	rs2287019	2e-16	19	46202172	QPCTL	46195741	46207247
Body Mass Index	rs1076861	9.936e-05	14	22942619	AE000662.34	23000889	23000948
Body Mass Index	rs1076861	9.936e-05	14	22942619	AE000662.32	22999278	22999329
Body Mass Index	rs9736587	5.577e-06	11	69569224	CCND1	69455855	69469242
Body Mass Index	rs1076861	9.936e-05	14	22942619	AE000661.7	22919081	22919131
Body Mass Index	rs580962	5.118e-05	6	32925692	HLA-DMB	32902406	32908847
Body Mass Index	rs6994129	6.619e-05	8	61155149	CA8	61099906	61193971
Body Mass Index	rs1076861	9.936e-05	14	22942619	AE000662.20	22987424	22987483
Body Mass Index	rs1095174	9.669e-05	1	223581572	SUSD4	223394161	223537544
Body Mass Index	rs10515220	1.70029e-05	5	94335159	MCTP1	94039446	94620279
Body Mass Index	rs2603127	8.813e-05	3	108243551	DZIP3	108308529	108413693
Body Mass Index	rs17213431	3.469e-05	7	36459076	AOAH	36552456	36764154
Body Mass Index	rs943889	8.842e-05	14	23169536	ABHD4	23067146	23081265
Body Mass Index	rs953570	6.60733e-05	18	45734465	ZBTB7C	45553044	45937123
Body Mass Index	rs1076861	9.936e-05	14	22942619	AE000662.44	23013015	23013080
Body Mass Index	rs1076861	9.936e-05	14	22942619	AE000662.27	22994233	22994292
Body Mass Index	rs4722416	4.802e-05	7	25061014	OSBPL3	24836158	25021253
Body Mass Index	rs2246488	1.251e-05	8	17454300	MTUS1	17501304	17658426
Body Mass Index	rs1076861	9.936e-05	14	22942619	AE000662.24	22991016	22991078
Body Mass Index	rs1076861	9.936e-05	14	22942619	AE000661.17	22948510	22948571
Body Mass Index	rs2894125	9.706e-05	10	72344579	KIAA1274	72238577	72328205
Body Mass Index	rs347675	5.584e-05	17	74275160	RNF157	74138534	74236454
Body Mass Index	rs10486928	2.02383e-06	7	79779237	GNAI1	79763271	79848718
Body Mass Index	rs1076861	9.936e-05	14	22942619	AE000662.3	22964896	22964949
Body Mass Index	rs12910901	5.043e-05	15	29462834	APBA2	29129629	29410518
Body Mass Index	rs304162	7.122e-05	5	88156970	MEF2C	88013975	88199922
Body Mass Index	rs655915	7.31568e-06	11	68700359	CPT1A	68522088	68611878
Body Mass Index	rs212046	5.77e-05	3	60036213	FHIT	59735036	61237133
Body Mass Index	rs6800603	2.20928e-06	3	60201379	FHIT	59735036	61237133
Body Mass Index	rs1963477	5.867e-06	15	74091872	CD276	73976307	74006859
Body Mass Index	rs2290445	1.46897e-09	2	39214821	SOS1	39208537	39351486
Body Mass Index	rs10171977	3.758e-05	2	39373207	SOS1	39208537	39351486
Body Mass Index	rs535200	3.11766e-07	2	23869647	KLHL29	23608088	23931481
Body Mass Index	rs2290445	1.46897e-09	2	39214821	AC019171.5	39219420	39220998
Body Mass Index	rs1878047	5e-06	19	51773802	AC063977.1	51670585	51676780
Body Mass Index	rs10513477	2.38213e-06	3	155240614	PLCH1	155093369	155462856
Body Mass Index	rs1878047	5e-06	19	51773802	CD33	51728320	51747115
Body Mass Index	rs7800829	4.506e-05	7	150217089	GIMAP7	150211918	150218161
Body Mass Index	rs7800829	4.506e-05	7	150217089	GIMAP4	150264365	150271041
Body Mass Index	rs2291473	9.381e-05	19	10415781	ICAM1	10381511	10397291
Body Mass Index	rs1152846	3e-06	3	188420897	LPP	187871072	188608460
Body Mass Index	rs6793523	8.844e-05	3	188600300	LPP	187871072	188608460
Body Mass Index	rs16863691	5.701e-05	3	188609999	LPP	187871072	188608460
Body Mass Index	rs347675	5.584e-05	17	74275160	SPHK1	74372665	74383941
Body Mass Index	rs1403645	6.66327e-05	3	146168219	PLSCR1	146232967	146262651
Body Mass Index	rs1403641	6.71965e-05	3	146178101	PLSCR1	146232967	146262651
Body Mass Index	rs4821738	5.332e-05	22	38500480	MAFF	38597889	38612518
Body Mass Index	rs11128129	7.195e-05	3	69454010	FRMD4B	69219141	69591734
Body Mass Index	rs4855311	2.018e-05	3	69456914	FRMD4B	69219141	69591734
Body Mass Index	rs9846189	1.806e-05	3	69459393	FRMD4B	69219141	69591734
Body Mass Index	rs4855312	1.806e-05	3	69463211	FRMD4B	69219141	69591734
Body Mass Index	rs4855403	1.699e-05	3	69463560	FRMD4B	69219141	69591734
Body Mass Index	rs7625432	7.346e-05	3	69477220	FRMD4B	69219141	69591734
Body Mass Index	rs6795389	9.58e-05	3	69483946	FRMD4B	69219141	69591734
Body Mass Index	rs7282726	2.928e-05	21	36127330	RUNX1	36160098	37357047
Body Mass Index	rs631647	4.41605e-06	11	128628935	FLI1	128555046	128683161
Body Mass Index	rs654418	5.56723e-07	8	29282050	DUSP4	29190581	29208185
Body Mass Index	rs10518200	6.02065e-05	4	79440747	ANXA3	79472673	79531597
Body Mass Index	rs7145649	1.19e-05	14	76018784	BATF	75988768	76013358
Body Mass Index	rs4803760	1.961e-05	19	45333834	BCL3	45250962	45263301
Body Mass Index	rs2870950	2.88956e-05	12	68584706	IFNG	68548548	68553527
Body Mass Index	rs10492197	1.22551e-05	12	68585607	IFNG	68548548	68553527
Body Mass Index	rs2068016	4.074e-05	12	68620241	IFNG	68548548	68553527
Body Mass Index	rs1125098	1.34901e-05	12	68626362	IFNG	68548548	68553527
Body Mass Index	rs4913281	2.021e-05	12	68636667	IFNG	68548548	68553527
Body Mass Index	rs1026785	4.662e-05	12	68651834	IFNG	68548548	68553527
Body Mass Index	rs10496393	1.24429e-07	2	106063280	FHL2	105974169	106054960
Body Mass Index	rs2023597	1.0601e-05	1	182630285	RNASEL	182542769	182558391
Body Mass Index	rs7594227	1.573e-05	2	97605748	SEMA4C	97525453	97536494
Body Mass Index	rs2286983	5.84457e-05	3	172292484	TNFSF10	172223298	172241297
Body Mass Index	rs4870976	9.605e-05	8	127478325	FAM84B	127564687	127570638
Body Mass Index	rs4681908	7.439e-06	3	56865752	ARHGEF3	56761446	57113357
Body Mass Index	rs9881237	6.734e-05	3	56870534	ARHGEF3	56761446	57113357
Body Mass Index	rs9370920	8.966e-06	6	16692186	ATXN1	16299343	16761722
Body Mass Index	rs3812200	4.848e-06	6	16695530	ATXN1	16299343	16761722
Body Mass Index	rs16909952	1.94991e-06	9	98291650	PTCH1	98205262	98279339
Body Mass Index	rs372741	7.605e-05	18	77269289	NFATC1	77155856	77289325
Body Mass Index	rs17183482	9.884e-05	14	75729732	FOS	75745477	75748933
Body Weight	rs953536	6.14949e-05	9	114489887	GNG10	114423615	114432526
Body Weight	rs10509574	1.33815e-06	10	91264289	IFIT5	91174343	91180758
Body Weight	rs10491472	2.738e-05	5	55366704	IL6ST	55230923	55290821
Body Weight	rs2169826	1.88867e-08	6	130621246	TMEM200A	130686879	130764208
Body Weight	rs3752591	4.23994e-05	22	42339516	SHISA8	42307297	42310570
Body Weight	rs7990486	3.27316e-09	13	28970917	FLT1	28874489	29069265
Body Weight	rs6491283	3.25075e-09	13	28977739	FLT1	28874489	29069265
Body Weight	rs12623041	5.132e-05	2	112263142	AC068491.1	111965353	112252677
Body Weight	rs3752591	4.23994e-05	22	42339516	TNFRSF13C	42321045	42322822
Body Weight	rs10515748	1.08251e-05	5	156805286	NIPAL4	156887027	156901725
Body Weight	rs2226967	8.069e-05	7	142126627	TRBV12-2	142190638	142191080
Body Weight	rs2040369	7.823e-05	7	142137119	TRBV12-2	142190638	142191080
Body Weight	rs1816002	8e-06	10	72483010	SGPL1	72575717	72640930
Body Weight	rs10510761	5.07015e-07	3	52965255	TMEM110	52870235	52931612
Body Weight	rs10510761	5.07015e-07	3	52965255	MUSTN1	52847298	52869745
Body Weight	rs9521509	1.687e-05	13	110421451	IRS2	110406184	110438915
Body Weight	rs7999797	5.737e-06	13	110426000	IRS2	110406184	110438915
Body Weight	rs745324	1.773e-05	13	110465297	IRS2	110406184	110438915
Body Weight	rs2255518	2.9023e-05	10	135276845	PAOX	135192695	135205198
Body Weight	rs10510761	5.07015e-07	3	52965255	ITIH4	52846991	52865495
Body Weight	rs7803075	4.16735e-05	7	130742066	AC058791.2	130626519	130794935
Body Weight	rs7209395	3e-06	17	64133726	CEP112	63631656	64188202
Body Weight	rs716354	7.0973e-05	X	31634092	DMD	31137336	33357558
Body Weight	rs10521976	1.96351e-05	X	31696892	DMD	31137336	33357558
Body Weight	rs12293143	1.447e-05	11	705404	CEND1	787104	790123
Body Weight	rs9521509	1.687e-05	13	110421451	AL162497.1	110407168	110407615
Body Weight	rs7999797	5.737e-06	13	110426000	AL162497.1	110407168	110407615
Body Weight	rs745324	1.773e-05	13	110465297	AL162497.1	110407168	110407615
Body Weight	rs3812389	5.561e-05	7	29244759	CPVL	29034847	29235067
Body Weight	rs35065	5.785e-06	12	31149663	SNORA75	31229801	31229950
Body Weight	rs10091244	6.358e-05	8	56843930	LYN	56792372	56923939
Body Weight	rs9736587	3.878e-05	11	69569224	CCND1	69455855	69469242
Body Weight	rs2844479	2e-08	6	31572956	NCR3	31556672	31560762
Body Weight	rs2169826	1.88867e-08	6	130621246	SAMD3	130465460	130686570
Body Weight	rs10505784	5.78262e-07	12	15127141	ERP27	15066969	15092016
Body Weight	rs10515220	1.83563e-05	5	94335159	MCTP1	94039446	94620279
Body Weight	rs725036	9.54012e-05	9	111670257	CTNNAL1	111704851	111775809
Body Weight	rs2844479	2e-08	6	31572956	ATP6V1G2	31512239	31516204
Body Weight	rs10521675	1.11397e-08	X	17610858	NHS	17393543	17754114
Body Weight	rs7919006	4e-06	10	76808760	DUPD1	76797594	76818272
Body Weight	rs3181318	4.8863e-05	11	104880040	CASP1	104896170	104972158
Body Weight	rs2894125	5.381e-05	10	72344579	KIAA1274	72238577	72328205
Body Weight	rs10470523	6.874e-05	3	183623778	MAP6D1	183533664	183543382
Body Weight	rs8180093	3.032e-05	3	183642303	MAP6D1	183533664	183543382
Body Weight	rs3181318	4.8863e-05	11	104880040	CARD16	104912053	104972158
Body Weight	rs3181318	4.8863e-05	11	104880040	CASP4	104813593	104840163
Body Weight	rs17139163	2.16476e-06	7	18439071	HDAC9	18126572	19036993
Body Weight	rs1726609	5.19314e-07	7	18630827	HDAC9	18126572	19036993
Body Weight	rs2853552	5.48353e-05	7	18980267	HDAC9	18126572	19036993
Body Weight	rs3800695	8.63702e-05	7	134345543	CALD1	134429003	134655479
Body Weight	rs6800603	6.67396e-06	3	60201379	FHIT	59735036	61237133
Body Weight	rs10513483	1.47001e-10	3	155544380	PLCH1	155093369	155462856
Body Weight	rs7800829	6.13e-05	7	150217089	GIMAP7	150211918	150218161
Body Weight	rs7800829	6.13e-05	7	150217089	GIMAP4	150264365	150271041
Body Weight	rs1152846	6e-06	3	188420897	LPP	187871072	188608460
Body Weight	rs10972341	9e-06	9	35141705	KIAA1539	35104109	35116338
Body Weight	rs1403645	4.06067e-05	3	146168219	PLSCR1	146232967	146262651
Body Weight	rs10498474	2.16783e-08	14	55610854	LGALS3	55590828	55612126
Body Weight	rs2273301	4.335e-05	14	24732474	IRF9	24630262	24635774
Body Weight	rs10515748	1.08251e-05	5	156805286	FNDC9	156768608	156772729
Body Weight	rs10515748	1.08251e-05	5	156805286	ADAM19	156822542	157002783
Body Weight	rs12293143	1.447e-05	11	705404	IRF7	612553	615999
Body Weight	rs12219836	9.013e-05	10	26858860	APBB1IP	26727132	26856732
Body Weight	rs10496393	1.35181e-08	2	106063280	FHL2	105974169	106054960
Body Weight	rs10489965	8.6271e-06	1	182623279	RNASEL	182542769	182558391
Body Weight	rs2844479	2e-08	6	31572956	TNF	31543344	31546113
Body Weight	rs2844479	2e-08	6	31572956	LTB	31548302	31550299
Body Weight	rs9367924	3.762e-05	6	16669367	ATXN1	16299343	16761722
Body Weight	rs1472107	2.99597e-10	3	112298345	BTLA	112182815	112218408
Body Weight Changes	rs278976	1.78315e-05	4	40392125	RBM47	40425272	40632892
Body Weight Changes	rs452223	4.45829e-06	5	156611493	AC010609.1	156662195	156662309
Body Weight Changes	rs10489846	1.34853e-08	1	159086711	IFI16	158969758	159024945
Body Weight Changes	rs1002408	1.67804e-07	1	159090256	IFI16	158969758	159024945
Body Weight Changes	rs1619563	6.36107e-05	12	60117546	SLC16A7	59989848	60176395
Body Weight Changes	rs1125098	4.82388e-05	12	68626362	IL26	68595131	68619601
Body Weight Changes	rs535200	1.09919e-06	2	23869647	KLHL29	23608088	23931481
Body Weight Changes	rs1125098	4.82388e-05	12	68626362	IFNG	68548548	68553527
Body Weights and Measures	rs953536	4.94948e-05	9	114489887	GNG10	114423615	114432526
Body Weights and Measures	rs10489846	1.42281e-07	1	159086711	IFI16	158969758	159024945
Body Weights and Measures	rs3752591	1.32461e-05	22	42339516	SHISA8	42307297	42310570
Body Weights and Measures	rs3752591	1.32461e-05	22	42339516	TNFRSF13C	42321045	42322822
Body Weights and Measures	rs884623	2.65739e-05	5	156809094	NIPAL4	156887027	156901725
Body Weights and Measures	rs10489985	1.23419e-06	2	70772720	ADD2	70834750	70995357
Body Weights and Measures	rs5921756	1.36138e-05	X	100492773	DRP2	100474758	100519486
Body Weights and Measures	rs7891653	3.3658e-08	X	22325710	PHEX	22050559	22269427
Body Weights and Measures	rs6869328	2.48811e-06	5	80381164	RASGRF2	80256491	80525975
Body Weights and Measures	rs1863080	8e-06	2	36526436	CRIM1	36583069	36778278
Body Weights and Measures	rs884623	2.65739e-05	5	156809094	FNDC9	156768608	156772729
Body Weights and Measures	rs884623	2.65739e-05	5	156809094	ADAM19	156822542	157002783
Bone Density	rs10520144	1.13153e-09	15	39943643	THBS1	39873280	39891667
Bone Density	rs884205	9e-09	18	60054857	TNFRSF11A	59992520	60058516
Bone Density	rs3018362	1e-06	18	60082093	TNFRSF11A	59992520	60058516
Bone Density	rs10516143	2.57641e-05	5	179980302	RP11-451H23.1	179961184	179961642
Bone Density	rs722183	1.02294e-05	11	7775862	CYB5R2	7686331	7698453
Bone Density	rs10511946	9.61927e-05	9	38121300	SHB	37919131	38069210
Bone Density	rs2016266	1e-08	12	53727955	ESPL1	53662083	53687427
Bone Density	rs10876432	1e-07	12	53731891	ESPL1	53662083	53687427
Bone Density	rs10516293	3.3835e-07	4	15850110	CD38	15779898	15851069
Bone Density	rs10487744	4.70626e-06	7	38490173	TRGV3	38398113	38398763
Bone Density	rs7676731	7.52642e-05	4	109222452	RP11-558N14.1	109088681	109177992
Bone Density	rs7683465	9.38365e-05	4	109223537	RP11-558N14.1	109088681	109177992
Bone Density	rs183325	3.58768e-06	7	18739104	HDAC9	18126572	19036993
Bone Density	rs10501618	6.14949e-05	11	86116743	ME3	86152150	86383678
Bone Density	rs1647978	1.1148e-08	15	60939249	RORA	60780483	61521518
Bone Density	rs585966	5.19861e-07	1	182632187	RNASEL	182542769	182558391
Bone Density	rs512189	4.39932e-07	1	182632587	RNASEL	182542769	182558391
Bone Density	rs1538173	2.7996e-06	1	168642062	XCL1	168545711	168551315
Bone Density	rs1021188	2e-14	13	43116133	TNFSF11	43136872	43182149
Brain	rs7873102	6e-07	9	38041142	SHB	37919131	38069210
Brain	rs7980687	8e-09	12	123822711	RILPL2	123899936	123921264
Brain Waves	rs4907240	4e-06	2	97228039	ARID5A	97202480	97218375
Breast Neoplasms	rs3784421	4.58971e-13	15	88633778	NTRK3	88402982	88799999
Breast Neoplasms	rs2048672	6e-06	7	130653851	AC058791.1	130565751	130598069
Breast Neoplasms	rs9980967	0.0002073	21	47033905	PCBP3	47063608	47362368
Breast Neoplasms	rs1538472	4.538e-05	1	245636059	KIF26B	245318287	245872733
Breast Neoplasms	rs2048672	6e-06	7	130653851	AC058791.2	130626519	130794935
Breast Neoplasms	rs6830100	0.0001864	4	37530090	RP11-36B15.1	37589709	37590497
Breast Neoplasms	rs2075555	8e-08	17	48274291	COL1A1	48260650	48278993
Breast Neoplasms	rs3817198	3e-09	11	1909006	TNNT3	1940792	1959936
Breast Neoplasms	rs909116	7e-07	11	1941946	TNNT3	1940792	1959936
Breast Neoplasms	rs12435382	0.000124	14	73260377	DPF3	73086004	73360809
Breast Neoplasms	rs12435412	0.0001268	14	73260475	DPF3	73086004	73360809
Breast Neoplasms	rs7085769	0.0001105	10	11543661	USP6NL	11502509	11653753
Breast Neoplasms	rs4445554	7.158e-05	10	11564421	USP6NL	11502509	11653753
Breast Neoplasms	rs10508425	0.0001558	10	11579546	USP6NL	11502509	11653753
Breast Neoplasms	rs16886165	5e-07	5	56023083	MAP3K1	56111401	56191979
Breast Neoplasms	rs889312	5e-09	5	56031884	MAP3K1	56111401	56191979
Breast Neoplasms	rs3817198	3e-09	11	1909006	C11orf89	1910375	1912084
Breast Neoplasms	rs909116	7e-07	11	1941946	C11orf89	1910375	1912084
C-Reactive Protein	rs2097677	4e-11	7	22732839	IL6	22765503	22771621
C-Reactive Protein	rs10951777	7.522e-07	7	44964910	MYO1G	45002261	45018697
C-Reactive Protein	rs7797034	7.522e-07	7	44966771	MYO1G	45002261	45018697
C-Reactive Protein	rs10280402	7.33959e-05	7	45089018	MYO1G	45002261	45018697
C-Reactive Protein	rs12239046	1e-15	1	247601595	NLRP3	247579458	247612410
C-Reactive Protein	rs9910778	1.858e-05	17	64261974	CEP112	63631656	64188202
C-Reactive Protein	rs11658474	3.591e-05	17	64281458	CEP112	63631656	64188202
C-Reactive Protein	rs10522021	6.06054e-07	X	33254911	DMD	31137336	33357558
C-Reactive Protein	rs725937	4.18539e-05	5	151056711	SPARC	151040657	151066726
C-Reactive Protein	rs544049	7.154e-05	18	44204713	RP11-742D12.1	44302938	44303186
C-Reactive Protein	rs718433	2.483e-05	14	22235890	AE000658.31	22183018	22184486
C-Reactive Protein	rs12239046	1e-15	1	247601595	C1orf150	247670360	247740992
C-Reactive Protein	rs1105726	6.27973e-09	1	26733239	CD52	26644448	26647014
C-Reactive Protein	rs12037222	6e-11	1	40064961	HPCAL4	40144320	40157361
C-Reactive Protein	rs10498111	8.73596e-08	2	222308226	EPHA4	222282747	222438922
C-Reactive Protein	rs4077725	8.70907e-05	4	56157142	SRD5A3	56212276	56239263
C-Reactive Protein	rs1547789	3.95567e-07	1	223532665	SUSD4	223394161	223537544
C-Reactive Protein	rs4903031	5e-06	14	73019236	DPF3	73086004	73360809
C-Reactive Protein	rs642245	1.8858e-05	11	86389536	ME3	86152150	86383678
C-Reactive Protein	rs7028837	9.15349e-05	9	71959166	RP11-548B3.3	72043164	72043637
C-Reactive Protein	rs7028837	9.15349e-05	9	71959166	APBA1	72042446	72287222
C-Reactive Protein	rs1183910	1e-30	12	121420807	OASL	121458095	121477045
C-Reactive Protein	rs7310409	3e-08	12	121424861	OASL	121458095	121477045
C-Reactive Protein	rs1169310	2e-08	12	121439433	OASL	121458095	121477045
C-Reactive Protein	rs710492	1.64404e-26	3	188694532	LPP	187871072	188608460
C-Reactive Protein	rs340029	4e-09	15	60894965	RORA	60780483	61521518
C-Reactive Protein	rs4705952	1e-08	5	131839618	IRF1	131817301	131826490
C-Reactive Protein	rs6734238	2e-17	2	113841030	IL1RN	113864791	113891593
C-Reactive Protein	rs884241	9.041e-05	5	126186957	LMNB1	126112315	126172712
C-Reactive Protein	rs10519638	1.50644e-06	4	143224747	INPP4B	142944313	143768585
Caffeine	rs2725236	5e-06	4	88919106	SPP1	88896819	88904562
Caffeine	rs2470893	5e-14	15	75019449	CYP1A1	75011883	75017951
Caffeine	rs2472304	3e-07	15	75044238	CYP1A1	75011883	75017951
Calcium	rs489520	6.59e-05	18	61029511	KDSR	60994959	61034743
Calcium	rs4910828	1.396e-05	11	5630635	TRIM22	5710919	5758319
Calcium	rs1358594	5.895e-05	4	74555477	IL8	74606223	74609433
Calcium	rs1421001	6.156e-05	9	90159313	DAPK1	90112143	90323548
Calcium	rs7142207	9.86e-05	14	24164243	DHRS2	24099324	24114848
Calcium	rs541169	3.922e-05	19	35719020	CD22	35810164	35838258
Calcium	rs4910828	1.396e-05	11	5630635	HBG2	5274420	5667019
Calcium	rs541169	3.922e-05	19	35719020	LGI4	35615417	35633355
Calcium	rs10504308	8.37508e-07	8	61231164	CA8	61099906	61193971
Calcium	rs7608414	9.317e-05	2	54844995	AC093110.3	54888148	54889929
Calcium	rs750090	9.153e-05	4	152931436	RP11-18H21.1	153021906	153025872
Calcium	rs868966	7.499e-05	1	226006098	RP11-285F7.2	226028584	226034223
Calcium	rs11171005	1.979e-05	12	55047126	PDE1B	54943134	54973023
Calcium	rs2269922	3.982e-05	17	6600547	XAF1	6658766	6678966
Carbamazepine	rs1061235	1e-07	6	29913298	HLA-K	29894236	29897009
Carcinoma, Basal Cell	rs1805007	4e-17	16	89986117	TUBB3	89987800	90005169
Carcinoma, Basal Cell	rs7335046	3e-08	13	100041738	GPR183P1	100060035	100061316
Carcinoma, Basal Cell	rs12210050	1e-09	6	475489	IRF4	391739	411447
Cardiomegaly	rs6995588	2e-06	8	61003897	CA8	61099906	61193971
Cardiomegaly	rs302478	3.45317e-07	5	88162676	MEF2C	88013975	88199922
Cardiomyopathy, Dilated	rs2234962	4e-12	10	121429633	INPP5F	121485609	121588652
Cardiovascular Diseases	rs2193035	2.25708e-08	12	68584640	IL26	68595131	68619601
Cardiovascular Diseases	rs499818	7e-06	6	13332467	PHACTR1	12717893	13288645
Cardiovascular Diseases	rs10490994	1.44759e-07	10	76784538	DUPD1	76797594	76818272
Cardiovascular Diseases	rs10513475	1.85799e-06	3	155020310	PLCH1	155093369	155462856
Cardiovascular Diseases	rs2193035	2.25708e-08	12	68584640	IFNG	68548548	68553527
Cardiovascular Diseases	rs598128	1.3208e-09	1	182632509	RNASEL	182542769	182558391
Carotid Arteries	rs6871084	2.56491e-06	5	95142340	RHOBTB3	95049226	95160087
Carotid Arteries	rs6871084	2.56491e-06	5	95142340	GLRX	95087023	95158709
Carotid Arteries	rs6871084	2.56491e-06	5	95142340	ELL2	95220802	95297775
Carotid Artery Diseases	rs3093740	7.51545e-06	13	108866813	TNFSF13B	108903588	108960832
Carotid Stenosis	rs10509626	2.93357e-07	10	93318396	HECTD2	93170096	93274586
Carotid Stenosis	rs10500712	1.93019e-06	11	9902797	SBF2	9800214	10315754
Carotid Stenosis	rs10491990	2.40004e-05	12	11939528	ETV6	11802788	12044558
CD40 Ligand	rs9288125	6.98976e-06	2	153523111	FMNL2	153191751	153506348
CD40 Ligand	rs4664604	5.54593e-06	2	153573408	FMNL2	153191751	153506348
CD40 Ligand	rs4233660	2.17621e-05	2	153578386	FMNL2	153191751	153506348
CD40 Ligand	rs1986743	1.03371e-05	2	153586899	FMNL2	153191751	153506348
CD40 Ligand	rs9321540	1.88073e-07	6	136205671	PDE7B	136172834	136516712
CD40 Ligand	rs1993796	1.06549e-08	4	38644050	KLF3	38665817	38702663
Celiac Disease	rs17810546	1e-09	3	159665050	IQCJ-SCHIP1	158680024	159615155
Celiac Disease	rs13015714	4e-09	2	102971865	IL18RAP	103035149	103069025
Celiac Disease	rs917997	1e-15	2	103070568	IL18RAP	103035149	103069025
Celiac Disease	rs13015714	4e-09	2	102971865	IL1RL1	102927962	102968497
Celiac Disease	rs3748816	3e-09	1	2526746	RP3-395M20.8	2481359	2488470
Celiac Disease	rs1464510	3e-40	3	188112554	LPP	187871072	188608460
Celiac Disease	rs4675374	6e-09	2	204802578	CTLA4	204732509	204738683
Celiac Disease	rs6806528	2e-07	3	69252899	FRMD4B	69219141	69591734
Celiac Disease	rs1033180	6e-08	6	383546	IRF4	391739	411447
Celiac Disease	rs6822844	1e-14	4	123509421	IL21	123533783	123542224
Celiac Disease	rs12928822	3e-08	16	11403893	SOCS1	11348262	11350036
Celiac Disease	rs2816316	2e-17	1	192536813	RGS1	192544857	192549161
Celiac Disease	rs859637	2e-06	1	172711000	FASLG	172628154	172636014
Celiac Disease	rs2187668	1e-19	6	32605884	HLA-DRB1	32546546	32557625
Celiac Disease	rs4819388	2e-09	21	45647421	ICOSLG	45642874	45660849
Cell Adhesion Molecules	rs2387595	9.123e-06	10	6727538	RP11-554I8.1	6660678	6667308
Cell Adhesion Molecules	rs1521177	3.911e-05	1	151782130	THEM5	151818220	151826173
Cell Adhesion Molecules	rs1521177	3.911e-05	1	151782130	AL450992.2	151814353	151822861
Cell Adhesion Molecules	rs923722	9.963e-05	12	53196303	KRT79	53215194	53228079
Cell Adhesion Molecules	rs10876351	5.239e-05	12	53196699	KRT79	53215194	53228079
Cell Adhesion Molecules	rs12453334	7.992e-05	17	38153473	SNORD124	38183795	38183898
Cell Adhesion Molecules	rs1521177	3.911e-05	1	151782130	RORC	151778547	151804348
Cell Adhesion Molecules	rs4807359	5.372e-05	19	2906556	TLE2	2997636	3047633
Cell Adhesion Molecules	rs2288958	5.235e-05	19	2917287	TLE2	2997636	3047633
Cell Adhesion Molecules	rs1796043	7.238e-05	2	97623413	SEMA4C	97525453	97536494
Central Nervous System	rs1822285	4.80325e-05	11	4232627	RP11-23F23.3	4231584	4233321
Chemokines	rs10988802	4e-06	9	98376699	PTCH1	98205262	98279339
Cholangitis, Sclerosing	rs6720394	4e-08	2	111989372	AC068491.1	111965353	112252677
Cholangitis, Sclerosing	rs3197999	1e-16	3	49721532	GMPPB	49754277	49761384
Cholesterol	rs6511720	7e-97	19	11202306	LDLR	11200038	11244492
Cholesterol	rs2228671	9e-24	19	11210912	LDLR	11200038	11244492
Cholesterol	rs10406522	1.648e-06	19	11341635	LDLR	11200038	11244492
Cholesterol	rs615739	3.351e-05	1	89643644	GBP4	89646831	89664615
Cholesterol	rs11672613	7.027e-05	19	6705246	VAV1	6772725	6857377
Cholesterol	rs1883025	3e-27	9	107664301	ABCA1	107543283	107690518
Cholesterol	rs2287292	3.92045e-08	2	163136262	GCA	163175350	163228105
Cholesterol	rs1864430	5.48669e-08	2	163172304	GCA	163175350	163228105
Cholesterol	rs2839619	8e-06	21	44436177	CBS	44473301	44497053
Cholesterol	rs10483081	1.10553e-11	21	47133983	PCBP3	47063608	47362368
Cholesterol	rs6822949	2.58648e-08	4	169657573	PALLD	169418217	169849608
Cholesterol	rs2282851	4.302e-05	6	33280309	KIFC1	33359313	33377701
Cholesterol	rs2239839	4.11e-05	6	33288075	KIFC1	33359313	33377701
Cholesterol	rs10499658	5.57769e-05	7	47223566	TNS3	47314752	47622156
Cholesterol	rs1564348	1e-16	6	160578860	SLC22A1	160542821	160579750
Cholesterol	rs2839619	8e-06	21	44436177	ERVH48-1	44336913	44345756
Cholesterol	rs855824	4.15417e-06	1	64361979	ROR1	64239693	64647181
Cholesterol	rs11200917	3.955e-05	10	85958739	CDHR1	85954410	85979377
Cholesterol	rs10514828	6.24798e-09	9	37885456	SHB	37919131	38069210
Cholesterol	rs10491682	5.6541e-09	9	37895172	SHB	37919131	38069210
Cholesterol	rs4878183	1.716e-05	9	38090221	SHB	37919131	38069210
Cholesterol	rs3177928	4e-19	6	32412435	HLA-DRA	32407619	32412823
Cholesterol	rs7774585	5.054e-05	6	133154926	SNORD100	133137941	133138016
Cholesterol	rs9389037	3.657e-05	6	133171832	SNORD100	133137941	133138016
Cholesterol	rs9375927	8.422e-05	6	133187185	SNORD100	133137941	133138016
Cholesterol	rs213220	6.639e-05	6	33202640	HCG25	33217311	33222766
Cholesterol	rs213207	4.493e-05	6	33241169	HCG25	33217311	33222766
Cholesterol	rs2282851	4.302e-05	6	33280309	HCG25	33217311	33222766
Cholesterol	rs2239839	4.11e-05	6	33288075	HCG25	33217311	33222766
Cholesterol	rs10128711	3e-08	11	18632984	RP11-1081L13.4	18728084	18762115
Cholesterol	rs12272004	7e-07	11	116603724	AP006216.11	116645826	116646592
Cholesterol	rs964184	6e-57	11	116648917	AP006216.11	116645826	116646592
Cholesterol	rs1150607	6.80508e-05	6	13186927	PHACTR1	12717893	13288645
Cholesterol	rs1151694	2.889e-05	1	247728962	C1orf150	247670360	247740992
Cholesterol	rs1176046	5.323e-05	1	247748235	C1orf150	247670360	247740992
Cholesterol	rs646776	2.677e-05	1	109818530	KIAA1324	109656301	109749401
Cholesterol	rs2268876	1.47761e-05	14	23636958	SLC7A8	23594504	23652883
Cholesterol	rs2268875	1.87735e-05	14	23637092	SLC7A8	23594504	23652883
Cholesterol	rs1547789	1.00926e-06	1	223532665	SUSD4	223394161	223537544
Cholesterol	rs1465531	1.24165e-05	2	145280152	ZEB2	145145568	145282147
Cholesterol	rs7774585	5.054e-05	6	133154926	VNN2	133065009	133084598
Cholesterol	rs9389037	3.657e-05	6	133171832	VNN2	133065009	133084598
Cholesterol	rs6603364	1.48781e-06	X	117234932	KLHL13	117031776	117251303
Cholesterol	rs347391	2.90311e-07	13	42768124	DGKH	42614176	42830714
Cholesterol	rs174376	7.37043e-05	6	111908365	FYN	111981535	112194655
Cholesterol	rs10486445	5.74615e-05	7	25013982	OSBPL3	24836158	25021253
Cholesterol	rs9300298	3.23868e-05	12	1866204	CACNA2D4	1901123	2028002
Cholesterol	rs1044825	4.60143e-05	12	1901485	CACNA2D4	1901123	2028002
Cholesterol	rs17689541	8.9049e-06	8	17470540	MTUS1	17501304	17658426
Cholesterol	rs10507022	8.70157e-07	12	93381268	AC138123.2	93477374	93477451
Cholesterol	rs7615788	5.49e-05	3	61282721	FHIT	59735036	61237133
Cholesterol	rs2289904	2.05359e-06	13	25275978	ATP12A	25254549	25285921
Cholesterol	rs1169288	1e-14	12	121416650	OASL	121458095	121477045
Cholesterol	rs10519074	7.091e-05	15	61109873	RORA	60780483	61521518
Cholesterol	rs3760961	4.172e-06	19	3013374	TLE2	2997636	3047633
Cholesterol	rs1883053	8.18219e-05	21	37196902	RUNX1	36160098	37357047
Cholesterol	rs7967865	4.923e-05	12	13324295	EMP1	13349650	13369708
Cholesterol	rs615739	3.351e-05	1	89643644	GBP5	89724633	89738544
Cholesterol	rs7714362	3.08313e-05	5	130881981	RAPGEF6	130759614	130970929
Cholesterol	rs10494197	2.41172e-07	1	117635905	CD101	117544382	117579167
Cholesterol	rs1335546	8.45933e-05	10	26643533	APBB1IP	26727132	26856732
Cholesterol	rs10508717	3.83836e-05	10	26672328	APBB1IP	26727132	26856732
Cholesterol	rs492602	2e-10	19	49206417	DBP	49133287	49140695
Cholesterol	rs3177928	4e-19	6	32412435	HLA-DRB5	32485120	32498064
Cholesterol	rs41489451	4.06429e-05	6	32569948	HLA-DRB5	32485120	32498064
Cholesterol	rs41489451	4.06429e-05	6	32569948	HLA-DRB1	32546546	32557625
Cholesterol	rs6850598	5.523e-05	4	154452248	KIAA0922	154387498	154557863
Cholesterol	rs6535924	8.357e-05	4	154465994	KIAA0922	154387498	154557863
Cholesterol	rs7660583	5.621e-05	4	154471928	KIAA0922	154387498	154557863
Cholesterol	rs10034657	1.69e-05	4	154474931	KIAA0922	154387498	154557863
Cholesterol	rs17625154	2.898e-05	4	68384274	STAP1	68424446	68473055
Cholesterol	rs13104130	2.39e-05	4	68385372	STAP1	68424446	68473055
Cholesterol	rs154999	1.4516e-05	20	57880378	ZNF831	57766075	57834168
Cholesterol	rs10485058	3.01784e-06	6	154445215	IPCEF1	154475631	154677926
Cholesterol	rs999802	8.44e-05	3	112127280	CD200	112051915	112081659
Cholesterol	rs999802	8.44e-05	3	112127280	BTLA	112182815	112218408
Cholesterol, HDL	rs10483278	2.0495e-10	14	22962908	AE000662.9	22972735	22972797
Cholesterol, HDL	rs2242547	1.16109e-07	14	22963305	AE000662.9	22972735	22972797
Cholesterol, HDL	rs10483278	2.0495e-10	14	22962908	AE000662.23	22989394	22989456
Cholesterol, HDL	rs2242547	1.16109e-07	14	22963305	AE000662.23	22989394	22989456
Cholesterol, HDL	rs1024612	3.05656e-06	17	32549356	CCL2	32582237	32584222
Cholesterol, HDL	rs10513791	5.67337e-05	3	182862976	LAMP3	182840001	182881627
Cholesterol, HDL	rs927450	2.22526e-05	6	160182096	SOD2	160100096	160183561
Cholesterol, HDL	rs10483278	2.0495e-10	14	22962908	AE000662.1	22962911	22962976
Cholesterol, HDL	rs2242547	1.16109e-07	14	22963305	AE000662.1	22962911	22962976
Cholesterol, HDL	rs1541296	3.26713e-05	18	61022115	KDSR	60994959	61034743
Cholesterol, HDL	rs1809319	5.67337e-05	18	61022634	KDSR	60994959	61034743
Cholesterol, HDL	rs2074356	7e-37	12	112645401	TRAFD1	112563305	112591407
Cholesterol, HDL	rs9320678	2.02605e-05	6	119430226	FAM184A	119280928	119470552
Cholesterol, HDL	rs1568657	9.393e-07	15	83726179	AC024270.1	83784320	83876770
Cholesterol, HDL	rs4149268	1e-10	9	107647220	ABCA1	107543283	107690518
Cholesterol, HDL	rs3890182	3e-10	9	107647655	ABCA1	107543283	107690518
Cholesterol, HDL	rs3847303	4.783e-05	9	107648652	ABCA1	107543283	107690518
Cholesterol, HDL	rs12686004	2e-18	9	107653426	ABCA1	107543283	107690518
Cholesterol, HDL	rs3905000	6.294e-05	9	107657070	ABCA1	107543283	107690518
Cholesterol, HDL	rs1883025	1e-09	9	107664301	ABCA1	107543283	107690518
Cholesterol, HDL	rs7848992	1.50056e-08	9	15021048	LDHAP4	14921335	14922332
Cholesterol, HDL	rs10507383	4.16735e-05	13	28968643	FLT1	28874489	29069265
Cholesterol, HDL	rs10519922	6.02731e-09	5	126430653	MRPS5P3	126478774	126478939
Cholesterol, HDL	rs1372589	1.46859e-06	X	147884667	AFF2	147582139	148082193
Cholesterol, HDL	rs1076374	8.812e-07	X	148065355	AFF2	147582139	148082193
Cholesterol, HDL	rs4692552	3.19644e-05	4	169764631	PALLD	169418217	169849608
Cholesterol, HDL	rs10483278	2.0495e-10	14	22962908	AE000661.21	22957581	22957640
Cholesterol, HDL	rs2242547	1.16109e-07	14	22963305	AE000661.21	22957581	22957640
Cholesterol, HDL	rs12609246	7.29e-05	19	38909639	RASGRP4	38899695	38916945
Cholesterol, HDL	rs12609246	7.29e-05	19	38909639	RYR1	38924339	39078204
Cholesterol, HDL	rs1260764	8.2851e-05	1	64543422	ROR1	64239693	64647181
Cholesterol, HDL	rs10483278	2.0495e-10	14	22962908	AE000661.16	22947861	22947923
Cholesterol, HDL	rs2242547	1.16109e-07	14	22963305	AE000661.16	22947861	22947923
Cholesterol, HDL	rs7187391	4.21029e-06	16	55478460	LPCAT2	55542910	55620582
Cholesterol, HDL	rs7552868	4.477e-05	1	26155201	MAN1C1	25943959	26112698
Cholesterol, HDL	rs213627	3.378e-05	1	26172111	MAN1C1	25943959	26112698
Cholesterol, HDL	rs2252728	7.84784e-05	10	135275358	PAOX	135192695	135205198
Cholesterol, HDL	rs6428904	4.475e-06	1	245363423	KIF26B	245318287	245872733
Cholesterol, HDL	rs7527554	1.221e-05	1	245371026	KIF26B	245318287	245872733
Cholesterol, HDL	rs7187391	4.21029e-06	16	55478460	MMP2	55423612	55540603
Cholesterol, HDL	rs10516259	7.94676e-05	4	12671561	RP11-352E6.2	12641922	12642261
Cholesterol, HDL	rs9289836	4.60143e-05	3	151100121	GPR87	151011891	151034740
Cholesterol, HDL	rs10483278	2.0495e-10	14	22962908	AE000661.24	22961838	22961894
Cholesterol, HDL	rs2242547	1.16109e-07	14	22963305	AE000661.24	22961838	22961894
Cholesterol, HDL	rs10521971	1.90338e-08	X	31498800	DMD	31137336	33357558
Cholesterol, HDL	rs1921961	8.2851e-05	X	31596967	DMD	31137336	33357558
Cholesterol, HDL	rs10483278	2.0495e-10	14	22962908	AE000662.31	22998580	22998641
Cholesterol, HDL	rs2242547	1.16109e-07	14	22963305	AE000662.31	22998580	22998641
Cholesterol, HDL	rs7120118	4e-08	11	47286290	SPI1	47376411	47400127
Cholesterol, HDL	rs2271293	8e-16	16	67902070	AC040162.1	67911560	67911643
Cholesterol, HDL	rs16942887	8e-33	16	67928042	AC040162.1	67911560	67911643
Cholesterol, HDL	rs6065906	2e-22	20	44554015	MMP9	44637547	44645200
Cholesterol, HDL	rs7679	4e-09	20	44576502	MMP9	44637547	44645200
Cholesterol, HDL	rs681969	1.38665e-08	1	36114233	TFAP2E	36038971	36060929
Cholesterol, HDL	rs1041857	6.953e-05	14	22011216	SALL2	21989232	22005350
Cholesterol, HDL	rs10483278	2.0495e-10	14	22962908	AE000662.35	23001452	23001511
Cholesterol, HDL	rs2242547	1.16109e-07	14	22963305	AE000662.35	23001452	23001511
Cholesterol, HDL	rs10483278	2.0495e-10	14	22962908	AE000662.14	22978325	22978390
Cholesterol, HDL	rs2242547	1.16109e-07	14	22963305	AE000662.14	22978325	22978390
Cholesterol, HDL	rs10483278	2.0495e-10	14	22962908	AE000662.42	23011142	23011204
Cholesterol, HDL	rs2242547	1.16109e-07	14	22963305	AE000662.42	23011142	23011204
Cholesterol, HDL	rs10483278	2.0495e-10	14	22962908	AE000662.29	22995812	22995874
Cholesterol, HDL	rs2242547	1.16109e-07	14	22963305	AE000662.29	22995812	22995874
Cholesterol, HDL	rs556645	6.568e-05	11	126009142	RP11-50B3.4	126078506	126078922
Cholesterol, HDL	rs541601	8.952e-05	11	126009500	RP11-50B3.4	126078506	126078922
Cholesterol, HDL	rs11613352	2e-08	12	57792580	GLI1	57853918	57866045
Cholesterol, HDL	rs11216126	3e-34	11	116617240	AP006216.11	116645826	116646592
Cholesterol, HDL	rs964184	1e-12	11	116648917	AP006216.11	116645826	116646592
Cholesterol, HDL	rs10483278	2.0495e-10	14	22962908	AE000662.34	23000889	23000948
Cholesterol, HDL	rs2242547	1.16109e-07	14	22963305	AE000662.34	23000889	23000948
Cholesterol, HDL	rs2065306	2.00543e-09	21	39679445	KCNJ15	39529128	39673748
Cholesterol, HDL	rs10483278	2.0495e-10	14	22962908	AE000662.32	22999278	22999329
Cholesterol, HDL	rs2242547	1.16109e-07	14	22963305	AE000662.32	22999278	22999329
Cholesterol, HDL	rs1024612	3.05656e-06	17	32549356	CCL7	32597240	32599261
Cholesterol, HDL	rs382900	2.34914e-07	5	110910654	STARD4	110831731	110848288
Cholesterol, HDL	rs6538367	2.053e-05	12	93352786	RP11-603K19.1	93251855	93253049
Cholesterol, HDL	rs10483278	2.0495e-10	14	22962908	AE000661.7	22919081	22919131
Cholesterol, HDL	rs2242547	1.16109e-07	14	22963305	AE000661.7	22919081	22919131
Cholesterol, HDL	rs6064392	3.567e-05	20	54984768	RPL39P	55034484	55034639
Cholesterol, HDL	rs6127744	3.694e-05	20	54986274	RPL39P	55034484	55034639
Cholesterol, HDL	rs16942887	8e-33	16	67928042	DPEP2	68021297	68034489
Cholesterol, HDL	rs255049	3e-08	16	68013471	DPEP2	68021297	68034489
Cholesterol, HDL	rs255052	1e-07	16	68024995	DPEP2	68021297	68034489
Cholesterol, HDL	rs6064392	3.567e-05	20	54984768	CASS4	54987168	55034396
Cholesterol, HDL	rs6127744	3.694e-05	20	54986274	CASS4	54987168	55034396
Cholesterol, HDL	rs10483278	2.0495e-10	14	22962908	AE000662.20	22987424	22987483
Cholesterol, HDL	rs2242547	1.16109e-07	14	22963305	AE000662.20	22987424	22987483
Cholesterol, HDL	rs1648282	3.196e-05	15	45425864	SHF	45459412	45493373
Cholesterol, HDL	rs2305402	6.42919e-07	3	160227707	SMC4	160117062	160152750
Cholesterol, HDL	rs2216630	9.07796e-05	4	78169155	CCNG2	78078304	78354542
Cholesterol, HDL	rs6603364	1.12946e-06	X	117234932	KLHL13	117031776	117251303
Cholesterol, HDL	rs10483278	2.0495e-10	14	22962908	AE000662.44	23013015	23013080
Cholesterol, HDL	rs2242547	1.16109e-07	14	22963305	AE000662.44	23013015	23013080
Cholesterol, HDL	rs10483278	2.0495e-10	14	22962908	AE000662.27	22994233	22994292
Cholesterol, HDL	rs2242547	1.16109e-07	14	22963305	AE000662.27	22994233	22994292
Cholesterol, HDL	rs10503605	7.43722e-08	8	17643121	MTUS1	17501304	17658426
Cholesterol, HDL	rs10483278	2.0495e-10	14	22962908	AE000662.24	22991016	22991078
Cholesterol, HDL	rs2242547	1.16109e-07	14	22963305	AE000662.24	22991016	22991078
Cholesterol, HDL	rs10483278	2.0495e-10	14	22962908	AE000661.17	22948510	22948571
Cholesterol, HDL	rs2242547	1.16109e-07	14	22963305	AE000661.17	22948510	22948571
Cholesterol, HDL	rs9302998	2.72872e-05	17	74211869	RNF157	74138534	74236454
Cholesterol, HDL	rs10483278	2.0495e-10	14	22962908	AE000662.3	22964896	22964949
Cholesterol, HDL	rs2242547	1.16109e-07	14	22963305	AE000662.3	22964896	22964949
Cholesterol, HDL	rs2923084	5e-08	11	10388782	SBF2	9800214	10315754
Cholesterol, HDL	rs7606048	2.74078e-05	2	23634211	KLHL29	23608088	23931481
Cholesterol, HDL	rs9304708	4.11369e-05	19	51583936	AC063977.1	51670585	51676780
Cholesterol, HDL	rs11064294	1.27e-05	12	805451	NINJ2	673462	772945
Cholesterol, HDL	rs7558602	8.247e-05	2	69024789	ARHGAP25	68906733	69053965
Cholesterol, HDL	rs13322880	1.908e-05	3	187845477	LPP	187871072	188608460
Cholesterol, HDL	rs9290762	2.94246e-07	3	183306844	KLHL6	183205319	183273477
Cholesterol, HDL	rs1385967	4.90727e-05	11	94725000	ENDOD1	94822974	94865809
Cholesterol, HDL	rs2072134	6e-06	12	113409176	OAS1	113344582	113369990
Cholesterol, HDL	rs2072134	6e-06	12	113409176	OAS3	113376157	113411054
Cholesterol, HDL	rs2072134	6e-06	12	113409176	OAS2	113416200	113449528
Cholesterol, HDL	rs9302215	3.97376e-05	15	61060367	RORA	60780483	61521518
Cholesterol, HDL	rs11869286	3e-14	17	37813856	GRB7	37894180	37903544
Cholesterol, HDL	rs11084971	3.583e-05	19	2905913	TLE2	2997636	3047633
Cholesterol, HDL	rs10509165	1.40273e-10	10	63863002	ARID5B	63661059	63856703
Cholesterol, HDL	rs7221974	1.281e-06	17	1630584	SLC43A2	1477673	1532180
Cholesterol, HDL	rs4129767	5e-09	17	76403984	SOCS3	76352864	76356158
Cholesterol, HDL	rs6065906	2e-22	20	44554015	PLTP	44527399	44540794
Cholesterol, HDL	rs7679	4e-09	20	44576502	PLTP	44527399	44540794
Cholesterol, HDL	rs1219776	6.92495e-10	1	108532862	VAV3	108113782	108507766
Cholesterol, HDL	rs2733403	6.74801e-05	3	114121762	TIGIT	113995760	114029135
Cholesterol, HDL	rs1602459	1.0443e-09	4	38642169	KLF3	38665817	38702663
Cholesterol, HDL	rs1993796	1.34995e-07	4	38644050	KLF3	38665817	38702663
Cholesterol, HDL	rs154999	5.80422e-06	20	57880378	ZNF831	57766075	57834168
Cholesterol, HDL	rs10512017	1.27662e-07	9	75884239	ANXA1	75766673	75785309
Cholesterol, HDL	rs1359845	2.23227e-13	9	131865100	IER5L	131937835	131940540
Cholesterol, HDL	rs496300	4e-07	21	44779680	SIK1	44834395	44847008
Cholesterol, LDL	rs10483273	5.83008e-06	14	22917046	AE000662.9	22972735	22972797
Cholesterol, LDL	rs10483273	5.83008e-06	14	22917046	AE000662.23	22989394	22989456
Cholesterol, LDL	rs2209957	8.515e-05	1	89583573	GBP1	89518002	89531043
Cholesterol, LDL	rs2187688	9.11565e-05	6	32872001	XXbac-BPG246D15.8	32811863	32814272
Cholesterol, LDL	rs348691	2.52001e-05	12	62423763	FAM19A2	62102040	62672931
Cholesterol, LDL	rs348633	1.7787e-05	12	62447924	FAM19A2	62102040	62672931
Cholesterol, LDL	rs11668477	2e-07	19	11195030	LDLR	11200038	11244492
Cholesterol, LDL	rs6511720	2e-26	19	11202306	LDLR	11200038	11244492
Cholesterol, LDL	rs2228671	4e-14	19	11210912	LDLR	11200038	11244492
Cholesterol, LDL	rs2738446	2e-12	19	11227326	LDLR	11200038	11244492
Cholesterol, LDL	rs2738459	7e-06	19	11238473	LDLR	11200038	11244492
Cholesterol, LDL	rs10406522	5.157e-07	19	11341635	LDLR	11200038	11244492
Cholesterol, LDL	rs10483273	5.83008e-06	14	22917046	AE000662.1	22962911	22962976
Cholesterol, LDL	rs8108901	1.102e-05	19	54997046	LENG9	54972981	54974894
Cholesterol, LDL	rs10507236	4.4047e-07	12	112468439	TRAFD1	112563305	112591407
Cholesterol, LDL	rs1002408	3.22596e-07	1	159090256	IFI16	158969758	159024945
Cholesterol, LDL	rs2209957	8.515e-05	1	89583573	GBP4	89646831	89664615
Cholesterol, LDL	rs10512337	2.82592e-06	9	107680730	ABCA1	107543283	107690518
Cholesterol, LDL	rs7035693	7.10738e-06	9	107683465	ABCA1	107543283	107690518
Cholesterol, LDL	rs10512338	1.06691e-05	9	107683636	ABCA1	107543283	107690518
Cholesterol, LDL	rs1040410	1.96202e-07	6	15547476	DTNBP1	15523032	15663289
Cholesterol, LDL	rs1200138	5.554e-05	1	169080837	ATP1B1	169074935	169101960
Cholesterol, LDL	rs855137	4.421e-05	12	47718183	RP11-493L12.6	47735397	47735872
Cholesterol, LDL	rs10483273	5.83008e-06	14	22917046	AE000661.21	22957581	22957640
Cholesterol, LDL	rs10499658	4.36919e-06	7	47223566	TNS3	47314752	47622156
Cholesterol, LDL	rs1506326	2.74329e-05	18	59948391	TNFRSF11A	59992520	60058516
Cholesterol, LDL	rs1564348	2e-17	6	160578860	SLC22A1	160542821	160579750
Cholesterol, LDL	rs7757672	9.54012e-05	6	36085325	MAPK13	36095586	36107842
Cholesterol, LDL	rs855824	9.56018e-06	1	64361979	ROR1	64239693	64647181
Cholesterol, LDL	rs10483273	5.83008e-06	14	22917046	AE000661.16	22947861	22947923
Cholesterol, LDL	rs1550601	6.33425e-05	4	78335246	CXCL13	78432907	78532988
Cholesterol, LDL	rs6532476	7.193e-05	4	95192461	HPGDS	95219686	95264027
Cholesterol, LDL	rs17021463	6.05e-05	4	95224812	HPGDS	95219686	95264027
Cholesterol, LDL	rs10483273	5.83008e-06	14	22917046	AE000661.24	22961838	22961894
Cholesterol, LDL	rs10504043	9.2013e-07	8	41567871	ANK1	41510739	41754280
Cholesterol, LDL	rs722576	6.02065e-05	X	32335162	DMD	31137336	33357558
Cholesterol, LDL	rs10483273	5.83008e-06	14	22917046	AE000662.31	22998580	22998641
Cholesterol, LDL	rs10514828	9.59852e-07	9	37885456	SHB	37919131	38069210
Cholesterol, LDL	rs10491682	1.78241e-06	9	37895172	SHB	37919131	38069210
Cholesterol, LDL	rs2254287	5e-08	6	33143948	HLA-DPB1	33043703	33054978
Cholesterol, LDL	rs3177928	2e-15	6	32412435	HLA-DRA	32407619	32412823
Cholesterol, LDL	rs2254287	5e-08	6	33143948	HLA-DPA1	33032346	33048552
Cholesterol, LDL	rs16996148	3e-08	19	19658472	YJEFN3	19639704	19648393
Cholesterol, LDL	rs10518993	8.45499e-07	15	72861064	MIR630	72879558	72879654
Cholesterol, LDL	rs10483273	5.83008e-06	14	22917046	AE000662.35	23001452	23001511
Cholesterol, LDL	rs10483273	5.83008e-06	14	22917046	AE000662.14	22978325	22978390
Cholesterol, LDL	rs10483273	5.83008e-06	14	22917046	AE000662.42	23011142	23011204
Cholesterol, LDL	rs10483273	5.83008e-06	14	22917046	AE000662.29	22995812	22995874
Cholesterol, LDL	rs2254287	5e-08	6	33143948	HCG25	33217311	33222766
Cholesterol, LDL	rs1558861	2e-06	11	116607437	AP006216.11	116645826	116646592
Cholesterol, LDL	rs964184	1e-26	11	116648917	AP006216.11	116645826	116646592
Cholesterol, LDL	rs6589566	3e-11	11	116652423	AP006216.11	116645826	116646592
Cholesterol, LDL	rs10483273	5.83008e-06	14	22917046	AE000662.34	23000889	23000948
Cholesterol, LDL	rs2293983	4.06433e-11	8	103305719	RRM2B	103216730	103251346
Cholesterol, LDL	rs1150607	8.56552e-05	6	13186927	PHACTR1	12717893	13288645
Cholesterol, LDL	rs4715166	3.85411e-07	6	13216058	PHACTR1	12717893	13288645
Cholesterol, LDL	rs4715167	6.49712e-07	6	13220322	PHACTR1	12717893	13288645
Cholesterol, LDL	rs4711939	6.28093e-05	6	13222877	PHACTR1	12717893	13288645
Cholesterol, LDL	rs10483273	5.83008e-06	14	22917046	AE000662.32	22999278	22999329
Cholesterol, LDL	rs10483273	5.83008e-06	14	22917046	AE000661.7	22919081	22919131
Cholesterol, LDL	rs1151694	2.527e-05	1	247728962	C1orf150	247670360	247740992
Cholesterol, LDL	rs1176046	5.53e-05	1	247748235	C1orf150	247670360	247740992
Cholesterol, LDL	rs10494103	7.46365e-05	1	109674281	KIAA1324	109656301	109749401
Cholesterol, LDL	rs10494104	6.83378e-05	1	109680501	KIAA1324	109656301	109749401
Cholesterol, LDL	rs12740374	2e-42	1	109817590	KIAA1324	109656301	109749401
Cholesterol, LDL	rs660240	1e-26	1	109817838	KIAA1324	109656301	109749401
Cholesterol, LDL	rs629301	1e-170	1	109818306	KIAA1324	109656301	109749401
Cholesterol, LDL	rs646776	2e-12	1	109818530	KIAA1324	109656301	109749401
Cholesterol, LDL	rs599839	1e-07	1	109822166	KIAA1324	109656301	109749401
Cholesterol, LDL	rs10503813	4.09594e-05	8	27446900	EPHX2	27348296	27403081
Cholesterol, LDL	rs2187688	9.11565e-05	6	32872001	HLA-DMB	32902406	32908847
Cholesterol, LDL	rs9321208	4.72153e-05	6	130433290	SAMD3	130465460	130686570
Cholesterol, LDL	rs2268876	4.25828e-05	14	23636958	SLC7A8	23594504	23652883
Cholesterol, LDL	rs2268875	4.94948e-05	14	23637092	SLC7A8	23594504	23652883
Cholesterol, LDL	rs10483273	5.83008e-06	14	22917046	AE000662.20	22987424	22987483
Cholesterol, LDL	rs11685479	8.696e-05	2	42694337	KCNG3	42669157	42721237
Cholesterol, LDL	rs1465531	1.6504e-08	2	145280152	ZEB2	145145568	145282147
Cholesterol, LDL	rs959106	6.57953e-05	3	108479517	DZIP3	108308529	108413693
Cholesterol, LDL	rs8108901	1.102e-05	19	54997046	LAIR2	55009100	55021897
Cholesterol, LDL	rs1550601	6.33425e-05	4	78335246	CCNG2	78078304	78354542
Cholesterol, LDL	rs10483273	5.83008e-06	14	22917046	AE000662.44	23013015	23013080
Cholesterol, LDL	rs10486429	1.16075e-06	7	24743478	DFNA5	24737972	24809244
Cholesterol, LDL	rs10486430	1.16075e-06	7	24743653	DFNA5	24737972	24809244
Cholesterol, LDL	rs10483273	5.83008e-06	14	22917046	AE000662.27	22994233	22994292
Cholesterol, LDL	rs347391	2.52393e-06	13	42768124	DGKH	42614176	42830714
Cholesterol, LDL	rs174376	5.6493e-05	6	111908365	FYN	111981535	112194655
Cholesterol, LDL	rs10486429	1.16075e-06	7	24743478	OSBPL3	24836158	25021253
Cholesterol, LDL	rs10486430	1.16075e-06	7	24743653	OSBPL3	24836158	25021253
Cholesterol, LDL	rs1044825	1.52532e-05	12	1901485	CACNA2D4	1901123	2028002
Cholesterol, LDL	rs2209957	8.515e-05	1	89583573	GBP3	89472349	89488577
Cholesterol, LDL	rs209973	5.14369e-05	8	17550854	MTUS1	17501304	17658426
Cholesterol, LDL	rs10483273	5.83008e-06	14	22917046	AE000662.24	22991016	22991078
Cholesterol, LDL	rs10483273	5.83008e-06	14	22917046	AE000661.17	22948510	22948571
Cholesterol, LDL	rs654397	8.579e-05	12	4028747	RP11-664D1.1	3980900	4019504
Cholesterol, LDL	rs10507022	3.02857e-10	12	93381268	AC138123.2	93477374	93477451
Cholesterol, LDL	rs10483273	5.83008e-06	14	22917046	AE000662.3	22964896	22964949
Cholesterol, LDL	rs7646887	1.93077e-09	3	61072434	FHIT	59735036	61237133
Cholesterol, LDL	rs9311796	1.90736e-06	3	61114156	FHIT	59735036	61237133
Cholesterol, LDL	rs7615788	6.692e-06	3	61282721	FHIT	59735036	61237133
Cholesterol, LDL	rs10495745	1.1652e-05	2	23631683	KLHL29	23608088	23931481
Cholesterol, LDL	rs2650000	2e-08	12	121388962	OASL	121458095	121477045
Cholesterol, LDL	rs1169288	1e-15	12	121416650	OASL	121458095	121477045
Cholesterol, LDL	rs10513829	8.7817e-05	3	188488333	LPP	187871072	188608460
Cholesterol, LDL	rs2187688	9.11565e-05	6	32872001	TAP1	32812986	32821755
Cholesterol, LDL	rs11609969	6.385e-05	12	113322580	OAS1	113344582	113369990
Cholesterol, LDL	rs11609969	6.385e-05	12	113322580	OAS3	113376157	113411054
Cholesterol, LDL	rs11609969	6.385e-05	12	113322580	OAS2	113416200	113449528
Cholesterol, LDL	rs341366	6.406e-05	15	61103590	RORA	60780483	61521518
Cholesterol, LDL	rs3760961	8.684e-05	19	3013374	TLE2	2997636	3047633
Cholesterol, LDL	rs2072786	5.81981e-05	20	43976281	SDC4	43953928	43977064
Cholesterol, LDL	rs612242	8.98008e-06	6	52103160	IL17A	52051185	52055436
Cholesterol, LDL	rs612242	8.98008e-06	6	52103160	IL17F	52101479	52109335
Cholesterol, LDL	rs7714362	5.25954e-06	5	130881981	RAPGEF6	130759614	130970929
Cholesterol, LDL	rs752274	1.24929e-13	9	101699611	COL15A1	101705461	101833069
Cholesterol, LDL	rs1445493	2.59333e-07	8	8981363	PPP1R3B	8993765	9009084
Cholesterol, LDL	rs10494197	6.24239e-07	1	117635905	CD101	117544382	117579167
Cholesterol, LDL	rs3177928	2e-15	6	32412435	HLA-DRB5	32485120	32498064
Cholesterol, LDL	rs10485058	5.40111e-06	6	154445215	IPCEF1	154475631	154677926
Cholesterol, LDL	rs920799	7.37043e-05	18	32612538	MAPRE2	32556892	32723434
Cholesterol, LDL	rs4145316	9.94212e-05	18	32612901	MAPRE2	32556892	32723434
Cholesterol, LDL	rs999802	1.184e-05	3	112127280	CD200	112051915	112081659
Cholesterol, LDL	rs7609904	4.265e-05	3	112130589	CD200	112051915	112081659
Cholesterol, LDL	rs999802	1.184e-05	3	112127280	BTLA	112182815	112218408
Cholesterol, LDL	rs7609904	4.265e-05	3	112130589	BTLA	112182815	112218408
Citalopram	rs809736	8e-06	15	61329788	RORA	60780483	61521518
Cleft Lip	rs10863790	1e-14	1	209988047	TRAF3IP3	209929377	209955668
Cleft Lip	rs642961	2e-06	1	209989270	TRAF3IP3	209929377	209955668
Cleft Lip	rs212016	7e-06	3	59981525	FHIT	59735036	61237133
Cleft Lip	rs7590268	9e-08	2	43540125	ZFP36L2	43449541	43453748
Cleft Palate	rs4703822	4e-06	5	80411221	RASGRF2	80256491	80525975
Coffee	rs2472297	5e-14	15	75027880	CYP1A1	75011883	75017951
Colitis, Ulcerative	rs7134599	1e-16	12	68500075	IL26	68595131	68619601
Colitis, Ulcerative	rs1558744	3e-12	12	68504592	IL26	68595131	68619601
Colitis, Ulcerative	rs2870946	5e-07	12	68596661	IL26	68595131	68619601
Colitis, Ulcerative	rs9268480	3e-06	6	32363844	HLA-DRA	32407619	32412823
Colitis, Ulcerative	rs9268853	1e-55	6	32429643	HLA-DRA	32407619	32412823
Colitis, Ulcerative	rs9268877	4e-23	6	32431147	HLA-DRA	32407619	32412823
Colitis, Ulcerative	rs9268923	4e-15	6	32432835	HLA-DRA	32407619	32412823
Colitis, Ulcerative	rs2395185	1e-16	6	32433167	HLA-DRA	32407619	32412823
Colitis, Ulcerative	rs9858542	7e-09	3	49701983	GMPPB	49754277	49761384
Colitis, Ulcerative	rs9822268	2e-17	3	49719729	GMPPB	49754277	49761384
Colitis, Ulcerative	rs3197999	4e-09	3	49721532	GMPPB	49754277	49761384
Colitis, Ulcerative	rs4957048	1e-09	5	583442	SLC9A3	473425	524447
Colitis, Ulcerative	rs11739663	3e-08	5	594083	SLC9A3	473425	524447
Colitis, Ulcerative	rs907611	1e-10	11	1874072	TNNT3	1940792	1959936
Colitis, Ulcerative	rs2155219	5e-16	11	76299194	AP001189.4	76368100	76374910
Colitis, Ulcerative	rs2297441	2e-10	20	62327582	AL353715.1	62289163	62328416
Colitis, Ulcerative	rs734999	3e-09	1	2513216	RP3-395M20.8	2481359	2488470
Colitis, Ulcerative	rs2310173	3e-12	2	102663628	IL1R1	102681004	102796334
Colitis, Ulcerative	rs6911490	1e-08	6	106522027	PRDM1	106534195	106557814
Colitis, Ulcerative	rs2201841	1e-13	1	67694202	IL23R	67632083	67725662
Colitis, Ulcerative	rs11209026	1e-08	1	67705958	IL23R	67632083	67725662
Colitis, Ulcerative	rs10889677	1e-08	1	67725120	IL23R	67632083	67725662
Colitis, Ulcerative	rs2201841	1e-13	1	67694202	IL12RB2	67773047	67862583
Colitis, Ulcerative	rs11209026	1e-08	1	67705958	IL12RB2	67773047	67862583
Colitis, Ulcerative	rs10889677	1e-08	1	67725120	IL12RB2	67773047	67862583
Colitis, Ulcerative	rs16940202	6e-19	16	86014241	IRF8	85932409	85956215
Colitis, Ulcerative	rs7134599	1e-16	12	68500075	IFNG	68548548	68553527
Colitis, Ulcerative	rs1558744	3e-12	12	68504592	IFNG	68548548	68553527
Colitis, Ulcerative	rs2870946	5e-07	12	68596661	IFNG	68548548	68553527
Colitis, Ulcerative	rs2155219	5e-16	11	76299194	LRRC32	76368568	76381791
Colitis, Ulcerative	rs9268853	1e-55	6	32429643	HLA-DRB5	32485120	32498064
Colitis, Ulcerative	rs9268877	4e-23	6	32431147	HLA-DRB5	32485120	32498064
Colitis, Ulcerative	rs9268923	4e-15	6	32432835	HLA-DRB5	32485120	32498064
Colitis, Ulcerative	rs2395185	1e-16	6	32433167	HLA-DRB5	32485120	32498064
Colitis, Ulcerative	rs17388568	9e-07	4	123329362	IL2	123372625	123377880
Colitis, Ulcerative	rs907611	1e-10	11	1874072	C11orf89	1910375	1912084
Colitis, Ulcerative	rs2838519	6e-11	21	45615023	ICOSLG	45642874	45660849
Colorectal Neoplasms	rs4939827	1e-07	18	46453463	SMAD7	46446223	46477081
Colorectal Neoplasms	rs3802842	4e-07	11	111171709	POU2AF1	111222977	111326355
Complement C4b-Binding Protein	rs3813948	4e-10	1	207269858	C4BPB	207262187	207273338
Coronary Artery Disease	rs8050812	6.808e-05	16	30385837	SEPHS2	30454952	30457502
Coronary Artery Disease	rs1122608	1e-09	19	11163601	LDLR	11200038	11244492
Coronary Artery Disease	rs1847118	5.13e-06	4	40491003	RBM47	40425272	40632892
Coronary Artery Disease	rs16886072	2.478e-05	6	54727815	KRASP1	54635381	54635932
Coronary Artery Disease	rs7739951	4.609e-05	6	54732039	KRASP1	54635381	54635932
Coronary Artery Disease	rs11253894	9.9e-05	10	6706872	RP11-554I8.1	6660678	6667308
Coronary Artery Disease	rs12609246	8.541e-06	19	38909639	RASGRP4	38899695	38916945
Coronary Artery Disease	rs12609246	8.541e-06	19	38909639	RYR1	38924339	39078204
Coronary Artery Disease	rs1467372	4.579e-05	14	77329965	VASH1	77228532	77249354
Coronary Artery Disease	rs10008860	1.273e-05	4	7969594	AFAP1	7760441	7941653
Coronary Artery Disease	rs12413409	1e-09	10	104719096	AS3MT	104629273	104661656
Coronary Artery Disease	rs917303	8.079e-05	5	135418032	TGFBI	135364584	135399507
Coronary Artery Disease	rs565791	3.899e-05	19	35719106	CD22	35810164	35838258
Coronary Artery Disease	rs565791	3.899e-05	19	35719106	LGI4	35615417	35633355
Coronary Artery Disease	rs4757695	7.31e-05	11	18690219	RP11-1081L13.4	18728084	18762115
Coronary Artery Disease	rs964184	1e-17	11	116648917	AP006216.11	116645826	116646592
Coronary Artery Disease	rs7077678	2.92e-06	10	104438565	TRIM8	104404253	104418075
Coronary Artery Disease	rs10807323	9.992e-05	6	12795031	PHACTR1	12717893	13288645
Coronary Artery Disease	rs1537340	1.945e-05	6	12881855	PHACTR1	12717893	13288645
Coronary Artery Disease	rs1332844	1.083e-06	6	12889004	PHACTR1	12717893	13288645
Coronary Artery Disease	rs7750679	1.083e-06	6	12891301	PHACTR1	12717893	13288645
Coronary Artery Disease	rs9349379	5.278e-08	6	12903957	PHACTR1	12717893	13288645
Coronary Artery Disease	rs2327620	1.02e-06	6	12907591	PHACTR1	12717893	13288645
Coronary Artery Disease	rs2876303	3.989e-06	6	12919867	PHACTR1	12717893	13288645
Coronary Artery Disease	rs12526453	1e-09	6	12927544	PHACTR1	12717893	13288645
Coronary Artery Disease	rs4714990	1.179e-05	6	12927845	PHACTR1	12717893	13288645
Coronary Artery Disease	rs4331981	8.958e-05	6	13017916	PHACTR1	12717893	13288645
Coronary Artery Disease	rs9369762	1.96e-05	6	13030256	PHACTR1	12717893	13288645
Coronary Artery Disease	rs6907651	5.866e-05	6	13030594	PHACTR1	12717893	13288645
Coronary Artery Disease	rs7077678	2.92e-06	10	104438565	ARL3	104436315	104474164
Coronary Artery Disease	rs16858950	6.498e-05	3	111683753	TAGLN3	111717511	111732734
Coronary Artery Disease	rs774861	6.491e-05	3	111684866	TAGLN3	111717511	111732734
Coronary Artery Disease	rs16858964	2.025e-05	3	111687328	TAGLN3	111717511	111732734
Coronary Artery Disease	rs646776	6e-10	1	109818530	KIAA1324	109656301	109749401
Coronary Artery Disease	rs599839	3e-10	1	109822166	KIAA1324	109656301	109749401
Coronary Artery Disease	rs1134090	8.903e-05	9	21006934	PTPLAD2	20995306	21031635
Coronary Artery Disease	rs11787869	8.675e-05	9	111831600	CTNNAL1	111704851	111775809
Coronary Artery Disease	rs9946041	6.394e-05	18	45831814	ZBTB7C	45553044	45937123
Coronary Artery Disease	rs6507838	5.456e-05	18	45835987	ZBTB7C	45553044	45937123
Coronary Artery Disease	rs7235739	6.12e-05	18	45836094	ZBTB7C	45553044	45937123
Coronary Artery Disease	rs17751276	2.654e-05	18	45844500	ZBTB7C	45553044	45937123
Coronary Artery Disease	rs871082	4.998e-06	18	45860275	ZBTB7C	45553044	45937123
Coronary Artery Disease	rs17824587	2.919e-06	18	45861939	ZBTB7C	45553044	45937123
Coronary Artery Disease	rs2343601	3.518e-05	6	111970699	FYN	111981535	112194655
Coronary Artery Disease	rs9374274	4.618e-05	6	111996419	FYN	111981535	112194655
Coronary Artery Disease	rs7746279	4.987e-05	6	112000162	FYN	111981535	112194655
Coronary Artery Disease	rs2237259	8.791e-05	6	112006549	FYN	111981535	112194655
Coronary Artery Disease	rs1998038	8.791e-05	6	112006995	FYN	111981535	112194655
Coronary Artery Disease	rs6667140	8.571e-05	1	207570177	CR2	207627575	207663240
Coronary Artery Disease	rs2301949	7.097e-05	7	18938958	HDAC9	18126572	19036993
Coronary Artery Disease	rs212049	9.045e-05	3	60035129	FHIT	59735036	61237133
Coronary Artery Disease	rs7825208	9.948e-05	8	38327287	FGFR1	38268656	38326352
Coronary Artery Disease	rs2259816	5e-07	12	121435587	OASL	121458095	121477045
Coronary Artery Disease	rs17288067	4.621e-05	9	32409046	DDX58	32455300	32526322
Coronary Artery Disease	rs1412444	3e-13	10	91002927	IFIT2	91061712	91069033
Coronary Artery Disease	rs1412444	3e-13	10	91002927	IFIT3	91087651	91100728
Coronary Artery Disease	rs2472299	3e-06	15	75033400	CYP1A1	75011883	75017951
Coronary Artery Disease	rs679672	1.7e-05	4	90126331	GPRIN3	90165429	90229161
Coronary Artery Disease	rs7171517	2.467e-05	15	81583481	IL16	81451916	81605104
Coronary Disease	rs4804155	5e-06	19	11334295	LDLR	11200038	11244492
Coronary Disease	rs16926797	6.831e-05	9	126513838	RP11-417B4.3	126521499	126522054
Coronary Disease	rs2515629	5e-07	9	107594364	ABCA1	107543283	107690518
Coronary Disease	rs17041869	6.072e-05	2	111896243	AC068491.1	111965353	112252677
Coronary Disease	rs730959	2.522e-05	14	94422346	ASB2	94400499	94443137
Coronary Disease	rs10754458	3.751e-05	1	245774993	KIF26B	245318287	245872733
Coronary Disease	rs12413409	4e-06	10	104719096	AS3MT	104629273	104661656
Coronary Disease	rs8060686	8e-06	16	67911517	AC040162.1	67911560	67911643
Coronary Disease	rs310475	9.865e-05	19	56153868	CCDC106	56152428	56164527
Coronary Disease	rs1263173	2e-07	11	116681008	AP006216.11	116645826	116646592
Coronary Disease	rs9349379	3.332e-05	6	12903957	PHACTR1	12717893	13288645
Coronary Disease	rs12740374	9e-29	1	109817590	KIAA1324	109656301	109749401
Coronary Disease	rs599839	4e-09	1	109822166	KIAA1324	109656301	109749401
Coronary Disease	rs310475	9.865e-05	19	56153868	AC010525.1	56208088	56208594
Coronary Disease	rs4665630	1e-07	2	23898317	KLHL29	23608088	23931481
Coronary Disease	rs6064572	8.019e-05	20	56179422	PMEPA1	56223448	56286592
Coronary Disease	rs1889151	8.206e-05	9	137160637	RXRA	137208944	137332431
Coronary Disease	rs3118526	1.069e-05	9	137337357	RXRA	137208944	137332431
Coronary Disease	rs3020913	5.873e-07	11	117831809	IL10RA	117857063	117872196
Coronary Disease	rs10873661	6.11e-06	1	85328096	MCOLN2	85391268	85462796
Coronary Disease	rs1325273	1.546e-05	1	85332120	MCOLN2	85391268	85462796
Coronary Disease	rs675026	5e-06	6	154414563	IPCEF1	154475631	154677926
Creatinine	rs2054096	1.78673e-05	15	59008843	AC091046.1	58978610	58978816
Creatinine	rs3769451	4.086e-06	2	201252335	SPATS2L	201170604	201343253
Creatinine	rs2279463	6e-12	6	160668389	SLC22A1	160542821	160579750
Creatinine	rs10497103	2.012e-13	2	153406363	FMNL2	153191751	153506348
Creatinine	rs355689	5.32238e-05	4	78507797	CXCL13	78432907	78532988
Creatinine	rs3129274	1.158e-05	6	33094869	HLA-DPB1	33043703	33054978
Creatinine	rs4713614	8.411e-05	6	33127987	HLA-DPB1	33043703	33054978
Creatinine	rs986521	5.922e-05	6	33136145	HLA-DPB1	33043703	33054978
Creatinine	rs2855425	4.418e-05	6	33144373	HLA-DPB1	33043703	33054978
Creatinine	rs3129274	1.158e-05	6	33094869	HLA-DPA1	33032346	33048552
Creatinine	rs4713614	8.411e-05	6	33127987	HLA-DPA1	33032346	33048552
Creatinine	rs986521	5.922e-05	6	33136145	HLA-DPA1	33032346	33048552
Creatinine	rs2855425	4.418e-05	6	33144373	HLA-DPA1	33032346	33048552
Creatinine	rs1005645	2.18e-05	17	74696760	MIR636	74732532	74732630
Creatinine	rs4713614	8.411e-05	6	33127987	HCG25	33217311	33222766
Creatinine	rs986521	5.922e-05	6	33136145	HCG25	33217311	33222766
Creatinine	rs2855425	4.418e-05	6	33144373	HCG25	33217311	33222766
Creatinine	rs6531	6.877e-05	6	33163451	HCG25	33217311	33222766
Creatinine	rs213212	7.761e-05	6	33185918	HCG25	33217311	33222766
Creatinine	rs3945322	7.376e-05	6	12841306	PHACTR1	12717893	13288645
Creatinine	rs9296486	5.438e-05	6	12848969	PHACTR1	12717893	13288645
Creatinine	rs9395185	5.705e-05	6	12856827	PHACTR1	12717893	13288645
Creatinine	rs6539316	4.4458e-05	12	107657318	BTBD11	107712190	108053419
Creatinine	rs6800603	1.33321e-05	3	60201379	FHIT	59735036	61237133
Creatinine	rs3740958	8.007e-06	11	36472800	PRR5L	36317838	36486754
Creatinine	rs2467853	6e-14	15	45698793	C15orf48	45722727	45740959
Creatinine	rs7268640	1.38718e-06	20	47150268	PREX1	47240790	47444420
Creatinine	rs1243963	2.07001e-09	10	8112242	GATA3	8095567	8117161
Creatinine	rs2273668	8.63702e-05	6	109323519	SESN1	109307640	109416022
Creatinine	rs547491	6.92057e-05	6	16745530	ATXN1	16299343	16761722
Crohn Disease	rs3091316	4e-08	17	32593974	CCL2	32582237	32584222
Crohn Disease	rs17221417	4e-11	16	50739582	NKD1	50582241	50670647
Crohn Disease	rs5743289	1e-06	16	50756774	NKD1	50582241	50670647
Crohn Disease	rs2076756	1e-21	16	50756881	NKD1	50582241	50670647
Crohn Disease	rs2066847	2e-15	16	50763778	NKD1	50582241	50670647
Crohn Disease	rs3764147	2e-13	13	44457925	ENOX1	43787654	44361044
Crohn Disease	rs11574514	2e-07	16	67971380	AC040162.1	67911560	67911643
Crohn Disease	rs9858542	4e-08	3	49701983	GMPPB	49754277	49761384
Crohn Disease	rs3197999	1e-12	3	49721532	GMPPB	49754277	49761384
Crohn Disease	rs2274910	1e-09	1	160852046	LY9	160765896	160798045
Crohn Disease	rs3091316	4e-08	17	32593974	CCL7	32597240	32599261
Crohn Disease	rs11574514	2e-07	16	67971380	DPEP2	68021297	68034489
Crohn Disease	rs7927894	1e-09	11	76301316	AP001189.4	76368100	76374910
Crohn Disease	rs7746082	2e-10	6	106435269	PRDM1	106534195	106557814
Crohn Disease	rs2301436	1e-12	6	167437988	CCR6	167525295	167553184
Crohn Disease	rs11805303	6e-12	1	67675516	IL23R	67632083	67725662
Crohn Disease	rs7517847	3e-12	1	67681669	IL23R	67632083	67725662
Crohn Disease	rs11465804	1e-06	1	67702526	IL23R	67632083	67725662
Crohn Disease	rs11209026	1e-18	1	67705958	IL23R	67632083	67725662
Crohn Disease	rs11805303	6e-12	1	67675516	IL12RB2	67773047	67862583
Crohn Disease	rs7517847	3e-12	1	67681669	IL12RB2	67773047	67862583
Crohn Disease	rs11465804	1e-06	1	67702526	IL12RB2	67773047	67862583
Crohn Disease	rs11209026	1e-18	1	67705958	IL12RB2	67773047	67862583
Crohn Disease	rs6596075	3e-06	5	131742228	IRF1	131817301	131826490
Crohn Disease	rs2188962	1e-07	5	131770805	IRF1	131817301	131826490
Crohn Disease	rs13361189	2e-10	5	150223387	AC010441.1	150157508	150176296
Crohn Disease	rs1000113	3e-07	5	150240076	AC010441.1	150157508	150176296
Crohn Disease	rs11747270	3e-16	5	150258867	AC010441.1	150157508	150176296
Crohn Disease	rs504963	2e-08	19	49208865	DBP	49133287	49140695
Crohn Disease	rs7927894	1e-09	11	76301316	LRRC32	76368568	76381791
Crohn Disease	rs4263839	3e-10	9	117566440	TNFSF8	117656003	117692697
Crohn Disease	rs3091338	4e-08	5	131402738	CSF2	131409483	131411859
Crohn Disease	rs762421	1e-09	21	45615561	ICOSLG	45642874	45660849
Cystatin C	rs1158167	9e-09	20	23578189	CST3	23608534	23619110
Cystatins	rs1158167	1.19111e-07	20	23578189	CST3	23608534	23619110
Cystatins	rs2145231	1.06852e-05	20	23625547	CST3	23608534	23619110
Cystatins	rs726546	1.51841e-05	X	134472186	NCRNA00086	134555868	134559682
Cystatins	rs726546	1.51841e-05	X	134472186	ZNF75D	134382867	134478012
Cystic Fibrosis	rs9268905	1e-07	6	32432077	HLA-DRA	32407619	32412823
Cystic Fibrosis	rs12188164	4e-06	5	428236	CTD-2228K2.7	478238	480999
Cystic Fibrosis	rs12188164	4e-06	5	428236	SLC9A3	473425	524447
Cystic Fibrosis	rs9268905	1e-07	6	32432077	HLA-DRB5	32485120	32498064
Death, Sudden, Cardiac	rs10183640	5e-07	2	158780204	ACVR1	158592958	158732374
Death, Sudden, Cardiac	rs2281680	6e-08	14	24033070	DHRS2	24099324	24114848
Death, Sudden, Cardiac	rs54211	8e-07	22	39687484	SNORD83A	39711218	39711312
Death, Sudden, Cardiac	rs7157599	1e-07	14	100625902	MIR342	100575992	100576090
Dehydroepiandrosterone Sulfate	rs6738028	2e-08	2	111949327	AC068491.1	111965353	112252677
Dengue Hemorrhagic Fever	rs3132468	4e-11	6	31475486	NCR3	31556672	31560762
Dengue Hemorrhagic Fever	rs3132468	4e-11	6	31475486	ATP6V1G2	31512239	31516204
Dengue Hemorrhagic Fever	rs3132468	4e-11	6	31475486	TNF	31543344	31546113
Dengue Hemorrhagic Fever	rs3132468	4e-11	6	31475486	LTB	31548302	31550299
Depression	rs8070473	2e-06	17	33843512	RP11-1094M14.4	33841785	33842205
Depression	rs12912233	6e-07	15	61267096	RORA	60780483	61521518
Depressive Disorder, Major	rs12621441	3.434e-05	2	201968940	RNU7-45P	202006627	202006689
Depressive Disorder, Major	rs2185691	9.671e-05	10	6292607	PFKFB3	6186881	6277495
Depressive Disorder, Major	rs7005189	4.154e-05	8	81500656	RP11-48B3.2	81480285	81480741
Depressive Disorder, Major	rs9833097	6.717e-05	3	12478817	PPARG	12328867	12475855
Depressive Disorder, Major	rs2270962	4.613e-05	10	102016044	RP11-316M21.7	101949793	101950504
Depressive Disorder, Major	rs6537837	1e-06	1	110119732	GSTM2	110210644	110252173
Depressive Disorder, Major	rs4238010	6e-06	12	4118317	RP11-664D1.1	3980900	4019504
Depressive Disorder, Major	rs2173763	6e-06	3	122329160	PARP9	122246771	122283424
Depressive Disorder, Major	rs2173763	6e-06	3	122329160	DTX3L	122283085	122294050
Depressive Disorder, Major	rs10189899	5.822e-05	2	28520083	FOSL2	28615315	28640179
Depressive Disorder, Major	rs7833348	7.549e-05	8	27171486	PTK2B	27168999	27316903
Depressive Disorder, Major	rs9943849	3e-06	12	69370756	CPM	69235977	69365350
Dermatitis, Atopic	rs3853601	2e-06	6	31499603	NCR3	31556672	31560762
Dermatitis, Atopic	rs7927894	8e-10	11	76301316	AP001189.4	76368100	76374910
Dermatitis, Atopic	rs3853601	2e-06	6	31499603	ATP6V1G2	31512239	31516204
Dermatitis, Atopic	rs2897442	4e-08	5	132049027	CCNI2	132083137	132089856
Dermatitis, Atopic	rs2897442	4e-08	5	132049027	IL13	131991955	131996802
Dermatitis, Atopic	rs7927894	8e-10	11	76301316	LRRC32	76368568	76381791
Dermatitis, Atopic	rs3853601	2e-06	6	31499603	TNF	31543344	31546113
Dermatitis, Atopic	rs3853601	2e-06	6	31499603	LTB	31548302	31550299
Diabetes Mellitus	rs6857625	1.092e-05	4	40613138	RBM47	40425272	40632892
Diabetes Mellitus	rs4238331	2.139e-05	15	59012133	AC091046.1	58978610	58978816
Diabetes Mellitus	rs650731	1.056e-05	15	59065659	AC091046.1	58978610	58978816
Diabetes Mellitus	rs6871084	1.26874e-08	5	95142340	RHOBTB3	95049226	95160087
Diabetes Mellitus	rs3758650	4.277e-05	11	616865	MIR210HG	565660	568457
Diabetes Mellitus	rs3758650	4.277e-05	11	616865	AP006284.2+MIR210	568089	568198
Diabetes Mellitus	rs2575568	9.388e-05	4	42660891	ATP8A1	42410390	42659122
Diabetes Mellitus	rs4915919	2.093e-06	1	64195043	ROR1	64239693	64647181
Diabetes Mellitus	rs659406	2.007e-05	1	64256018	ROR1	64239693	64647181
Diabetes Mellitus	rs602227	4.516e-05	1	64256988	ROR1	64239693	64647181
Diabetes Mellitus	rs1029372	3.929e-06	9	136478442	DBH	136501482	136524466
Diabetes Mellitus	rs1029372	3.929e-06	9	136478442	NCRNA00118	136519708	136522435
Diabetes Mellitus	rs1029372	3.929e-06	9	136478442	SARDH	136528682	136605077
Diabetes Mellitus	rs6839295	5.832e-05	4	5966801	JAKMIP1	6027926	6202318
Diabetes Mellitus	rs4689393	4.601e-05	4	6287241	JAKMIP1	6027926	6202318
Diabetes Mellitus	rs1701609	9.362e-05	18	61486945	SERPINB2	61538926	61571124
Diabetes Mellitus	rs1701607	9.362e-05	18	61487807	SERPINB2	61538926	61571124
Diabetes Mellitus	rs1701603	9.362e-05	18	61488067	SERPINB2	61538926	61571124
Diabetes Mellitus	rs4903062	6.605e-05	14	73273963	DPF3	73086004	73360809
Diabetes Mellitus	rs8071399	1.692e-05	17	15390952	CDRT4	15339332	15406922
Diabetes Mellitus	rs782909	1.403e-05	15	61381499	RORA	60780483	61521518
Diabetes Mellitus	rs13329643	5.588e-05	15	61397660	RORA	60780483	61521518
Diabetes Mellitus	rs6871084	1.26874e-08	5	95142340	GLRX	95087023	95158709
Diabetes Mellitus	rs6871084	1.26874e-08	5	95142340	ELL2	95220802	95297775
Diabetes Mellitus	rs587263	1.353e-05	11	118816156	CXCR5	118754475	118768508
Diabetes Mellitus	rs10511411	1.77926e-06	3	122349139	PARP9	122246771	122283424
Diabetes Mellitus	rs10511411	1.77926e-06	3	122349139	DTX3L	122283085	122294050
Diabetes Mellitus	rs3758650	4.277e-05	11	616865	IRF7	612553	615999
Diabetes Mellitus	rs13195372	5.942e-05	6	109259375	SESN1	109307640	109416022
Diabetes Mellitus	rs11966376	6.301e-05	6	154583206	IPCEF1	154475631	154677926
Diabetes Mellitus, Type 1	rs425105	3e-11	19	47208481	SLC1A5	47278140	47291851
Diabetes Mellitus, Type 1	rs10807113	7e-112	6	32722186	XXbac-BPG246D15.8	32811863	32814272
Diabetes Mellitus, Type 1	rs7756516	5.36e-112	6	32723917	XXbac-BPG246D15.8	32811863	32814272
[truncated: 3,460 more rows]

## Sheet: All_SNPs_top20_mouse_genes
Trait	SNP	p.value	Chr	Position	gene	start	end
Myocardial Infarction	rs3138513	0.000177427	9	92222495	GADD45G	92219928	92221470
Hematocrit	rs870926	5.237e-05	9	92231020	GADD45G	92219928	92221470
Hematocrit	rs12551884	6.046e-05	9	92238514	GADD45G	92219928	92221470
Hematocrit	rs12554199	1.712e-07	9	92247909	GADD45G	92219928	92221470
Hemoglobins	rs12554199	6.455e-07	9	92247909	GADD45G	92219928	92221470
Alcoholism	rs10908907	6e-06	9	92249584	GADD45G	92219928	92221470
Hematocrit	rs12555625	1.704e-05	9	92276715	GADD45G	92219928	92221470
Hemoglobins	rs12555625	2.2e-05	9	92276715	GADD45G	92219928	92221470
Longevity	rs2273	1e-06	4	76889388	CXCL10	76942273	76944650
Heart Rate	rs2276886	1.51966e-05	4	76928428	CXCL10	76942273	76944650
Albumins	rs12504339	1.356e-05	4	76947304	CXCL10	76942273	76944650
Stroke	rs4447485	0.000465467	17	76338687	SOCS3	76352864	76356158
Cholesterol, HDL	rs4129767	5e-09	17	76403984	SOCS3	76352864	76356158
Multiple Sclerosis	rs3130000	2.378e-09	6	30628082	IER3	30710976	30712331
Behcet Syndrome	rs9262152	3.61723e-05	6	30680916	IER3	30710976	30712331
Multiple Sclerosis	rs3095329	3e-06	6	30693816	IER3	30710976	30712331
Multiple Sclerosis	rs3094127	1.3e-06	6	30697447	IER3	30710976	30712331
Lupus Erythematosus, Systemic	rs3129975	2.4e-07	6	30732054	IER3	30710976	30712331
Psoriasis	rs12526186	1.272e-12	6	30736151	IER3	30710976	30712331
Risperidone	rs12526186	3e-06	6	30736151	IER3	30710976	30712331
Multiple Sclerosis	rs6911628	2.2e-05	6	30739846	IER3	30710976	30712331
Psoriasis	rs4711229	5.431e-14	6	30756744	IER3	30710976	30712331
Breast Neoplasms	rs3131043	0.0001763	6	30758466	IER3	30710976	30712331
Psoriasis	rs3131043	1.814e-11	6	30758466	IER3	30710976	30712331
Behcet Syndrome	rs34682678	1.67891e-05	6	30760639	IER3	30710976	30712331
Psoriasis	rs9295917	5.091e-13	6	30769772	IER3	30710976	30712331
Psoriasis	rs13198118	2.074e-12	6	30770732	IER3	30710976	30712331
Behcet Syndrome	rs1264362	1.3118e-05	6	30776590	IER3	30710976	30712331
Lupus Erythematosus, Systemic	rs886424	4.7039e-12	6	30782002	IER3	30710976	30712331
Psoriasis	rs9295924	2.685e-12	6	30782361	IER3	30710976	30712331
Psoriasis	rs4713380	6.508e-13	6	30785273	IER3	30710976	30712331
Behcet Syndrome	rs915664	8.45075e-05	6	30794617	IER3	30710976	30712331
Lupus Erythematosus, Systemic	rs1264350	1.8593e-12	6	30796545	IER3	30710976	30712331
Psoriasis	rs7749924	2.249e-12	6	30797991	IER3	30710976	30712331
Crohn Disease	rs7746082	2e-10	6	106435269	PRDM1	106534195	106557814
Colitis, Ulcerative	rs6911490	1e-08	6	106522027	PRDM1	106534195	106557814
Elbow	rs4946725	2.988e-05	6	106540276	PRDM1	106534195	106557814
Elbow	rs1934593	1.369e-05	6	106559602	PRDM1	106534195	106557814
Lupus Erythematosus, Systemic	rs548234	5e-12	6	106568034	PRDM1	106534195	106557814
Lipids	rs11152965	4.113e-05	6	106571543	PRDM1	106534195	106557814
Blood Pressure	rs9373836	9.287e-05	6	106616379	PRDM1	106534195	106557814
Multiple Sclerosis	rs6498169	4e-06	16	11249329	SOCS1	11348262	11350036
Platelet Count	rs2052594	5.841e-05	16	11291666	SOCS1	11348262	11350036
Diabetes Mellitus, Type 1	rs416603	3e-06	16	11364079	SOCS1	11348262	11350036
Celiac Disease	rs12928822	3e-08	16	11403893	SOCS1	11348262	11350036
Multiple Sclerosis	rs7191700	6e-07	16	11406803	SOCS1	11348262	11350036
Myocardial Infarction	rs1763509	0.000245456	6	134554338	SGK1	134490384	134639250
Myocardial Infarction	rs7766493	0.000459413	6	134609390	SGK1	134490384	134639250
Heart Failure	rs7762833	4.82267e-05	6	134680598	SGK1	134490384	134639250
Asthma	rs2073643	2e-07	5	131723288	IRF1	131817301	131826490
Crohn Disease	rs6596075	3e-06	5	131742228	IRF1	131817301	131826490
Fibrinogen	rs1016988	1e-12	5	131744574	IRF1	131817301	131826490
Eosinophils	rs10071051	1.935e-05	5	131752620	IRF1	131817301	131826490
Crohn Disease	rs2188962	1e-07	5	131770805	IRF1	131817301	131826490
Fibrinogen	rs2522056	1e-15	5	131801726	IRF1	131817301	131826490
C-Reactive Protein	rs4705952	1e-08	5	131839618	IRF1	131817301	131826490
Eosinophils	rs4143832	1e-10	5	131862977	IRF1	131817301	131826490
Asthma	rs2244012	3e-07	5	131901225	IRF1	131817301	131826490
Asthma	rs2069408	1e-10	12	56364321	IKZF4	56401443	56432219
Alopecia Areata	rs1701704	3e-08	12	56412487	IKZF4	56401443	56432219
Asthma	rs1701704	2e-13	12	56412487	IKZF4	56401443	56432219
Diabetes Mellitus, Type 1	rs1701704	5e-18	12	56412487	IKZF4	56401443	56432219
Erythrocyte Count	rs12580100	7.794e-05	12	56439209	IKZF4	56401443	56432219
Hemoglobins	rs12580100	2.827e-05	12	56439209	IKZF4	56401443	56432219
Psoriasis	rs12580100	1e-06	12	56439209	IKZF4	56401443	56432219
Diabetes Mellitus, Type 1	rs11171739	1e-11	12	56470625	IKZF4	56401443	56432219
Diabetes Mellitus, Type 1	rs2292239	2e-20	12	56482180	IKZF4	56401443	56432219
Scleroderma, Systemic	rs11171747	6e-08	12	56518408	IKZF4	56401443	56432219
Echocardiography	rs1018852	2.45388e-05	7	127132565	GCC1	127220672	127233665
Diabetes Mellitus, Type 2	rs6467136	5e-11	7	127164958	GCC1	127220672	127233665
Psoriasis	rs495337	1e-08	20	48522330	SNAI1	48599536	48605423
Parkinson Disease	rs2235617	4.20083e-05	20	48554977	SNAI1	48599536	48605423
Parkinson Disease	rs6125829	5.86463e-05	20	48568929	SNAI1	48599536	48605423
Tunica Media	rs6020218	1.963e-05	20	48650389	SNAI1	48599536	48605423
Crohn Disease	rs13361189	2e-10	5	150223387	IRGM	150226085	150280298
Crohn Disease	rs1000113	3e-07	5	150240076	IRGM	150226085	150280298
Crohn Disease	rs11747270	3e-16	5	150258867	IRGM	150226085	150280298
Myocardial Infarction	rs303211	0.00030118	10	91162497	IFIT1B	91137813	91144962
Hematocrit	rs619864	8.679e-05	10	30750950	MAP3K8	30722866	30750762
Bipolar Disorder	rs3124177	2.7e-05	10	30830475	MAP3K8	30722866	30750762
Respiratory Function Tests	rs6621148	4.64114e-05	X	100945351	ARMCX6	100870110	100872991
Erectile Dysfunction	rs9948	6e-06	2	97500800	SEMA4C	97525453	97536494
Body Mass Index	rs7594227	1.573e-05	2	97605748	SEMA4C	97525453	97536494
Cell Adhesion Molecules	rs1796043	7.238e-05	2	97623413	SEMA4C	97525453	97536494
Multiple Sclerosis	rs8070463	1e-07	17	45768836	TBX21	45810610	45823485
Spondylitis, Ankylosing	rs8070463	5e-08	17	45768836	TBX21	45810610	45823485
Tunica Media	rs991108	7.925e-06	17	45887142	TBX21	45810610	45823485
Leukemia, Lymphoid	rs391525	3e-09	16	85944439	IRF8	85932409	85956215
Uric Acid	rs1021479	1.01824e-06	16	85957414	IRF8	85932409	85956215
Leukemia, Lymphocytic, Chronic, B-Cell	rs305061	4e-07	16	85975659	IRF8	85932409	85956215
Scleroderma, Systemic	rs11642873	2e-12	16	85991705	IRF8	85932409	85956215
Tunica Media	rs4843880	1.422e-05	16	86008641	IRF8	85932409	85956215
Colitis, Ulcerative	rs16940202	6e-19	16	86014241	IRF8	85932409	85956215
Multiple Sclerosis	rs17445836	4e-09	16	86017663	IRF8	85932409	85956215
Arthritis, Rheumatoid	rs2280381	2e-06	16	86018633	IRF8	85932409	85956215
Liver Cirrhosis, Biliary	rs11117432	5e-11	16	86019271	IRF8	85932409	85956215
Cholesterol	rs615739	3.351e-05	1	89643644	GBP5	89724633	89738544
Myocardial Infarction	rs7547610	0.000699233	1	89696603	GBP5	89724633	89738544
Hypertension	rs1117177	4.881e-05	1	89787286	GBP5	89724633	89738544
Heart Diseases	rs2184588	3.79834e-05	1	89807854	GBP5	89724633	89738544
Kidney Diseases	rs2453533	5e-22	15	45641225	MIR147B	45725248	45725327
Creatinine	rs2467853	6e-14	15	45698793	MIR147B	45725248	45725327
Heart Failure	rs9836580	0.000526443	3	146027000	PLSCR2	146109208	146213778
Heart Failure	rs1160641	0.000574063	3	146033145	PLSCR2	146109208	146213778
Body Mass Index	rs1403645	6.66327e-05	3	146168219	PLSCR2	146109208	146213778
Body Weight	rs1403645	4.06067e-05	3	146168219	PLSCR2	146109208	146213778
Body Mass Index	rs1403641	6.71965e-05	3	146178101	PLSCR2	146109208	146213778
Body Mass Index	rs1403645	6.66327e-05	3	146168219	PLSCR1	146232967	146262651
Body Weight	rs1403645	4.06067e-05	3	146168219	PLSCR1	146232967	146262651
Body Mass Index	rs1403641	6.71965e-05	3	146178101	PLSCR1	146232967	146262651
Kidney Diseases	rs2453533	5e-22	15	45641225	C15orf48	45722727	45740959
Creatinine	rs2467853	6e-14	15	45698793	C15orf48	45722727	45740959
Celiac Disease	rs6806528	2e-07	3	69252899	FRMD4B	69219141	69591734
Potassium	rs11128120	7.752e-05	3	69266821	FRMD4B	69219141	69591734
Potassium	rs9840469	7.827e-05	3	69274314	FRMD4B	69219141	69591734
Hip	rs922948	1.7504e-06	3	69442637	FRMD4B	69219141	69591734
Body Mass Index	rs11128129	7.195e-05	3	69454010	FRMD4B	69219141	69591734
Body Mass Index	rs4855311	2.018e-05	3	69456914	FRMD4B	69219141	69591734
Body Mass Index	rs9846189	1.806e-05	3	69459393	FRMD4B	69219141	69591734
Body Mass Index	rs4855312	1.806e-05	3	69463211	FRMD4B	69219141	69591734
Body Mass Index	rs4855403	1.699e-05	3	69463560	FRMD4B	69219141	69591734
Body Mass Index	rs7625432	7.346e-05	3	69477220	FRMD4B	69219141	69591734
Body Mass Index	rs6795389	9.58e-05	3	69483946	FRMD4B	69219141	69591734
Insulin Resistance	rs10491560	5.62533e-05	9	97844513	MIR23B	97847490	97847586
Vitamin D	rs10514835	2.64164e-06	9	97855643	MIR23B	97847490	97847586
Lipoproteins, LDL	rs10409243	6.234e-07	19	10332988	ICAM1	10381511	10397291
Intercellular Adhesion Molecule-1	rs1799969	1e-120	19	10394792	ICAM1	10381511	10397291
Intercellular Adhesion Molecule-1	rs5498	5e-25	19	10395683	ICAM1	10381511	10397291
Intercellular Adhesion Molecule-1	rs281437	3e-10	19	10397238	ICAM1	10381511	10397291
Intercellular Adhesion Molecule-1	rs3093030	4e-23	19	10397403	ICAM1	10381511	10397291
Body Mass Index	rs2291473	9.381e-05	19	10415781	ICAM1	10381511	10397291
Psoriasis	rs12720356	4e-11	19	10469975	ICAM1	10381511	10397291
Psoriasis	rs280519	4e-09	19	10472933	ICAM1	10381511	10397291
Diabetes Mellitus, Type 1	rs2304256	1e-10	19	10475652	ICAM1	10381511	10397291
Diabetes Mellitus, Type 2	rs2304256	4e-09	19	10475652	ICAM1	10381511	10397291
Alcoholism	rs4707535	5.97e-05	6	89977906	RRAGD	90074355	90121989
Bipolar Disorder	rs2325202	2.65e-05	6	90011510	RRAGD	90074355	90121989
Body Height	rs9294437	6.6914e-05	6	90145134	RRAGD	90074355	90121989
Myocardial Infarction	rs12201016	0.000253561	6	90149275	RRAGD	90074355	90121989
Arthritis, Rheumatoid	rs7155603	1e-07	14	75960536	BATF	75988768	76013358
Body Mass Index	rs7145649	1.19e-05	14	76018784	BATF	75988768	76013358
Prostatic Neoplasms	rs2110566	3.382e-06	14	76060181	BATF	75988768	76013358
Lipoproteins	rs2075140	1.923e-05	14	76064624	BATF	75988768	76013358
Lipoproteins	rs3784006	4.341e-05	14	76071694	BATF	75988768	76013358
Lipoproteins	rs7142350	5.821e-05	14	76074655	BATF	75988768	76013358
Coronary Artery Disease	rs1412444	3e-13	10	91002927	IFIT3	91087651	91100728
Myocardial Infarction	rs303211	0.00030118	10	91162497	IFIT3	91087651	91100728
Glucose	rs2277603	2.416e-05	15	74622533	SEMA7A	74701630	74726808
Glucose	rs3803463	6.16e-05	15	74667509	SEMA7A	74701630	74726808
Alzheimer Disease	rs3764650	5e-17	19	1046520	SBNO2	1107636	1174282
Alzheimer Disease	rs3752246	6e-07	19	1056492	SBNO2	1107636	1174282
Magnesium	rs2024092	2.557e-05	19	1124031	SBNO2	1107636	1174282
Alzheimer Disease	rs3764640	8e-06	19	1207238	SBNO2	1107636	1174282
Glucose	rs3746106	4.721e-05	19	1250109	SBNO2	1107636	1174282
Parkinson Disease	rs12726330	5e-08	1	155108167	MUC1	155158300	155162707
gamma-Glutamyltransferase	rs10908458	2e-15	1	155126948	MUC1	155158300	155162707
Magnesium	rs4072037	2e-36	1	155162067	MUC1	155158300	155162707
Stomach Neoplasms	rs4072037	4e-07	1	155162067	MUC1	155158300	155162707
Metabolism	rs11568993	9.574e-05	4	110897315	ELOVL6	110967002	111120355
Attention Deficit Disorder with Hyperactivity	rs10011926	8e-06	4	111026927	ELOVL6	110967002	111120355
Memory	rs10516560	4.98609e-08	4	111054395	ELOVL6	110967002	111120355
Myocardial Infarction	rs10516561	0.000334428	4	111191861	ELOVL6	110967002	111120355
Multiple Sclerosis	rs17824933	4e-09	11	60760612	SLC15A3	60704556	60720002
Multiple Sclerosis	rs4939490	1e-09	11	60793651	SLC15A3	60704556	60720002
Blood Pressure	rs4835711	3.30294e-07	5	138222880	LRRTM2	138208144	138211057
Carotid Stenosis	rs4835711	1.22782e-06	5	138222880	LRRTM2	138208144	138211057
Longevity	rs2273	1e-06	4	76889388	ART3	76932337	77033955
Heart Rate	rs2276886	1.51966e-05	4	76928428	ART3	76932337	77033955
Albumins	rs12504339	1.356e-05	4	76947304	ART3	76932337	77033955
Breast Neoplasms	rs6532244	0.0002089	4	77125878	ART3	76932337	77033955
Depressive Disorder, Major	rs2173763	6e-06	3	122329160	DTX3L	122283085	122294050
Diabetes Mellitus	rs10511411	1.77926e-06	3	122349139	DTX3L	122283085	122294050
Heart Rate	rs2650951	1e-06	3	122368347	DTX3L	122283085	122294050
Creatinine	rs9971029	9.204e-05	10	71916461	PPA1	71962587	71993667
Tumor Necrosis Factor-alpha	rs10999197	8.98173e-09	10	71988116	PPA1	71962587	71993667
Coronary Artery Disease	rs3861040	4.883e-05	10	72084299	PPA1	71962587	71993667
Platelet Aggregation	rs5905779	3.66813e-05	X	49636622	USP27X	49644470	49647166
Macular Degeneration	rs1553510	4.67205e-06	X	49683253	USP27X	49644470	49647166
Liver Cirrhosis, Biliary	rs6421571	3e-12	11	118743772	CXCR5	118754475	118768508
Heart Failure	rs602716	0.000520295	11	118801235	CXCR5	118754475	118768508
Stroke	rs602716	0.000349841	11	118801235	CXCR5	118754475	118768508
Diabetes Mellitus	rs587263	1.353e-05	11	118816156	CXCR5	118754475	118768508
Osteitis Deformans	rs484959	5e-24	1	110366083	CSF1	110452864	110473614
Parkinson Disease	rs525566	5.87906e-05	1	110375695	CSF1	110452864	110473614
Hemoglobins	rs7553933	1.58449e-05	1	110543085	CSF1	110452864	110473614
Platelet Aggregation	rs7553933	5.79811e-06	1	110543085	CSF1	110452864	110473614
Calcium	rs2269922	3.982e-05	17	6600547	XAF1	6658766	6678966
Lipids	rs11439	3.48823e-05	17	33515164	SLFN5	33570055	33600674
Cholesterol, HDL	rs4796049	6.30754e-05	17	33516915	SLFN5	33570055	33600674
Triglycerides	rs4796049	8.21636e-05	17	33516915	SLFN5	33570055	33600674
Stroke	rs483981	0.000620543	6	116763077	FAM26F	116782533	116784934
Exfoliation Syndrome	rs3825942	3e-21	15	74219582	PML	74287014	74340153
Aorta	rs893817	3e-06	15	74229065	PML	74287014	74340153
Blood Pressure	rs876383	4.847e-05	15	74333413	PML	74287014	74340153
Pagets disease	rs5742915	2e-14	15	74336633	PML	74287014	74340153
Cholesterol	rs213220	6.639e-05	6	33202640	DAXX	33286335	33297046
Cholesterol	rs213207	4.493e-05	6	33241169	DAXX	33286335	33297046
Cholesterol	rs2282851	4.302e-05	6	33280309	DAXX	33286335	33297046
Cholesterol	rs2239839	4.11e-05	6	33288075	DAXX	33286335	33297046
Longevity	rs10256972	1e-06	7	1039003	GPR146	1084212	1098897
Cholesterol, LDL	rs2209957	8.515e-05	1	89583573	GBP4	89646831	89664615
Cholesterol	rs615739	3.351e-05	1	89643644	GBP4	89646831	89664615
Myocardial Infarction	rs7547610	0.000699233	1	89696603	GBP4	89646831	89664615
Cholesterol, LDL	rs2209957	8.515e-05	1	89583573	GBP7	89597434	89641723
Cholesterol	rs615739	3.351e-05	1	89643644	GBP7	89597434	89641723
Myocardial Infarction	rs7547610	0.000699233	1	89696603	GBP7	89597434	89641723
Brain Waves	rs4907240	4e-06	2	97228039	ARID5A	97202480	97218375
Body Height	rs11205277	1e-10	1	149892872	BOLA1	149859440	149872351
Blood Flow Velocity	rs10509558	4.78373e-07	10	90666033	FAS	90750414	90775542
Blood Cells	rs10509559	6.65891e-06	10	90667984	FAS	90750414	90775542
Intercellular Adhesion Molecule-1	rs10509559	1.34163e-05	10	90667984	FAS	90750414	90775542
Heart Rate	rs1372325	1.599e-05	10	90693569	FAS	90750414	90775542
Lung Neoplasms	rs1926203	1e-06	10	90727334	FAS	90750414	90775542
Heart Rate	rs4934433	6.439e-05	10	90740953	FAS	90750414	90775542
Heart Rate	rs982764	7.794e-05	10	90769998	FAS	90750414	90775542
Immunoglobulin A	rs2234978	6e-06	10	90771829	FAS	90750414	90775542
Heart Function Tests	rs1937332	7e-07	10	90826779	FAS	90750414	90775542
Glucose	rs2253503	7.467e-05	10	90874029	FAS	90750414	90775542
Hypertension	rs1117177	4.881e-05	1	89787286	GBP6	89829617	89852020
Heart Diseases	rs2184588	3.79834e-05	1	89807854	GBP6	89829617	89852020
Erythrocytes	rs4658149	7.91366e-05	1	89858190	GBP6	89829617	89852020
Life Expectancy	rs975977	1.06073e-07	1	89950773	GBP6	89829617	89852020
Blood Pressure	rs17030613	1e-08	1	113190807	RHOC	113243728	113250056
Blood Pressure	rs2932538	1e-09	1	113216543	RHOC	113243728	113250056
Hypertension	rs2932538	3e-07	1	113216543	RHOC	113243728	113250056
Attention Deficit Disorder with Hyperactivity	rs11590090	3e-06	1	113313563	RHOC	113243728	113250056
Lipoproteins	rs11804649	5.602e-05	1	113348570	RHOC	113243728	113250056
Body Weight	rs10489965	8.6271e-06	1	182623279	RNASEL	182542769	182558391
Body Mass Index	rs2023597	1.0601e-05	1	182630285	RNASEL	182542769	182558391
Bone Density	rs585966	5.19861e-07	1	182632187	RNASEL	182542769	182558391
Cardiovascular Diseases	rs598128	1.3208e-09	1	182632509	RNASEL	182542769	182558391
Bone Density	rs512189	4.39932e-07	1	182632587	RNASEL	182542769	182558391
Depression	rs8070473	2e-06	17	33843512	SLFN13	33762115	33775856
Myocardial Infarction	rs1022141	0.000536625	9	94079611	NFIL3	94171327	94186144
Lupus Erythematosus, Systemic	rs10991892	2.37e-06	9	94102162	NFIL3	94171327	94186144
Myocardial Infarction	rs10991892	0.000801064	9	94102162	NFIL3	94171327	94186144
Electrocardiography	rs10512212	2.65392e-10	9	94117055	NFIL3	94171327	94186144
Triglycerides	rs10991911	9.559e-05	9	94137176	NFIL3	94171327	94186144
Angiography	rs774227	2.33691e-05	9	94193941	NFIL3	94171327	94186144
Alcoholism	rs1591068	8.21e-05	9	94225537	NFIL3	94171327	94186144
Alcoholism	rs1855065	4.28e-05	9	94235377	NFIL3	94171327	94186144
Lipoproteins, VLDL	rs3799218	2.61555e-13	6	3150783	RIPK1	3064225	3115421
Urinalysis	rs3799218	4.33381e-07	6	3150783	RIPK1	3064225	3115421
Body Height	rs4129374	2.62238e-07	6	3204679	RIPK1	3064225	3115421
Body Height	rs1004165	4.601e-05	19	45232205	BCL3	45250962	45263301
Lipoproteins, LDL	rs2965101	5.67e-05	19	45237812	BCL3	45250962	45263301
Lipoproteins, LDL	rs4803750	3.364e-05	19	45247627	BCL3	45250962	45263301
Body Mass Index	rs4803760	1.961e-05	19	45333834	BCL3	45250962	45263301
Coronary Disease	rs12595292	9e-06	15	65153690	PLEKHO2	65134088	65160206
Coronary Disease	rs12595292	9e-06	15	65153690	AC069368.3	65134082	65223118
Hip	rs132692	6.44217e-05	22	36579166	APOL1	36649056	36663576
Blood Pressure	rs132717	1.813e-05	22	36596652	APOL1	36649056	36663576
Blood Pressure	rs132735	3.091e-05	22	36597881	APOL1	36649056	36663576
Kidney Failure, Chronic	rs4821469	2e-19	22	36616445	APOL1	36649056	36663576
Glomerulosclerosis, Focal Segmental	rs2239785	5e-13	22	36661330	APOL1	36649056	36663576
Eye	rs735854	9e-06	22	36679058	APOL1	36649056	36663576
Cholesterol	rs739203	1.949e-05	22	36480881	APOL3	36536372	36562225
Hip	rs132692	6.44217e-05	22	36579166	APOL3	36536372	36562225
Blood Pressure	rs132717	1.813e-05	22	36596652	APOL3	36536372	36562225
Blood Pressure	rs132735	3.091e-05	22	36597881	APOL3	36536372	36562225
Kidney Failure, Chronic	rs4821469	2e-19	22	36616445	APOL3	36536372	36562225
Glomerulosclerosis, Focal Segmental	rs2239785	5e-13	22	36661330	APOL3	36536372	36562225
Hip	rs132692	6.44217e-05	22	36579166	APOL4	36585172	36600886
Blood Pressure	rs132717	1.813e-05	22	36596652	APOL4	36585172	36600886
Blood Pressure	rs132735	3.091e-05	22	36597881	APOL4	36585172	36600886
Kidney Failure, Chronic	rs4821469	2e-19	22	36616445	APOL4	36585172	36600886
Glomerulosclerosis, Focal Segmental	rs2239785	5e-13	22	36661330	APOL4	36585172	36600886
Eye	rs735854	9e-06	22	36679058	APOL4	36585172	36600886
Hip	rs132692	6.44217e-05	22	36579166	APOL2	36622256	36636000
Blood Pressure	rs132717	1.813e-05	22	36596652	APOL2	36622256	36636000
Blood Pressure	rs132735	3.091e-05	22	36597881	APOL2	36622256	36636000
Kidney Failure, Chronic	rs4821469	2e-19	22	36616445	APOL2	36622256	36636000
Glomerulosclerosis, Focal Segmental	rs2239785	5e-13	22	36661330	APOL2	36622256	36636000
Eye	rs735854	9e-06	22	36679058	APOL2	36622256	36636000
Depressive Disorder, Major	rs2173763	6e-06	3	122329160	PARP14	122399465	122449687
Diabetes Mellitus	rs10511411	1.77926e-06	3	122349139	PARP14	122399465	122449687
Heart Rate	rs2650951	1e-06	3	122368347	PARP14	122399465	122449687
Hip	rs6438759	8.49459e-05	3	122440066	PARP14	122399465	122449687
von Willebrand Factor	rs10498257	1.97233e-05	2	231993038	ARMC9	232063260	232239548
Lipoproteins, HDL	rs6437002	6.864e-05	2	232025284	ARMC9	232063260	232239548
Longevity	rs6489785	1e-06	12	121363724	OASL	121458095	121477045
Waist Circumference	rs868795	9.441e-05	12	121371233	OASL	121458095	121477045
Cholesterol, LDL	rs2650000	2e-08	12	121388962	OASL	121458095	121477045
Inflammation	rs2650000	2.708e-11	12	121388962	OASL	121458095	121477045
Inflammation	rs11065374	2.687e-06	12	121400205	OASL	121458095	121477045
Diabetes Mellitus, Type 2	rs7305618	2e-08	12	121402932	OASL	121458095	121477045
HNF1A protein, human [Supplementary Concept]	rs7305618	1e-08	12	121402932	OASL	121458095	121477045
Inflammation	rs7953249	1.441e-09	12	121403724	OASL	121458095	121477045
Polysaccharides	rs7953249	2e-08	12	121403724	OASL	121458095	121477045
Cholesterol, LDL	rs1169288	1e-15	12	121416650	OASL	121458095	121477045
Cholesterol	rs1169288	1e-14	12	121416650	OASL	121458095	121477045
gamma Glutamyltransferase	rs1169288	2e-18	12	121416650	OASL	121458095	121477045
C-Reactive Protein	rs1183910	1e-30	12	121420807	OASL	121458095	121477045
gamma-Glutamyltransferase	rs2393791	7e-30	12	121423956	OASL	121458095	121477045
C-Reactive Protein	rs7310409	3e-08	12	121424861	OASL	121458095	121477045
gamma-Glutamyltransferase	rs7310409	7e-45	12	121424861	OASL	121458095	121477045
Pancreatic Neoplasms	rs7310409	4.355e-05	12	121424861	OASL	121458095	121477045
Inflammation	rs1169300	2.01e-09	12	121431225	OASL	121458095	121477045
Inflammation	rs1169302	1.201e-07	12	121432302	OASL	121458095	121477045
Inflammation	rs2464196	4.783e-09	12	121435427	OASL	121458095	121477045
Coronary Artery Disease	rs2259816	5e-07	12	121435587	OASL	121458095	121477045
Inflammation	rs1169307	2.757e-05	12	121438382	OASL	121458095	121477045
Inflammation	rs735396	2.127e-07	12	121438844	OASL	121458095	121477045
Polysaccharides	rs735396	4e-08	12	121438844	OASL	121458095	121477045
C-Reactive Protein	rs1169310	2e-08	12	121439433	OASL	121458095	121477045
Alkaline Phosphatase	rs1169313	2e-10	12	121442670	OASL	121458095	121477045
Diabetes Mellitus, Type 2	rs7957197	2e-08	12	121460686	OASL	121458095	121477045
gamma-Glutamyltransferase	rs3213545	4e-15	12	121471337	OASL	121458095	121477045
Inflammation	rs10774580	4.973e-07	12	121476423	OASL	121458095	121477045
Inflammation	rs2708104	3.3e-06	12	121483949	OASL	121458095	121477045
Melanoma	rs45430	3e-09	21	42746081	MX1	42792231	42831141
Magnesium	rs2074560	7.233e-06	21	42752338	MX1	42792231	42831141
Lipoproteins, HDL	rs3761373	1.42e-05	21	42870522	MX1	42792231	42831141
Blood Pressure	rs2521501	2e-15	15	91437388	FES	91426925	91439006
Hypertension	rs2521501	7e-07	15	91437388	FES	91426925	91439006
Attention Deficit Disorder with Hyperactivity	rs2677744	1e-06	15	91450441	FES	91426925	91439006
Diabetes Mellitus, Type 2	rs8042680	2e-10	15	91521337	FES	91426925	91439006
Body Height	rs773652	1.23527e-07	12	56674766	STAT2	56735381	56753939
Psoriasis	rs2066808	1e-09	12	56737973	STAT2	56735381	56753939
Macular Degeneration	rs11575221	5.70505e-07	12	56754137	STAT2	56735381	56753939
Amyotrophic Lateral Sclerosis	rs4799088	9e-06	18	77573548	PQLC1	77662420	77711664
Bipolar Disorder	rs537962	1.39e-05	18	77592660	PQLC1	77662420	77711664
Bipolar Disorder	rs4799092	2e-05	18	77608203	PQLC1	77662420	77711664
Hypertrophy, Left Ventricular	rs6680807	9.966e-05	1	200471464	ZNF281	200375827	200379184
Celiac Disease	rs6441961	3e-07	3	46352384	CCRL2	46448654	46451014
Acquired Immunodeficiency Syndrome	rs6441975	5e-06	3	46428190	CCRL2	46448654	46451014
Acquired Immunodeficiency Syndrome	rs1015164	9e-06	3	46451680	CCRL2	46448654	46451014
Cholesterol, LDL	rs11609969	6.385e-05	12	113322580	OAS2	113416200	113449528
gamma-Glutamyltransferase	rs11066453	6e-44	12	113365621	OAS2	113416200	113449528
Alcohol Drinking	rs2072134	6e-17	12	113409176	OAS2	113416200	113449528
Cholesterol, HDL	rs2072134	6e-06	12	113409176	OAS2	113416200	113449528
Cholesterol, HDL	rs2184282	6.52426e-05	14	20880160	APEX1	20923350	20925927
Heart Failure	rs10498268	0.000102732	14	20951742	APEX1	20923350	20925927
Stroke	rs10498268	0.000648643	14	20951742	APEX1	20923350	20925927
Nonalcoholic Fatty Liver Disease	rs12147450	6e-07	14	20957433	APEX1	20923350	20925927
Iron	rs4982140	0.0001775	14	20967644	APEX1	20923350	20925927
Hip	rs1243648	6.75798e-08	14	21023115	APEX1	20923350	20925927
Prostatic Neoplasms	rs1243647	1e-06	14	21024619	APEX1	20923350	20925927
Depressive Disorder, Major	rs2173763	6e-06	3	122329160	PARP9	122246771	122283424
Diabetes Mellitus	rs10511411	1.77926e-06	3	122349139	PARP9	122246771	122283424
Heart Rate	rs2650951	1e-06	3	122368347	PARP9	122246771	122283424
Echocardiography	rs10492215	2.13679e-06	12	109567345	UNG	109535379	109548797
Body Height	rs8099594	3e-07	18	46991160	LIPG	47087069	47119276
Cholesterol, HDL	rs7240405	5e-10	18	47159090	LIPG	47087069	47119276
Lipid Metabolism	rs7228085	7e-11	18	47160814	LIPG	47087069	47119276
Cholesterol, HDL	rs7241918	3e-49	18	47160953	LIPG	47087069	47119276
Cholesterol	rs7241918	2e-19	18	47160953	LIPG	47087069	47119276
Cholesterol, HDL	rs4939883	2e-11	18	47167214	LIPG	47087069	47119276
Cholesterol, HDL	rs2156552	2e-07	18	47181668	LIPG	47087069	47119276
Lipoproteins, HDL	rs2156552	2e-12	18	47181668	LIPG	47087069	47119276
Hypertrophy, Left Ventricular	rs936466	2.732e-07	11	557342	IRF7	612553	615999
Lupus Erythematosus, Systemic	rs4963128	3e-10	11	589564	IRF7	612553	615999
Arteries	rs936469	9.333e-05	11	606749	IRF7	612553	615999
Diabetes Mellitus	rs3758650	4.277e-05	11	616865	IRF7	612553	615999
Hypertrophy, Left Ventricular	rs3758650	6.803e-05	11	616865	IRF7	612553	615999
Body Weight	rs12293143	1.447e-05	11	705404	IRF7	612553	615999
Inflammatory Bowel Diseases	rs11246286	4.466e-05	11	715420	IRF7	612553	615999
Iron	rs6910730	0.0003258	6	41246633	TREML2	41158015	41168932
Blood Pressure	rs17030613	1e-08	1	113190807	MOV10	113215763	113243368
Blood Pressure	rs2932538	1e-09	1	113216543	MOV10	113215763	113243368
Hypertension	rs2932538	3e-07	1	113216543	MOV10	113215763	113243368
Attention Deficit Disorder with Hyperactivity	rs11590090	3e-06	1	113313563	MOV10	113215763	113243368
Blood Pressure	rs1851880	3.93219e-06	9	74485557	C9orf85	74526426	74600970
Blood Pressure	rs1359254	4.34561e-06	9	74529633	C9orf85	74526426	74600970
Uric Acid	rs4745138	1.1275e-11	9	74565887	C9orf85	74526426	74600970
Behcet Syndrome	rs9990343	2.76194e-05	3	46339812	CCR2	46395225	46402419
Brain	rs9990343	4e-07	3	46339812	CCR2	46395225	46402419
Echocardiography	rs10510751	1.15386e-07	3	46346025	CCR2	46395225	46402419
Celiac Disease	rs6441961	3e-07	3	46352384	CCR2	46395225	46402419
Acquired Immunodeficiency Syndrome	rs6441975	5e-06	3	46428190	CCR2	46395225	46402419
Acquired Immunodeficiency Syndrome	rs1015164	9e-06	3	46451680	CCR2	46395225	46402419
Waist Circumference	rs16894959	2.113e-05	6	34825662	TAF11	34845555	34855866
Elbow	rs361988	6.019e-05	22	20810054	USP41	20704868	20745048
Elbow	rs9623544	6.889e-05	22	20828638	USP41	20704868	20745048
Celiac Disease	rs1033180	6e-08	6	383546	IRF4	391739	411447
Eye Color	rs12203592	2e-15	6	396321	IRF4	391739	411447
Hair Color	rs12203592	2e-28	6	396321	IRF4	391739	411447
Melanosis	rs12203592	2e-91	6	396321	IRF4	391739	411447
Neuroblastoma	rs12203592	4.9e-05	6	396321	IRF4	391739	411447
Supranuclear Palsy, Progressive	rs12203592	6e-15	6	396321	IRF4	391739	411447
Leukemia, Lymphocytic, Chronic, B-Cell	rs872071	2e-20	6	411064	IRF4	391739	411447
Leukemia, Lymphoid	rs9378805	2e-06	6	417727	IRF4	391739	411447
Melanosis	rs1540771	4e-18	6	466033	IRF4	391739	411447
Carcinoma, Basal Cell	rs12210050	1e-09	6	475489	IRF4	391739	411447
Suntan	rs12210050	5e-14	6	475489	IRF4	391739	411447
Body Height	rs12206548	6.378e-05	6	506231	IRF4	391739	411447
Amyotrophic Lateral Sclerosis	rs2278170	7e-06	11	4496846	TRIM21	4406127	4414926
Magnesium	rs11196455	3.051e-07	10	115496883	DCLRE1A	115594488	115614142
Elbow	rs7084835	6.293e-05	10	115590412	DCLRE1A	115594488	115614142
Respiratory Function Tests	rs4345919	6.25443e-05	10	115661165	DCLRE1A	115594488	115614142
Body Mass Index	rs3934834	6e-07	1	1005806	ISG15	948803	949920
Celiac Disease	rs2816316	2e-17	1	192536813	RGS1	192544857	192549161
Body Height	rs10489876	9.22961e-05	1	192570002	RGS1	192544857	192549161
C-Reactive Protein	rs4420065	4e-62	1	66161461	PDE4B	66258197	66840259
Inflammation	rs4420065	6.667e-07	1	66161461	PDE4B	66258197	66840259
Inflammation	rs12753193	3.76e-07	1	66169679	PDE4B	66258197	66840259
Audiometry, Pure-Tone	rs10493383	9.9415e-08	1	66174932	PDE4B	66258197	66840259
Respiratory Function Tests	rs10493383	1.48745e-05	1	66174932	PDE4B	66258197	66840259
Echocardiography	rs10493386	1.47674e-11	1	66221756	PDE4B	66258197	66840259
Atrial Function, Left	rs10493389	7e-06	1	66310865	PDE4B	66258197	66840259
Echocardiography	rs10493389	2.59203e-07	1	66310865	PDE4B	66258197	66840259
Echocardiography	rs10493392	5.67318e-07	1	66325683	PDE4B	66258197	66840259
Stroke	rs4353064	0.00039144	1	66357675	PDE4B	66258197	66840259
Amyotrophic Lateral Sclerosis	rs11208807	3.632e-05	1	66634921	PDE4B	66258197	66840259
Amyotrophic Lateral Sclerosis	rs2069278	0.0002182	1	66635371	PDE4B	66258197	66840259
Echocardiography	rs10493398	1.26911e-20	1	66674738	PDE4B	66258197	66840259
Blood Flow Velocity	rs560936	3.29582e-05	1	66674759	PDE4B	66258197	66840259
Echocardiography	rs10493399	1.24251e-08	1	66675003	PDE4B	66258197	66840259
Apolipoproteins E	rs952635	3.99156e-08	1	66691885	PDE4B	66258197	66840259
Fibrinogen	rs10493401	1.07271e-07	1	66740424	PDE4B	66258197	66840259
Carotid Artery Diseases	rs10493402	2.25567e-07	1	66813856	PDE4B	66258197	66840259
Cholesterol, HDL	rs10493402	2.85395e-10	1	66813856	PDE4B	66258197	66840259
Echocardiography	rs10493402	1.14625e-07	1	66813856	PDE4B	66258197	66840259
Blood Pressure	rs10493403	9.99381e-07	1	66817012	PDE4B	66258197	66840259
Carotid Artery Diseases	rs10493403	1.65442e-06	1	66817012	PDE4B	66258197	66840259
Cholesterol, HDL	rs10493403	1.48752e-12	1	66817012	PDE4B	66258197	66840259
Echocardiography	rs10493403	2.1381e-06	1	66817012	PDE4B	66258197	66840259
Hip	rs1180122	1.32774e-06	9	72899867	KLF9	72999503	73029540
Body Mass Index	rs11142387	1e-09	9	72998332	KLF9	72999503	73029540
Waist-Hip Ratio	rs763773	8.762e-05	6	144392386	STX11	144471663	144509507
Duodenal Ulcer	rs2294008	2e-33	8	143761931	LY6K	143781529	143786545
Urinary Bladder Neoplasms	rs2294008	2e-10	8	143761931	LY6K	143781529	143786545
Body Fat Distribution	rs1036385	2.843e-05	8	143842901	LY6K	143781529	143786545
Lupus Erythematosus, Systemic	rs9276435	1.3629e-10	6	32713867	TAP1	32812986	32821755
Multiple Sclerosis	rs9276440	6.337e-15	6	32714783	TAP1	32812986	32821755
Diabetes Mellitus, Type 1	rs10807113	7e-112	6	32722186	TAP1	32812986	32821755
Lupus Erythematosus, Systemic	rs10807113	2.1828e-11	6	32722186	TAP1	32812986	32821755
Diabetes Mellitus, Type 1	rs7756516	5.36e-112	6	32723917	TAP1	32812986	32821755
Lupus Erythematosus, Systemic	rs7756516	3.0226e-11	6	32723917	TAP1	32812986	32821755
Diabetes Mellitus, Type 1	rs2301271	2.38e-100	6	32725193	TAP1	32812986	32821755
Lupus Erythematosus, Systemic	rs2301271	2e-12	6	32725193	TAP1	32812986	32821755
Multiple Sclerosis	rs7768538	4.589e-15	6	32729821	TAP1	32812986	32821755
Diabetes Mellitus, Type 1	rs7453920	6.84e-100	6	32730012	TAP1	32812986	32821755
Hepatitis B, Chronic	rs7453920	6e-28	6	32730012	TAP1	32812986	32821755
Lupus Erythematosus, Systemic	rs7453920	3.7748e-15	6	32730012	TAP1	32812986	32821755
Multiple Sclerosis	rs7453920	3.992e-15	6	32730012	TAP1	32812986	32821755
Lupus Erythematosus, Systemic	rs2051549	1.6653e-15	6	32730086	TAP1	32812986	32821755
Multiple Sclerosis	rs2051549	7.978e-15	6	32730086	TAP1	32812986	32821755
Diabetes Mellitus, Type 1	rs2071550	1.29e-95	6	32730940	TAP1	32812986	32821755
Diabetes Mellitus, Type 1	rs1573649	1.03e-71	6	32731258	TAP1	32812986	32821755
Lupus Erythematosus, Systemic	rs1573649	2.0009e-10	6	32731258	TAP1	32812986	32821755
Multiple Sclerosis	rs6902723	8.63e-11	6	32731960	TAP1	32812986	32821755
Diabetes Mellitus, Type 1	rs6903130	6.43e-72	6	32732210	TAP1	32812986	32821755
Lupus Erythematosus, Systemic	rs6903130	4.4296e-10	6	32732210	TAP1	32812986	32821755
Multiple Sclerosis	rs6903130	1.701e-11	6	32732210	TAP1	32812986	32821755
Multiple Sclerosis	rs9296044	2.946e-09	6	32736144	TAP1	32812986	32821755
Diabetes Mellitus, Type 1	rs6901084	1.21e-85	6	32736936	TAP1	32812986	32821755
Diabetes Mellitus, Type 1	rs9368741	3.26e-95	6	32737507	TAP1	32812986	32821755
Multiple Sclerosis	rs2857210	4.1e-14	6	32741742	TAP1	32812986	32821755
Leprosy	rs9276644	2.043e-06	6	32745043	TAP1	32812986	32821755
Lupus Erythematosus, Systemic	rs7762279	2.4e-06	6	32755290	TAP1	32812986	32821755
Lupus Erythematosus, Systemic	rs7758736	1.1498e-10	6	32758394	TAP1	32812986	32821755
Multiple Sclerosis	rs2621384	4.643e-14	6	32759273	TAP1	32812986	32821755
Multiple Sclerosis	rs2857161	8.189e-14	6	32759297	TAP1	32812986	32821755
Multiple Sclerosis	rs2621383	9.051e-14	6	32759335	TAP1	32812986	32821755
Multiple Sclerosis	rs2621382	3.113e-10	6	32760445	TAP1	32812986	32821755
Multiple Sclerosis	rs2157082	1.337e-09	6	32760714	TAP1	32812986	32821755
Multiple Sclerosis	rs2857154	6.681e-12	6	32762616	TAP1	32812986	32821755
Mucocutaneous Lymph Node Syndrome	rs2857151	5e-11	6	32763514	TAP1	32812986	32821755
Diabetes Mellitus, Type 1	rs9276726	1.28e-71	6	32763888	TAP1	32812986	32821755
Diabetes Mellitus, Type 1	rs7767167	9.33e-68	6	32765182	TAP1	32812986	32821755
Diabetes Mellitus, Type 1	rs2219893	2.56e-68	6	32769663	TAP1	32812986	32821755
Multiple Sclerosis	rs2857136	4.555e-11	6	32775686	TAP1	32812986	32821755
Multiple Sclerosis	rs2857129	3.531e-11	6	32776623	TAP1	32812986	32821755
Diabetes Mellitus, Type 1	rs11244	1.2e-102	6	32780724	TAP1	32812986	32821755
Psoriasis	rs11575907	5.96e-19	6	32782112	TAP1	32812986	32821755
Diabetes Mellitus, Type 1	rs2071474	6.65e-70	6	32782582	TAP1	32812986	32821755
Diabetes Mellitus, Type 1	rs2071472	1.89e-69	6	32784620	TAP1	32812986	32821755
Diabetes Mellitus, Type 1	rs2071554	9.9e-81	6	32784676	TAP1	32812986	32821755
Leprosy	rs2071554	2.301e-07	6	32784676	TAP1	32812986	32821755
Diabetes Mellitus, Type 1	rs2071469	1.32e-84	6	32784783	TAP1	32812986	32821755
Diabetes Mellitus, Type 1	rs1894406	9.4e-88	6	32787056	TAP1	32812986	32821755
Behcet Syndrome	rs2857106	2.38892e-05	6	32787570	TAP1	32812986	32821755
Diabetes Mellitus, Type 1	rs9784758	6.79e-77	6	32788511	TAP1	32812986	32821755
Leprosy	rs9784758	2.301e-07	6	32788511	TAP1	32812986	32821755
Leprosy	rs16870907	2.464e-06	6	32789807	TAP1	32812986	32821755
Diabetes Mellitus, Type 1	rs241453	3.04e-71	6	32796226	TAP1	32812986	32821755
Diabetes Mellitus, Type 1	rs241452	2.07e-72	6	32796346	TAP1	32812986	32821755
Diabetes Mellitus, Type 1	rs241448	7.86e-70	6	32796685	TAP1	32812986	32821755
Diabetes Mellitus, Type 1	rs241447	4.69e-71	6	32796751	TAP1	32812986	32821755
Diabetes Mellitus, Type 1	rs241440	2.36e-71	6	32797361	TAP1	32812986	32821755
Diabetes Mellitus, Type 1	rs1015166	8.68e-107	6	32798731	TAP1	32812986	32821755
Diabetes Mellitus, Type 1	rs241427	3.48e-82	6	32804414	TAP1	32812986	32821755
Multiple Sclerosis	rs241427	1.658e-11	6	32804414	TAP1	32812986	32821755
Diabetes Mellitus, Type 1	rs241425	1.6e-94	6	32804909	TAP1	32812986	32821755
Diabetes Mellitus, Type 1	rs241424	7.96e-71	6	32804934	TAP1	32812986	32821755
Glomerulonephritis, IGA	rs9357155	2e-12	6	32809848	TAP1	32812986	32821755
Diabetes Mellitus, Type 1	rs2071540	1.26e-69	6	32812916	TAP1	32812986	32821755
Forced Vital Capacity	rs9276831	6.727e-05	6	32832033	TAP1	32812986	32821755
Myocardial Infarction	rs6931062	0.000631707	6	32835615	TAP1	32812986	32821755
Myocardial Infarction	rs9276835	0.000372658	6	32837129	TAP1	32812986	32821755
Myocardial Infarction	rs6929078	0.000354025	6	32838664	TAP1	32812986	32821755
Myocardial Infarction	rs9276845	0.000354025	6	32840139	TAP1	32812986	32821755
Myocardial Infarction	rs9276864	0.000712291	6	32843238	TAP1	32812986	32821755
Myocardial Infarction	rs7757767	0.000615941	6	32845873	TAP1	32812986	32821755
Diabetic Nephropathies	rs241403	1.6e-05	6	32866992	TAP1	32812986	32821755
Diabetes Mellitus, Type 1	rs3101942	3.09e-110	6	32870057	TAP1	32812986	32821755
Diabetic Nephropathies	rs3101942	6.5e-05	6	32870057	TAP1	32812986	32821755
Cholesterol, LDL	rs2187688	9.11565e-05	6	32872001	TAP1	32812986	32821755
Diabetes Mellitus, Type 1	rs154981	3.14e-91	6	32880993	TAP1	32812986	32821755
Diabetes Mellitus, Type 1	rs154978	4.49e-81	6	32899296	TAP1	32812986	32821755
Forced Expiratory Volume	rs3129299	8.762e-05	6	32900787	TAP1	32812986	32821755
Forced Vital Capacity	rs3129299	4.328e-05	6	32900787	TAP1	32812986	32821755
Multiple Sclerosis	rs151719	2.634e-09	6	32903900	TAP1	32812986	32821755
Exercise Test	rs6670793	9.85604e-06	1	28060574	STX12	28099694	28150963
Resistin	rs7570654	1.20576e-06	2	6956971	CMPK2	6980701	7006766
Amyotrophic Lateral Sclerosis	rs771314	4.858e-05	2	7094092	CMPK2	6980701	7006766
Body Mass Index	rs10402813	6.029e-05	19	39449411	FBXO17	39432044	39466550
Body Mass Index	rs650027	1.638e-05	19	39481684	FBXO17	39432044	39466550
Hemoglobin A, Glycosylated	rs930100	2.154e-05	19	39544234	FBXO17	39432044	39466550
Echocardiography	rs10492215	2.13679e-06	12	109567345	ALKBH2	109525996	109531436
Albuminuria	rs10492025	6.12351e-05	12	113273050	OAS1	113344582	113369990
Cholesterol, LDL	rs11609969	6.385e-05	12	113322580	OAS1	113344582	113369990
gamma-Glutamyltransferase	rs11066453	6e-44	12	113365621	OAS1	113344582	113369990
Alcohol Drinking	rs2072134	6e-17	12	113409176	OAS1	113344582	113369990
Cholesterol, HDL	rs2072134	6e-06	12	113409176	OAS1	113344582	113369990
Myocardial Infarction	rs2098684	0.000623895	19	49321007	PPP1R15A	49375649	49379314
Leukocyte Count	rs17206700	1.435e-05	19	49361255	PPP1R15A	49375649	49379314
Leukocyte Count	rs17272673	1.547e-05	19	49362992	PPP1R15A	49375649	49379314
Attention Deficit Disorder with Hyperactivity	rs9676447	1.314e-06	19	49424247	PPP1R15A	49375649	49379314
Alzheimer Disease	rs2028389	2.41382e-05	15	89166761	ISG20	89179384	89199714
Creatinine	rs4932187	9.834e-05	15	89192873	ISG20	89179384	89199714
Dupuytren Contracture	rs4932194	8e-07	15	89245239	ISG20	89179384	89199714
Stomach Neoplasms	rs13361707	8e-29	5	40791884	PTGER4	40679600	40693837
Platelet Count	rs1668873	1e-20	1	205235990	NUAK2	205271187	205290883
Waist-Hip Ratio	rs10157145	4.724e-05	1	205261963	NUAK2	205271187	205290883
Blood Coagulation Factors	rs1338623	6.29901e-07	1	205389878	NUAK2	205271187	205290883
Cholesterol	rs1338623	1.02611e-06	1	205389878	NUAK2	205271187	205290883
Socioeconomic Factors	rs231584	7.058e-06	20	49339595	PARD6B	49348081	49373332
Bipolar Disorder	rs6122972	3e-06	20	49375242	PARD6B	49348081	49373332
Thyrotropin	rs784490	3.71522e-06	3	39173530	CSRNP1	39183346	39196053
Diabetes Mellitus	rs17735402	2.257e-05	3	39205176	CSRNP1	39183346	39196053
Diabetes Mellitus	rs17729892	6.434e-05	3	39234170	CSRNP1	39183346	39196053
Body Mass Index	rs9322929	9.527e-05	14	34307720	EGLN3	34393437	34931980
Stroke	rs1032015	5.56313e-05	14	34401104	EGLN3	34393437	34931980
Varicose Veins	rs958721	8.35438e-05	14	34458097	EGLN3	34393437	34931980
Fibrinogen	rs974673	2.38174e-06	14	34480514	EGLN3	34393437	34931980
Osteoporosis	rs974673	6.49679e-05	14	34480514	EGLN3	34393437	34931980
Basophils	rs9322931	4.438e-05	14	34488042	EGLN3	34393437	34931980
Neuroblastoma	rs1680730	1.71e-05	14	34503651	EGLN3	34393437	34931980
Mental Competency	rs1154103	1.84886e-06	14	34661080	EGLN3	34393437	34931980
Waist-Hip Ratio	rs11627074	1.054e-05	14	34777890	EGLN3	34393437	34931980
P-Selectin	rs3801152	1.03596e-07	7	139628720	PARP12	139723544	139763521
Heart Rate	rs17161378	3.423e-05	7	139744802	PARP12	139723544	139763521
Electrocardiography	rs1321311	3e-10	6	36622900	CDKN1A	36644305	36655116
Heart Function Tests	rs9470361	3e-27	6	36623379	CDKN1A	36644305	36655116
Basophils	rs3829963	6.259e-05	6	36644386	CDKN1A	36644305	36655116
Pancreatic Neoplasms	rs236449	9.402e-05	6	36702843	CDKN1A	36644305	36655116
Pancreatic Neoplasms	rs236448	9.386e-05	6	36703095	CDKN1A	36644305	36655116
Pancreatic Neoplasms	rs1894560	0.0001639	6	36704787	CDKN1A	36644305	36655116
Lipoproteins	rs3828260	6.786e-05	2	10094442	KLF11	10182976	10194963
Blood Pressure	rs12940887	2e-07	17	47402807	PHOSPHO1	47300724	47308128
Body Mass Index	rs2505613	1.739e-05	10	36747362	NAMPTL	36810649	36813162
Waist Circumference	rs176573	8.754e-05	7	105818985	NAMPT	105888731	105926772
Waist-Hip Ratio	rs176573	1.061e-05	7	105818985	NAMPT	105888731	105926772
Electrocardiography	rs10487818	2.43104e-06	7	105910061	NAMPT	105888731	105926772
Socioeconomic Factors	rs7789066	1.098e-05	7	105927752	NAMPT	105888731	105926772
Cholesterol, LDL	rs997980	7.40138e-05	7	105951509	NAMPT	105888731	105926772
Body Mass Index	rs2704966	2.089e-05	7	105954740	NAMPT	105888731	105926772
Body Mass Index	rs4371270	9.039e-05	19	10651171	CDKN2D	10677138	10679735
Waist Circumference	rs4371270	4.597e-05	19	10651171	CDKN2D	10677138	10679735
Waist Circumference	rs1982074	8.834e-05	19	10668673	CDKN2D	10677138	10679735
Body Mass Index	rs1465701	7.17e-05	19	10678842	CDKN2D	10677138	10679735
Waist Circumference	rs1465701	6.987e-05	19	10678842	CDKN2D	10677138	10679735
Face	rs6479891	2e-07	10	65006456	JMJD1C	64926981	65225722
Triglycerides	rs10761731	3e-12	10	65027610	JMJD1C	64926981	65225722
Platelet Count	rs7896518	2e-12	10	65104500	JMJD1C	64926981	65225722
Alkaline Phosphatase	rs12355784	5e-10	10	65121565	JMJD1C	64926981	65225722
Platelet Count	rs2393967	3e-21	10	65133156	JMJD1C	64926981	65225722
Alkaline Phosphatase	rs7923609	6e-23	10	65133822	JMJD1C	64926981	65225722
C-Reactive Protein	rs10509187	9.31508e-06	10	65207748	JMJD1C	64926981	65225722
Platelet Aggregation	rs2893923	5e-08	10	65261184	JMJD1C	64926981	65225722
Alkaline Phosphatase	rs10761779	7e-10	10	65274927	JMJD1C	64926981	65225722
Face	rs12411988	3e-07	10	65315397	JMJD1C	64926981	65225722
Heart Failure	rs11203032	8e-06	10	90964614	IFIT2	91061712	91069033
Coronary Artery Disease	rs1412444	3e-13	10	91002927	IFIT2	91061712	91069033
Myocardial Infarction	rs303211	0.00030118	10	91162497	IFIT2	91061712	91069033
Coronary Disease	rs6064572	8.019e-05	20	56179422	ZBP1	56178902	56195632
Hippocampus	rs2073145	2e-06	20	56190634	ZBP1	56178902	56195632
Body Fat Distribution	rs17499060	3.478e-05	20	56203102	ZBP1	56178902	56195632
Diabetes Mellitus, Type 1	rs7202877	3e-15	16	75247245	ZFP1	75182390	75206134
Pancreatic Neoplasms	rs7202877	3.593e-05	16	75247245	ZFP1	75182390	75206134
Macular Degeneration	rs8056814	2.822e-05	16	75252327	ZFP1	75182390	75206134
Pancreatic Neoplasms	rs13337397	6.653e-06	16	75295639	ZFP1	75182390	75206134
Elbow	rs10122401	5.497e-05	9	95772036	SUSD3	95820989	95847420
Glucose	rs10761189	3.972e-05	9	95772228	SUSD3	95820989	95847420
Basophils	rs10761191	3.889e-05	9	95781040	SUSD3	95820989	95847420
Arthritis, Rheumatoid	rs26232	4e-08	5	102596720	C5orf30	102594403	102614361
Blood Pressure	rs10079088	8.81823e-05	5	102620674	C5orf30	102594403	102614361
Lupus Erythematosus, Systemic	rs13211507	6.72762e-09	6	28257377	ZSCAN12	28346732	28367511
Lupus Erythematosus, Systemic	rs853679	2.5201e-10	6	28296863	ZSCAN12	28346732	28367511
Lupus Erythematosus, Systemic	rs853676	5.2196e-11	6	28299687	ZSCAN12	28346732	28367511
Body Mass Index	rs10484542	2.04738e-12	6	28309753	ZSCAN12	28346732	28367511
Respiratory Function Tests	rs6903823	2e-10	6	28322296	ZSCAN12	28346732	28367511
Blood Pressure	rs10916799	4.903e-06	1	20767524	MUL1	20825943	20834654
Blood Pressure	rs750070	4.807e-05	1	20769184	MUL1	20825943	20834654
Body Mass Index	rs10799636	6.056e-05	1	20770887	MUL1	20825943	20834654
Iron	rs677214	0.0004193	1	20883816	MUL1	20825943	20834654
Leukocyte Count	rs517483	2.689e-05	1	20930035	MUL1	20825943	20834654
Bone Density	rs1006899	6e-06	21	15845052	SAMSN1	15857549	15955723
Blood Pressure	rs2822704	7.30844e-09	21	15867746	SAMSN1	15857549	15955723
Body Height	rs2822704	1.31101e-07	21	15867746	SAMSN1	15857549	15955723
Body Mass Index	rs2822704	1.04748e-12	21	15867746	SAMSN1	15857549	15955723
Body Weight	rs2822704	1.12646e-08	21	15867746	SAMSN1	15857549	15955723
Urinalysis	rs2822704	4.23257e-09	21	15867746	SAMSN1	15857549	15955723
Body Weight	rs2213178	9.882e-05	8	48816716	MCM4	48872745	48890720
Elbow	rs2213178	6.651e-05	8	48816716	MCM4	48872745	48890720
Insulin Resistance	rs10799771	8.351e-05	1	23206684	EPHB2	23037332	23241818
Insulin	rs10799771	6.629e-05	1	23206684	EPHB2	23037332	23241818
Erythrocyte Count	rs6731423	1.846e-05	2	70173327	MXD1	70124820	70170077
Alcoholism	rs11696193	6.2e-05	20	42525490	TOX2	42543492	42698256
Conduct Disorder	rs6031252	6e-06	20	42573822	TOX2	42543492	42698256
Neuroblastoma	rs6073330	3.85e-05	20	42737494	TOX2	42543492	42698256
Cholesterol, LDL	rs11609969	6.385e-05	12	113322580	OAS3	113376157	113411054
gamma-Glutamyltransferase	rs11066453	6e-44	12	113365621	OAS3	113376157	113411054
Alcohol Drinking	rs2072134	6e-17	12	113409176	OAS3	113376157	113411054
Cholesterol, HDL	rs2072134	6e-06	12	113409176	OAS3	113376157	113411054
Cholesterol, HDL	rs2194205	7.40138e-05	5	54305711	GZMA	54398476	54406080
Echocardiography	rs336125	7.65347e-05	5	54475497	GZMA	54398476	54406080
Potassium	rs4889841	7.531e-05	17	78193831	RNF213	78234665	78372586
Moyamoya Disease	rs6565681	2e-08	17	78348494	RNF213	78234665	78372586
Multiple Sclerosis	rs8070463	1e-07	17	45768836	TBKBP1	45771447	45789416
Spondylitis, Ankylosing	rs8070463	5e-08	17	45768836	TBKBP1	45771447	45789416
Tunica Media	rs991108	7.925e-06	17	45887142	TBKBP1	45771447	45789416
Blood Flow Velocity	rs10491985	1.96626e-06	12	11810134	ETV6	11802788	12044558
Body Height	rs2187642	2e-06	12	11855624	ETV6	11802788	12044558
Echocardiography	rs2900208	1.20332e-05	12	11878464	ETV6	11802788	12044558
Carotid Stenosis	rs10491990	2.40004e-05	12	11939528	ETV6	11802788	12044558
Socioeconomic Factors	rs2856329	8.142e-05	12	11942720	ETV6	11802788	12044558
Parkinson Disease	rs2856336	7.69e-06	12	11955998	ETV6	11802788	12044558
Hemoglobin A, Glycosylated	rs2710287	7.547e-05	12	11975532	ETV6	11802788	12044558
Parkinson Disease	rs10505762	1.72e-05	12	11990610	ETV6	11802788	12044558
Hypertension	rs2239175	2.32e-05	12	12042459	ETV6	11802788	12044558
Stroke	rs11054515	9.15234e-05	12	12077976	ETV6	11802788	12044558
Monocytes	rs12576094	1.933e-05	11	33812828	LMO2	33880122	33913836
Monocytes	rs1000677	6.257e-05	11	33814061	LMO2	33880122	33913836
Parkinson Disease	rs4756052	3.28954e-06	11	33852472	LMO2	33880122	33913836
Interleukin-6	rs4130603	5.60336e-07	11	33865882	LMO2	33880122	33913836
Heart Function Tests	rs17020136	2e-09	2	37248015	EIF2AK2	37326353	37384208
Metabolism	rs2254958	9.125e-05	2	37376291	EIF2AK2	37326353	37384208
Magnesium	rs4834706	8.202e-05	4	119733366	SEC24D	119643978	119759838
Monocytes	rs3826777	3.858e-05	19	50431388	ZNF473	50528971	50556671
Monocytes	rs283526	5.467e-05	19	50435862	ZNF473	50528971	50556671
Multiple Sclerosis	rs2293152	4e-08	17	40481529	STAT3	40465342	40540586
Crohn Disease	rs744166	7e-12	17	40514201	STAT3	40465342	40540586
Multiple Sclerosis	rs744166	3e-10	17	40514201	STAT3	40465342	40540586
Diabetes Mellitus, Type 2	rs1802295	4e-08	10	70931474	HK1	71029740	71161638
Neuroblastoma	rs2279927	6.05e-06	10	71008656	HK1	71029740	71161638
Erythrocyte Indices	rs16926246	2e-11	10	71093392	HK1	71029740	71161638
Hematocrit	rs16926246	1e-13	10	71093392	HK1	71029740	71161638
Hemoglobin A, Glycosylated	rs16926246	3e-54	10	71093392	HK1	71029740	71161638
Hemoglobin A, Glycosylated	rs7072268	2e-25	10	71099913	HK1	71029740	71161638
Stroke	rs12242391	0.000445347	10	71201504	HK1	71029740	71161638
Bipolar Disorder	rs12618769	1e-06	2	99239931	MGAT4A	99235569	99347589
Neoplasms	rs10496331	1.5824e-08	2	99341955	MGAT4A	99235569	99347589
Bipolar Disorder	rs7578035	3e-06	2	99382892	MGAT4A	99235569	99347589
Stroke	rs4888033	0.000439606	16	79520476	MAF	79619740	79634611
Body Height	rs7498403	5e-06	16	79585021	MAF	79619740	79634611
Respiratory Function Tests	rs250141	1.60445e-05	16	79661497	MAF	79619740	79634611
Obesity	rs1424233	4e-13	16	79682751	MAF	79619740	79634611
Body Height	rs10742719	2.197e-05	11	5586252	TRIM5	5684425	5959849
Body Height	rs4604918	1.801e-05	11	5587111	TRIM5	5684425	5959849
Forced Vital Capacity	rs4604918	8.788e-05	11	5587111	TRIM5	5684425	5959849
Body Height	rs9804698	2.099e-05	11	5588174	TRIM5	5684425	5959849
Body Height	rs7124406	2.776e-05	11	5598243	TRIM5	5684425	5959849
Blood Flow Velocity	rs4910571	1.29469e-05	11	5598864	TRIM5	5684425	5959849
Blood Pressure	rs4910571	2.29175e-06	11	5598864	TRIM5	5684425	5959849
Body Height	rs4910571	2.252e-05	11	5598864	TRIM5	5684425	5959849
Body Height	rs2341434	1.886e-05	11	5602615	TRIM5	5684425	5959849
Forced Vital Capacity	rs2341434	7.103e-05	11	5602615	TRIM5	5684425	5959849
Body Height	rs7930681	1.886e-05	11	5603975	TRIM5	5684425	5959849
Forced Vital Capacity	rs7930681	7.103e-05	11	5603975	TRIM5	5684425	5959849
Body Height	rs4910820	4.812e-05	11	5606219	TRIM5	5684425	5959849
Body Height	rs4910822	1.723e-05	11	5608274	TRIM5	5684425	5959849
Forced Vital Capacity	rs4910822	7.124e-05	11	5608274	TRIM5	5684425	5959849
Calcium	rs4910828	1.396e-05	11	5630635	TRIM5	5684425	5959849
Blood Pressure Determination	rs2291844	9.391e-05	11	5719835	TRIM5	5684425	5959849
Forced Expiratory Volume	rs10742907	8.242e-05	11	6002820	TRIM5	5684425	5959849
Forced Expiratory Volume	rs4237768	1.071e-05	11	6007272	TRIM5	5684425	5959849
gamma-Glutamylcyclotransferase	rs7947527	2.03092e-05	11	6018642	TRIM5	5684425	5959849
gamma-Glutamylcyclotransferase	rs997433	6.22804e-05	11	6020806	TRIM5	5684425	5959849
Supranuclear Palsy, Progressive	rs6852535	1e-07	4	123478716	IL21	123533783	123542224
Celiac Disease	rs6822844	1e-14	4	123509421	IL21	123533783	123542224
Alopecia Areata	rs7682241	4e-08	4	123523875	IL21	123533783	123542224
Leukocyte Count	rs4762507	1.27e-05	12	99135638	APAF1	99038919	99129204
Prostatic Neoplasms	rs1002979	3e-06	3	112497880	CD200R1L	112534556	112565703
Erythrocyte Count	rs4234417	6.858e-05	3	112566924	CD200R1L	112534556	112565703
Hemoglobins	rs4234417	9.142e-05	3	112566924	CD200R1L	112534556	112565703
Erythrocyte Count	rs9870568	7.081e-05	3	112643560	CD200R1L	112534556	112565703
Erythrocyte Count	rs7622812	7.081e-05	3	112650420	CD200R1L	112534556	112565703
Erythrocyte Count	rs7646849	6.985e-06	3	112665298	CD200R1L	112534556	112565703
Hemoglobins	rs7646849	3.848e-05	3	112665298	CD200R1L	112534556	112565703
Erythrocyte Count	rs4234417	6.858e-05	3	112566924	CD200R1	112640056	112693969
Hemoglobins	rs4234417	9.142e-05	3	112566924	CD200R1	112640056	112693969
Erythrocyte Count	rs9870568	7.081e-05	3	112643560	CD200R1	112640056	112693969
Erythrocyte Count	rs7622812	7.081e-05	3	112650420	CD200R1	112640056	112693969
Erythrocyte Count	rs7646849	6.985e-06	3	112665298	CD200R1	112640056	112693969
Hemoglobins	rs7646849	3.848e-05	3	112665298	CD200R1	112640056	112693969
Cholesterol, HDL	rs9290762	2.94246e-07	3	183306844	KLHL6	183205319	183273477
Iron	rs12545625	0.0008095	8	1678257	ARHGEF10	1772142	1906807
Gaucher Disease	rs11986414	1e-06	8	1746950	ARHGEF10	1772142	1906807
Electrocardiography	rs10503168	2.54103e-06	8	1817286	ARHGEF10	1772142	1906807
Electrocardiography	rs7003839	1.6736e-05	8	1817314	ARHGEF10	1772142	1906807
Body Height	rs12548089	8.377e-05	8	1860200	ARHGEF10	1772142	1906807
Parkinson Disease	rs1043225	5.10366e-05	8	1953567	ARHGEF10	1772142	1906807
Cholesterol	rs6706926	1.07573e-11	2	163063179	IFIH1	163123589	163175213
Echocardiography	rs6706926	1.01179e-06	2	163063179	IFIH1	163123589	163175213
Cholesterol	rs2284867	2.3247e-10	2	163067441	IFIH1	163123589	163175213
Cholesterol	rs4664454	4.51296e-11	2	163071161	IFIH1	163123589	163175213
Echocardiography	rs4664454	8.16844e-07	2	163071161	IFIH1	163123589	163175213
Diabetes Mellitus, Type 1	rs1990760	2e-11	2	163124051	IFIH1	163123589	163175213
Immunoglobulin A	rs1990760	7e-10	2	163124051	IFIH1	163123589	163175213
Cholesterol	rs2287292	3.92045e-08	2	163136262	IFIH1	163123589	163175213
Cholesterol	rs1864430	5.48669e-08	2	163172304	IFIH1	163123589	163175213
Fibrinogen	rs3788964	1.463e-05	2	163207480	IFIH1	163123589	163175213
Psoriasis	rs17716942	1e-13	2	163260691	IFIH1	163123589	163175213
Resistin	rs7570654	1.20576e-06	2	6956971	RSAD2	7005937	7038370
Amyotrophic Lateral Sclerosis	rs771314	4.858e-05	2	7094092	RSAD2	7005937	7038370
Amyotrophic Lateral Sclerosis	rs2270101	3.883e-05	7	22936004	FAM126A	22980878	23053749
Bipolar Disorder	rs2286492	8e-06	7	22985010	FAM126A	22980878	23053749
Platelet Aggregation	rs1468592	1.3676e-05	7	23140647	FAM126A	22980878	23053749
Platelet Aggregation	rs10488077	1.27123e-05	7	23144182	FAM126A	22980878	23053749
Dupuytren Contracture	rs4789939	6e-07	17	76881703	LGALS3BP	76967320	76976191
Myocardial Infarction	rs4789939	0.000148759	17	76881703	LGALS3BP	76967320	76976191
Myocardial Infarction	rs2376999	0.000569901	17	76890864	LGALS3BP	76967320	76976191
Parkinson Disease	rs7194895	4.56966e-05	16	56697091	MT1H	56703726	56705041
Tunica Media	rs4784718	7.94e-05	16	56732125	MT1H	56703726	56705041
Tunica Media	rs13332276	7.94e-05	16	56732211	MT1H	56703726	56705041
Parkinson Disease	rs7194895	4.56966e-05	16	56697091	MT1X	56716336	56718108
Tunica Media	rs4784718	7.94e-05	16	56732125	MT1X	56716336	56718108
Tunica Media	rs13332276	7.94e-05	16	56732211	MT1X	56716336	56718108
Myocardial Infarction	rs12724972	0.000790295	1	237177572	MT1HL1	237167457	237167712
Body Weight	rs12239401	5.235e-05	1	237194523	MT1HL1	237167457	237167712
Heart Failure	rs11583513	0.000534842	1	237199183	MT1HL1	237167457	237167712
Body Weight	rs2385576	2.314e-05	1	237199775	MT1HL1	237167457	237167712
Body Mass Index	rs1881548	5.808e-05	1	237207189	MT1HL1	237167457	237167712
Waist Circumference	rs1881548	4.242e-05	1	237207189	MT1HL1	237167457	237167712
Leukemia, Lymphoid	rs7554607	2e-06	1	237266603	MT1HL1	237167457	237167712
Coronary Artery Disease	rs4722613	6.605e-05	7	26612333	SKAP2	26706681	27034858
Coronary Artery Disease	rs10951141	8.38e-06	7	26613558	SKAP2	26706681	27034858
Coronary Artery Disease	rs11983370	2.154e-05	7	26619480	SKAP2	26706681	27034858
Myocardial Infarction	rs2190190	0.000206319	7	26625527	SKAP2	26706681	27034858
Coronary Artery Disease	rs17286397	9.635e-05	7	26626213	SKAP2	26706681	27034858
Cholesterol	rs3801863	1.05442e-09	7	26798512	SKAP2	26706681	27034858
Blood Pressure	rs3801850	4.00831e-05	7	26820577	SKAP2	26706681	27034858
Diabetes Mellitus, Type 1	rs7804356	5e-09	7	26891665	SKAP2	26706681	27034858
Cholesterol, LDL	rs3789138	6.80508e-05	4	123784721	FGF2	123747863	123819391
Cholesterol	rs898091	6.80508e-05	4	123840064	FGF2	123747863	123819391
Cholesterol, LDL	rs2125449	5.77061e-05	4	123842224	FGF2	123747863	123819391
Thyrotropin	rs1882545	4.38874e-05	12	6885410	LAG3	6881678	6887621
Vitamin E	rs3741920	4e-06	12	6938872	LAG3	6881678	6887621
Multiple Sclerosis	rs3130000	2.378e-09	6	30628082	FLOT1	30695486	30710510
Behcet Syndrome	rs9262152	3.61723e-05	6	30680916	FLOT1	30695486	30710510
Multiple Sclerosis	rs3095329	3e-06	6	30693816	FLOT1	30695486	30710510
Multiple Sclerosis	rs3094127	1.3e-06	6	30697447	FLOT1	30695486	30710510
Lupus Erythematosus, Systemic	rs3129975	2.4e-07	6	30732054	FLOT1	30695486	30710510
Psoriasis	rs12526186	1.272e-12	6	30736151	FLOT1	30695486	30710510
Risperidone	rs12526186	3e-06	6	30736151	FLOT1	30695486	30710510
Multiple Sclerosis	rs6911628	2.2e-05	6	30739846	FLOT1	30695486	30710510
Psoriasis	rs4711229	5.431e-14	6	30756744	FLOT1	30695486	30710510
Breast Neoplasms	rs3131043	0.0001763	6	30758466	FLOT1	30695486	30710510
Psoriasis	rs3131043	1.814e-11	6	30758466	FLOT1	30695486	30710510
Behcet Syndrome	rs34682678	1.67891e-05	6	30760639	FLOT1	30695486	30710510
Psoriasis	rs9295917	5.091e-13	6	30769772	FLOT1	30695486	30710510
Psoriasis	rs13198118	2.074e-12	6	30770732	FLOT1	30695486	30710510
Behcet Syndrome	rs1264362	1.3118e-05	6	30776590	FLOT1	30695486	30710510
Lupus Erythematosus, Systemic	rs886424	4.7039e-12	6	30782002	FLOT1	30695486	30710510
Psoriasis	rs9295924	2.685e-12	6	30782361	FLOT1	30695486	30710510
Psoriasis	rs4713380	6.508e-13	6	30785273	FLOT1	30695486	30710510
Behcet Syndrome	rs915664	8.45075e-05	6	30794617	FLOT1	30695486	30710510
Lupus Erythematosus, Systemic	rs1264350	1.8593e-12	6	30796545	FLOT1	30695486	30710510
Psoriasis	rs7749924	2.249e-12	6	30797991	FLOT1	30695486	30710510
Hip	rs721041	6.14949e-05	10	116135344	ABLIM1	116190872	116444762
Elbow	rs10787530	5.629e-06	10	116193917	ABLIM1	116190872	116444762
Stroke	rs1535386	0.000324861	10	116233234	ABLIM1	116190872	116444762
Elbow	rs2475230	6.547e-05	10	116259930	ABLIM1	116190872	116444762
Elbow	rs10749170	1.192e-05	10	116312110	ABLIM1	116190872	116444762
Prostatic Neoplasms	rs10885582	4e-06	10	116327550	ABLIM1	116190872	116444762
Body Height	rs10787540	1.691e-05	10	116364424	ABLIM1	116190872	116444762
Stroke	rs808338	0.00054728	10	116494544	ABLIM1	116190872	116444762
Lipids	rs10516428	5.2646e-06	4	99237439	RAP1GDS1	99182535	99365012
Blood Flow Velocity	rs41525749	1.09824e-09	4	99277951	RAP1GDS1	99182535	99365012
Lipids	rs10516430	4.42979e-06	4	99337881	RAP1GDS1	99182535	99365012
Triglycerides	rs10516430	6e-06	4	99337881	RAP1GDS1	99182535	99365012
Apolipoproteins B	rs10516433	1.85221e-05	4	99443526	RAP1GDS1	99182535	99365012
Cholesterol, LDL	rs10516433	2.26526e-05	4	99443526	RAP1GDS1	99182535	99365012
Cholesterol	rs10516433	2.34732e-05	4	99443526	RAP1GDS1	99182535	99365012
Apolipoproteins B	rs6853079	1.43785e-05	4	99443611	RAP1GDS1	99182535	99365012
Cholesterol, LDL	rs6853079	2.97986e-05	4	99443611	RAP1GDS1	99182535	99365012
Cholesterol	rs6853079	1.51154e-05	4	99443611	RAP1GDS1	99182535	99365012
Apolipoproteins B	rs10516434	1.18679e-05	4	99445315	RAP1GDS1	99182535	99365012
Cholesterol, LDL	rs10516434	2.58783e-05	4	99445315	RAP1GDS1	99182535	99365012
Cholesterol	rs10516434	1.24817e-05	4	99445315	RAP1GDS1	99182535	99365012
Exercise Test	rs10516434	7.24783e-05	4	99445315	RAP1GDS1	99182535	99365012
Body Height	rs12548089	8.377e-05	8	1860200	KBTBD11	1922044	1955102
Parkinson Disease	rs1043225	5.10366e-05	8	1953567	KBTBD11	1922044	1955102
Body Weight	rs2273301	4.335e-05	14	24732474	IRF9	24630262	24635774
Alcoholism	rs1850344	4.72e-05	3	107185073	BBX	107241783	107530171
Triglycerides	rs664595	7.15716e-05	3	107222265	BBX	107241783	107530171
Memory	rs660075	8.01337e-05	3	107222474	BBX	107241783	107530171
Memory	rs656975	9.34492e-05	3	107223204	BBX	107241783	107530171
Triglycerides	rs10513196	1.1652e-05	3	107225678	BBX	107241783	107530171
Memory	rs618213	9.94212e-05	3	107226005	BBX	107241783	107530171
Alcoholism	rs10511260	3.41e-06	3	107233097	BBX	107241783	107530171
Arteries	rs9877739	5.59e-05	3	107266759	BBX	107241783	107530171
Waist Circumference	rs9851055	2.177e-07	3	107295008	BBX	107241783	107530171
Body Weight	rs606028	2.125e-05	3	107308977	BBX	107241783	107530171
Body Weight	rs709529	2.022e-05	3	107314192	BBX	107241783	107530171
Arteries	rs9288851	3.24e-05	3	107316938	BBX	107241783	107530171
Arteries	rs9868167	3.24e-05	3	107333473	BBX	107241783	107530171
Body Mass Index	rs9848674	2.484e-05	3	107401883	BBX	107241783	107530171
Body Weight	rs9848674	5.071e-05	3	107401883	BBX	107241783	107530171
Waist Circumference	rs9848674	1.092e-06	3	107401883	BBX	107241783	107530171
Body Fat Distribution	rs11710737	1.138e-05	3	107464170	BBX	107241783	107530171
Body Mass Index	rs11710737	1.204e-06	3	107464170	BBX	107241783	107530171
Body Weight	rs11710737	3.587e-06	3	107464170	BBX	107241783	107530171
Waist Circumference	rs11710737	1.021e-06	3	107464170	BBX	107241783	107530171
Waist-Hip Ratio	rs11710737	2.233e-05	3	107464170	BBX	107241783	107530171
Body Weight	rs6437740	5.201e-05	3	107465817	BBX	107241783	107530171
Smoking	rs6437740	2e-07	3	107465817	BBX	107241783	107530171
Waist Circumference	rs6437740	4.076e-06	3	107465817	BBX	107241783	107530171
Waist-Hip Ratio	rs6437740	4.229e-05	3	107465817	BBX	107241783	107530171
Waist Circumference	rs1403774	7.356e-05	3	107479754	BBX	107241783	107530171
Waist Circumference	rs17812907	2.736e-05	3	107508317	BBX	107241783	107530171
Body Mass Index	rs7634587	7.994e-05	3	107516847	BBX	107241783	107530171
Waist Circumference	rs7634587	6.817e-06	3	107516847	BBX	107241783	107530171
Body Mass Index	rs13070401	7.287e-05	3	107561983	BBX	107241783	107530171
Body Fat Distribution	rs4392414	8.689e-05	3	107588992	BBX	107241783	107530171
Body Weight	rs4392414	2.015e-05	3	107588992	BBX	107241783	107530171
Insulin Resistance	rs4392414	6.904e-05	3	107588992	BBX	107241783	107530171
Insulin	rs4392414	8.91e-05	3	107588992	BBX	107241783	107530171
Waist Circumference	rs4392414	1.273e-05	3	107588992	BBX	107241783	107530171
Insulin	rs3024896	6.189e-05	2	191896716	STAT1	191829084	191885686
Lupus Erythematosus, Systemic	rs3821236	8e-11	2	191902758	STAT1	191829084	191885686
Scleroderma, Systemic	rs3821236	3e-09	2	191902758	STAT1	191829084	191885686
Basophils	rs16833215	3.935e-06	2	191913799	STAT1	191829084	191885686
Arthritis, Rheumatoid	rs7574865	2e-06	2	191964633	STAT1	191829084	191885686
Autoimmune Diseases	rs7574865	4e-10	2	191964633	STAT1	191829084	191885686
Lupus Erythematosus, Systemic	rs7574865	2e-20	2	191964633	STAT1	191829084	191885686
Sclerosis	rs7574865	2e-13	2	191964633	STAT1	191829084	191885686
Cholesterol, LDL	rs7714362	5.25954e-06	5	130881981	RAPGEF6	130759614	130970929
Cholesterol	rs7714362	3.08313e-05	5	130881981	RAPGEF6	130759614	130970929
Alcoholism	rs2624834	4.44e-05	3	50132131	GNAT1	50229045	50233949
Potassium	rs2236941	9.378e-05	3	50247824	GNAT1	50229045	50233949
Parkinson Disease	rs4811072	6.5e-05	20	49086117	PTPN1	49126891	49201299
Parkinson Disease	rs1997791	1.95e-05	20	49096428	PTPN1	49126891	49201299
Stroke	rs2075052	0.000845015	17	36776981	MLLT6	36861795	36886056
Triglycerides	rs10939892	4.561e-06	5	60564322	ZSWIM6	60628100	60841997
Triglycerides	rs13175564	4.561e-06	5	60564993	ZSWIM6	60628100	60841997
Tunica Media	rs13164150	1.72e-05	5	60848204	ZSWIM6	60628100	60841997
Tunica Media	rs17340123	1.406e-05	5	60854916	ZSWIM6	60628100	60841997
Diabetes Mellitus	rs10053423	4.865e-05	5	60859416	ZSWIM6	60628100	60841997
Cholesterol, HDL	rs895381	3.3686e-05	5	60907801	ZSWIM6	60628100	60841997
Lipids	rs895381	3.25288e-05	5	60907801	ZSWIM6	60628100	60841997
Menopause	rs4693089	2e-19	4	84373622	AGPAT9	84457067	84527028
Head and Neck Neoplasms	rs1494961	1e-08	4	84374480	AGPAT9	84457067	84527028
Parkinson Disease	rs34372695	4e-12	1	156030037	SEMA4A	156117157	156147543
Alcoholism	rs1052067	5.12e-05	1	156206121	SEMA4A	156117157	156147543
Myocardial Infarction	rs6476361	0.000439043	9	32401610	DDX58	32455300	32526322
Coronary Artery Disease	rs17288067	4.621e-05	9	32409046	DDX58	32455300	32526322
Myocardial Infarction	rs10738886	3.73778e-05	9	32409442	DDX58	32455300	32526322
Myocardial Infarction	rs4442231	0.000388073	9	32410850	DDX58	32455300	32526322
Heart Failure	rs4879584	0.000430327	9	32412622	DDX58	32455300	32526322
Stroke	rs10813843	0.000485134	9	32625622	DDX58	32455300	32526322
Blood Pressure	rs4948486	9.757e-05	10	63646610	ARID5B	63661059	63856703
Blood Pressure	rs7093142	9.154e-05	10	63649483	ARID5B	63661059	63856703
Leukemia, Lymphoid	rs10821936	1e-15	10	63723577	ARID5B	63661059	63856703
Leukemia, Lymphoid	rs7089424	7e-19	10	63752159	ARID5B	63661059	63856703
Arthritis, Rheumatoid	rs10821944	6e-18	10	63785089	ARID5B	63661059	63856703
Cholesterol, HDL	rs10509165	1.40273e-10	10	63863002	ARID5B	63661059	63856703
Receptors, Tumor Necrosis Factor, Type II	rs10509165	2.79925e-06	10	63863002	ARID5B	63661059	63856703
Coronary Disease	rs10422102	7.205e-05	19	18157498	IL12RB1	18169805	18209759
Coronary Disease	rs10424480	7.791e-05	19	18157551	IL12RB1	18169805	18209759
Behcet Syndrome	rs11718322	8.2325e-05	3	121710086	CD86	121774213	121839983
Multiple Sclerosis	rs2681424	2e-07	3	121769522	CD86	121774213	121839983
Erythrocyte Count	rs2332096	9.948e-05	3	121821143	CD86	121774213	121839983
Arthritis, Rheumatoid	rs4937362	8e-07	11	128492739	FLI1	128555046	128683161
Body Height	rs609017	5.39e-05	11	128582944	FLI1	128555046	128683161
Body Mass Index	rs631647	4.41605e-06	11	128628935	FLI1	128555046	128683161
Stroke	rs588407	3.45365e-05	11	128696597	FLI1	128555046	128683161
Blood Pressure	rs7925428	1.452e-05	11	128724209	FLI1	128555046	128683161
Body Height	rs4937378	4.732e-05	11	128743018	FLI1	128555046	128683161
Hematocrit	rs7111082	3.362e-05	11	128756014	FLI1	128555046	128683161
Hemoglobins	rs7111082	8.872e-05	11	128756014	FLI1	128555046	128683161
Cholesterol	rs7967865	4.923e-05	12	13324295	EMP1	13349650	13369708
Hip	rs4763333	6.60733e-05	12	13437550	EMP1	13349650	13369708
Metabolism	rs2066938	4e-305	12	121160615	MLEC	121124672	121139667
Nonalcoholic Fatty Liver Disease	rs2014355	5e-96	12	121175524	MLEC	121124672	121139667
C-Reactive Protein	rs1039302	5e-06	12	121236258	MLEC	121124672	121139667
Liver Cirrhosis, Biliary	rs907092	8e-06	17	37922259	IKZF3	37921198	38020441
Liver Cirrhosis, Biliary	rs9303277	2e-09	17	37976469	IKZF3	37921198	38020441
Arthritis, Rheumatoid	rs2872507	9e-07	17	38040763	IKZF3	37921198	38020441
Colitis, Ulcerative	rs2872507	5e-11	17	38040763	IKZF3	37921198	38020441
Crohn Disease	rs2872507	5e-09	17	38040763	IKZF3	37921198	38020441
Diabetes Mellitus, Type 1	rs2872507	2e-06	17	38040763	IKZF3	37921198	38020441
Colitis, Ulcerative	rs8067378	1e-07	17	38051348	IKZF3	37921198	38020441
Asthma	rs2305480	1e-07	17	38062196	IKZF3	37921198	38020441
Colitis, Ulcerative	rs2305480	3e-08	17	38062196	IKZF3	37921198	38020441
Asthma	rs11078927	2e-16	17	38064405	IKZF3	37921198	38020441
Asthma	rs2290400	9.76926e-05	17	38066240	IKZF3	37921198	38020441
Diabetes Mellitus, Type 1	rs2290400	6e-13	17	38066240	IKZF3	37921198	38020441
Asthma	rs1008723	9.76892e-05	17	38066267	IKZF3	37921198	38020441
Asthma	rs7216389	9e-11	17	38069949	IKZF3	37921198	38020441
Asthma	rs6503525	5e-07	17	38095174	IKZF3	37921198	38020441
Leukocyte Count	rs17609240	9e-09	17	38110689	IKZF3	37921198	38020441
Exercise Test	rs2246254	1.87389e-11	14	62148789	HIF1A	62162231	62214976
CD40 Ligand	rs8005745	4e-06	14	62185295	HIF1A	62162231	62214976
Blood Pressure	rs1957757	9.45e-06	14	62196948	HIF1A	62162231	62214976
Uric Acid	rs4902080	2.15838e-06	14	62208005	HIF1A	62162231	62214976
Body Mass Index	rs291465	9.55611e-08	2	191182961	INPP1	191208196	191236391
Monocyte Chemoattractant Protein-1	rs291465	1.2405e-05	2	191182961	INPP1	191208196	191236391
Heart Failure	rs622936	0.000227072	6	126146711	NCOA7	126102307	126252266
Cholesterol, HDL	rs481233	3.96211e-06	6	126165465	NCOA7	126102307	126252266
Forced Vital Capacity	rs481233	2.386e-05	6	126165465	NCOA7	126102307	126252266
Sleep	rs481233	7.15716e-05	6	126165465	NCOA7	126102307	126252266
Forced Vital Capacity	rs9791366	5.08e-05	6	126236806	NCOA7	126102307	126252266
Forced Vital Capacity	rs9482716	4.906e-05	6	126245644	NCOA7	126102307	126252266
Forced Vital Capacity	rs1567	7.141e-05	6	126249914	NCOA7	126102307	126252266
Apolipoproteins B	rs10485179	6.57953e-05	6	126331545	NCOA7	126102307	126252266
Menarche	rs365132	8e-14	5	176378574	UIMC1	176332006	176449634
Menopause	rs365132	9e-32	5	176378574	UIMC1	176332006	176449634
Conduct Disorder	rs893971	7e-06	4	89203670	HERC6	89299891	89364263
Metabolism	rs1440581	2e-16	4	89226422	HERC6	89299891	89364263
Stroke	rs4693212	0.000171999	4	89283496	HERC6	89299891	89364263
Asthma	rs10516809	9e-06	4	89421086	HERC6	89299891	89364263
Neuroblastoma	rs12029359	3.23e-05	1	150432802	ADAMTSL4	150521884	150533413
Thyrotropin	rs1971378	1.31134e-05	1	150597261	ADAMTSL4	150521884	150533413
Blood Pressure	rs10485149	4.78269e-05	6	106867828	AIM1	106959730	107018326
Kidney Diseases	rs10485149	4.52298e-05	6	106867828	AIM1	106959730	107018326
Atrial Natriuretic Factor	rs1417352	1.86299e-06	6	106899226	AIM1	106959730	107018326
Lipoproteins, VLDL	rs7356791	4.65217e-07	6	106919905	AIM1	106959730	107018326
Stroke	rs783396	9e-06	6	106987370	AIM1	106959730	107018326
Echocardiography	rs9320182	3.45795e-05	6	107019287	AIM1	106959730	107018326
Albumins	rs4364538	7.689e-05	7	17246088	AHR	17338246	17385776
Caffeine	rs4410790	2e-19	7	17284577	AHR	17338246	17385776
Coffee	rs6968865	2e-11	7	17287269	AHR	17338246	17385776
Blood Cells	rs763621	2.27248e-06	7	17299324	AHR	17338246	17385776
Metabolism	rs12670403	5e-15	7	17309279	AHR	17338246	17385776
Myocardial Infarction	rs10499498	1.87822e-05	7	17480994	AHR	17338246	17385776
Heart Rate	rs643671	4.27137e-07	7	17483806	AHR	17338246	17385776
Conduct Disorder	rs2282301	7e-06	1	155868625	SYT11	155829300	155854990
Alzheimer Disease	rs610932	2e-14	11	59939307	MS4A6A	59939081	59952139
Magnesium	rs610932	5.206e-05	11	59939307	MS4A6A	59939081	59952139
Alzheimer Disease	rs1562990	4e-11	11	60023087	MS4A6A	59939081	59952139
Cholesterol, LDL	rs10501382	1.34069e-09	11	60032491	MS4A6A	59939081	59952139
Alzheimer Disease	rs4938933	8e-12	11	60034429	MS4A6A	59939081	59952139
Alzheimer Disease	rs1562990	4e-11	11	60023087	MS4A6E	60102304	60164069
Cholesterol, LDL	rs10501382	1.34069e-09	11	60032491	MS4A6E	60102304	60164069
Alzheimer Disease	rs4938933	8e-12	11	60034429	MS4A6E	60102304	60164069
Diabetic Nephropathies	rs1026250	0.00012	11	60054191	MS4A6E	60102304	60164069
Echocardiography	rs1373061	2.60643e-06	11	60125647	MS4A6E	60102304	60164069
monocyte chemoattractant protein 1 (66-77) [Supplementary Concept]	rs1838092	4.477e-05	11	60180309	MS4A6E	60102304	60164069
Kidney Diseases	rs7682144	1.83397e-09	4	79792400	BMP2K	79697496	79837526
Immunoglobulin A	rs11038871	2e-06	11	46379442	CHRM4	46406640	46408107
Survival	rs720565	9.34492e-05	6	136792964	MAP3K5	136878185	137113656
Heart Rate	rs9376219	5.876e-05	6	136963890	MAP3K5	136878185	137113656
Diabetic Nephropathies	rs911185	0.000115	6	137033706	MAP3K5	136878185	137113656
Diabetic Nephropathies	rs9321570	8.9e-05	6	137095679	MAP3K5	136878185	137113656
Diabetic Nephropathies	rs9494569	5.6e-05	6	137104793	MAP3K5	136878185	137113656
Diabetic Nephropathies	rs9483947	5.6e-05	6	137105400	MAP3K5	136878185	137113656
Attention Deficit Disorder with Hyperactivity	rs3734552	0.0001619	6	137112633	MAP3K5	136878185	137113656
Attention Deficit Disorder with Hyperactivity	rs6919857	9.21e-05	6	137140454	MAP3K5	136878185	137113656
Diabetic Nephropathies	rs3757167	7e-05	6	137140993	MAP3K5	136878185	137113656
Diabetic Nephropathies	rs9373174	0.000122	6	137185164	MAP3K5	136878185	137113656
Diabetic Nephropathies	rs1474987	9.2e-05	6	137185293	MAP3K5	136878185	137113656
Blood Pressure	rs6512223	1.564e-05	19	17871232	B3GNT3	17905637	17923891
Body Weight	rs10491472	2.738e-05	5	55366704	IL6ST	55230923	55290821
Hypertension	rs322019	4.341e-05	5	55384562	IL6ST	55230923	55290821
Hypertension	rs689379	7.118e-05	5	55389477	IL6ST	55230923	55290821
Depression	rs8070473	2e-06	17	33843512	SLFN12	33738079	33760302
Depression	rs8070473	2e-06	17	33843512	SLFN12L	33791268	33864880
Cell Adhesion Molecules	rs1194610	7.405e-05	1	154296076	IL6R	154377669	154441926
C-Reactive Protein	rs4537545	2e-14	1	154418879	IL6R	154377669	154441926
Asthma	rs4129267	2e-08	1	154426264	IL6R	154377669	154441926
C-Reactive Protein	rs4129267	2e-48	1	154426264	IL6R	154377669	154441926
Maximal Midexpiratory Flow Rate	rs4129267	7e-06	1	154426264	IL6R	154377669	154441926
Receptors, Interleukin-6	rs4129267	2e-57	1	154426264	IL6R	154377669	154441926
C-Reactive Protein	rs2228145	2e-08	1	154426970	IL6R	154377669	154441926
Fibrinogen	rs2228145	2e-11	1	154426970	IL6R	154377669	154441926
Coronary Artery Disease	rs2229238	7e-07	1	154437896	IL6R	154377669	154441926
Neutrophils	rs16976033	7e-06	15	55456510	RAB27A	55495164	55611311
Blood Pressure	rs8035625	1.46424e-05	15	55475395	RAB27A	55495164	55611311
Dehydroepiandrosterone	rs2633314	3.53412e-05	10	75683590	VCL	75757872	75879918
Heart Rate	rs16931023	9.307e-05	10	75683793	VCL	75757872	75879918
Glucose	rs10861197	4.713e-05	12	104706031	TXNRD1	104609557	104744061
Blood Pressure	rs2521501	2e-15	15	91437388	MAN2A2	91445448	91465814
Hypertension	rs2521501	7e-07	15	91437388	MAN2A2	91445448	91465814
Attention Deficit Disorder with Hyperactivity	rs2677744	1e-06	15	91450441	MAN2A2	91445448	91465814
Diabetes Mellitus, Type 2	rs8042680	2e-10	15	91521337	MAN2A2	91445448	91465814
Blood Pressure	rs6512223	1.564e-05	19	17871232	INSL3	17927321	17932383
Parkinson Disease	rs1922294	6.63445e-05	2	102835909	IL18R1	102927989	103015218
Asthma	rs3755285	1.42254e-05	2	102844020	IL18R1	102927989	103015218
Asthma	rs3771180	2e-15	2	102953617	IL18R1	102927989	103015218
Eosinophils	rs1420101	5e-14	2	102957716	IL18R1	102927989	103015218
Blood Pressure	rs1921622	4.408e-05	2	102966067	IL18R1	102927989	103015218
Celiac Disease	rs13015714	4e-09	2	102971865	IL18R1	102927989	103015218
Asthma	rs3771166	3e-09	2	102986222	IL18R1	102927989	103015218
Echocardiography	rs2041739	9.42254e-05	2	102994333	IL18R1	102927989	103015218
Echocardiography	rs10490203	7.46365e-05	2	103059237	IL18R1	102927989	103015218
Celiac Disease	rs917997	1e-15	2	103070568	IL18R1	102927989	103015218
Eosinophils	rs17027258	7e-06	2	103091540	IL18R1	102927989	103015218
Insulin	rs1323862	8.6e-05	13	43603871	EPSTI1	43460524	43566407
Body Weights and Measures	rs16932309	1.47737e-06	10	31580605	ZEB1	31607424	31818742
Hemoglobin A, Glycosylated	rs2839658	1.837e-05	10	31656049	ZEB1	31607424	31818742
Hemoglobin A, Glycosylated	rs12217563	3.399e-05	10	31741273	ZEB1	31607424	31818742
Body Weights and Measures	rs161233	4.88597e-06	10	31750481	ZEB1	31607424	31818742
Lipids	rs10982508	9.567e-06	9	100285653	TDRD7	100174232	100258407
Triglycerides	rs10982508	1.934e-05	9	100285653	TDRD7	100174232	100258407
Arteries	rs6478262	8.785e-05	9	100319280	TDRD7	100174232	100258407
Antidepressive Agents	rs11666579	3e-06	19	17590281	BST2	17513748	17516457
Alcoholism	rs13169783	3.54e-05	5	175764368	CLTB	175819456	175843570
Alcoholism	rs11134972	1.63e-05	5	175770421	CLTB	175819456	175843570
Alcoholism	rs11134973	2.29e-05	5	175770422	CLTB	175819456	175843570
Alcoholism	rs3749804	3.54e-05	5	175776155	CLTB	175819456	175843570
Alcoholism	rs11134974	4.26e-05	5	175781959	CLTB	175819456	175843570
Alcoholism	rs10063877	3.75e-05	5	175784920	CLTB	175819456	175843570
Erythrocyte Count	rs2033198	5.692e-05	5	175893063	CLTB	175819456	175843570
Cholesterol, HDL	rs2217332	3e-06	16	56969148	NLRC5	57023397	57117443
Cholesterol, HDL	rs9989419	3e-31	16	56985139	NLRC5	57023397	57117443
Lipoproteins, HDL	rs9989419	1e-32	16	56985139	NLRC5	57023397	57117443
Cholesterol, HDL	rs173539	3e-65	16	56988044	NLRC5	57023397	57117443
Lipids	rs173539	5e-16	16	56988044	NLRC5	57023397	57117443
Metabolic Syndrome X	rs173539	1e-16	16	56988044	NLRC5	57023397	57117443
1-Alkyl-2-acetylglycerophosphocholine Esterase	rs247616	3e-08	16	56989590	NLRC5	57023397	57117443
Cardiovascular Diseases	rs247616	1e-23	16	56989590	NLRC5	57023397	57117443
Metabolic Syndrome X	rs247617	9e-60	16	56990716	NLRC5	57023397	57117443
Cholesterol, HDL	rs3764261	1e-27	16	56993324	NLRC5	57023397	57117443
Cholesterol, LDL	rs3764261	3e-12	16	56993324	NLRC5	57023397	57117443
Cholesterol	rs3764261	7e-14	16	56993324	NLRC5	57023397	57117443
Lipid Metabolism	rs3764261	1e-36	16	56993324	NLRC5	57023397	57117443
Lipoproteins, HDL	rs3764261	6.971e-29	16	56993324	NLRC5	57023397	57117443
Macular Degeneration	rs3764261	7e-07	16	56993324	NLRC5	57023397	57117443
Metabolic Syndrome X	rs3764261	3e-13	16	56993324	NLRC5	57023397	57117443
Triglycerides	rs3764261	1e-12	16	56993324	NLRC5	57023397	57117443
Apolipoprotein A-I	rs1800775	3e-06	16	56995236	NLRC5	57023397	57117443
Cholesterol, HDL	rs1800775	1e-73	16	56995236	NLRC5	57023397	57117443
Cholesterol, HDL	rs1864163	1.068e-05	16	56997233	NLRC5	57023397	57117443
Metabolic Syndrome X	rs9939224	7e-12	16	57002732	NLRC5	57023397	57117443
Cholesterol, HDL	rs1532624	3e-20	16	57005479	NLRC5	57023397	57117443
Lipoproteins, HDL	rs1532624	2.973e-22	16	57005479	NLRC5	57023397	57117443
Cholesterol, HDL	rs7499892	4.221e-06	16	57006590	NLRC5	57023397	57117443
Lipoproteins, HDL	rs7499892	2.288e-16	16	57006590	NLRC5	57023397	57117443
Arteries	rs4784744	7.145e-05	16	57011185	NLRC5	57023397	57117443
Cholesterol, HDL	rs12708980	2e-28	16	57012379	NLRC5	57023397	57117443
Iron	rs12720917	0.0007992	16	57019392	NLRC5	57023397	57117443
Coronary Disease	rs16965039	6e-07	16	57047299	NLRC5	57023397	57117443
Erythrocyte Count	rs289726	6.737e-06	16	57074451	NLRC5	57023397	57117443
Body Mass Index	rs291465	9.55611e-08	2	191182961	MFSD6	191273081	191373931
Monocyte Chemoattractant Protein-1	rs291465	1.2405e-05	2	191182961	MFSD6	191273081	191373931
Calcium	rs1780159	6e-06	9	15157977	TTC39B	15170843	15307358
Diabetes Mellitus	rs519664	6.22e-05	9	15246652	TTC39B	15170843	15307358
Diabetes Mellitus	rs12345299	3.479e-06	9	15247714	TTC39B	15170843	15307358
Cholesterol, HDL	rs471364	3e-10	9	15289578	TTC39B	15170843	15307358
Lipoproteins, HDL	rs643531	7e-09	9	15296034	TTC39B	15170843	15307358
Cholesterol, HDL	rs581080	1e-13	9	15305378	TTC39B	15170843	15307358
Cholesterol	rs581080	3e-09	9	15305378	TTC39B	15170843	15307358
Triglycerides	rs2804996	1.46725e-05	9	15394347	TTC39B	15170843	15307358
Echocardiography	rs10497507	1.2088e-05	2	178286706	NFE2L2	178092323	178257425
Insulin	rs10497507	5.94239e-08	2	178286706	NFE2L2	178092323	178257425
Lipoproteins, LDL	rs9303621	2.844e-06	17	27161138	FLOT2	27206353	27224697
Blood Pressure	rs6512223	1.564e-05	19	17871232	JAK3	17935589	17958880
Socioeconomic Factors	rs231584	7.058e-06	20	49339595	FAM65C	49202645	49308065
Bipolar Disorder	rs6122972	3e-06	20	49375242	FAM65C	49202645	49308065
Glucose	rs2153977	2.718e-06	1	114080071	MAGI3	113933371	114228545
Glucose	rs12035317	8.741e-05	1	114096097	MAGI3	113933371	114228545
Arthritis, Rheumatoid	rs6679677	6e-25	1	114303808	MAGI3	113933371	114228545
Diabetes Mellitus, Type 1	rs6679677	1e-40	1	114303808	MAGI3	113933371	114228545
Hypothyroidism	rs6679677	3e-13	1	114303808	MAGI3	113933371	114228545
Echocardiography	rs1018852	2.45388e-05	7	127132565	ARF5	127228399	127231759
Diabetes Mellitus, Type 2	rs6467136	5e-11	7	127164958	ARF5	127228399	127231759
Multiple Sclerosis	rs9276429	5.393e-15	6	32712104	PSMB9	32811913	32827362
Multiple Sclerosis	rs9276431	3.396e-15	6	32712247	PSMB9	32811913	32827362
Multiple Sclerosis	rs9276432	4.281e-15	6	32712384	PSMB9	32811913	32827362
Lupus Erythematosus, Systemic	rs9276435	1.3629e-10	6	32713867	PSMB9	32811913	32827362
Multiple Sclerosis	rs9276440	6.337e-15	6	32714783	PSMB9	32811913	32827362
Diabetes Mellitus, Type 1	rs10807113	7e-112	6	32722186	PSMB9	32811913	32827362
Lupus Erythematosus, Systemic	rs10807113	2.1828e-11	6	32722186	PSMB9	32811913	32827362
Diabetes Mellitus, Type 1	rs7756516	5.36e-112	6	32723917	PSMB9	32811913	32827362
Lupus Erythematosus, Systemic	rs7756516	3.0226e-11	6	32723917	PSMB9	32811913	32827362
Diabetes Mellitus, Type 1	rs2301271	2.38e-100	6	32725193	PSMB9	32811913	32827362
Lupus Erythematosus, Systemic	rs2301271	2e-12	6	32725193	PSMB9	32811913	32827362
Multiple Sclerosis	rs7768538	4.589e-15	6	32729821	PSMB9	32811913	32827362
Diabetes Mellitus, Type 1	rs7453920	6.84e-100	6	32730012	PSMB9	32811913	32827362
Hepatitis B, Chronic	rs7453920	6e-28	6	32730012	PSMB9	32811913	32827362
Lupus Erythematosus, Systemic	rs7453920	3.7748e-15	6	32730012	PSMB9	32811913	32827362
Multiple Sclerosis	rs7453920	3.992e-15	6	32730012	PSMB9	32811913	32827362
Lupus Erythematosus, Systemic	rs2051549	1.6653e-15	6	32730086	PSMB9	32811913	32827362
Multiple Sclerosis	rs2051549	7.978e-15	6	32730086	PSMB9	32811913	32827362
Diabetes Mellitus, Type 1	rs2071550	1.29e-95	6	32730940	PSMB9	32811913	32827362
Diabetes Mellitus, Type 1	rs1573649	1.03e-71	6	32731258	PSMB9	32811913	32827362
Lupus Erythematosus, Systemic	rs1573649	2.0009e-10	6	32731258	PSMB9	32811913	32827362
Multiple Sclerosis	rs6902723	8.63e-11	6	32731960	PSMB9	32811913	32827362
Diabetes Mellitus, Type 1	rs6903130	6.43e-72	6	32732210	PSMB9	32811913	32827362
Lupus Erythematosus, Systemic	rs6903130	4.4296e-10	6	32732210	PSMB9	32811913	32827362
Multiple Sclerosis	rs6903130	1.701e-11	6	32732210	PSMB9	32811913	32827362
Multiple Sclerosis	rs9296044	2.946e-09	6	32736144	PSMB9	32811913	32827362
Diabetes Mellitus, Type 1	rs6901084	1.21e-85	6	32736936	PSMB9	32811913	32827362
Diabetes Mellitus, Type 1	rs9368741	3.26e-95	6	32737507	PSMB9	32811913	32827362
Multiple Sclerosis	rs2857210	4.1e-14	6	32741742	PSMB9	32811913	32827362
Leprosy	rs9276644	2.043e-06	6	32745043	PSMB9	32811913	32827362
Lupus Erythematosus, Systemic	rs7762279	2.4e-06	6	32755290	PSMB9	32811913	32827362
Lupus Erythematosus, Systemic	rs7758736	1.1498e-10	6	32758394	PSMB9	32811913	32827362
Multiple Sclerosis	rs2621384	4.643e-14	6	32759273	PSMB9	32811913	32827362
Multiple Sclerosis	rs2857161	8.189e-14	6	32759297	PSMB9	32811913	32827362
Multiple Sclerosis	rs2621383	9.051e-14	6	32759335	PSMB9	32811913	32827362
Multiple Sclerosis	rs2621382	3.113e-10	6	32760445	PSMB9	32811913	32827362
Multiple Sclerosis	rs2157082	1.337e-09	6	32760714	PSMB9	32811913	32827362
Multiple Sclerosis	rs2857154	6.681e-12	6	32762616	PSMB9	32811913	32827362
Mucocutaneous Lymph Node Syndrome	rs2857151	5e-11	6	32763514	PSMB9	32811913	32827362
Diabetes Mellitus, Type 1	rs9276726	1.28e-71	6	32763888	PSMB9	32811913	32827362
Diabetes Mellitus, Type 1	rs7767167	9.33e-68	6	32765182	PSMB9	32811913	32827362
Diabetes Mellitus, Type 1	rs2219893	2.56e-68	6	32769663	PSMB9	32811913	32827362
Multiple Sclerosis	rs2857136	4.555e-11	6	32775686	PSMB9	32811913	32827362
Multiple Sclerosis	rs2857129	3.531e-11	6	32776623	PSMB9	32811913	32827362
Diabetes Mellitus, Type 1	rs11244	1.2e-102	6	32780724	PSMB9	32811913	32827362
Psoriasis	rs11575907	5.96e-19	6	32782112	PSMB9	32811913	32827362
Diabetes Mellitus, Type 1	rs2071474	6.65e-70	6	32782582	PSMB9	32811913	32827362
Diabetes Mellitus, Type 1	rs2071472	1.89e-69	6	32784620	PSMB9	32811913	32827362
Diabetes Mellitus, Type 1	rs2071554	9.9e-81	6	32784676	PSMB9	32811913	32827362
Leprosy	rs2071554	2.301e-07	6	32784676	PSMB9	32811913	32827362
Diabetes Mellitus, Type 1	rs2071469	1.32e-84	6	32784783	PSMB9	32811913	32827362
Diabetes Mellitus, Type 1	rs1894406	9.4e-88	6	32787056	PSMB9	32811913	32827362
Behcet Syndrome	rs2857106	2.38892e-05	6	32787570	PSMB9	32811913	32827362
Diabetes Mellitus, Type 1	rs9784758	6.79e-77	6	32788511	PSMB9	32811913	32827362
Leprosy	rs9784758	2.301e-07	6	32788511	PSMB9	32811913	32827362
Leprosy	rs16870907	2.464e-06	6	32789807	PSMB9	32811913	32827362
Diabetes Mellitus, Type 1	rs241453	3.04e-71	6	32796226	PSMB9	32811913	32827362
Diabetes Mellitus, Type 1	rs241452	2.07e-72	6	32796346	PSMB9	32811913	32827362
Diabetes Mellitus, Type 1	rs241448	7.86e-70	6	32796685	PSMB9	32811913	32827362
Diabetes Mellitus, Type 1	rs241447	4.69e-71	6	32796751	PSMB9	32811913	32827362
Diabetes Mellitus, Type 1	rs241440	2.36e-71	6	32797361	PSMB9	32811913	32827362
Diabetes Mellitus, Type 1	rs1015166	8.68e-107	6	32798731	PSMB9	32811913	32827362
Diabetes Mellitus, Type 1	rs241427	3.48e-82	6	32804414	PSMB9	32811913	32827362
Multiple Sclerosis	rs241427	1.658e-11	6	32804414	PSMB9	32811913	32827362
Diabetes Mellitus, Type 1	rs241425	1.6e-94	6	32804909	PSMB9	32811913	32827362
Diabetes Mellitus, Type 1	rs241424	7.96e-71	6	32804934	PSMB9	32811913	32827362
Glomerulonephritis, IGA	rs9357155	2e-12	6	32809848	PSMB9	32811913	32827362
Diabetes Mellitus, Type 1	rs2071540	1.26e-69	6	32812916	PSMB9	32811913	32827362
Forced Vital Capacity	rs9276831	6.727e-05	6	32832033	PSMB9	32811913	32827362
Myocardial Infarction	rs6931062	0.000631707	6	32835615	PSMB9	32811913	32827362
Myocardial Infarction	rs9276835	0.000372658	6	32837129	PSMB9	32811913	32827362
Myocardial Infarction	rs6929078	0.000354025	6	32838664	PSMB9	32811913	32827362
Myocardial Infarction	rs9276845	0.000354025	6	32840139	PSMB9	32811913	32827362
Myocardial Infarction	rs9276864	0.000712291	6	32843238	PSMB9	32811913	32827362
Myocardial Infarction	rs7757767	0.000615941	6	32845873	PSMB9	32811913	32827362
Diabetic Nephropathies	rs241403	1.6e-05	6	32866992	PSMB9	32811913	32827362
Diabetes Mellitus, Type 1	rs3101942	3.09e-110	6	32870057	PSMB9	32811913	32827362
Diabetic Nephropathies	rs3101942	6.5e-05	6	32870057	PSMB9	32811913	32827362
Cholesterol, LDL	rs2187688	9.11565e-05	6	32872001	PSMB9	32811913	32827362
Diabetes Mellitus, Type 1	rs154981	3.14e-91	6	32880993	PSMB9	32811913	32827362
Diabetes Mellitus, Type 1	rs154978	4.49e-81	6	32899296	PSMB9	32811913	32827362
Forced Expiratory Volume	rs3129299	8.762e-05	6	32900787	PSMB9	32811913	32827362
Forced Vital Capacity	rs3129299	4.328e-05	6	32900787	PSMB9	32811913	32827362
Multiple Sclerosis	rs151719	2.634e-09	6	32903900	PSMB9	32811913	32827362
Heart Rate	rs209473	8.259e-05	6	32922908	PSMB9	32811913	32827362
Body Composition	rs580962	4.565e-05	6	32925692	PSMB9	32811913	32827362
Body Mass Index	rs580962	5.118e-05	6	32925692	PSMB9	32811913	32827362
Body Mass Index	rs11555520	6.785e-05	1	85743452	SYDE2	85622556	85666729
C-Reactive Protein	rs884241	9.041e-05	5	126186957	LMNB1	126112315	126172712
Glucose	rs2277603	2.416e-05	15	74622533	CYP11A1	74630100	74660081
Glucose	rs3803463	6.16e-05	15	74667509	CYP11A1	74630100	74660081
Aspartate Aminotransferases	rs3848643	8.73246e-06	19	17667970	UNC13A	17712137	17799401
Amyotrophic Lateral Sclerosis	rs12608932	3e-14	19	17752689	UNC13A	17712137	17799401
Hemoglobins	rs11666188	1.038e-05	19	17769322	UNC13A	17712137	17799401
Blood Pressure	rs6512223	1.564e-05	19	17871232	UNC13A	17712137	17799401
Stroke	rs562982	0.000815975	9	111840500	EPB41L4B	111934255	112083244
Neurobehavioral Manifestations	rs523340	2e-06	9	111854246	EPB41L4B	111934255	112083244
Coronary Artery Disease	rs1467242	5.465e-05	9	111913454	EPB41L4B	111934255	112083244
Coronary Artery Disease	rs10979712	2.181e-06	9	111915474	EPB41L4B	111934255	112083244
Vitiligo	rs8192917	3e-08	14	25102160	GZMB	25100160	25103473
Urinalysis	rs724023	7.30889e-05	14	25131460	GZMB	25100160	25103473
Triglycerides	rs5967249	9.65908e-05	X	100385596	TMEM35	100333709	100351353
Body Mass Index	rs7023617	2.058e-05	9	129820741	ANGPTL2	129849611	129885162
Alcohol Drinking	rs10500553	3.41995e-10	16	69685014	NQO1	69740899	69760854
Body Mass Index	rs347675	5.584e-05	17	74275160	SPHK1	74372665	74383941
Waist Circumference	rs12480949	1.381e-06	20	638921	SRXN1	627259	634014
Myocardial Infarction	rs9498099	0.000523142	6	148981906	UST	149068464	149398126
Myocardial Infarction	rs7453519	7.89622e-05	6	149016692	UST	149068464	149398126
Body Height	rs7760963	7.615e-06	6	149083115	UST	149068464	149398126
Body Height	rs6904988	2.841e-06	6	149092458	UST	149068464	149398126
Body Height	rs6570896	4.453e-06	6	149092757	UST	149068464	149398126
Body Height	rs6570897	2.51e-06	6	149099378	UST	149068464	149398126
Coronary Artery Disease	rs9386234	6.695e-05	6	149105738	UST	149068464	149398126
Antidepressive Agents	rs2500535	4e-08	6	149329267	UST	149068464	149398126
Diabetic Retinopathy	rs7772697	3e-06	6	149435111	UST	149068464	149398126
Elbow	rs6533444	7.119e-05	4	110561106	CASP6	110609785	110624739
Angiography	rs1008326	7.24783e-05	4	110563638	CASP6	110609785	110624739
Cholesterol, HDL	rs10488885	6.62758e-15	4	110584034	CASP6	110609785	110624739
Body Height	rs3181191	5.062e-05	4	110612537	CASP6	110609785	110624739
Elbow	rs3181191	4.311e-05	4	110612537	CASP6	110609785	110624739
Macular Degeneration	rs2285714	3e-07	4	110638810	CASP6	110609785	110624739
Macular Degeneration	rs7439493	1.26e-06	4	110656730	CASP6	110609785	110624739
Macular Degeneration	rs10033900	4e-10	4	110659067	CASP6	110609785	110624739
Arthritis, Rheumatoid	rs231735	6e-09	2	204693876	CTLA4	204732509	204738683
Alopecia Areata	rs1024161	4e-13	2	204721752	CTLA4	204732509	204738683
Graves Disease	rs1024161	2e-17	2	204721752	CTLA4	204732509	204738683
Hypothyroidism	rs231779	7e-06	2	204734487	CTLA4	204732509	204738683
Arthritis, Rheumatoid	rs3087243	1e-08	2	204738919	CTLA4	204732509	204738683
Diabetes Mellitus, Type 1	rs3087243	1e-15	2	204738919	CTLA4	204732509	204738683
Monocytes	rs3096866	4.2e-05	2	204794952	CTLA4	204732509	204738683
Celiac Disease	rs4675374	6e-09	2	204802578	CTLA4	204732509	204738683
Lipids	rs1427363	4.771e-05	2	204837629	CTLA4	204732509	204738683
Triglycerides	rs1427363	7.986e-05	2	204837629	CTLA4	204732509	204738683
Respiratory Function Tests	rs153916	2e-08	5	95036700	GLRX	95087023	95158709
Carotid Arteries	rs6871084	2.56491e-06	5	95142340	GLRX	95087023	95158709
Diabetes Mellitus	rs6871084	1.26874e-08	5	95142340	GLRX	95087023	95158709
Phosphorus	rs6871084	7.80104e-06	5	95142340	GLRX	95087023	95158709
Triglycerides	rs6871084	1.59859e-06	5	95142340	GLRX	95087023	95158709
Blood Pressure	rs7700814	3.146e-05	5	95148129	GLRX	95087023	95158709
Blood Pressure	rs871775	1.846e-05	5	95158768	GLRX	95087023	95158709
Cholesterol, LDL	rs10507038	4.66112e-05	12	94903269	TMCC3	94960900	95044338
Erythrocyte Count	rs10735322	1.361e-05	12	95065630	TMCC3	94960900	95044338
Crohn Disease	rs744166	7e-12	17	40514201	ATP6V0A1	40610862	40674629
Multiple Sclerosis	rs744166	3e-10	17	40514201	ATP6V0A1	40610862	40674629
Insulin Resistance	rs10491560	5.62533e-05	9	97844513	MIR27B	97847727	97847823
Vitamin D	rs10514835	2.64164e-06	9	97855643	MIR27B	97847727	97847823
Hemoglobins	rs732141	2.1957e-05	9	97585018	C9orf3	97488983	97849441
Erectile Dysfunction	rs3802458	4e-06	9	97741274	C9orf3	97488983	97849441
Insulin Resistance	rs10491560	5.62533e-05	9	97844513	C9orf3	97488983	97849441
Vitamin D	rs10514835	2.64164e-06	9	97855643	C9orf3	97488983	97849441
Prostatic Neoplasms	rs6969414	2.048e-05	7	150167583	GIMAP4	150264365	150271041
Body Mass Index	rs7800829	4.506e-05	7	150217089	GIMAP4	150264365	150271041
Body Weight	rs7800829	6.13e-05	7	150217089	GIMAP4	150264365	150271041
Amyotrophic Lateral Sclerosis	rs7049377	5.157e-05	X	100135488	XKRX	100168431	100184422
Potassium	rs10805900	6.545e-05	5	75626370	IQGAP2	75699074	76003957
Hearing Loss	rs457717	4e-07	5	75920972	IQGAP2	75699074	76003957
Triglycerides	rs9293692	7.71774e-05	5	75953913	IQGAP2	75699074	76003957
Blood Pressure	rs17652917	5.842e-05	5	75968099	IQGAP2	75699074	76003957
Body Mass Index	rs10805907	2.978e-05	5	75982670	IQGAP2	75699074	76003957
Fibrinogen	rs2227751	4.09618e-08	5	76013508	IQGAP2	75699074	76003957
Alanine Transaminase	rs1018278	2.97375e-06	4	139156757	SLC7A11	139085251	139163503
Coronary Artery Disease	rs756165	5.333e-06	4	139246504	SLC7A11	139085251	139163503
Coronary Artery Disease	rs7669522	1.758e-06	4	139253392	SLC7A11	139085251	139163503
Coronary Artery Disease	rs7669668	1.001e-06	4	139253454	SLC7A11	139085251	139163503
Coronary Artery Disease	rs298466	6.402e-05	4	139262188	SLC7A11	139085251	139163503
Stroke	rs4582984	0.000510663	11	119499014	PVRL1	119494120	119599794
Hemoglobins	rs3811413	3.87475e-13	1	151748829	RORC	151778547	151804348
Lipids	rs3811413	1.77178e-06	1	151748829	RORC	151778547	151804348
Triglycerides	rs3811413	1.2302e-21	1	151748829	RORC	151778547	151804348
Cell Adhesion Molecules	rs1521177	3.911e-05	1	151782130	RORC	151778547	151804348
Hair	rs10788819	2e-08	1	151895093	RORC	151778547	151804348
Monocytes	rs10827185	9.318e-05	10	33372725	NRP1	33466420	33625190
Body Weight	rs1888690	2.81424e-05	10	33535796	NRP1	33466420	33625190
Body Weight	rs1888689	1.96351e-05	10	33535886	NRP1	33466420	33625190
Body Weight	rs1888687	1.03849e-05	10	33535919	NRP1	33466420	33625190
Hypertrophy, Left Ventricular	rs16934292	1.841e-05	10	33549468	NRP1	33466420	33625190
Triglycerides	rs17296526	2.695e-05	10	33656119	NRP1	33466420	33625190
Autoimmune Diseases	rs7579944	1e-08	2	30445026	LBH	30454397	30546596
Asthma	rs13386455	6.36201e-05	2	30480865	LBH	30454397	30546596
F8 protein, human [Supplementary Concept]	rs6708166	1e-06	2	30526780	LBH	30454397	30546596
Albumins	rs7578949	2.578e-05	2	30569355	LBH	30454397	30546596
Cerebrum	rs1055129	3e-11	17	73872948	ACOX1	73937588	73975515
Cerebrum	rs3744028	4e-15	17	73888672	ACOX1	73937588	73975515
Insulin	rs8065144	2.526e-05	17	73959857	ACOX1	73937588	73975515
Hypothyroidism	rs229526	9e-06	22	37581422	CYTH4	37678068	37711382
Vitiligo	rs229527	2e-16	22	37581485	CYTH4	37678068	37711382
Diabetes Mellitus, Type 1	rs229541	2e-07	22	37591318	CYTH4	37678068	37711382
Longevity	rs13053175	1e-06	22	37613309	CYTH4	37678068	37711382
Pancreatic Neoplasms	rs2284037	0.0001137	22	37626102	CYTH4	37678068	37711382
Socioeconomic Factors	rs4820280	5.43e-06	22	37673107	CYTH4	37678068	37711382
Cholesterol, HDL	rs967588	9.04042e-05	6	45306471	RUNX2	45295894	45632086
Insulin	rs967588	1.1761e-05	6	45306471	RUNX2	45295894	45632086
Occipital Lobe	rs9472464	9.50077e-05	6	45315745	RUNX2	45295894	45632086
Fibrinogen	rs10498760	8.18219e-05	6	45363796	RUNX2	45295894	45632086
Schizophrenia	rs4714860	7.86e-05	6	45529755	RUNX2	45295894	45632086
Albumins	rs9534470	9.867e-05	13	47283874	ESD	47345391	47371367
Albumins	rs17347740	9.867e-05	13	47284766	ESD	47345391	47371367
Iron	rs2794658	0.0003019	13	47350482	ESD	47345391	47371367
Diabetes Mellitus	rs3751322	6.093e-07	12	104853787	CHST11	104849073	105155792
Diabetes Mellitus	rs1922261	1.077e-05	12	104854011	CHST11	104849073	105155792
Body Height	rs167510	8.215e-05	12	104975209	CHST11	104849073	105155792
Marijuana Abuse	rs12811699	8e-06	12	105017164	CHST11	104849073	105155792
Apolipoproteins B	rs2468339	5.78578e-07	12	105205077	CHST11	104849073	105155792
Apolipoproteins B	rs10507183	4.60226e-07	12	105250082	CHST11	104849073	105155792
Fibrinogen	rs9435168	7.643e-06	1	9331952	SPSB1	9352939	9429591
Arthritis, Rheumatoid	rs11121380	5e-08	1	9408959	SPSB1	9352939	9429591
Glucose	rs10864424	5.139e-05	1	9510088	SPSB1	9352939	9429591
Glucose	rs1192793	5.211e-05	2	101897871	RNF149	101887681	101925163
Glucose	rs935065	5.196e-05	2	101899130	RNF149	101887681	101925163
Pancreatic Neoplasms	rs6711606	4e-06	2	101922170	RNF149	101887681	101925163
Glucose	rs4851423	2.518e-05	2	101958326	RNF149	101887681	101925163
Glucose	rs11677377	4.74e-05	2	101973286	RNF149	101887681	101925163
Body Height	rs7556421	8.42e-05	1	53619482	LRP8	53711217	53793742
Lupus Erythematosus, Systemic	rs6695567	4e-06	1	53629585	LRP8	53711217	53793742
Amyotrophic Lateral Sclerosis	rs1288331	3.442e-05	1	53631049	LRP8	53711217	53793742
Schizophrenia	rs17785382	1.74e-05	1	53707953	LRP8	53711217	53793742
Schizophrenia	rs5177	5e-05	1	53711735	LRP8	53711217	53793742
Schizophrenia	rs11206127	3.16e-05	1	53713549	LRP8	53711217	53793742
Schizophrenia	rs869987	4.54e-05	1	53723190	LRP8	53711217	53793742
Urinalysis	rs1288499	2.04124e-06	1	53757935	LRP8	53711217	53793742
Pulmonary Disease, Chronic Obstructive	rs114216682	7e-08	1	53871085	LRP8	53711217	53793742
Cholesterol, LDL	rs10498155	2.12626e-07	2	224741400	SERPINE2	224839829	224904036
Cholesterol, LDL	rs2083122	1.0209e-19	2	224880806	SERPINE2	224839829	224904036
Coronary Disease	rs6064572	8.019e-05	20	56179422	PMEPA1	56223448	56286592
Hippocampus	rs2073145	2e-06	20	56190634	PMEPA1	56223448	56286592
Body Fat Distribution	rs17499060	3.478e-05	20	56203102	PMEPA1	56223448	56286592
Echocardiography	rs728504	6.04621e-05	20	56335166	PMEPA1	56223448	56286592
Lipids	rs205798	9.507e-06	20	56375825	PMEPA1	56223448	56286592
Triglycerides	rs205798	3.389e-05	20	56375825	PMEPA1	56223448	56286592
Kidney Diseases	rs4744712	8e-14	9	71434707	FAM122A	71394964	71398609
Body Mass Index	rs10511961	6.36107e-05	9	71497485	FAM122A	71394964	71398609
Parkinson Disease	rs11595898	2.31e-05	10	35326263	CREM	35415719	35501886
Parkinson Disease	rs4934704	1.48e-05	10	35332164	CREM	35415719	35501886
Parkinson Disease	rs1926554	3.32e-05	10	35344969	CREM	35415719	35501886
Parkinson Disease	rs7099036	2.13e-05	10	35349574	CREM	35415719	35501886
Parkinson Disease	rs4934719	2.68e-05	10	35376769	CREM	35415719	35501886
Parkinson Disease	rs11593858	2.14e-05	10	35381373	CREM	35415719	35501886
Parkinson Disease	rs12768019	2.31e-05	10	35389843	CREM	35415719	35501886
Parkinson Disease	rs4934724	3.21e-05	10	35393669	CREM	35415719	35501886
Parkinson Disease	rs10827492	1.69e-05	10	35429825	CREM	35415719	35501886
Parkinson Disease	rs4934540	1.83e-05	10	35474699	CREM	35415719	35501886
Colitis, Ulcerative	rs12261843	7e-10	10	35554054	CREM	35415719	35501886
Parkinson Disease	rs12261843	4.05e-05	10	35554054	CREM	35415719	35501886
Cholesterol, HDL	rs2054670	3.03266e-05	8	61582833	CHD7	61591337	61779465
Body Height	rs730084	6.49917e-08	8	61651398	CHD7	61591337	61779465
Body Weight	rs730084	8.08589e-09	8	61651398	CHD7	61591337	61779465
Echocardiography	rs730084	1.32671e-06	8	61651398	CHD7	61591337	61779465
Triglycerides	rs730084	1.31407e-10	8	61651398	CHD7	61591337	61779465
Hip	rs3763592	3.85678e-07	8	61765273	CHD7	61591337	61779465
Urinalysis	rs17827067	8.11426e-05	8	61795171	CHD7	61591337	61779465
Parkinson Disease	rs3748648	4.75116e-05	8	61851466	CHD7	61591337	61779465
Asthma	rs10104895	2e-06	8	61876044	CHD7	61591337	61779465
Iron	rs2219854	6.71e-05	15	94679103	MCTP2	94774767	95023632
Obsessive-Compulsive Disorder	rs2388436	6e-06	15	94689653	MCTP2	94774767	95023632
Iron	rs16948760	0.0003959	15	94701431	MCTP2	94774767	95023632
Coronary Artery Disease	rs13329421	1.428e-06	15	94855550	MCTP2	94774767	95023632
Hypertrophy, Left Ventricular	rs13329421	4.328e-05	15	94855550	MCTP2	94774767	95023632
Body Composition	rs7171661	5.344e-05	15	94907062	MCTP2	94774767	95023632
Body Mass Index	rs7171661	6.552e-05	15	94907062	MCTP2	94774767	95023632
Drug-Induced Liver Injury	rs4984390	4e-06	15	94939508	MCTP2	94774767	95023632
Cholesterol, HDL	rs7176028	1.79402e-06	15	94961245	MCTP2	94774767	95023632
Coronary Disease	rs2289008	3.951e-05	15	94983269	MCTP2	94774767	95023632
Body Mass Index	rs3784639	2.76229e-10	15	95016869	MCTP2	94774767	95023632
Body Weight	rs3784639	1.56343e-08	15	95016869	MCTP2	94774767	95023632
Blood Pressure Determination	rs16949208	8.847e-05	15	95114211	MCTP2	94774767	95023632
Cholesterol, HDL	rs1863094	2.799e-05	15	95115993	MCTP2	94774767	95023632
C-Reactive Protein	rs884241	9.041e-05	5	126186957	MARCH3	126203406	126366500
monocyte chemoattractant protein 1 (66-77) [Supplementary Concept]	rs2240800	8.401e-05	5	126387694	MARCH3	126203406	126366500
Lipids	rs10519919	6.02664e-06	5	126400812	MARCH3	126203406	126366500
Cholesterol, HDL	rs10519922	6.02731e-09	5	126430653	MARCH3	126203406	126366500
Lipids	rs10519923	3.27052e-06	5	126430775	MARCH3	126203406	126366500
Liver Cirrhosis, Biliary	rs6421571	3e-12	11	118743772	BCL9L	118764584	118796317
Heart Failure	rs602716	0.000520295	11	118801235	BCL9L	118764584	118796317
Stroke	rs602716	0.000349841	11	118801235	BCL9L	118764584	118796317
Diabetes Mellitus	rs587263	1.353e-05	11	118816156	BCL9L	118764584	118796317
Prostatic Neoplasms	rs11769211	1.51e-05	7	150160458	GIMAP8	150147718	150176480
Prostatic Neoplasms	rs6969414	2.048e-05	7	150167583	GIMAP8	150147718	150176480
Body Mass Index	rs7800829	4.506e-05	7	150217089	GIMAP8	150147718	150176480
Body Weight	rs7800829	6.13e-05	7	150217089	GIMAP8	150147718	150176480
Bipolar Disorder	rs6767049	2e-06	3	20220712	KAT2B	20081515	20195896
Iron	rs228129	0.0001333	22	37428599	IL2RB	37521878	37571094
Iron	rs130624	0.0001867	22	37438651	IL2RB	37521878	37571094
Iron	rs2235320	0.0003294	22	37453256	IL2RB	37521878	37571094
Erythrocyte Indices	rs855791	1e-10	22	37462936	IL2RB	37521878	37571094
Hemoglobin A, Glycosylated	rs855791	3e-14	22	37462936	IL2RB	37521878	37571094
Hemoglobins	rs855791	2e-13	22	37462936	IL2RB	37521878	37571094
Iron	rs855791	3.932e-07	22	37462936	IL2RB	37521878	37571094
Iron-Regulatory Proteins	rs855791	2e-15	22	37462936	IL2RB	37521878	37571094
Transferrin	rs855791	4e-09	22	37462936	IL2RB	37521878	37571094
Iron	rs5756504	8.9e-05	22	37467270	IL2RB	37521878	37571094
Erythrocyte Indices	rs5756506	1e-09	22	37467392	IL2RB	37521878	37571094
Erythrocyte Indices	rs4820268	1e-12	22	37469591	IL2RB	37521878	37571094
Iron	rs4820268	4e-11	22	37469591	IL2RB	37521878	37571094
Erythrocyte Indices	rs2413450	3e-41	22	37470224	IL2RB	37521878	37571094
Hematocrit	rs2413450	2e-13	22	37470224	IL2RB	37521878	37571094
Parkinson Disease	rs228907	5.167e-05	22	37497593	IL2RB	37521878	37571094
Asthma	rs2284033	1e-08	22	37534034	IL2RB	37521878	37571094
Arthritis, Rheumatoid	rs743777	1e-06	22	37551607	IL2RB	37521878	37571094
Diabetes Mellitus, Type 1	rs743777	2e-06	22	37551607	IL2RB	37521878	37571094
Parkinson Disease	rs229492	7.747e-05	22	37560592	IL2RB	37521878	37571094
Heart Failure	rs4821595	0.000868131	22	37575977	IL2RB	37521878	37571094
Hypothyroidism	rs229526	9e-06	22	37581422	IL2RB	37521878	37571094
Vitiligo	rs229527	2e-16	22	37581485	IL2RB	37521878	37571094
Diabetes Mellitus, Type 1	rs229541	2e-07	22	37591318	IL2RB	37521878	37571094
Longevity	rs13053175	1e-06	22	37613309	IL2RB	37521878	37571094
Pancreatic Neoplasms	rs2284037	0.0001137	22	37626102	IL2RB	37521878	37571094
Psoriasis	rs4711229	5.431e-14	6	30756744	DDR1	30844198	30867933
Breast Neoplasms	rs3131043	0.0001763	6	30758466	DDR1	30844198	30867933
Psoriasis	rs3131043	1.814e-11	6	30758466	DDR1	30844198	30867933
Behcet Syndrome	rs34682678	1.67891e-05	6	30760639	DDR1	30844198	30867933
Psoriasis	rs9295917	5.091e-13	6	30769772	DDR1	30844198	30867933
Psoriasis	rs13198118	2.074e-12	6	30770732	DDR1	30844198	30867933
Behcet Syndrome	rs1264362	1.3118e-05	6	30776590	DDR1	30844198	30867933
Lupus Erythematosus, Systemic	rs886424	4.7039e-12	6	30782002	DDR1	30844198	30867933
Psoriasis	rs9295924	2.685e-12	6	30782361	DDR1	30844198	30867933
Psoriasis	rs4713380	6.508e-13	6	30785273	DDR1	30844198	30867933
Behcet Syndrome	rs915664	8.45075e-05	6	30794617	DDR1	30844198	30867933
Lupus Erythematosus, Systemic	rs1264350	1.8593e-12	6	30796545	DDR1	30844198	30867933
Psoriasis	rs7749924	2.249e-12	6	30797991	DDR1	30844198	30867933
Behcet Syndrome	rs2535331	3.74077e-06	6	30816270	DDR1	30844198	30867933
Behcet Syndrome	rs2250264	8.16339e-09	6	30821187	DDR1	30844198	30867933
Lupus Erythematosus, Systemic	rs2844659	1.2337e-10	6	30824532	DDR1	30844198	30867933
Behcet Syndrome	rs2535327	1.29978e-07	6	30826904	DDR1	30844198	30867933
Behcet Syndrome	rs2844654	4.43181e-06	6	30838688	DDR1	30844198	30867933
Behcet Syndrome	rs1264333	4.42083e-06	6	30844314	DDR1	30844198	30867933
Behcet Syndrome	rs1264332	4.98115e-06	6	30845563	DDR1	30844198	30867933
Behcet Syndrome	rs1264331	4.46865e-06	6	30846830	DDR1	30844198	30867933
HIV-1	rs7756521	1e-06	6	30848253	DDR1	30844198	30867933
Psoriasis	rs7756521	7.581e-19	6	30848253	DDR1	30844198	30867933
Behcet Syndrome	rs1264327	1.68374e-07	6	30850582	DDR1	30844198	30867933
Psoriasis	rs2239518	3.454e-12	6	30865725	DDR1	30844198	30867933
Psoriasis	rs9468843	9.009e-14	6	30867958	DDR1	30844198	30867933
Behcet Syndrome	rs1264303	7.62404e-06	6	30882513	DDR1	30844198	30867933
Behcet Syndrome	rs1264302	7.38918e-06	6	30882634	DDR1	30844198	30867933
Behcet Syndrome	rs1264301	7.62404e-06	6	30882781	DDR1	30844198	30867933
Behcet Syndrome	rs1264298	7.62404e-06	6	30884436	DDR1	30844198	30867933
Behcet Syndrome	rs9262288	6.65275e-06	6	30885639	DDR1	30844198	30867933
Behcet Syndrome	rs75893422	8.03279e-06	6	30886350	DDR1	30844198	30867933
Behcet Syndrome	rs2517467	2.24688e-05	6	30889260	DDR1	30844198	30867933
Leprosy	rs2517467	8.783e-06	6	30889260	DDR1	30844198	30867933
Behcet Syndrome	rs2074506	5.7074e-06	6	30890483	DDR1	30844198	30867933
Behcet Syndrome	rs753725	2.01439e-05	6	30890871	DDR1	30844198	30867933
Leprosy	rs753725	1.048e-05	6	30890871	DDR1	30844198	30867933
[truncated: 5,927 more rows]
